# Supplementary material for: Dissecting regulatory pathways for transcription recovery following DNA damage reveals a non-canonical function of the histone chaperone HIRA
Source: Nat Commun. 2021 Jun 22;12:3835. doi: 10.1038/s41467-021-24153-1 (PMC8219801; doi:10.1038/s41467-021-24153-1)
Supplement: Supplementary file 4 — Supplementary Data 1 [file 41467_2021_24153_MOESM4_ESM.xlsx]

## Sheet: Legend
siLUC vs. siHIRA#1 in HeLa cells
RPKM>0 genes
0 h = no UV
0.5 h, 2.5 h, 6.5 h, 24.5 h = time post UV (10 J/m2 UVC)
columns B to K = RPKM
columns L to U = normalized RPKM (biological scaling normalization)
columns V to AC = normalized RPKM relative to no UV sample

## Sheet: siHIRA#1 experiment
Gene names	siLUC 0 h	siHIRA 0 h	siLUC 0.5 h	siHIRA 0.5 h	siLUC 2.5 h	siHIRA 2.5 h	siLUC 6.5 h	siHIRA 6.5 h	siLUC 24.5h	siHIRA 24.5h	siLUC 0 h normalized	siHIRA 0 h normalized	siLUC 0.5 h normalized	siHIRA 0.5 h normalized	siLUC 2.5 h normalized	siHIRA 2.5 h normalized	siLUC 6.5 h normalized	siHIRA 6.5 h normalized	siLUC 24.5 h normalized	siHIRA 24.5 h normalized	siLUC 0.5 h/0 h normalized	siHIRA 0.5 h/0 h normalized	siLUC 2.5 h/0 h normalized	siHIRA 2.5 h/0 h normalized	siLUC 6.5 h/0 h normalized	siHIRA 6.5 h/0 h normalized	siLUC 24.5 h/0 h normalized	siHIRA 24.5 h/0 h normalized	chromosome	start	end	Gene length (bp)	Gene type	condition
ABCA4	0.00650496	0.00623044	0.0157547	0.0143814	0.00576511	0.00849151	0.00560886	0.00529256	0.0149775	0.00681758	0.00650496	0.00623044	0.00850754	0.00937667	0.00291138	0.00354945	0.00422908	0.00228109	0.0188567	0.0038792	1.30785	1.50498	0.447563	0.569695	0.650132	0.366121	2.89881	0.622621	chr1	94458393	94586705	128312	protein_coding	hira-stimul
ABCB10	0.617036	0.552207	0.528827	0.468338	0.627321	0.520555	1.20474	0.986999	0.699706	0.555641	0.617036	0.552207	0.285567	0.305356	0.316797	0.217592	0.908374	0.425397	0.88093	0.31616	0.462804	0.552974	0.513418	0.394041	1.47216	0.770357	1.42768	0.572538	chr1	229652328	229694442	42114	protein_coding	hira-stimul
ABCD3	1.78993	1.76196	1.26308	1.36946	1.48622	1.35312	2.07064	1.92761	1.71043	1.78691	1.78993	1.76196	0.682063	0.892888	0.750541	0.565604	1.56126	0.8308	2.15343	1.01675	0.381056	0.506758	0.419313	0.321009	0.872248	0.47152	1.20308	0.577057	chr1	94883932	94984219	100287	protein_coding	hira-stimul
ABL2	2.16212	2.06283	1.66875	1.39941	3.26267	2.5445	2.45072	2.36484	2.39385	2.4782	2.16212	2.06283	0.8811	0.845244	1.53998	0.997444	1.62973	1.05472	2.46327	1.6827	0.407517	0.40975	0.712255	0.483532	0.753764	0.511297	1.13929	0.815723	chr1	179068461	179198819	130358	protein_coding	hira-stimul
ACADM	1.51517	1.40313	2.20318	1.85676	2.06173	2.06015	1.82531	1.93039	1.45385	1.44157	1.51517	1.40313	1.16328	1.12148	0.973137	0.807579	1.21383	0.860954	1.49601	0.978826	0.767755	0.799272	0.642262	0.575555	0.801119	0.613595	0.987356	0.697602	chr1	76190042	76229355	39313	protein_coding	hira-stimul
ACAP3	0.0735656	0.02661	0.108274	0.124859	0.06588	0.0638792	0.085091	0.0602193	0.0450685	0.0926824	0.0735656	0.02661	0.058468	0.0814081	0.0332694	0.0267015	0.0641586	0.0259545	0.0567412	0.0527363	0.794773	3.0593	0.452241	1.00344	0.872128	0.975367	0.771301	1.98182	chr1	1227763	1243269	15506	protein_coding	hira-inhib
ACBD3	1.30889	1.25693	1.95827	1.68005	1.93537	1.99151	1.32797	1.53714	1.65791	1.70611	1.30889	1.25693	1.03397	1.01475	0.913495	0.780672	0.8831	0.685564	1.70599	1.15845	0.789957	0.807324	0.697916	0.621094	0.674694	0.545428	1.30339	0.921649	chr1	226332379	226374423	42044	protein_coding	hira-stimul
ACBD6	2.57443	2.53535	1.39783	1.32791	1.77848	1.69652	2.7921	2.43317	2.81202	2.97972	2.57443	2.53535	0.754828	0.865797	0.898132	0.709145	2.10524	1.0487	3.54033	1.69546	0.293202	0.34149	0.348867	0.279703	0.817751	0.41363	1.37519	0.668728	chr1	180257351	180472022	214671	protein_coding	hira-stimul
ACOT11	0.054288	0.0300727	0.0534056	0.0282911	0.026436	0.0263035	0.0436243	0.0405108	0.0547995	0.0371538	0.054288	0.0300727	0.028839	0.0184458	0.0133502	0.0109949	0.0328927	0.0174602	0.0689926	0.0211405	0.531223	0.613373	0.245914	0.365609	0.605893	0.580598	1.27086	0.70298	chr1	55013806	55100417	86611	protein_coding	hira-stimul
ACOT7	0.159419	0.173854	0.223314	0.215853	0.261684	0.227176	0.403622	0.290617	0.261285	0.297474	0.159419	0.173854	0.11791	0.130375	0.123515	0.089053	0.268409	0.129615	0.268862	0.201985	0.739622	0.749912	0.774781	0.512229	1.68367	0.74554	1.68651	1.16181	chr1	6324331	6453826	129495	protein_coding	hira-stimul
ACP6	0.222835	0.243302	0.0408172	0.403491	0.175347	0.124671	0.0921779	0.212784	0.236931	0.344601	0.222835	0.243302	0.0220413	0.263076	0.0885502	0.0521125	0.0695021	0.0917099	0.298296	0.196078	0.098913	1.08127	0.39738	0.214188	0.3119	0.376939	1.33864	0.805904	chr1	147119167	147142634	23467	protein_coding	hira-stimul
ACTA1	0.0487937	0.0361815	0.0480717	0.0106106	0.0342151	0.0694851	0.031554	0.0396994	0.0102133	0.0767079	0.0487937	0.0361815	0.0259587	0.00691811	0.0172786	0.0290448	0.0237917	0.0171104	0.0128585	0.0436468	0.53201	0.191206	0.354116	0.802752	0.487598	0.472906	0.263529	1.20633	chr1	229566992	229569843	2851	protein_coding	hira-inhib
ACTL8	0.600229	0.541638	0.429775	0.436779	0.569904	0.465674	0.739734	0.614414	0.486172	0.459371	0.600229	0.541638	0.232079	0.28478	0.287802	0.194652	0.557759	0.264812	0.612091	0.261382	0.38665	0.525775	0.479486	0.359376	0.929244	0.48891	1.01976	0.482577	chr1	18081807	18153558	71751	protein_coding	hira-stimul
ADAM15	0.353497	0.410693	0.673872	0.929298	0.413839	0.399388	0.845508	0.736266	0.400369	0.562797	0.353497	0.410693	0.355804	0.561296	0.195332	0.15656	0.562263	0.328375	0.41198	0.382139	1.00653	1.3667	0.55257	0.38121	1.59057	0.799562	1.16544	0.930474	chr1	155023761	155035252	11491	protein_coding	hira-stimul
ADAMTS4	0.25108	0.232727	0.265034	0.295749	0.287615	0.219924	0.2384	0.252315	0.25339	0.290141	0.25108	0.232727	0.139938	0.178632	0.135754	0.0862102	0.158536	0.112532	0.260738	0.197006	0.557344	0.767562	0.540681	0.370435	0.631416	0.483539	1.03847	0.84651	chr1	161159537	161168845	9308	protein_coding	hira-stimul
ADAMTSL4	0.0696597	0.0180512	0.170823	0.0785912	0.0960193	0.049111	0.115445	0.0544673	0.148356	0.0464708	0.0696597	0.0180512	0.0901945	0.0474691	0.0453211	0.0192515	0.0767709	0.0242924	0.152658	0.0315537	1.29479	2.62969	0.650607	1.06649	1.10209	1.34575	2.19149	1.74801	chr1	150521897	150533412	11515	protein_coding	hira-stimul
ADAR	1.78184	2.03609	2.00204	2.32999	2.06769	2.32898	2.44751	2.82447	1.91334	2.36231	1.78184	2.03609	1.05708	1.40731	0.97595	0.91296	1.62759	1.25971	1.96883	1.60401	0.59325	0.691185	0.54772	0.448389	0.913435	0.618693	1.10494	0.787789	chr1	154554533	154600456	45923	protein_coding	hira-stimul
ADC	0.00708267	0.00853443	0.014828	0.0123215	0.00807056	0.0100862	0.00458024	0.00576259	0.00444753	0.0111346	0.00708267	0.00853443	0.00782918	0.00744219	0.0038093	0.00395379	0.00304586	0.00257012	0.00457651	0.00756039	1.1054	0.872019	0.537835	0.463275	0.430044	0.301147	0.646156	0.88587	chr1	33546713	33585995	39282	protein_coding	hira-inhib
ADCK3	0.319335	0.434449	0.548974	0.801848	0.421432	0.602987	0.680913	0.81937	0.39268	0.694722	0.319335	0.434449	0.289858	0.484316	0.198916	0.236371	0.452807	0.365439	0.404068	0.471716	0.907693	1.11478	0.622907	0.544071	1.41797	0.841155	1.26534	1.08578	chr1	227127937	227175246	47309	protein_coding	hira-stimul
ADCY10	0.041643	0.0650066	0.0344573	0.0373981	0.0547206	0.0685161	0.0537728	0.0848857	0.0180815	0.0324851	0.041643	0.0650066	0.0181935	0.0225885	0.0258281	0.0268583	0.0357589	0.037859	0.0186059	0.0220574	0.436891	0.347479	0.620227	0.413163	0.858702	0.582387	0.446795	0.33931	chr1	167778624	167883453	104829	protein_coding	hira-stimul
ADIPOR1	1.5321	1.51913	3.04701	2.85558	2.2072	2.49868	2.06388	2.09261	1.43286	1.79419	1.5321	1.51913	1.60882	1.72477	1.0418	0.979483	1.37248	0.933304	1.47441	1.21826	1.05008	1.13537	0.679981	0.644765	0.895816	0.614367	0.962348	0.801943	chr1	202909960	202927700	17740	protein_coding	hira-stimul
ADORA1	0.0728879	0.133308	0.045744	0.109732	0.02662	0.0382585	0.123126	0.0983631	0.087144	0.0747643	0.0728879	0.133308	0.0247018	0.0715453	0.0134431	0.0159921	0.092837	0.0423945	0.109714	0.0425409	0.338901	0.536691	0.184435	0.119963	1.2737	0.318019	1.50525	0.319117	chr1	203096835	203136533	39698	protein_coding	hira-stimul
ADORA3	0.000345068	0.00159922	0.00127486	0.000750383	0.000873773	0.000409499	0	0	0.000722279	0.000774968	0.000345068	0.00159922	0.000673126	0.000453231	0.000412421	0.000160524	0	0	0.000743225	0.000526203	1.95071	0.283408	1.19519	0.100376	0	0	2.15385	0.329037	chr1	112025969	112106597	80628	protein_coding	hira-stimul
ADPRHL2	0.514717	0.553127	1.40055	1.96713	1.10924	1.21603	1.13904	1.28086	0.573076	0.623038	0.514717	0.553127	0.73949	1.18815	0.523561	0.476684	0.757462	0.571264	0.589695	0.423043	1.43669	2.14805	1.01718	0.861798	1.47161	1.03279	1.14567	0.76482	chr1	36554452	36559533	5081	protein_coding	hira-stimul
ADSS	3.34111	3.10391	4.15305	4.27667	4.74518	4.13061	4.49905	4.1565	3.33525	3.37092	3.34111	3.10391	2.19281	2.58311	2.23972	1.6192	2.99187	1.8538	3.43197	2.28885	0.656312	0.832211	0.670354	0.521664	0.895471	0.597246	1.0272	0.73741	chr1	244571793	244615436	43643	protein_coding	hira-stimul
AGBL4	0.00113828	0.00261086	0.000427667	0.00102788	0.000390825	0.000274743	0.000478262	0.000843718	0.000747086	0.00160317	0.00113828	0.00261086	0.00023094	0.000670178	0.000197367	0.000114843	0.00036061	0.000363642	0.000940581	0.000912204	0.202885	0.256689	0.17339	0.0439865	0.316802	0.139281	0.826318	0.349388	chr1	48998526	50489626	1491100	protein_coding	hira-stimul
AGL	0.585867	0.555249	0.599164	0.547413	0.586921	0.63721	0.491534	0.654937	0.559189	0.443651	0.585867	0.555249	0.323549	0.356913	0.296395	0.266354	0.370617	0.282278	0.704019	0.252437	0.552256	0.642799	0.505909	0.479702	0.632595	0.508381	1.20167	0.454638	chr1	100315639	100389579	73940	protein_coding	hira-stimul
AGMAT	0.292493	0.298586	0.485385	0.501244	0.472752	0.512187	0.485173	0.548531	0.360393	0.405004	0.292493	0.298586	0.256283	0.302751	0.223139	0.200777	0.32264	0.244645	0.370844	0.274998	0.876203	1.01395	0.762886	0.672427	1.10307	0.819345	1.26787	0.921	chr1	15898193	15911605	13412	protein_coding	hira-stimul
AGRN	0.120573	0.0967145	0.150389	0.246229	0.131127	0.114652	0.250744	0.141491	0.164207	0.217845	0.120573	0.0967145	0.0794054	0.148722	0.0618919	0.0449436	0.166745	0.063105	0.168969	0.147917	0.658567	1.53775	0.513315	0.464704	1.38294	0.652487	1.40138	1.52942	chr1	955502	991499	35997	protein_coding	hira-indep
AGT	0.00691807	0.0128247	0.00851962	0.0100293	0	0.0027366	0	0.0140717	0.00241343	0.00258948	0.00691807	0.0128247	0.00460059	0.0065391	0	0.0011439	0	0.0060649	0.00303851	0.00147341	0.665011	0.509884	0	0.089195	0	0.472908	0.439213	0.114889	chr1	230838271	230850336	12065	protein_coding	hira-stimul
AGTRAP	0.453402	0.448826	0.550561	0.62619	0.491672	0.431625	0.620684	0.589535	0.606666	0.655174	0.453402	0.448826	0.290696	0.378219	0.232069	0.169197	0.412755	0.262933	0.624259	0.444863	0.641145	0.842685	0.51184	0.376977	0.910351	0.585823	1.37683	0.991171	chr1	11796141	11810828	14687	protein_coding	hira-stimul
AHCTF1	5.20204	5.85231	3.73899	4.10554	5.39145	5.06744	7.07484	7.05462	5.33642	5.68479	5.20204	5.85231	2.01905	2.67681	2.72268	2.11819	5.33443	3.04054	6.71855	3.23465	0.388127	0.457394	0.523387	0.361941	1.02545	0.519545	1.29152	0.552713	chr1	247002401	247094726	92325	protein_coding	hira-stimul
AHCYL1	5.40501	3.93215	9.30406	6.31656	6.89275	5.85213	4.87923	4.63309	4.71232	4.15433	5.40501	3.93215	4.91254	3.8152	3.25338	2.29403	3.24469	2.06636	4.84898	2.82079	0.908887	0.970259	0.601919	0.583405	0.600311	0.525503	0.897126	0.717366	chr1	110527386	110566364	38978	protein_coding	hira-stimul
AHDC1	0.492777	0.456149	0.346631	0.430736	0.318125	0.342123	0.573752	0.541946	0.566885	0.495562	0.492777	0.456149	0.187181	0.28084	0.160653	0.143007	0.432609	0.233579	0.713708	0.281975	0.379849	0.615676	0.326016	0.31351	0.8779	0.512067	1.44834	0.618164	chr1	27860755	27930143	69388	protein_coding	hira-stimul
AIDA	0.913151	0.896552	1.00609	0.954898	1.0866	0.97852	1.39862	1.29139	1.03044	1.20799	0.913151	0.896552	0.531216	0.576758	0.512875	0.38358	0.930082	0.57596	1.06032	0.820225	0.581739	0.643307	0.561654	0.427839	1.01854	0.642417	1.16117	0.914866	chr1	222841354	222885864	44510	protein_coding	hira-stimul
AIM1L	0.00517268	0.0111873	0.00955528	0.0253091	0.00436606	0.00818469	0.0157962	0.0175358	0.0261658	0.0203298	0.00517268	0.0111873	0.00515985	0.0165015	0.00220486	0.0034212	0.0119103	0.00755793	0.0329427	0.0115677	0.99752	1.47502	0.426251	0.305811	2.30255	0.675581	6.3686	1.034	chr1	26648349	26680621	32272	protein_coding	hira-stimul
AK2	3.91428	4.77585	6.3992	6.93411	6.28578	7.12588	5.24138	6.51037	4.0659	4.43056	3.91428	4.77585	3.37878	4.1882	2.96689	2.79334	3.48552	2.90363	4.18381	3.00835	0.863193	0.876954	0.757965	0.58489	0.890462	0.607981	1.06886	0.629909	chr1	33473540	33502512	28972	protein_coding	hira-stimul
AK4	0.75346	0.788311	0.658142	0.754511	0.814875	0.702117	1.42601	1.30613	1.07457	0.966462	0.75346	0.788311	0.347499	0.455725	0.384621	0.27523	0.948297	0.582534	1.10573	0.656228	0.461204	0.578103	0.510473	0.349139	1.25859	0.738965	1.46754	0.832448	chr1	65613231	65697828	84597	protein_coding	hira-stimul
AK5	0.0103085	0.0215218	0.00332779	0.0126209	0.00253426	0.00403816	0.00258886	0.00804109	0.00785577	0.00741736	0.0103085	0.0215218	0.00179701	0.00822883	0.0012798	0.00168795	0.001952	0.00346571	0.00989041	0.00422048	0.174323	0.382348	0.12415	0.0784298	0.189358	0.161033	0.959443	0.196102	chr1	77747661	78025654	277993	protein_coding	hira-stimul
AKIRIN1	4.0571	4.4172	7.74278	7.74888	5.03821	6.07839	5.33658	5.85682	4.36439	4.78227	4.0571	4.4172	4.08819	4.68032	2.37804	2.38273	3.54883	2.61214	4.49096	3.24716	1.00766	1.05957	0.586142	0.539421	0.87472	0.591357	1.10694	0.735118	chr1	39456915	39471737	14822	protein_coding	hira-stimul
AKNAD1	0.0330959	0.0125211	0.0698703	0.0521415	0.109459	0.0881694	0.0203834	0.0171731	0.0593783	0.0318549	0.0330959	0.0125211	0.0368915	0.0314935	0.0516646	0.0345624	0.013555	0.0076592	0.0611003	0.0216295	1.11469	2.51523	1.56106	2.76033	0.409566	0.611704	1.84616	1.72744	chr1	109358524	109399716	41192	protein_coding	hira-indep
AKR1A1	0.822123	0.674521	1.30618	1.17618	0.681031	0.789914	1.11114	0.969919	0.873434	0.839865	0.822123	0.674521	0.705337	0.766869	0.343921	0.330184	0.8378	0.418035	1.09965	0.477883	0.857946	1.13691	0.418332	0.489509	1.01907	0.619751	1.33758	0.708478	chr1	46016454	46035723	19269	protein_coding	hira-stimul
AKR7A2	0.855759	0.680295	1.77867	1.52873	1.54558	1.27675	1.74101	1.49594	0.802064	0.867191	0.855759	0.680295	0.939138	0.923353	0.729514	0.500486	1.15777	0.667189	0.825324	0.588823	1.09743	1.35728	0.852476	0.73569	1.35292	0.980735	0.964435	0.86554	chr1	19629201	19638640	9439	protein_coding	hira-stimul
AKR7A3	0.185597	0.184221	0.16515	0.113845	0.379193	0.190973	0.298712	0.393075	0.300763	0.210824	0.185597	0.184221	0.0871992	0.0687624	0.178979	0.0748614	0.198643	0.175311	0.309485	0.143149	0.469831	0.37326	0.964343	0.406367	1.07029	0.951637	1.66751	0.777053	chr1	19609056	19615280	6224	protein_coding	hira-stimul
AKR7L	0.20283	0.238988	0.160879	0.100924	0.32209	0.236623	0.32977	0.325158	0.29503	0.231623	0.20283	0.238988	0.0849441	0.0609581	0.152026	0.0927562	0.219297	0.14502	0.303586	0.157272	0.418795	0.255068	0.749527	0.388121	1.08119	0.606811	1.49675	0.658075	chr1	19592475	19600568	8093	polymorphic_pseudogene	hira-stimul
AKT3	0.112118	0.0983329	0.0508134	0.0437565	0.052006	0.0379088	0.0610129	0.0507227	0.0777907	0.055037	0.112118	0.0983329	0.0274392	0.0285292	0.026263	0.0158459	0.0460037	0.0218615	0.0979385	0.0313161	0.244735	0.290129	0.234245	0.161145	0.410315	0.222321	0.87353	0.31847	chr1	243651534	244006886	355352	protein_coding	hira-stimul
ALDH4A1	0.0919642	0.0766653	0.243148	0.181965	0.136249	0.152895	0.194589	0.170048	0.123545	0.111853	0.0919642	0.0766653	0.128382	0.109907	0.0643095	0.0599348	0.129402	0.0758414	0.127128	0.0759482	1.396	1.43359	0.699289	0.781773	1.40709	0.989253	1.38236	0.990646	chr1	19197923	19229293	31370	protein_coding	hira-stimul
ALDH9A1	1.68151	1.7917	2.84145	2.87071	2.65158	3.0987	2.58304	2.92096	2.25361	2.43562	1.68151	1.7917	1.50029	1.73391	1.25155	1.21469	1.71772	1.30275	2.31896	1.65379	0.892225	0.967745	0.744299	0.677954	1.02154	0.727102	1.3791	0.923026	chr1	165631448	165667900	36452	protein_coding	hira-stimul
ALG14	0.479793	0.391841	0.297332	0.235693	0.296313	0.250286	0.37088	0.312659	0.437269	0.32617	0.479793	0.391841	0.160559	0.153672	0.149638	0.10462	0.279644	0.134756	0.550522	0.185591	0.334643	0.392179	0.31188	0.266995	0.582842	0.343905	1.14741	0.473638	chr1	95448278	95538507	90229	protein_coding	hira-stimul
ALG6	0.586055	0.427606	0.606823	0.408329	0.854663	0.62011	1.06767	0.807319	0.57971	0.552006	0.586055	0.427606	0.320403	0.246631	0.403401	0.243083	0.710001	0.360064	0.596522	0.374812	0.546711	0.576771	0.688333	0.568475	1.21149	0.842047	1.01786	0.876536	chr1	63833260	63904233	70973	protein_coding	hira-stimul
ALPL	0.00483527	0.0108311	0.013398	0.019277	0.0321301	0.0306032	0.0256231	0.0463072	0.0274109	0.0511289	0.00483527	0.0108311	0.00707414	0.0116433	0.0151654	0.0119965	0.0170394	0.020653	0.0282058	0.0347165	1.46303	1.07499	3.13641	1.10759	3.52397	1.90682	5.83335	3.20526	chr1	21835857	21904905	69048	protein_coding	hira-stimul
AMIGO1	0.125108	0.133975	0.225181	0.623402	0.0487379	0.18273	0.228194	0.292873	0.0974267	0.183713	0.125108	0.133975	0.121598	0.406458	0.0246126	0.0763811	0.172058	0.126228	0.12266	0.104533	0.971942	3.03384	0.196731	0.570115	1.37528	0.942178	0.980435	0.78024	chr1	110049445	110052336	2891	protein_coding	hira-stimul
AMPD1	0.00123544	0.0068708	0.016736	0.0134329	0.00589576	0.0293224	0.0106525	0.0339248	0.00387895	0.00971112	0.00123544	0.0068708	0.00903744	0.00875825	0.00297736	0.0122568	0.00803199	0.0146216	0.00487972	0.00552563	7.31516	1.27471	2.40996	1.78389	6.50132	2.12808	3.94978	0.804219	chr1	115215719	115238239	22520	protein_coding	hira-stimul
AMPD2	0.371144	0.350346	1.1693	1.41359	0.608278	0.797121	0.761719	0.565036	0.469453	0.503697	0.371144	0.350346	0.631422	0.921661	0.30718	0.333197	0.574336	0.243531	0.590572	0.286604	1.70129	2.63072	0.827658	0.95105	1.54748	0.695114	1.59122	0.818059	chr1	110162458	110174677	12219	protein_coding	hira-stimul
AMY2B	1.36373	1.70451	0.72037	0.860019	1.35524	1.3594	0.913614	1.51588	0.81453	1.09913	1.36373	1.70451	0.389	0.560732	0.684396	0.568229	0.688865	0.653344	1.02468	0.625405	0.285247	0.32897	0.501856	0.333368	0.505133	0.383303	0.751379	0.366912	chr1	104097321	104122149	24828	protein_coding	hira-stimul
ANGEL2	2.20974	1.96862	4.21446	3.60568	3.40808	3.40095	3.26503	3.27719	2.20221	2.23177	2.20974	1.96862	2.27581	2.3509	1.72108	1.4216	2.46183	1.41247	2.77038	1.26988	1.0299	1.19419	0.778861	0.722129	1.11408	0.717492	1.25371	0.64506	chr1	213165523	213189168	23645	protein_coding	hira-stimul
ANKRD13C	2.05963	1.77547	1.53719	1.42351	1.98341	1.91159	1.99811	2.03348	1.99891	1.68861	2.05963	1.77547	0.830083	0.928129	1.00162	0.799045	1.50657	0.87643	2.51663	0.960819	0.403025	0.522751	0.486312	0.450047	0.731478	0.493633	1.22188	0.541163	chr1	70724684	70820417	95733	protein_coding	hira-stimul
ANKRD34A	0.0703673	0.075258	0.213311	0.164791	0.0959445	0.0642355	0.109612	0.0825752	0.0793098	0.0486258	0.0703673	0.075258	0.115188	0.107444	0.048452	0.0268504	0.0826474	0.0355899	0.0997717	0.0276681	1.63695	1.42767	0.688558	0.356779	1.17451	0.472905	1.41787	0.367643	chr1	145470507	145475647	5140	protein_coding	hira-stimul
ANKRD36BP1	2.1205	1.93762	1.50017	1.04652	1.18053	1.26714	1.41019	1.92717	2.25074	2.22916	2.1205	1.93762	0.810092	0.682331	0.596168	0.529665	1.06328	0.83061	2.83368	1.26839	0.382029	0.352149	0.281145	0.273358	0.50143	0.428676	1.33633	0.654613	chr1	168214818	168216668	1850	pseudogene	hira-stimul
ANKRD45	0.00633071	0.0108976	0.00835318	0.00835837	0.0062977	0.0118058	0.00682327	0.0142566	0.00567907	0.00863222	0.00633071	0.0108976	0.00451072	0.00544966	0.00318034	0.00493482	0.00514475	0.00614459	0.00714427	0.00491173	0.712514	0.500079	0.502367	0.452836	0.812665	0.563848	1.12851	0.450717	chr1	173577474	173639001	61527	protein_coding	hira-stimul
ANKRD65	0.00919741	0.0085251	0.0906133	0.0700021	0.0116448	0.0436589	0	0.0280619	0.115509	0.010328	0.00919741	0.0085251	0.0489312	0.0456414	0.00588062	0.0182494	0	0.0120947	0.14531	0.00587663	5.3201	5.35376	0.639378	2.14067	0	1.41871	15.799	0.689333	chr1	1353799	1356824	3025	protein_coding	hira-stimul
ANP32E	3.92287	3.35099	4.91371	3.55119	3.62187	2.65178	4.90393	3.71275	4.26915	3.34227	3.92287	3.35099	2.6534	2.31538	1.82904	1.10844	3.69756	1.6002	5.37486	1.90175	0.676393	0.690953	0.466252	0.330781	0.942566	0.477529	1.37013	0.567519	chr1	150190716	150208504	17788	protein_coding	hira-stimul
ANXA9	0.00613002	0.0208338	0	0.0244389	0.00517412	0.00727461	0	0.00207813	0.0171081	0.0114725	0.00613002	0.0208338	0	0.0159342	0.00261293	0.00304079	0	0.000895674	0.0215391	0.00652785	0	0.764823	0.426252	0.145955	0	0.0429914	3.51371	0.31333	chr1	150954498	150968114	13616	protein_coding	hira-stimul
AP4B1	1.1831	1.18629	3.18618	2.51565	1.99838	1.84357	2.31493	2.03538	1.31631	1.42773	1.1831	1.18629	1.72054	1.6402	1.00918	0.770612	1.74546	0.877249	1.65592	0.812378	1.45426	1.38263	0.852998	0.649599	1.47533	0.739489	1.39964	0.684806	chr1	114437676	114447741	10065	protein_coding	hira-stimul
APH1A	0.897958	0.906755	2.59828	2.15908	1.8671	1.37751	1.5563	1.33646	1.1305	0.983742	0.897958	0.906755	1.40307	1.40772	0.942886	0.575799	1.17345	0.576014	1.42217	0.559749	1.56251	1.55248	1.05003	0.635011	1.3068	0.635248	1.58378	0.61731	chr1	150237798	150241609	3811	protein_coding	hira-stimul
APITD1	0.705013	0.638032	1.3884	1.19379	1.42515	1.03387	1.45982	1.27876	0.756349	0.70047	0.705013	0.638032	0.749736	0.778351	0.719701	0.432158	1.1007	0.551146	0.951487	0.398567	1.06344	1.21992	1.02083	0.677329	1.56125	0.863821	1.3496	0.624683	chr1	10490158	10502872	12714	protein_coding	hira-stimul
APOA1BP	0.619287	0.775796	1.94213	2.4606	0.956769	0.977221	1.73797	0.95194	1.14268	0.908088	0.619287	0.775796	1.04875	1.60431	0.483168	0.408478	1.31043	0.410286	1.43749	0.516702	1.69348	2.06795	0.780201	0.526528	2.11603	0.528858	2.3212	0.666028	chr1	156561557	156564091	2534	protein_coding	hira-stimul
ARF1	1.52672	1.92788	3.06983	3.90792	2.77325	3.60149	2.16428	2.77185	1.83991	2.27008	1.52672	1.92788	1.65771	2.54796	1.40049	1.50542	1.63187	1.19467	2.31461	1.29168	1.0858	1.32164	0.91732	0.78087	1.06887	0.619679	1.51607	0.669998	chr1	228270360	228286913	16553	protein_coding	hira-stimul
ARHGAP29	1.76036	1.5663	1.15463	1.03818	1.7593	1.30398	1.61227	1.46513	2.21413	1.82473	1.76036	1.5663	0.6235	0.676893	0.888447	0.545064	1.21565	0.631471	2.78538	1.03827	0.354189	0.432161	0.504696	0.347994	0.69057	0.403161	1.58228	0.662882	chr1	94634462	94703307	68845	protein_coding	hira-stimul
ARHGEF10L	0.222871	0.190752	0.161081	0.159063	0.147997	0.120544	0.224843	0.186733	0.289078	0.236425	0.222871	0.190752	0.0869837	0.103709	0.0747385	0.0503874	0.169532	0.0804819	0.363949	0.134526	0.390287	0.543685	0.335344	0.264151	0.760672	0.421919	1.633	0.705239	chr1	17866329	18024370	158041	protein_coding	hira-stimul
ARHGEF11	0.838852	0.865777	0.695593	0.678796	0.89986	0.909789	1.28781	1.21023	0.863202	1.0954	0.838852	0.865777	0.37562	0.442575	0.454429	0.380292	0.971009	0.521609	1.08591	0.623283	0.447779	0.511188	0.541728	0.439249	1.15754	0.602475	1.29452	0.719911	chr1	156904631	157015162	110531	protein_coding	hira-stimul
ARHGEF16	0.0713092	0.0349924	0.113646	0.104899	0.0491251	0.0560012	0.097202	0.092787	0.0921907	0.0894951	0.0713092	0.0349924	0.0613688	0.0683941	0.0248082	0.0234085	0.0732903	0.0399912	0.116068	0.0509227	0.860602	1.95454	0.347896	0.66896	1.02778	1.14285	1.62767	1.45525	chr1	3371146	3397677	26531	protein_coding	hira-stimul
ARHGEF19	0.136176	0.119111	0.282803	0.301141	0.211265	0.213953	0.330712	0.298446	0.250913	0.260601	0.136176	0.119111	0.152714	0.196344	0.106689	0.0894324	0.249357	0.12863	0.315649	0.148282	1.12144	1.64841	0.783463	0.750832	1.83114	1.07992	2.31795	1.24491	chr1	16524598	16539104	14506	protein_coding	hira-stimul
ARHGEF2	0.705321	0.896935	0.802233	1.15742	0.597699	0.725337	0.923595	0.992502	0.906937	1.37435	0.705321	0.896935	0.433206	0.754638	0.301838	0.303191	0.696391	0.427768	1.14183	0.782005	0.614197	0.841352	0.427944	0.33803	0.987339	0.476922	1.61889	0.871864	chr1	155916629	155948336	31707	protein_coding	hira-stimul
ARID1A	1.87234	1.80591	1.44288	1.59581	1.30046	1.51967	1.57248	2.00416	1.54723	1.61691	1.87234	1.80591	0.779155	1.04047	0.656732	0.635222	1.18565	0.863793	1.94796	0.920022	0.41614	0.576146	0.350755	0.351746	0.633245	0.478315	1.04039	0.509451	chr1	27022521	27108601	86080	protein_coding	hira-stimul
ARID4B	1.56149	1.71547	0.975706	0.904855	1.10385	1.1809	1.3444	1.50502	1.66153	1.74114	1.56149	1.71547	0.526881	0.589965	0.557444	0.493616	1.01368	0.648664	2.09187	0.990709	0.337422	0.343909	0.356995	0.287744	0.649173	0.378126	1.33966	0.577514	chr1	235330209	235491532	161323	protein_coding	hira-stimul
ARL8A	0.236336	0.271114	0.507285	0.541872	0.288854	0.372208	0.476662	0.397426	0.308567	0.462456	0.236336	0.271114	0.273934	0.353301	0.145871	0.155583	0.359403	0.171291	0.388177	0.263137	1.15909	1.30314	0.61722	0.573865	1.52073	0.631803	1.64248	0.970579	chr1	202101976	202113866	11890	protein_coding	hira-stimul
ARNT	1.30934	1.09438	0.954363	0.765023	0.897651	0.845344	1.07991	1.08263	1.20745	1.14321	1.30934	1.09438	0.515356	0.498795	0.453314	0.353354	0.814252	0.466614	1.52018	0.650486	0.3936	0.455779	0.346215	0.32288	0.62188	0.426372	1.16103	0.594388	chr1	150782180	150849244	67064	protein_coding	hira-stimul
ARPC5	4.8745	4.01208	9.26617	8.35387	7.56378	6.61435	6.10604	5.83256	5.17874	4.73776	4.8745	4.01208	5.00373	5.44672	3.81971	2.7648	4.60395	2.51383	6.51485	2.69579	1.02651	1.35758	0.78361	0.689118	0.944498	0.626566	1.33652	0.671917	chr1	183595331	183604985	9654	protein_coding	hira-stimul
ARTN	0.0354784	0.039462	0.0262151	0.077151	0	0.00842058	0.00764776	0.00721648	0.0222785	0.0478073	0.0354784	0.039462	0.0141562	0.0503025	0	0.0035198	0.00576641	0.0031103	0.0280486	0.0272024	0.399008	1.27471	0	0.0891947	0.162533	0.0788177	0.790583	0.68933	chr1	44398991	44402912	3921	protein_coding	hira-stimul
ARV1	1.35916	1.27769	1.99713	1.85589	2.21556	1.95995	1.58215	1.84222	1.52198	1.19973	1.35916	1.27769	1.07845	1.21004	1.11886	0.819259	1.19294	0.793997	1.91465	0.682646	0.793468	0.947053	0.823198	0.641203	0.877705	0.621432	1.4087	0.534282	chr1	231114822	231136479	21657	protein_coding	hira-stimul
ASAP3	0.162573	0.134741	0.180866	0.18956	0.0980326	0.112636	0.167446	0.177309	0.1673	0.16548	0.162573	0.134741	0.0976676	0.123593	0.0495065	0.0470818	0.126254	0.0764202	0.210631	0.0941581	0.600762	0.917264	0.304518	0.349425	0.776601	0.567164	1.29561	0.698808	chr1	23755055	23810750	55695	protein_coding	hira-stimul
ASH1L	1.99592	2.12961	0.81669	0.838168	0.906757	0.932851	1.42266	1.53748	1.9761	2.09089	1.99592	2.12961	0.441013	0.546486	0.457912	0.389932	1.07269	0.662654	2.48791	1.18972	0.220957	0.256613	0.229424	0.1831	0.537439	0.311162	1.2465	0.558655	chr1	155305051	155532324	227273	protein_coding	hira-stimul
ASPM	5.11365	4.74195	4.47345	4.30931	2.96581	3.39875	3.80055	3.96784	5.0559	4.98279	5.11365	4.74195	2.41566	2.80967	1.49773	1.42068	2.86561	1.71014	6.36538	2.83521	0.472395	0.592514	0.292889	0.299598	0.560385	0.36064	1.24478	0.597899	chr1	197053256	197115824	62568	protein_coding	hira-stimul
ATAD3A	0.184494	0.223053	0.308512	0.444136	0.339051	0.43349	0.500113	0.402881	0.286724	0.32704	0.184494	0.223053	0.166596	0.289577	0.171221	0.181199	0.377085	0.173642	0.360699	0.186086	0.902991	1.29824	0.928056	0.812358	2.04389	0.778477	1.95507	0.834267	chr1	1447522	1470067	22545	protein_coding	hira-stimul
ATAD3B	0.389093	0.48474	0.685106	0.819531	0.715915	0.854868	0.855924	0.856324	0.482935	0.658899	0.389093	0.48474	0.369957	0.534334	0.361537	0.357335	0.645367	0.369076	0.607532	0.374914	0.95082	1.10231	0.929179	0.737168	1.65864	0.761389	1.56141	0.773432	chr1	1407163	1431582	24419	protein_coding	hira-stimul
ATAD3C	0.0584441	0.0629907	0.0585837	0.0576348	0.0722747	0.100003	0.0629914	0.0732622	0.0625887	0.0931003	0.0584441	0.0629907	0.0316352	0.0375779	0.0364987	0.0418013	0.0474955	0.031576	0.0787366	0.0529741	0.54129	0.596563	0.624507	0.66361	0.812666	0.50128	1.34721	0.840982	chr1	1385068	1405538	20470	protein_coding	hira-stimul
ATF3	5.19072	1.86765	15.9759	7.93402	3.06458	3.37886	3.39426	2.53081	1.90297	1.3041	5.19072	1.86765	8.62699	5.17298	1.54761	1.41236	2.55927	1.09078	2.39584	0.742033	1.662	2.76978	0.29815	0.756225	0.493048	0.584038	0.461562	0.397308	chr1	212738675	212794119	55444	protein_coding	hira-stimul
ATF6	1.45708	1.62586	1.16542	1.19732	1.2107	1.35255	1.06011	1.23118	1.4932	1.86752	1.45708	1.62586	0.629327	0.780653	0.611404	0.565366	0.799323	0.530639	1.87994	1.06262	0.43191	0.480148	0.419609	0.347733	0.548579	0.326374	1.29021	0.653573	chr1	161736033	161933860	197827	protein_coding	hira-stimul
ATG4C	0.548211	0.398547	0.441056	0.332678	0.40708	0.344535	0.405292	0.409267	0.537947	0.300445	0.548211	0.398547	0.23817	0.216906	0.205575	0.144016	0.30559	0.176394	0.677275	0.170953	0.43445	0.544242	0.374993	0.361352	0.557432	0.442593	1.23543	0.428941	chr1	63249776	63330941	81165	protein_coding	hira-stimul
ATP13A2	0.0674904	0.0913531	0.0870727	0.131622	0.0623914	0.0851774	0.118927	0.115447	0.077361	0.0998456	0.0674904	0.0913531	0.0470193	0.0858175	0.0315077	0.0356042	0.089671	0.0497577	0.0973975	0.0568121	0.696681	0.939405	0.466846	0.389742	1.32865	0.544674	1.44313	0.621896	chr1	17312452	17338423	25971	protein_coding	hira-stimul
ATP1A1	3.12364	3.6179	5.9619	6.46791	6.18286	5.98733	4.82007	5.54953	3.39588	3.91725	3.12364	3.6179	3.21943	4.21708	3.12234	2.5027	3.63433	2.39185	4.27202	2.22892	1.03066	1.16561	0.999585	0.691756	1.16349	0.661115	1.36764	0.61608	chr1	116915794	116947396	31602	protein_coding	hira-stimul
ATP1A1OS	0.153379	0.168198	0.388416	0.37934	0.283083	0.349936	0.0547163	0.147202	0.149219	0.0885422	0.153379	0.168198	0.209745	0.24733	0.142957	0.146273	0.0412561	0.0634441	0.187718	0.0503805	1.36749	1.47047	0.93205	0.869649	0.268981	0.377199	1.22388	0.299531	chr1	116935486	116961244	25758	processed_transcript	hira-stimul
ATP1A2	0.0189776	0.0138871	0.00738031	0.0217202	0.0151752	0.0142238	0.00430613	0.0193007	0.00836274	0.0280399	0.0189776	0.0138871	0.00398537	0.0141616	0.00766348	0.00594555	0.00324682	0.0083186	0.0105287	0.0159547	0.210004	1.01976	0.403817	0.428135	0.171087	0.599016	0.554796	1.14889	chr1	160085519	160113374	27855	protein_coding	hira-inhib
ATP1B1	6.04266	8.07758	8.03009	10.6727	5.82559	6.9551	4.19565	5.44507	7.9515	7.23626	6.04266	8.07758	4.33625	6.9586	2.94192	2.90723	3.16352	2.34683	10.0109	4.11743	0.717606	0.861471	0.486859	0.359914	0.523531	0.290536	1.65671	0.509736	chr1	169075946	169101960	26014	protein_coding	hira-stimul
ATP2B4	0.289923	0.18796	0.147707	0.105079	0.10883	0.0659383	0.269746	0.168804	0.381956	0.350635	0.289923	0.18796	0.0797618	0.0685115	0.0549591	0.0275622	0.203388	0.0727545	0.480883	0.199511	0.275114	0.3645	0.189565	0.146639	0.701526	0.387075	1.65866	1.06146	chr1	203595914	203713209	117295	protein_coding	hira-stimul
ATP5F1	3.82129	4.1558	6.99863	7.59881	5.29777	6.29707	4.52755	5.53817	4.25506	4.89445	3.82129	4.1558	3.77926	4.95442	2.67537	2.63218	3.41377	2.38695	5.35287	2.78494	0.989001	1.19217	0.700123	0.633374	0.893356	0.574366	1.4008	0.670134	chr1	111991742	112004525	12783	protein_coding	hira-stimul
ATP6V0B	0.552976	0.818557	1.60592	2.52165	1.20169	1.60873	1.52113	1.45214	0.570094	0.908252	0.552976	0.818557	0.867197	1.64412	0.606853	0.672449	1.14693	0.625872	0.717178	0.516795	1.56824	2.00855	1.09743	0.821506	2.07411	0.764604	1.29694	0.631349	chr1	44440601	44443972	3371	protein_coding	hira-stimul
ATP8B2	0.169729	0.145244	0.158373	0.162153	0.154611	0.16159	0.199174	0.158267	0.238644	0.206298	0.169729	0.145244	0.0855214	0.105724	0.0780786	0.0675446	0.150177	0.0682131	0.300453	0.117384	0.50387	0.727904	0.460019	0.465042	0.884806	0.469645	1.77019	0.808182	chr1	154298035	154323780	25745	protein_coding	hira-stimul
ATPAF1	0.538214	0.504278	0.704985	0.586191	0.701553	0.734703	0.651886	0.80339	0.478774	0.521184	0.538214	0.504278	0.380692	0.382197	0.354284	0.307106	0.491522	0.346261	0.602298	0.296554	0.707324	0.757908	0.658259	0.609001	0.913246	0.686647	1.11907	0.588076	chr1	47100710	47134099	33389	protein_coding	hira-stimul
ATPIF1	2.92719	1.88134	4.25067	4.90516	2.50827	2.08097	2.88535	3.04643	3.42479	2.71333	2.92719	1.88134	2.29536	3.19816	1.26668	0.869845	2.17555	1.31301	4.31181	1.54388	0.784152	1.69994	0.432728	0.462354	0.743223	0.697913	1.47302	0.82063	chr1	28562601	28564616	2015	protein_coding	hira-stimul
ATXN7L2	0.386244	0.390027	1.57007	2.09298	1.15297	1.20209	1.02434	0.986839	0.381482	0.535981	0.386244	0.390027	0.847838	1.36462	0.58225	0.502474	0.772352	0.425328	0.479904	0.304973	2.19508	3.49879	1.50747	1.2883	1.99965	1.09051	1.24249	0.781928	chr1	110026560	110035420	8860	protein_coding	hira-stimul
AURKAIP1	0.472113	0.271616	0.681653	0.814243	0.61835	0.482988	0.842228	0.662277	0.509175	0.62155	0.472113	0.271616	0.368093	0.530886	0.312267	0.201889	0.63504	0.285441	0.640542	0.353662	0.779671	1.95455	0.661424	0.743288	1.3451	1.0509	1.35676	1.30207	chr1	1309109	1310818	1709	protein_coding	hira-indep
AURKAPS1	3.69724	4.49757	11.3133	10.1497	7.80674	8.07042	5.94041	6.42854	5.66847	4.85142	3.69724	4.49757	6.10918	6.6176	3.9424	3.37344	4.47907	2.7707	7.13094	2.76046	1.65236	1.47137	1.06631	0.750057	1.21146	0.616044	1.92872	0.613767	chr1	220439520	220441057	1537	pseudogene	hira-stimul
AXDND1	0.0195089	0.0162358	0.0168582	0.00912252	0.0253488	0.0165206	0.0164993	0.0227545	0.0110916	0.0088143	0.0195089	0.0162358	0.00910343	0.00594788	0.0128011	0.00690561	0.0124405	0.00980719	0.0139532	0.00501534	0.466629	0.366344	0.656169	0.425332	0.637682	0.604047	0.715224	0.308906	chr1	179334854	179523870	189016	protein_coding	hira-stimul
B3GALNT2	1.60076	1.67796	1.92235	1.92311	2.09417	1.96028	2.4278	2.66305	1.67737	2.13704	1.60076	1.67796	1.03807	1.25387	1.05756	0.819397	1.83056	1.14777	2.11013	1.21598	0.648485	0.747257	0.660659	0.488329	1.14356	0.68403	1.31821	0.724675	chr1	235610532	235667781	57249	protein_coding	hira-stimul
B3GALT6	0.293774	0.282247	1.07379	1.3804	0.906691	0.863267	0.806759	0.670442	0.302443	0.380454	0.293774	0.282247	0.579847	0.900021	0.457879	0.360846	0.608296	0.288961	0.380473	0.216478	1.97378	3.18877	1.55861	1.27847	2.07063	1.02379	1.29512	0.766982	chr1	1167628	1170420	2792	protein_coding	hira-stimul
B4GALT2	0.332378	0.388955	0.615419	0.808712	0.570903	0.49708	0.698941	0.612248	0.357589	0.438033	0.332378	0.388955	0.332326	0.52728	0.288306	0.207779	0.527002	0.263879	0.449847	0.249241	0.999844	1.35563	0.867404	0.534199	1.58555	0.67843	1.35342	0.640796	chr1	44444873	44456843	11970	protein_coding	hira-stimul
B4GALT3	0.676856	0.817588	1.43042	1.93124	1.05798	1.33377	1.13481	1.1218	0.738991	1.01115	0.676856	0.817588	0.772427	1.25917	0.53428	0.557516	0.855647	0.483496	0.929651	0.575344	1.1412	1.5401	0.789355	0.681903	1.26415	0.591369	1.37348	0.703709	chr1	161141099	161147758	6659	protein_coding	hira-stimul
BAI2	0.0377454	0.0202921	0.0306792	0.021341	0.0229388	0.0161255	0.0715693	0.0284071	0.0484069	0.0295881	0.0377454	0.0202921	0.0165668	0.0139143	0.0115841	0.00674046	0.0539633	0.0122435	0.0609443	0.0168356	0.438908	0.685702	0.306901	0.332172	1.42966	0.603361	1.61461	0.829664	chr1	32192717	32229648	36931	protein_coding	hira-stimul
BATF3	0.164033	0.17675	0.287862	0.332611	0.233641	0.138696	0.377902	0.298202	0.0965665	0.11282	0.164033	0.17675	0.155445	0.216862	0.117989	0.0579749	0.284938	0.128525	0.121481	0.0641946	0.947648	1.22694	0.719299	0.328005	1.73708	0.727157	0.740587	0.363194	chr1	212859758	212873327	13569	protein_coding	hira-stimul
BCAR3	1.18624	1.51127	0.938492	0.960664	1.24041	0.977796	1.41165	1.46099	1.91241	2.55478	1.18624	1.51127	0.506786	0.626353	0.626407	0.408719	1.06438	0.629687	2.40581	1.45367	0.42722	0.414455	0.528061	0.270447	0.897276	0.416661	2.0281	0.961886	chr1	94027348	94147385	120037	protein_coding	hira-stimul
BCAS2	1.03703	0.923272	3.08102	2.61495	2.07075	2.39831	1.66507	1.98498	1.10434	1.77598	1.03703	0.923272	1.66375	1.70495	1.04573	1.00249	1.25546	0.855526	1.38926	1.01053	1.60434	1.84664	1.00839	1.08581	1.21063	0.926624	1.33965	1.09451	chr1	115110180	115124265	14085	protein_coding	hira-stimul
BCL10	1.58012	1.1929	2.80804	3.09631	1.86129	2.17779	1.22807	1.46971	1.28215	1.44295	1.58012	1.1929	1.51634	2.01879	0.939951	0.910316	0.925965	0.633445	1.61294	0.821039	0.959637	1.69234	0.594861	0.763112	0.586009	0.531013	1.02077	0.688271	chr1	85731459	85742587	11128	protein_coding	hira-stimul
BCL2L15	0.295484	0.302714	0.290473	0.273368	0.344574	0.396854	0.354791	0.419138	0.238716	0.310423	0.295484	0.302714	0.156855	0.178236	0.17401	0.165885	0.267512	0.180648	0.300305	0.176631	0.530842	0.588793	0.588898	0.547992	0.905336	0.596763	1.01631	0.58349	chr1	114419435	114430169	10734	protein_coding	hira-stimul
BCL9	1.04434	1.09949	1.01303	1.30356	0.913791	0.885136	1.4561	1.16208	0.928272	0.874982	1.04434	1.09949	0.547036	0.849921	0.461464	0.369987	1.0979	0.500856	1.16869	0.497865	0.52381	0.773014	0.441872	0.336508	1.05129	0.455535	1.11907	0.452814	chr1	147013181	147098015	84834	protein_coding	hira-stimul
BGLAP	0.122699	0.065955	0.0898763	0.0421557	0.0300302	0.0281475	0.230078	0.0723678	0.0496471	0.0266343	0.122699	0.065955	0.0485332	0.0274855	0.0151653	0.0117657	0.173479	0.0311905	0.0625057	0.0151549	0.395547	0.416731	0.123597	0.178389	1.41386	0.472906	0.509423	0.229777	chr1	156211950	156213123	1173	protein_coding	hira-stimul
BLZF1	1.66501	1.79719	3.03707	3.26794	3.06589	3.61231	2.10342	3.06113	1.6409	2.37953	1.66501	1.79719	1.64002	2.1307	1.54827	1.50995	1.58598	1.31935	2.06425	1.35395	0.98499	1.18557	0.929889	0.84017	0.952534	0.734117	1.23978	0.753372	chr1	169337193	169365780	28587	protein_coding	hira-stimul
BMP8A	0.0298427	0.0425039	0.0340623	0.040362	0.045156	0.0440527	0.0337336	0.0384936	0.0319945	0.0326936	0.0298427	0.0425039	0.0183936	0.026316	0.0228038	0.018414	0.0254351	0.0165907	0.0402491	0.0186027	0.616353	0.619144	0.764133	0.433232	0.852307	0.390335	1.34871	0.437669	chr1	39957317	39995541	38224	protein_coding	hira-stimul
BMP8B	0.0415299	0.0313325	0.0915839	0.0966113	0.0745911	0.0573073	0.0582936	0.081527	0.0252699	0.0509729	0.0415299	0.0313325	0.0494553	0.0629906	0.0376685	0.0239545	0.0439534	0.0351381	0.0317895	0.0290036	1.19084	2.01039	0.907021	0.764524	1.05835	1.12146	0.765461	0.925671	chr1	40223902	40254533	30631	protein_coding	hira-inhib
BNIPL	0.203449	0.1774	0.243153	0.188931	0.261448	0.206207	0.271423	0.239568	0.249823	0.195121	0.203449	0.1774	0.131303	0.123183	0.132031	0.0861945	0.204653	0.103254	0.314277	0.111024	0.645383	0.69438	0.648965	0.485877	1.00592	0.58204	1.54475	0.625839	chr1	151009028	151020076	11048	protein_coding	hira-stimul
BOLA1	0.326223	0.115468	0.688705	0.574927	0.406219	0.193567	0.54093	0.388743	0.365804	0.31399	0.326223	0.115468	0.371901	0.374852	0.205141	0.080911	0.407861	0.167548	0.460181	0.17866	1.14002	3.24637	0.628835	0.700722	1.25025	1.45104	1.41063	1.54727	chr1	149871154	149872348	1194	protein_coding	hira-indep
BPNT1	0.633691	0.459281	0.950474	0.744726	0.679252	0.740557	0.616079	0.660467	0.919867	0.729701	0.633691	0.459281	0.513256	0.485561	0.343022	0.309553	0.464524	0.284661	1.15719	0.4152	0.809947	1.05722	0.541308	0.673994	0.733044	0.619798	1.82612	0.904021	chr1	220230823	220263191	32368	protein_coding	hira-stimul
BRDT	0.00555946	0.00396391	0.00473989	0.00418485	0.0059559	0.00710502	0.00414832	0.00304452	0.00223785	0.0052824	0.00555946	0.00396391	0.00255954	0.00272852	0.00300773	0.0029699	0.00312783	0.00131219	0.00281522	0.00300569	0.460394	0.688341	0.541011	0.749235	0.562615	0.331034	0.506383	0.758263	chr1	92414927	92479985	65058	protein_coding	hira-inhib
BROX	1.92494	1.65883	3.85317	2.96193	2.89498	2.46958	2.13526	2.12717	1.99217	1.82533	1.92494	1.65883	2.08071	1.93118	1.46196	1.03228	1.60999	0.91681	2.50615	1.03861	1.08092	1.16418	0.759486	0.622297	0.836382	0.552685	1.30194	0.626112	chr1	222885905	222906106	20201	protein_coding	hira-stimul
BRP44	1.33588	1.12891	3.66451	2.79444	1.9102	1.8019	1.65019	1.67925	1.14644	1.39404	1.33588	1.12891	1.97884	1.82197	0.964651	0.753194	1.24424	0.723757	1.44222	0.793209	1.4813	1.61392	0.722109	0.667187	0.931403	0.641111	1.0796	0.702632	chr1	167885912	167906307	20395	protein_coding	hira-stimul
BSDC1	0.919746	0.797783	1.63961	1.49101	1.17819	1.37119	1.12189	1.21345	0.919422	1.26414	0.919746	0.797783	0.885389	0.972139	0.594986	0.573157	0.845905	0.522997	1.15663	0.719296	0.962646	1.21855	0.646902	0.718438	0.919716	0.655563	1.25756	0.901618	chr1	32830704	32860062	29358	protein_coding	hira-stimul
BTBD19	0.443341	0.4083	0.977975	1.11272	0.566947	0.660237	0.398196	0.515535	0.463991	0.542089	0.443341	0.4083	0.528107	0.725493	0.286308	0.275979	0.30024	0.222196	0.583701	0.308449	1.1912	1.77686	0.645797	0.675922	0.677221	0.544197	1.3166	0.755446	chr1	45274153	45279801	5648	protein_coding	hira-stimul
BTBD8	0.0617903	0.055739	0.052252	0.0550912	0.032336	0.0469204	0.0164275	0.0347727	0.0968533	0.0587465	0.0617903	0.055739	0.0282161	0.0359195	0.0163297	0.0196127	0.0123863	0.014987	0.121938	0.0334268	0.456643	0.644422	0.264276	0.351867	0.200458	0.268879	1.97342	0.599701	chr1	92545861	92613401	67540	protein_coding	hira-stimul
BTF3L4	2.45407	2.39877	3.54365	3.17546	3.25287	3.29565	3.12432	3.18921	2.55717	2.68592	2.45407	2.39877	1.91357	2.0704	1.6427	1.37758	2.35574	1.37455	3.21692	1.52829	0.779754	0.863109	0.669378	0.574287	0.959931	0.573023	1.31085	0.637113	chr1	52521856	52556388	34532	protein_coding	hira-stimul
BTG2	1.32339	0.999301	5.76615	4.48172	1.89278	1.71759	3.02404	3.97085	1.67864	1.91532	1.32339	0.999301	3.11372	2.92208	0.955854	0.717953	2.28013	1.71144	2.11173	1.08982	2.35284	2.92413	0.722277	0.718455	1.72294	1.71263	1.5957	1.09058	chr1	203274663	203278729	4066	protein_coding	hira-stimul
C1orf100	0.0015263	0.00212209	0.00563893	0.00165954	0	0	0.000822527	0.00155228	0	0.000856957	0.0015263	0.00212209	0.00304502	0.00108202	0	0	0.000620185	0.000669033	0	0.000487609	1.99504	0.509884	0	0	0.406333	0.315271	0	0.229777	chr1	244515936	244552393	36457	protein_coding	hira-inhib
C1orf101	0.171232	0.155027	0.105666	0.0870396	0.118868	0.108464	0.0949915	0.115245	0.135187	0.0960005	0.171232	0.155027	0.0570596	0.0567498	0.0600283	0.045338	0.0716236	0.0496706	0.1702	0.0546243	0.33323	0.366064	0.350567	0.292452	0.418284	0.3204	0.993976	0.352353	chr1	244624672	244803662	178990	protein_coding	hira-stimul
C1orf105	0.0115584	0.00857078	0.00355855	0.00565531	0	0.00411496	0.00124577	0.00117551	0.0114919	0.00767515	0.0115584	0.00857078	0.00192162	0.00368726	0	0.00172005	0.000939311	0.000506645	0.0144683	0.00436716	0.166253	0.430213	0	0.200688	0.0812665	0.059113	1.25176	0.509541	chr1	172389827	172437969	48142	protein_coding	hira-stimul
C1orf106	0.0206617	0.0351109	0.0212042	0.0673962	0.0276129	0.0149842	0.0668078	0.0560359	0.0372414	0.0657375	0.0206617	0.0351109	0.0114503	0.0439423	0.0139445	0.0062634	0.0503731	0.0241515	0.0468497	0.0374046	0.554178	1.25153	0.674897	0.178389	2.43799	0.687863	2.26746	1.06533	chr1	200860626	200884864	24238	protein_coding	hira-stimul
C1orf109	1.3925	1.84875	2.24695	2.40147	1.78271	2.00676	2.42213	3.19736	1.75014	2.09769	1.3925	1.84875	1.21335	1.56576	0.900269	0.838826	1.82629	1.37806	2.20168	1.19359	0.871349	0.846928	0.646512	0.453726	1.31152	0.745402	1.5811	0.645618	chr1	38147241	38156192	8951	protein_coding	hira-stimul
C1orf112	2.20524	1.41011	2.26266	1.39915	2.89284	2.02136	2.66219	2.49917	2.02775	1.40315	2.20524	1.41011	1.22184	0.912246	1.46088	0.844928	2.00729	1.07714	2.55091	0.798392	0.554061	0.646932	0.66246	0.599193	0.910237	0.763871	1.15675	0.566192	chr1	169764549	169822229	57680	protein_coding	hira-stimul
C1orf114	0.0076911	0.0229709	0.010524	0.00464584	0.00865567	0.015212	0.0175001	0.0112985	0.00804933	0.00863649	0.0076911	0.0229709	0.00568296	0.00302909	0.00437111	0.00635862	0.0131951	0.00486965	0.0101261	0.00491416	0.738901	0.131866	0.568334	0.276812	1.71563	0.211992	1.31659	0.21393	chr1	169364113	169396670	32557	protein_coding	hira-stimul
C1orf115	0.0815347	0.0697612	0.35916	0.361429	0.226312	0.271669	0.223076	0.245579	0.108306	0.17255	0.0815347	0.0697612	0.193946	0.235652	0.114288	0.113558	0.168199	0.105845	0.136249	0.098181	2.3787	3.37798	1.4017	1.62781	2.06292	1.51724	1.67105	1.40739	chr1	220863627	220872499	8872	protein_coding	hira-stimul
C1orf116	0.0547218	0.0797057	0.0938649	0.106248	0.0668084	0.146649	0.0442346	0.141121	0.0286353	0.0351133	0.0547218	0.0797057	0.050687	0.0692737	0.0337382	0.0612993	0.0333529	0.0608232	0.0360232	0.0199795	0.926268	0.869118	0.616541	0.76907	0.609499	0.763097	0.658297	0.250665	chr1	207191865	207206101	14236	protein_coding	hira-stimul
C1orf122	0.117748	0.140324	0.476451	0.219474	0.319456	0.231482	0.344468	0.171075	0.193651	0.226665	0.117748	0.140324	0.257284	0.143097	0.161325	0.0967595	0.259729	0.0737333	0.243613	0.128972	2.18504	1.01976	1.37009	0.689543	2.2058	0.525451	2.06893	0.919104	chr1	38273472	38275126	1654	protein_coding	hira-stimul
C1orf123	0.736399	0.59469	2.29394	2.35975	1.64915	1.61765	0.972499	1.10091	0.776197	0.996984	0.736399	0.59469	1.23873	1.53856	0.832821	0.676178	0.733264	0.474492	0.976456	0.567284	1.68214	2.58716	1.13094	1.13703	0.995743	0.797882	1.32599	0.953915	chr1	53679771	53686289	6518	protein_coding	hira-stimul
C1orf124	1.24744	1.13382	2.25429	2.04882	1.83517	1.81135	1.65395	1.71079	1.3999	1.3695	1.24744	1.13382	1.21732	1.33583	0.926761	0.757144	1.24708	0.73735	1.76107	0.779245	0.975852	1.17817	0.74293	0.667782	0.99971	0.650324	1.41175	0.687274	chr1	231473681	231489989	16308	protein_coding	hira-stimul
C1orf126	0.0848695	0.0558273	0.0817594	0.0756058	0.0675911	0.0615575	0.0553262	0.0598632	0.0852409	0.061485	0.0848695	0.0558273	0.0441501	0.049295	0.0341335	0.025731	0.041716	0.025801	0.107318	0.034985	0.520211	0.882991	0.402188	0.460904	0.491531	0.462158	1.26451	0.626664	chr1	15438310	15478960	40650	lncRNA	hira-stimul
C1orf127	0.00078229	0.000725107	0.00289018	0.00595407	0.000990451	0.00371343	0.00168631	0.00397803	0.00409364	0.0035138	0.00078229	0.000725107	0.0015607	0.00388205	0.000500178	0.00155221	0.00127148	0.00171453	0.0051498	0.00199935	1.99504	5.35377	0.639376	2.14067	1.62533	2.36452	6.58298	2.75732	chr1	11006529	11042094	35565	protein_coding	hira-stimul
C1orf129	0.000430367	0.000598362	0.000265	0.000233968	0.00190709	0.000510725	0.000927704	0.000656541	0	0.000241634	0.000430367	0.000598362	0.0001431	0.000152547	0.00096308	0.000213483	0.000699489	0.000282969	0	0.00013749	0.332507	0.254941	2.23781	0.356779	1.62533	0.472906	0	0.229777	chr1	170904611	171033906	129295	protein_coding	hira-inhib
C1orf130	0.0219434	0.0290562	0.0225195	0.0255632	0.0224904	0.0322408	0.0309711	0.0302873	0.0202315	0.0287475	0.0219434	0.0290562	0.0121605	0.0166672	0.0113577	0.0134767	0.0233522	0.0130538	0.0254512	0.0163573	0.554177	0.57362	0.517589	0.463813	1.0642	0.449261	1.15986	0.562955	chr1	24882566	24935818	53252	protein_coding	hira-stimul
C1orf131	0.639001	0.715192	1.80049	1.79882	1.58571	1.51853	1.20532	1.35506	0.879425	0.984938	0.639001	0.715192	0.972265	1.17283	0.800784	0.634746	0.908811	0.584031	1.10632	0.56043	1.52154	1.63988	1.25318	0.887518	1.42224	0.816607	1.73132	0.783607	chr1	231359508	231376924	17416	protein_coding	hira-stimul
C1orf133	0.0208953	0.00968397	0.102931	0.0454389	0.0661385	0.0371954	0.0450422	0.0637531	0.0984085	0	0.0208953	0.00968397	0.0555827	0.0296262	0.0333999	0.0155477	0.0339618	0.0274776	0.123798	0	2.66006	3.0593	1.59844	1.60551	1.62533	2.83743	5.92468	0	chr1	210404803	210407466	2663	lncRNA	hira-stimul
C1orf135	1.02722	1.11582	2.49112	2.26967	2.04404	2.21817	1.79265	1.97776	1.60552	1.66274	1.02722	1.11582	1.3452	1.47982	1.03224	0.927195	1.35166	0.852415	2.01974	0.946099	1.30956	1.32622	1.00489	0.830954	1.31584	0.763936	1.96622	0.847896	chr1	26160496	26185848	25352	protein_coding	hira-stimul
C1orf140	0.384416	0.12552	0.522552	0.394226	0.323549	0.295489	0.230704	0.14661	0.283454	0.318846	0.384416	0.12552	0.282178	0.257035	0.163392	0.123514	0.173951	0.0631889	0.356869	0.181423	0.734044	2.04776	0.42504	0.984022	0.452507	0.503417	0.92834	1.44537	chr1	221503269	221509638	6369	lncRNA	hira-inhib
C1orf141	0.00382571	0.00709213	0.00376911	0.00665548	0.0048437	0.0108961	0.00824675	0.0124507	0.00160156	0.00515518	0.00382571	0.00709213	0.00203532	0.00433937	0.00244607	0.00455457	0.00621805	0.00536625	0.00201476	0.0029333	0.532011	0.611858	0.639376	0.642201	1.62533	0.756649	0.526638	0.413599	chr1	67557858	67594220	36362	protein_coding	hira-stimul
C1orf144	1.6788	1.67891	2.97428	2.76522	3.14955	2.95331	2.48389	2.49542	1.95382	2.2259	1.6788	1.67891	1.60611	1.80292	1.59052	1.23448	1.87285	1.07553	2.45791	1.26654	0.956702	1.07387	0.947416	0.735289	1.11559	0.64061	1.46408	0.754381	chr1	16693582	16724640	31058	protein_coding	hira-stimul
C1orf150	0.00101548	0.0018825	0.00250113	0.00110413	0	0	0	0.0030983	0.00106278	0.00228061	0.00101548	0.0018825	0.00135061	0.000719893	0	0	0	0.00133537	0.00133804	0.00129767	1.33002	0.382413	0	0	0	0.709358	1.31764	0.689332	chr1	247712450	247739848	27398	protein_coding	hira-stimul
C1orf159	0.604146	0.639128	0.531718	0.624446	0.596624	0.697832	0.761413	0.802856	0.644072	0.610567	0.604146	0.639128	0.287128	0.407139	0.301295	0.291694	0.574105	0.346031	0.810887	0.347413	0.475262	0.637022	0.498712	0.456393	0.950276	0.541411	1.3422	0.543573	chr1	1017197	1051736	34539	protein_coding	hira-stimul
C1orf162	0.46667	0.609652	0.519446	0.478392	0.715235	1.01036	0.271344	0.824331	0.250629	0.403368	0.46667	0.609652	0.280501	0.311912	0.361194	0.42233	0.204593	0.355287	0.315291	0.229516	0.601069	0.511622	0.773981	0.69274	0.438411	0.58277	0.675619	0.376471	chr1	112016603	112021134	4531	protein_coding	hira-stimul
C1orf168	0.000275759	0.000511203	0.00135839	0.00179899	0.000349136	0	0	0.00084136	0.000865808	0.000619311	0.000275759	0.000511203	0.000733531	0.00117294	0.000176314	0	0	0.000362626	0.00108919	0.000352388	2.66004	2.29447	0.639376	0	0	0.709358	3.94978	0.689331	chr1	57184476	57285369	100893	protein_coding	hira-stimul
C1orf174	0.78456	1.27348	1.50732	2.00565	1.25929	1.67733	1.31212	1.6479	1.18705	1.25114	0.78456	1.27348	0.813953	1.30768	0.635941	0.701124	0.989338	0.710245	1.49331	0.711899	1.03746	1.02686	0.810571	0.550557	1.26101	0.55772	1.90337	0.559018	chr1	3805696	3816857	11161	protein_coding	hira-stimul
C1orf180	0.0737444	0.0949359	0.0504537	0.0178182	0.0155612	0.0534807	0.154548	0.104167	0	0.0322036	0.0737444	0.0949359	0.027245	0.0116175	0.00785841	0.0223549	0.116529	0.044896	0	0.0183238	0.369452	0.122372	0.106563	0.235474	1.58018	0.472908	0	0.193013	chr1	85093912	85100703	6791	protein_coding	hira-inhib
C1orf182	0.129325	0.103889	0.297293	0.418719	0.13099	0.184167	0.114607	0.128604	0.168434	0.187175	0.129325	0.103889	0.160538	0.273005	0.0661499	0.0769818	0.0864137	0.0554283	0.21189	0.106503	1.24135	2.62785	0.511502	0.741001	0.66819	0.533534	1.63843	1.02516	chr1	156307104	156316785	9681	protein_coding	hira-stimul
C1orf185	0.00849549	0.0258733	0.00373652	0.00857732	0.00153658	0.00648113	0.00261614	0.00493721	0.00381051	0.00476989	0.00849549	0.0258733	0.00201772	0.00559241	0.000775973	0.00270911	0.00197257	0.00212794	0.00479743	0.00271407	0.237505	0.216146	0.0913394	0.104707	0.23219	0.0822445	0.564703	0.104898	chr1	51567905	51613754	45849	protein_coding	hira-stimul
C1orf186	0.00167684	0.00155427	0.00137669	0.0030387	0.00353838	0.00265325	0.00120487	0.00227385	0.000584981	0.00188296	0.00167684	0.00155427	0.000743413	0.00198123	0.00178688	0.00110906	0.000908472	0.000980029	0.000735906	0.0010714	0.443341	1.2747	1.06562	0.713556	0.541776	0.63054	0.438865	0.68933	chr1	206238871	206288647	49776	protein_coding	hira-inhib
C1orf189	0.131877	0.162485	0.323585	0.197955	0.209684	0.235117	0.0387649	0.138187	0.117108	0.0987252	0.131877	0.162485	0.174736	0.129067	0.10589	0.0982789	0.0292287	0.0595586	0.147322	0.0561746	1.32499	0.79433	0.802948	0.604849	0.221636	0.366548	1.11712	0.345722	chr1	154171847	154178809	6962	protein_coding	hira-stimul
C1orf190	0.0341509	0.0388487	0.036322	0.0185661	0.0275151	0.0405275	0.0150578	0.0205236	0.0292431	0.02789	0.0341509	0.0388487	0.0196139	0.0121051	0.0138951	0.0169405	0.0113536	0.00884567	0.0368171	0.0158694	0.57433	0.311596	0.406874	0.436063	0.332453	0.227695	1.07807	0.408493	chr1	46669005	46686928	17923	protein_coding	hira-stimul
C1orf194	0.00351867	0.00326147	0	0.0114775	0	0.00835133	0.00758489	0	0	0	0.00351867	0.00326147	0	0.00748333	0	0.00349086	0.00571901	0	0	0	0	2.29447	0	1.07033	1.62533	0	0	0	chr1	109648572	109656479	7907	protein_coding	hira-indep
C1orf198	0.827697	0.553326	1.6461	1.45298	1.08631	1.60602	0.8946	0.964658	0.636684	0.520654	0.827697	0.553326	0.888894	0.947343	0.548587	0.671316	0.674528	0.415768	0.800948	0.296252	1.07394	1.71209	0.662787	1.21324	0.814946	0.751397	0.967683	0.535403	chr1	230972864	231005335	32471	protein_coding	hira-stimul
C1orf201	0.144141	0.106973	0.181639	0.148914	0.10974	0.11309	0.118195	0.137342	0.129805	0.161859	0.144141	0.106973	0.0980851	0.0970919	0.0554187	0.0472716	0.089119	0.0591944	0.163424	0.0920978	0.68048	0.90763	0.384476	0.441902	0.618277	0.553358	1.13378	0.860944	chr1	24683488	24741587	58099	protein_coding	hira-stimul
C1orf204	0.0708968	0.0657144	0.0582065	0.107316	0.0369607	0.0379431	0.0344607	0.0438278	0.0790672	0.0764894	0.0708968	0.0657144	0.0314315	0.06997	0.0186652	0.0158602	0.0259834	0.0188898	0.0995456	0.0435225	0.443342	1.06476	0.263272	0.241351	0.366496	0.287453	1.40409	0.662297	chr1	159804263	159825137	20874	protein_coding	hira-stimul
C1orf21	0.126461	0.133095	0.0533755	0.0498753	0.0605512	0.0444764	0.117962	0.0965774	0.139089	0.0925619	0.126461	0.133095	0.0288228	0.0325187	0.0305784	0.0185911	0.0889433	0.0416249	0.175113	0.0526677	0.227918	0.244327	0.241801	0.139683	0.703326	0.312745	1.38472	0.395715	chr1	184356149	184598155	242006	protein_coding	hira-stimul
C1orf210	0.544216	0.559716	0.495768	0.672783	0.726781	0.751996	0.723154	0.507989	0.585169	0.493912	0.544216	0.559716	0.267715	0.438655	0.367024	0.314334	0.545258	0.218943	0.736143	0.281036	0.491927	0.783709	0.674409	0.561596	1.00191	0.391168	1.35267	0.502105	chr1	43747556	43751288	3732	protein_coding	hira-stimul
C1orf212	0.886113	0.893566	2.97319	2.86358	3.57333	3.32158	1.2927	1.5025	1.06099	1.08489	0.886113	0.893566	1.60552	1.86705	1.80453	1.38842	0.974696	0.647577	1.33473	0.617302	1.81187	2.08944	2.03646	1.5538	1.09997	0.724711	1.50627	0.69083	chr1	35315962	35325417	9455	protein_coding	hira-stimul
C1orf213	0.339649	0.296832	0.752904	0.654188	0.307162	0.310938	0.324238	0.296084	0.436719	0.294222	0.339649	0.296832	0.406568	0.426531	0.155117	0.129972	0.244475	0.127612	0.549829	0.167412	1.19702	1.43694	0.456697	0.437864	0.719789	0.429914	1.61882	0.563997	chr1	23695463	23698330	2867	protein_coding	hira-stimul
C1orf216	0.612568	0.727937	1.44428	1.67365	1.12026	1.16187	1.61954	1.50158	0.691574	0.693519	0.612568	0.727937	0.779911	1.09122	0.565731	0.485662	1.22113	0.647181	0.87	0.394612	1.27318	1.49906	0.92354	0.667175	1.99347	0.889062	1.42025	0.542097	chr1	36179476	36184790	5314	protein_coding	hira-stimul
C1orf220	0.499658	0.387776	0.832119	0.814103	0.47999	0.367379	0.698457	0.418604	0.69283	0.622695	0.499658	0.387776	0.449344	0.530795	0.242395	0.153564	0.526637	0.180418	0.872273	0.354313	0.899304	1.36882	0.485122	0.396013	1.05399	0.465264	1.74574	0.913707	chr1	178511930	178518024	6094	protein_coding	hira-stimul
C1orf226	0.232056	0.332417	0.112579	0.118511	0.0133547	0.0208626	0.0568435	0.0572137	0.353258	0.355337	0.232056	0.332417	0.0607927	0.0772692	0.00674412	0.00872057	0.04286	0.0246591	0.444752	0.202187	0.261974	0.232447	0.0290625	0.0262338	0.184697	0.0741812	1.91657	0.608232	chr1	162348695	162356608	7913	protein_coding	hira-stimul
C1orf227	0.011919	0.0265146	0.0234853	0.0138235	0.00603622	0.0169734	0.00856425	0.01293	0.014969	0.0119427	0.011919	0.0265146	0.0126821	0.00901292	0.00304829	0.00709488	0.00645744	0.00557283	0.018846	0.0067954	1.06402	0.339923	0.255751	0.267584	0.541777	0.21018	1.58117	0.256289	chr1	213003484	213020991	17507	protein_coding	hira-stimul
C1orf228	0.143842	0.0978408	0.146832	0.0987153	0.0713232	0.082429	0.0506953	0.0595174	0.230105	0.166436	0.143842	0.0978408	0.0792893	0.0643624	0.0360182	0.0344553	0.0382243	0.025652	0.289702	0.0947021	0.551225	0.657828	0.250401	0.352157	0.265738	0.262181	2.01403	0.96792	chr1	45140393	45191263	50870	protein_coding	hira-stimul
C1orf229	0.492863	0.411152	0.652485	0.57608	0.67081	0.628756	0.557771	0.37594	0.631878	0.650299	0.492863	0.411152	0.352342	0.375604	0.338759	0.26282	0.420559	0.16203	0.794903	0.37002	0.714888	0.913541	0.687329	0.639228	0.853299	0.394088	1.61283	0.899959	chr1	247273461	247275719	2258	protein_coding	hira-stimul
C1orf27	2.89134	2.89749	3.41854	3.13773	3.60025	3.67587	3.54467	3.80316	2.9476	3.15735	2.89134	2.89749	1.84601	2.0458	1.81813	1.53651	2.67268	1.63916	3.70808	1.79653	0.638462	0.706059	0.628818	0.530291	0.924375	0.565718	1.28248	0.62003	chr1	186344889	186390503	45614	protein_coding	hira-stimul
C1orf31	0.625647	0.777404	1.96862	2.12133	1.01503	1.25951	1.162	1.24339	0.888731	0.96395	0.625647	0.777404	1.06305	1.38311	0.51259	0.526475	0.876148	0.535901	1.11802	0.548488	1.69913	1.77914	0.819296	0.677222	1.40039	0.689347	1.78699	0.705537	chr1	234509213	234519795	10582	protein_coding	hira-stimul
C1orf35	0.203707	0.0795017	0.163012	0.44298	0.339358	0.15268	0.277335	0.0872317	0.235637	0.192629	0.203707	0.0795017	0.0880265	0.288823	0.171376	0.0638202	0.209111	0.0375969	0.296431	0.109606	0.432123	3.63292	0.841286	0.802753	1.02653	0.472906	1.45518	1.37866	chr1	228288427	228291022	2595	protein_coding	hira-indep
C1orf43	2.39931	2.43524	4.59476	4.70844	3.34354	3.63185	2.44394	2.80397	3.00355	3.01568	2.39931	2.43524	2.48117	3.0699	1.68849	1.51811	1.84273	1.20851	3.77847	1.71592	1.03412	1.26062	0.703739	0.623394	0.768025	0.49626	1.57481	0.704621	chr1	154179182	154193273	14091	protein_coding	hira-stimul
C1orf49	0.0133452	0.0247394	0.0131478	0.00580408	0.00337926	0.00950221	0	0.00814345	0.00838008	0.00778101	0.0133452	0.0247394	0.00709981	0.00378426	0.00170653	0.00397192	0	0.00350983	0.0105505	0.00442739	0.532012	0.152965	0.127876	0.160551	0	0.141872	0.790585	0.178961	chr1	178482211	178492635	10424	protein_coding	hira-stimul
C1orf50	0.618779	0.582593	1.50948	1.16363	0.95338	1.01406	0.832771	0.835754	0.822217	0.977922	0.618779	0.582593	0.815119	0.758687	0.481457	0.423877	0.627909	0.36021	1.03435	0.556438	1.3173	1.30226	0.778076	0.72757	1.01476	0.618288	1.6716	0.955105	chr1	43232915	43241413	8498	protein_coding	hira-stimul
C1orf51	0.0260446	0.0362112	0.0721666	0.105513	0	0.0540883	0.0210533	0.0463539	0.0545153	0.029246	0.0260446	0.0362112	0.03897	0.0687945	0	0.0226089	0.0158742	0.0199785	0.0686348	0.016641	1.49628	1.89981	0	0.624362	0.6095	0.551722	2.63528	0.459553	chr1	150255228	150259501	4273	protein_coding	hira-stimul
C1orf52	2.32161	3.06468	6.49373	6.95266	4.708	6.16239	2.94345	4.70447	2.51663	3.00237	2.32161	3.06468	3.50661	4.53313	2.37754	2.57588	2.21936	2.02763	3.16592	1.70835	1.51042	1.47915	1.02409	0.840505	0.955958	0.661611	1.36367	0.557431	chr1	85715636	85725355	9719	protein_coding	hira-stimul
C1orf53	0.172755	0.117804	0.853731	0.728393	0.650967	0.459332	0.255286	0.199424	0.175337	0.175153	0.172755	0.117804	0.461015	0.474912	0.328738	0.192001	0.192486	0.0859517	0.220574	0.0996621	2.6686	4.03138	1.90292	1.62983	1.11421	0.729617	1.2768	0.845999	chr1	197871681	197876497	4816	protein_coding	hira-stimul
C1orf54	0.047775	0.0632611	0.0546327	0.0927601	0.120975	0.109341	0.0404581	0.0416472	0.0500003	0.0804714	0.047775	0.0632611	0.0295017	0.0604796	0.0610924	0.0457045	0.0305054	0.0179499	0.0629004	0.0457882	0.617512	0.956031	1.27875	0.722475	0.638522	0.283744	1.3166	0.723798	chr1	150245182	150253335	8153	protein_coding	hira-stimul
C1orf55	1.77468	2.14026	3.73592	3.9843	2.9992	3.87535	2.60567	3.48417	2.19643	2.58152	1.77468	2.14026	2.0174	2.59776	1.5146	1.6199	1.96468	1.50168	2.76311	1.46888	1.13677	1.21376	0.853447	0.756869	1.10706	0.701633	1.55696	0.686311	chr1	226170402	226187066	16664	protein_coding	hira-stimul
C1orf56	0.192514	0.149891	0.560243	0.678196	0.370485	0.374674	0.26559	0.391583	0.354606	0.294002	0.192514	0.149891	0.302531	0.442184	0.187095	0.156614	0.200255	0.168772	0.446094	0.167287	1.57148	2.95004	0.971851	1.04485	1.04021	1.12597	2.3172	1.11606	chr1	151020258	151023871	3613	protein_coding	hira-stimul
C1orf61	0.00333319	0.00102985	0.00547313	0.00845639	0.0323543	0.0435112	0.0131726	0.0350293	0.00232563	0.00623818	0.00333319	0.00102985	0.00295549	0.00551357	0.0163389	0.0181877	0.00993214	0.0150976	0.00292564	0.00354952	0.886685	5.35376	4.90189	17.6605	2.97977	14.66	0.877731	3.44664	chr1	156374054	156399184	25130	protein_coding	hira-inhib
C1orf63	2.25388	2.35959	8.61324	9.55193	4.87978	5.68314	2.8009	3.77025	2.17025	3.01343	2.25388	2.35959	4.65115	6.22786	2.46429	2.37555	2.11188	1.62498	2.73017	1.71464	2.06362	2.63938	1.09335	1.00676	0.936997	0.68867	1.21132	0.726669	chr1	25568739	25573985	5246	protein_coding	hira-stimul
C1orf74	0.224674	0.289237	0.813212	1.08024	0.518163	0.544929	0.484309	0.40622	0.195949	0.301078	0.224674	0.289237	0.439134	0.704316	0.261672	0.22778	0.365169	0.175081	0.246504	0.171313	1.95454	2.43508	1.16468	0.787521	1.62533	0.60532	1.09716	0.592294	chr1	209955661	209957890	2229	protein_coding	hira-stimul
C1orf85	0.308469	0.267695	0.647131	0.721007	0.459753	0.445274	0.555866	0.685416	0.373056	0.403712	0.308469	0.267695	0.349451	0.470097	0.232175	0.186125	0.419123	0.295414	0.469304	0.229712	1.13286	1.75609	0.75267	0.695286	1.35872	1.10355	1.5214	0.858111	chr1	156262483	156265449	2966	protein_coding	hira-stimul
C1orf86	0.0777021	0.063158	0.128078	0.163546	0.11654	0.0993036	0.162342	0.115498	0.119407	0.123497	0.0777021	0.063158	0.0691621	0.106632	0.0588527	0.0415089	0.122406	0.0497796	0.150214	0.0702698	0.890093	1.68834	0.757415	0.657223	1.57532	0.788176	1.9332	1.1126	chr1	2115898	2139172	23274	protein_coding	hira-stimul
C1orf9	1.55027	1.38186	2.01446	1.81085	1.71663	1.65557	1.72002	1.73265	1.44009	1.61634	1.55027	1.38186	1.08781	1.18067	0.866898	0.692028	1.2969	0.746772	1.81163	0.919697	0.70169	0.854409	0.559192	0.500795	0.836561	0.540411	1.16859	0.66555	chr1	172502259	172580973	78714	protein_coding	hira-stimul
C1orf95	0.0110524	0.00554911	0.00567129	0.0150216	0.000246678	0.00218602	0.00397078	0.00234178	0.0120492	0.0020685	0.0110524	0.00554911	0.0030625	0.00979408	0.000124572	0.000913756	0.00299397	0.00100931	0.0151699	0.00117698	0.277089	1.76498	0.0112711	0.164667	0.270889	0.181886	1.37255	0.212102	chr1	226736500	226796915	60415	protein_coding	hira-stimul
C1orf96	0.70277	0.650088	1.09644	1.19283	0.700107	0.821776	0.83384	0.914514	0.812336	0.920014	0.70277	0.650088	0.592078	0.777725	0.353554	0.343502	0.628715	0.394156	1.02192	0.523488	0.842491	1.19634	0.503086	0.528394	0.894625	0.606311	1.45413	0.805257	chr1	229456751	229478688	21937	protein_coding	hira-stimul
C1orf98	0.13177	0.145245	0.0767518	0.0850404	0.2783	0.346538	0.083486	0.227279	0.126726	0.109975	0.13177	0.145245	0.041446	0.0554463	0.140541	0.144853	0.0629484	0.0979572	0.159421	0.0625758	0.314533	0.381744	1.06657	0.9973	0.477715	0.674428	1.20985	0.430829	chr1	200311671	200342920	31249	lncRNA	hira-stimul
C4BPA	0.260141	0.264782	0.26006	0.231079	0.0830477	0.0916442	0.0508239	0.0771495	0.27179	0.244804	0.260141	0.264782	0.140432	0.150664	0.0419391	0.0383073	0.0383212	0.0332514	0.342184	0.139293	0.539832	0.56901	0.161217	0.144675	0.147309	0.12558	1.31538	0.526069	chr1	207277606	207318317	40711	protein_coding	hira-stimul
C4BPB	2.75368	1.80173	4.72219	3.02665	3.00128	1.98227	2.35011	2.09624	3.12483	3.03012	2.75368	1.80173	2.54998	1.97338	1.51565	0.828589	1.77198	0.903479	3.93104	1.72414	0.926027	1.09527	0.550408	0.459885	0.643496	0.501451	1.42756	0.956935	chr1	207262211	207273337	11126	protein_coding	hira-stimul
C8A	0.000438476	0.000406424	0.00107997	0.000953506	0	0.00104069	0	0.00133782	0.000458899	0.000492373	0.000438476	0.000406424	0.000583184	0.000621686	0	0.000435008	0	0.0005766	0.000577754	0.00028016	1.33002	1.52965	0	1.07033	0	1.41872	1.31764	0.68933	chr1	57320442	57383894	63452	protein_coding	hira-stimul
CACHD1	0.335825	0.378186	0.216967	0.212933	0.355438	0.278172	0.471131	0.456928	0.410444	0.486499	0.335825	0.378186	0.117162	0.138832	0.179496	0.116276	0.355233	0.196936	0.516339	0.276818	0.348879	0.367101	0.534493	0.307457	1.05779	0.520738	1.53752	0.731962	chr1	64936475	65158741	222266	protein_coding	hira-stimul
CACNA1E	0.000774664	0.00111695	0.000424001	0.000655114	0.000980795	0.000306436	0.000278312	0.000437695	0.00063058	0.000676577	0.000774664	0.00111695	0.000228961	0.000427134	0.000495301	0.00012809	0.000209847	0.000188647	0.00079327	0.000384972	0.295561	0.382411	0.639376	0.114679	0.270888	0.168894	1.02402	0.344664	chr1	181452685	181775921	323236	protein_coding	hira-stimul
CACYBP	2.0387	2.14763	4.58612	4.67177	3.0545	3.32582	3.21457	2.89182	2.53843	2.7873	2.0387	2.14763	2.4765	3.04599	1.54252	1.39019	2.42379	1.24637	3.19334	1.58597	1.21475	1.4183	0.756621	0.647315	1.18889	0.580349	1.56636	0.738476	chr1	174968570	174981163	12593	protein_coding	hira-stimul
CAMK1G	0.00184009	0.000852792	0.00226608	0.00400145	0.00232972	0	0.000991629	0	0.000962898	0.00103314	0.00184009	0.000852792	0.00122368	0.00260895	0.00117651	0	0.000747688	0	0.00121133	0.000587857	0.665013	3.0593	0.639376	0	0.406332	0	0.658297	0.689332	chr1	209757044	209787284	30240	protein_coding	hira-indep
CAMK2N1	0.0506515	0.06707	0.16931	0.16522	0.128259	0.111631	0.171576	0.16926	0.0833025	0.0975044	0.0506515	0.06707	0.0914274	0.107723	0.0647708	0.0466618	0.129368	0.0729511	0.104795	0.05548	1.80503	1.60613	1.27875	0.695717	2.55409	1.08769	2.06893	0.827196	chr1	20808883	20812728	3845	protein_coding	hira-stimul
CAMSAP2	2.7844	2.8286	1.8836	1.74649	2.44969	2.35909	2.91657	2.81958	2.79628	2.79576	2.7844	2.8286	1.01714	1.13871	1.23709	0.9861	2.19909	1.21524	3.52052	1.59079	0.365301	0.402571	0.444294	0.348618	0.789791	0.429626	1.26437	0.562394	chr1	200708685	200829831	121146	protein_coding	hira-stimul
CAMTA1	0.32418	0.33695	0.210543	0.19385	0.274032	0.216707	0.256219	0.228548	0.356908	0.355458	0.32418	0.33695	0.113693	0.12639	0.138386	0.0905835	0.193189	0.0985042	0.449347	0.202256	0.35071	0.375101	0.426881	0.268834	0.595932	0.292341	1.3861	0.600254	chr1	6845383	7829766	984383	protein_coding	hira-stimul
CAP1	1.4758	1.69818	2.58723	2.44905	2.0212	2.42887	1.63042	1.89849	1.71043	1.83132	1.4758	1.69818	1.3971	1.59678	1.02071	1.01527	1.22934	0.818249	2.15172	1.04202	0.946676	0.940289	0.691629	0.597856	0.832997	0.481839	1.458	0.613611	chr1	40506254	40538321	32067	protein_coding	hira-stimul
CAPN2	0.553681	0.60569	0.598881	0.658052	1.6206	1.06344	1.1497	0.927253	0.851611	1.12703	0.553681	0.60569	0.323396	0.42905	0.818403	0.444518	0.866874	0.399646	1.07133	0.64128	0.584083	0.708366	1.47811	0.733903	1.56566	0.659819	1.93492	1.05876	chr1	223889294	223963720	74426	protein_coding	hira-stimul
CAPN8	0.000401866	0.000186245	0.000494898	0.000218474	0.00305279	0.00119225	0.00108283	0.000817413	0.00147204	0.000451263	0.000401866	0.000186245	0.000267245	0.000142445	0.00154166	0.00049836	0.000816454	0.000352305	0.00185183	0.000256769	0.66501	0.764826	3.83625	2.67583	2.03166	1.89162	4.60807	1.37866	chr1	223714971	223853436	138465	protein_coding	hira-stimul
CAPZA1	4.78063	4.82421	5.26407	4.95942	5.8021	5.88935	5.99671	5.94431	4.85401	5.34043	4.78063	4.82421	2.8426	3.23354	2.93006	2.46175	4.52152	2.562	6.10634	3.0387	0.594607	0.670274	0.612903	0.51029	0.9458	0.531071	1.27731	0.629886	chr1	113162074	113214241	52167	protein_coding	hira-stimul
CAPZB	1.59108	1.61321	1.0603	1.08793	1.13882	1.17222	1.31055	1.37732	1.63421	1.61284	1.59108	1.61321	0.572562	0.70933	0.575104	0.489988	0.988155	0.593625	2.05747	0.917706	0.359857	0.439701	0.361455	0.303735	0.621059	0.367977	1.29313	0.568869	chr1	19665266	19812066	146800	protein_coding	hira-stimul
CASP9	0.921615	0.32455	1.64646	0.49548	0.792781	0.359834	0.341174	0.225378	0.90377	0.483278	0.921615	0.32455	0.889088	0.323053	0.400354	0.150411	0.257245	0.0971379	1.13785	0.274985	0.964707	0.995387	0.434405	0.463444	0.279124	0.2993	1.23462	0.847281	chr1	15818768	15851285	32517	protein_coding	hira-stimul
CASQ2	0.000404386	0.000374826	0.000498003	0.000879375	0	0	0	0.000822539	0	0.000454093	0.000404386	0.000374826	0.000268922	0.000573353	0	0	0	0.000354514	0	0.000258379	0.665012	1.52965	0	0	0	0.94581	0	0.68933	chr1	116242625	116311426	68801	protein_coding	hira-inhib
CASZ1	0.0144289	0.0114406	0.0237638	0.0224932	0.0169478	0.0160916	0.0206105	0.0183874	0.0189217	0.0281105	0.0144289	0.0114406	0.0128325	0.0146656	0.00855864	0.00672629	0.0155403	0.00792497	0.0238035	0.0159949	0.889358	1.28189	0.593159	0.587931	1.07703	0.692706	1.64971	1.39808	chr1	10696665	10856707	160042	protein_coding	hira-stimul
CC2D1B	0.454406	0.393111	1.08599	0.817644	0.724225	0.631446	0.735602	0.603468	0.505411	0.490252	0.454406	0.393111	0.586435	0.533104	0.365734	0.263944	0.554644	0.260095	0.635807	0.278953	1.29055	1.35612	0.804861	0.671425	1.22059	0.661632	1.3992	0.709605	chr1	52816264	52831877	15613	protein_coding	hira-stimul
CCBL2	0.65794	0.503049	0.631453	0.401176	0.644938	0.418324	0.599864	0.50719	0.529119	0.4481	0.65794	0.503049	0.340985	0.261567	0.325694	0.174859	0.452297	0.218599	0.666161	0.254969	0.518261	0.519963	0.49502	0.347599	0.687445	0.434548	1.01249	0.506847	chr1	89401455	89445138	43683	protein_coding	hira-stimul
CCDC163P	0.130935	0.188573	0.23384	0.245782	0.0973076	0.230701	0.120975	0.170124	0.21292	0.197991	0.130935	0.188573	0.126274	0.16025	0.0491403	0.096433	0.0912151	0.0733234	0.268066	0.112657	0.964399	0.849803	0.375303	0.511383	0.696645	0.388833	2.04732	0.597418	chr1	45959597	45965751	6154	protein_coding	hira-stimul
CCDC17	0.215162	0.142136	0.140444	0.150652	0.0877125	0.254863	0.104536	0.155007	0.250003	0.161722	0.215162	0.142136	0.0758398	0.0982251	0.0442948	0.106533	0.0788201	0.066808	0.314754	0.0920198	0.352477	0.691064	0.205867	0.749513	0.366329	0.470029	1.46287	0.647407	chr1	46085715	46089731	4016	protein_coding	hira-stimul
CCDC18	1.46849	1.46588	1.12325	1.08987	1.12712	1.13967	0.991942	1.35637	1.7006	1.59321	1.46849	1.46588	0.606555	0.710595	0.569196	0.476382	0.747924	0.584595	2.14106	0.906536	0.413047	0.484757	0.387606	0.32498	0.509315	0.398802	1.458	0.618425	chr1	93646280	93744287	98007	protein_coding	hira-stimul
CCDC19	0.109503	0.163523	0.108642	0.129711	0.0418851	0.0666218	0.147238	0.25387	0.120495	0.201503	0.109503	0.163523	0.0586667	0.0845716	0.021152	0.0278479	0.111017	0.109418	0.151703	0.114655	0.535754	0.517185	0.193163	0.1703	1.01383	0.669129	1.38538	0.701156	chr1	159842153	159869906	27753	protein_coding	hira-stimul
CCDC23	0.212629	0.137692	0.606573	0.471161	0.269208	0.239555	0.263984	0.312056	0.163379	0.199475	0.212629	0.137692	0.327549	0.307197	0.13595	0.100134	0.199044	0.134496	0.205531	0.113501	1.54047	2.23104	0.639377	0.727232	0.936109	0.97679	0.966617	0.824313	chr1	43272722	43283059	10337	protein_coding	hira-stimul
CCDC24	0.0420941	0.0314557	0.090551	0.147595	0.0644497	0.0402729	0.0792496	0.0230094	0.047356	0.0254052	0.0420941	0.0314557	0.0488975	0.0962319	0.0325471	0.0168341	0.0597542	0.00991705	0.0595738	0.0144556	1.16162	3.05928	0.773199	0.535168	1.41954	0.31527	1.41525	0.459553	chr1	44457279	44462198	4919	protein_coding	hira-stimul
CCDC28B	0.046467	0.0215352	0.0643774	0.107362	0.125017	0.0620362	0.100165	0.0295363	0.0729469	0.0391341	0.046467	0.0215352	0.0347638	0.07	0.0631336	0.0259311	0.0755244	0.0127301	0.0917672	0.0222673	0.748139	3.25049	1.35868	1.20413	1.62533	0.591132	1.97489	1.034	chr1	32666201	32670991	4790	protein_coding	hira-stimul
CCDC30	0.0109174	0.0159326	0.00657937	0.00959737	0.0088228	0.00606444	0.00776108	0.0127569	0.0068069	0.00991181	0.0109174	0.0159326	0.00355286	0.00625749	0.00445551	0.00253494	0.00585185	0.00549822	0.00856989	0.00563982	0.325431	0.392747	0.408111	0.159104	0.536012	0.345093	0.784975	0.35398	chr1	43000559	43120335	119776	protein_coding	hira-stimul
CCDC76	1.24772	1.37199	1.81899	2.25976	1.73872	1.96203	1.16318	1.68091	1.18331	1.31458	1.24772	1.37199	0.982255	1.47336	0.878054	0.820129	0.877038	0.724472	1.4886	0.747996	0.78724	1.07389	0.703726	0.597766	0.702912	0.528045	1.19306	0.545191	chr1	100598705	100616054	17349	protein_coding	hira-stimul
CCNL2	1.45766	1.44383	1.94094	2.36182	1.93083	2.21918	2.14977	2.37089	1.6388	1.57035	1.45766	1.44383	1.04811	1.53991	0.975069	0.927617	1.62093	1.02185	2.06161	0.893529	0.719034	1.06654	0.668928	0.64247	1.11201	0.707738	1.41433	0.61886	chr1	1321090	1334718	13628	protein_coding	hira-stimul
CCT3	3.63395	3.83977	4.50559	5.13692	4.35555	4.66415	5.03847	5.26226	4.29426	4.26403	3.63395	3.83977	2.43302	3.34927	2.19955	1.94961	3.79901	2.26803	5.40218	2.42623	0.669525	0.872258	0.605279	0.507743	1.04542	0.590669	1.48659	0.631869	chr1	156278751	156308206	29455	protein_coding	hira-stimul
CD101	0.26449	0.284676	0.0621856	0.067831	0.0799977	0.0616946	0.217565	0.129334	0.279498	0.295741	0.26449	0.284676	0.0335802	0.0442258	0.0403988	0.0257883	0.164044	0.055743	0.351888	0.168277	0.126962	0.155355	0.152742	0.0905884	0.620228	0.195812	1.33044	0.591116	chr1	117544381	117579167	34786	protein_coding	hira-stimul
CD247	0.00063253	0.00508497	0.000389482	0.00103162	0	0.00450381	0.00511308	0.0168618	0.000992988	0.00213084	0.00063253	0.00508497	0.00021032	0.000672616	0	0.00188259	0.00385526	0.00726744	0.00125017	0.00121245	0.332506	0.132275	0	0.370227	6.09499	1.4292	1.97646	0.238438	chr1	167399876	167487847	87971	protein_coding	hira-stimul
CD46	6.17062	5.86696	5.4871	5.72797	5.48227	5.16502	6.74346	7.16711	6.11812	6.99115	6.17062	5.86696	2.96303	3.73464	2.76855	2.15898	5.08457	3.08902	7.70271	3.97796	0.480184	0.636554	0.448666	0.367989	0.823996	0.526512	1.24829	0.678028	chr1	207925382	207968861	43479	protein_coding	hira-stimul
CD55	35.3367	24.9	58.3046	34.8617	54.1276	35.3896	37.2602	28.9274	56.9977	48.8713	35.3367	24.9	31.4845	22.7298	27.3344	14.7929	28.0942	12.4677	71.7031	27.8078	0.890985	0.912845	0.773542	0.59409	0.795043	0.500711	2.02914	1.11678	chr1	207494816	207534311	39495	protein_coding	hira-stimul
CD58	1.22878	1.26787	1.46357	1.47387	1.75563	1.63567	2.04742	1.82452	1.29594	1.71676	1.22878	1.26787	0.790328	0.960963	0.886593	0.68371	1.54375	0.786368	1.63029	0.976836	0.643181	0.757935	0.721523	0.539259	1.25633	0.620228	1.32676	0.770455	chr1	117057155	117113715	56560	protein_coding	hira-stimul
CD84	0.050687	0.055036	0.0606379	0.0527499	0.0513395	0.0438245	0.0398024	0.0589142	0.0522901	0.0593568	0.050687	0.055036	0.0327445	0.0343929	0.0259264	0.0183186	0.030011	0.025392	0.0657809	0.033774	0.646013	0.624917	0.511501	0.332848	0.592085	0.461371	1.29779	0.613671	chr1	160510883	160549306	38423	protein_coding	hira-stimul
CDA	0.915822	0.698941	0.641639	0.594759	0.660835	0.505886	0.671668	0.546892	1.15473	0.864841	0.915822	0.698941	0.346485	0.387783	0.333722	0.21146	0.506438	0.23571	1.45381	0.492095	0.378332	0.554815	0.364396	0.302544	0.552987	0.337239	1.58743	0.704057	chr1	20915443	20945400	29957	protein_coding	hira-stimul
CDC14A	0.272228	0.333156	0.195801	0.219566	0.269316	0.323262	0.290553	0.401983	0.313024	0.447745	0.272228	0.333156	0.105733	0.143157	0.136005	0.135124	0.219077	0.173255	0.394097	0.254767	0.388397	0.4297	0.499598	0.405586	0.804755	0.520041	1.44767	0.764708	chr1	100818022	100985833	167811	protein_coding	hira-stimul
CDC20	1.02827	1.56764	1.42763	2.90312	0.588747	1.28244	1.0518	1.41879	1.36484	1.57387	1.02827	1.56764	0.77092	1.89283	0.297317	0.53606	0.793057	0.611498	1.71833	0.895532	0.749725	1.20744	0.289143	0.341953	0.771254	0.390076	1.67109	0.571261	chr1	43824625	43828873	4248	protein_coding	hira-stimul
CDC42	2.89596	2.91505	4.17808	3.64974	4.18372	4.37308	3.40473	4.10851	3.15118	3.46903	2.89596	2.91505	2.25616	2.37963	2.11278	1.82795	2.56717	1.77077	3.96418	1.97388	0.779073	0.816326	0.729561	0.627072	0.886465	0.607457	1.36887	0.677134	chr1	22379119	22419436	40317	protein_coding	hira-stimul
CDC42BPA	1.26986	1.33311	0.546298	0.532982	0.429046	0.451004	0.696906	0.688364	1.24246	1.19596	1.26986	1.33311	0.295001	0.347504	0.216668	0.18852	0.525467	0.296685	1.56426	0.680501	0.23231	0.260672	0.170624	0.141413	0.413799	0.222551	1.23183	0.510461	chr1	227177565	227505826	328261	protein_coding	hira-stimul
CDC42SE1	1.49829	1.90458	2.706	3.70726	1.79745	2.19051	2.45432	2.87266	1.71001	2.07365	1.49829	1.90458	1.46124	2.41713	0.907712	0.915633	1.85056	1.23812	2.15119	1.17991	0.975272	1.26912	0.605832	0.480753	1.23511	0.650073	1.43577	0.61951	chr1	151023446	151032125	8679	protein_coding	hira-stimul
CDC7	3.07806	2.54766	5.07771	3.72545	4.74527	3.21576	5.82798	3.99316	3.18774	2.767	3.07806	2.54766	2.74196	2.42899	2.39636	1.34419	4.3943	1.72105	4.01018	1.57442	0.890809	0.953421	0.77853	0.527617	1.42762	0.675542	1.30283	0.617988	chr1	91966403	91991321	24918	protein_coding	hira-stimul
CDC73	3.71801	3.96017	2.62671	2.52448	3.43354	3.14256	4.25189	3.86854	3.75967	3.69102	3.71801	3.96017	1.41842	1.64596	1.73394	1.31359	3.20593	1.66734	4.73342	2.10019	0.381501	0.415629	0.466362	0.3317	0.862269	0.421028	1.27311	0.530328	chr1	193091087	193223942	132855	protein_coding	hira-stimul
CDCA8	1.64275	1.67798	2.11945	2.32719	1.16512	1.4747	1.63742	1.95913	1.69587	1.97064	1.64275	1.67798	1.1445	1.51733	0.588386	0.616425	1.23461	0.844385	2.1351	1.12129	0.696699	0.904259	0.358171	0.367361	0.751554	0.503215	1.29971	0.66824	chr1	38158158	38175391	17233	protein_coding	hira-stimul
CDCP2	0.0112976	0.0104717	0.0069565	0.0040946	0	0.00223451	0.00706398	0.00382997	0	0.00211438	0.0112976	0.0104717	0.00375651	0.00266968	0	0.000934025	0.00532624	0.00165072	0	0.00120308	0.332505	0.254942	0	0.0891952	0.471449	0.157636	0	0.114889	chr1	54604667	54619443	14776	protein_coding	hira-inhib
CDK11	7.11098	6.31306	10.1685	10.782	8.42186	10.0776	8.96955	7.54088	7.96053	6.99048	7.11098	6.31306	5.49099	7.02986	4.25304	4.21244	6.76304	3.25012	10.0143	3.97758	0.772185	1.11354	0.598095	0.667258	0.95107	0.514825	1.40829	0.630056	chr1	1647915	1653150	5235	protein_coding	hira-stimul
CDK11A	0.125466	0.0953613	0.0624914	0.14521	0.165205	0.21242	0.112088	0.0499064	0.110008	0.168752	0.125466	0.0953613	0.0337454	0.0946769	0.0834285	0.0887916	0.0845144	0.0215097	0.13839	0.0960199	0.26896	0.992823	0.664949	0.931107	0.673604	0.22556	1.10301	1.00691	chr1	1634169	1655791	21622	protein_coding	hira-indep
CDK11B	0.087297	0.0926443	0.17259	0.174086	0.123525	0.184939	0.106151	0.148992	0.0818662	0.129879	0.087297	0.0926443	0.0931986	0.113504	0.0623801	0.0773045	0.0800379	0.0642156	0.102988	0.0739012	1.0676	1.22516	0.714574	0.834423	0.916845	0.693141	1.17974	0.797687	chr1	1571099	1654271	83172	protein_coding	hira-stimul
CDK18	0.30642	0.253884	0.298489	0.319242	0.11227	0.067816	0.317517	0.25953	0.422281	0.265532	0.30642	0.253884	0.161184	0.208146	0.0566963	0.0283471	0.239408	0.111857	0.531652	0.151088	0.526023	0.819846	0.185028	0.111654	0.781306	0.440585	1.73504	0.595105	chr1	205473683	205501921	28238	protein_coding	hira-stimul
CDKN2C	3.42415	2.28246	9.03996	6.14922	2.95938	1.94233	2.19994	1.69498	2.95932	2.03969	3.42415	2.28246	4.88158	4.00929	1.49449	0.811894	1.65875	0.730536	3.72578	1.16058	1.42563	1.75657	0.436455	0.35571	0.484428	0.320065	1.08809	0.508479	chr1	51434366	51440309	5943	protein_coding	hira-stimul
CELA2A	0.00362173	0.0016785	0.0312213	0.00196895	0.0114636	0.00859595	0	0	0.00379042	0.00610038	0.00362173	0.0016785	0.0168595	0.00128376	0.00578912	0.00359311	0	0	0.00476835	0.00347112	4.6551	0.764823	1.59844	2.14067	0	0	1.31659	2.06799	chr1	15783222	15798586	15364	protein_coding	hira-inhib
CELF3	0.00664131	0.00307792	0.0122682	0.00902635	0.00420425	0.00591103	0.00894754	0.00675438	0.00695065	0.00559325	0.00664131	0.00307792	0.00662483	0.00588518	0.00212315	0.00247081	0.00674645	0.00291114	0.00875087	0.00318256	0.997518	1.91206	0.319688	0.802753	1.01583	0.945813	1.31764	1.034	chr1	151672533	151689290	16757	protein_coding	hira-stimul
CELSR2	0.0951258	0.0741449	0.190365	0.180686	0.0813798	0.0965563	0.161879	0.0989228	0.158081	0.136044	0.0951258	0.0741449	0.102797	0.117807	0.0410968	0.0403605	0.122057	0.0426357	0.199024	0.077409	1.08064	1.58888	0.432026	0.544347	1.28311	0.575032	2.09222	1.04402	chr1	109792640	109818378	25738	protein_coding	hira-stimul
CENPF	5.03377	4.85091	4.54785	4.17668	3.04664	3.35212	3.99509	4.06225	4.53413	4.84602	5.03377	4.85091	2.45584	2.7232	1.53855	1.40119	3.0123	1.75083	5.70847	2.75739	0.487873	0.561378	0.305646	0.28885	0.598418	0.360928	1.13403	0.568426	chr1	214776531	214837914	61383	protein_coding	hira-stimul
CENPL	2.01304	1.6326	3.98828	2.84192	3.2287	2.91008	2.47283	2.32542	2.10585	1.9376	2.01304	1.6326	2.15367	1.85293	1.63049	1.21641	1.86451	1.00226	2.64916	1.10249	1.06986	1.13496	0.809966	0.745077	0.926218	0.613902	1.316	0.6753	chr1	173768687	173793777	25090	protein_coding	hira-stimul
CEP104	0.33636	0.370094	0.339938	0.461605	0.376804	0.463597	0.411037	0.518878	0.368856	0.491951	0.33636	0.370094	0.183567	0.300966	0.190286	0.193784	0.309922	0.223636	0.464021	0.27992	0.545744	0.813216	0.565721	0.523606	0.921399	0.604269	1.37954	0.756349	chr1	3728644	3773797	45153	protein_coding	hira-stimul
CEP170	1.14249	1.28937	0.965793	1.0866	0.630118	0.806153	1.15547	1.11859	1.26065	1.24009	1.14249	1.28937	0.521528	0.708463	0.31821	0.336972	0.871224	0.482112	1.58716	0.705611	0.456484	0.549465	0.278523	0.261346	0.762566	0.373913	1.38921	0.547253	chr1	243287729	243418708	130979	protein_coding	hira-stimul
CEP350	1.9695	1.96422	1.29534	1.19049	1.59874	1.58973	1.7686	1.82969	1.94817	2.00998	1.9695	1.96422	0.699484	0.776199	0.807364	0.664507	1.33352	0.788596	2.45275	1.14368	0.355158	0.395169	0.409933	0.338306	0.677088	0.401481	1.24536	0.582256	chr1	179923907	180084015	160108	protein_coding	hira-stimul
CEP85	1.67342	1.56093	1.76971	1.59774	1.52328	1.45741	2.19958	2.13517	1.63122	1.76079	1.67342	1.56093	0.955643	1.04173	0.769256	0.609197	1.65848	0.920258	2.05371	1.00189	0.571072	0.667376	0.459691	0.390278	0.991074	0.589558	1.22725	0.641854	chr1	26560692	26605299	44607	protein_coding	hira-stimul
CEPT1	2.92375	2.86148	2.91575	2.63287	3.4043	3.23651	3.90358	3.91293	3.27316	3.28313	2.92375	2.86148	1.57451	1.71663	1.71917	1.35286	2.9433	1.68647	4.11764	1.8681	0.538522	0.59991	0.588002	0.472784	1.00669	0.589371	1.40834	0.652844	chr1	111682248	111727724	45476	protein_coding	hira-stimul
CERS2	1.05843	1.32995	2.24796	2.99596	1.76646	2.14302	2.33648	2.51578	1.59348	1.65569	1.05843	1.32995	1.2139	1.95337	0.892062	0.895782	1.76171	1.0843	2.0046	0.942088	1.14689	1.46875	0.842817	0.673546	1.66445	0.815295	1.89394	0.708363	chr1	150937648	150947479	9831	protein_coding	hira-stimul
CFH	0.083792	0.0698463	0.094591	0.113251	0.119349	0.220892	0.0322989	0.0485272	0.0779509	0.0627278	0.083792	0.0698463	0.0510791	0.0738397	0.0602712	0.0923329	0.0243534	0.0209152	0.0980622	0.0356921	0.609594	1.05717	0.719296	1.32194	0.290641	0.299446	1.17031	0.511009	chr1	196621007	196716634	95627	protein_coding	hira-stimul
CGN	0.0397372	0.0283327	0.0489365	0.0465297	0.0232204	0.0133007	0.0702834	0.0259062	0.0650274	0.0205946	0.0397372	0.0283327	0.0264257	0.0303374	0.0117263	0.00555969	0.0529937	0.0111656	0.0818695	0.0117183	0.665012	1.07075	0.295096	0.196229	1.3336	0.394088	2.06027	0.413597	chr1	151483861	151511167	27306	protein_coding	hira-stimul
CHD1L	3.14092	3.10294	2.80899	2.24176	3.51983	2.69482	4.05872	3.30901	2.73079	2.8755	3.14092	3.10294	1.51685	1.46163	1.77751	1.12643	3.06027	1.42618	3.43533	1.63616	0.482933	0.471046	0.565921	0.363022	0.974324	0.459623	1.09373	0.527293	chr1	146714290	146767443	53153	protein_coding	hira-stimul
CHD5	0.0124288	0.0322569	0.0043732	0.0409276	0.0130384	0.0160138	0.0287054	0.0357544	0.00966289	0.0378822	0.0124288	0.0322569	0.00236153	0.0266848	0.00658439	0.00669377	0.0216439	0.0154101	0.0121559	0.021555	0.190005	0.827259	0.529769	0.207514	1.74143	0.477732	0.978044	0.668228	chr1	6161846	6240194	78348	protein_coding	hira-stimul
CHIA	0.00093671	0.000868238	0	0	0	0	0.00100959	0	0.000980339	0	0.00093671	0.000868238	0	0	0	0	0.000761231	0	0.00123425	0	0	0	0	0	0.812664	0	1.31764	0	chr1	111833483	111863185	29702	protein_coding	hira-stimul
CHML	12.6698	7.66551	25.361	16.9822	17.5996	16.0829	12.8388	10.482	11.4122	8.88841	12.6698	7.66551	13.6949	11.0724	8.8878	6.72265	9.68046	4.51774	14.3565	5.05751	1.08091	1.44444	0.701495	0.877	0.764057	0.58936	1.13313	0.659774	chr1	241792166	241799232	7066	protein_coding	hira-stimul
CHRM3	0.112341	0.0849952	0.0461982	0.0400331	0.0256326	0.0289721	0.0467433	0.0413821	0.0971137	0.0708767	0.112341	0.0849952	0.024947	0.0261016	0.0129445	0.0121103	0.0352444	0.0178357	0.122266	0.0403288	0.222065	0.307095	0.115225	0.142483	0.313727	0.209843	1.08835	0.474484	chr1	239792372	240072717	280345	protein_coding	hira-stimul
CHTOP	6.93907	7.09046	13.8811	14.0707	11.8499	11.7165	11.8606	11.288	7.47758	8.5521	6.93907	7.09046	7.49579	9.1741	5.9842	4.8975	8.94289	4.86513	9.4068	4.86614	1.08023	1.29386	0.862392	0.690716	1.28877	0.686151	1.35563	0.686295	chr1	153606457	153618782	12325	protein_coding	hira-stimul
CITED4	0.495669	0.199755	1.16776	1.10131	0.245568	0.358047	0.371641	0.0219178	0.608974	0.387198	0.495669	0.199755	0.63059	0.718054	0.124012	0.149664	0.280217	0.00944657	0.766698	0.220316	1.2722	3.59467	0.250191	0.749236	0.565332	0.0472908	1.54679	1.10293	chr1	41326727	41328018	1291	protein_coding	hira-stimul
CKS1B	5.25257	4.78583	11.6424	10.8827	6.31954	6.18749	6.5212	6.32307	5.36457	5.99731	5.25257	4.78583	6.2869	7.09552	3.19137	2.58637	4.91698	2.72524	6.74863	3.41247	1.19692	1.48261	0.607582	0.540423	0.93611	0.56944	1.28482	0.713036	chr1	154947117	154951725	4608	protein_coding	hira-stimul
CLCA2	0.00257041	0.00714756	0.00316547	0.0083844	0	0.00101679	0	0.00174278	0.00538026	0.015394	0.00257041	0.00714756	0.00170935	0.00546663	0	0.000425018	0	0.000751138	0.00677375	0.00875919	0.665012	0.764824	0	0.0594634	0	0.10509	2.63528	1.22548	chr1	86889768	86922240	32472	protein_coding	hira-stimul
CLCC1	2.56104	2.13363	3.0601	2.49454	2.90191	2.72066	3.99871	3.27105	2.65332	2.48789	2.56104	2.13363	1.65245	1.62644	1.46546	1.13724	3.01503	1.40982	3.33788	1.41561	0.645228	0.762288	0.572215	0.533005	1.17727	0.660762	1.30333	0.663475	chr1	109472129	109506111	33982	protein_coding	hira-stimul
CLCN6	1.15177	0.924847	1.33087	1.10088	0.782423	0.88396	0.804079	0.803523	1.17496	1.07627	1.15177	0.924847	0.71867	0.717774	0.395124	0.369495	0.606276	0.346318	1.47927	0.612398	0.62397	0.7761	0.343058	0.39952	0.526386	0.37446	1.28435	0.662161	chr1	11866206	11903201	36995	protein_coding	hira-stimul
CLCNKA	0.00692093	0.00641503	0	0.00250837	0.0204459	0.00273773	0	0	0.0144866	0.00518111	0.00692093	0.00641503	0	0.00163546	0.0103252	0.00114437	0	0	0.0182241	0.00294805	0	0.254941	1.49188	0.178389	0	0	2.63319	0.459554	chr1	16348485	16360545	12060	protein_coding	hira-stimul
CLCNKB	0.0225746	0.00380444	0.0176914	0.0111569	0.00519663	0	0	0.00417435	0.0257739	0.013827	0.0225746	0.00380444	0.00955336	0.0072743	0.0026243	0	0	0.00179914	0.0324493	0.00786756	0.42319	1.91206	0.11625	0	0	0.472907	1.43743	2.068	chr1	16370246	16383803	13557	protein_coding	hira-inhib
CLDN19	0.00388469	0.0216043	0.014352	0.0168952	0.00983674	0.0184401	0.0125608	0.0355573	0.0162625	0.0130866	0.00388469	0.0216043	0.00775008	0.0110157	0.00496755	0.00770796	0.00947084	0.0153252	0.0204582	0.00744628	1.99503	0.509883	1.27875	0.356779	2.43799	0.709359	5.26637	0.344666	chr1	43198763	43205925	7162	protein_coding	hira-stimul
CLIC4	1.0657	1.22218	0.95291	0.988747	1.33418	1.35998	0.731805	0.980415	0.970198	1.42371	1.0657	1.22218	0.514571	0.644663	0.673761	0.568472	0.551781	0.422559	1.22051	0.810091	0.482848	0.52747	0.632224	0.465129	0.517764	0.345742	1.14527	0.662825	chr1	25071759	25170815	99056	protein_coding	hira-stimul
CLK2	1.97003	1.83148	3.36083	3.23261	2.7164	2.66087	3.14006	2.94152	1.83101	2.20698	1.97003	1.83148	1.81485	2.10766	1.37178	1.11224	2.36761	1.2678	2.30341	1.25577	0.921229	1.1508	0.696325	0.607292	1.20181	0.692224	1.16923	0.685659	chr1	155232658	155243281	10623	protein_coding	hira-stimul
CLSPN	1.32935	1.1522	2.14317	1.43582	2.67768	1.75262	3.44526	2.71075	1.03652	1.29793	1.32935	1.1522	1.15731	0.936155	1.35223	0.732595	2.59773	1.16833	1.30394	0.738522	0.870585	0.812493	1.01721	0.635823	1.95413	1.014	0.980887	0.640967	chr1	36197712	36235551	37839	protein_coding	hira-stimul
CLSTN1	1.07941	1.10665	0.745037	0.792457	0.71984	0.875281	0.938815	1.09778	1.10314	1.08642	1.07941	1.10665	0.40232	0.516682	0.363519	0.365867	0.707867	0.473143	1.38885	0.618173	0.372722	0.466888	0.336776	0.330608	0.65579	0.427545	1.28668	0.558598	chr1	9789078	9884550	95472	protein_coding	hira-stimul
CMPK1	1.60547	1.54357	1.50423	1.42777	1.57815	1.60453	2.17353	1.9375	1.71562	1.73955	1.60547	1.54357	0.812284	0.930906	0.796966	0.670694	1.63884	0.835063	2.15997	0.989804	0.505948	0.603086	0.496407	0.434508	1.02079	0.540994	1.34538	0.641243	chr1	47799468	47844511	45043	protein_coding	hira-stimul
CNIH3	0.00224244	0.00436489	0.00248542	0.00170674	0.00198739	0.00106446	0.000966763	0.00205255	0.000469377	0.000251808	0.00224244	0.00436489	0.00134213	0.00111279	0.00100363	0.000444944	0.000728939	0.000884649	0.000590946	0.000143279	0.598512	0.254942	0.447562	0.101937	0.325065	0.202674	0.263528	0.0328253	chr1	224804178	224928249	124071	protein_coding	hira-stimul
CNIH4	1.21333	1.32567	2.33371	2.04034	1.7228	1.81238	1.49473	1.83434	1.71706	1.56523	1.21333	1.32567	1.2602	1.3303	0.870014	0.757575	1.12703	0.790601	2.16006	0.890616	1.03863	1.00349	0.717046	0.571466	0.92887	0.596378	1.78028	0.671823	chr1	224544594	224563695	19101	protein_coding	hira-stimul
CNKSR1	0.0852958	0.0748997	0.173086	0.139113	0.0550345	0.108803	0.0725781	0.084465	0.133903	0.0907393	0.0852958	0.0748997	0.0934664	0.0907017	0.0277924	0.0454797	0.0547239	0.0364044	0.168584	0.0516307	1.09579	1.21098	0.325836	0.607207	0.641578	0.486042	1.97646	0.689331	chr1	26503980	26516375	12395	protein_coding	hira-stimul
CNN3	0.978875	0.812989	1.5426	1.42501	2.53906	2.41293	1.38081	1.33106	1.20676	1.28863	0.978875	0.812989	0.833004	0.929107	1.28223	1.0086	1.04113	0.573687	1.5181	0.73323	0.850981	1.14283	1.3099	1.24061	1.0636	0.705651	1.55087	0.901895	chr1	95362506	95392735	30229	protein_coding	hira-stimul
CNR2	0.0014138	0.00131045	0.0017411	0.00230583	0.00715998	0.00335556	0.0015238	0.00143786	0.00147965	0	0.0014138	0.00131045	0.000940194	0.0015034	0.00361579	0.00140262	0.00114895	0.000619718	0.0018614	0	0.665012	1.14724	2.5575	1.07034	0.812665	0.472904	1.31659	0	chr1	24200459	24239817	39358	protein_coding	hira-stimul
CNST	1.17115	1.29277	1.32901	1.25739	1.43903	1.3049	1.22677	1.37539	1.23224	1.46899	1.17115	1.29277	0.717665	0.819818	0.72671	0.545448	0.924985	0.592793	1.55016	0.835855	0.612787	0.634156	0.62051	0.421922	0.789809	0.458545	1.32362	0.646561	chr1	246729638	246831884	102246	protein_coding	hira-stimul
COG2	1.22129	1.41175	1.6563	1.88326	1.76981	1.99653	1.41176	1.79778	1.38834	1.46296	1.22129	1.41175	0.894402	1.22789	0.893754	0.83455	1.06447	0.774843	1.74653	0.832424	0.732342	0.869761	0.731811	0.591145	0.871592	0.548853	1.43007	0.58964	chr1	230778201	230829731	51530	protein_coding	hira-stimul
COL11A1	0.00131898	0.00255628	0.00191967	0.00456313	0.00288446	0.00327282	0.000775422	0.00243898	0.00125492	0.00390475	0.00131898	0.00255628	0.00103662	0.00297516	0.00145665	0.00136804	0.000584668	0.0010512	0.00157869	0.0022218	0.785927	1.16386	1.10438	0.535168	0.443273	0.411223	1.1969	0.869155	chr1	103342022	103574052	232030	protein_coding	hira-stimul
COL16A1	0.0835934	0.0869199	0.0838083	0.0897255	0.0278161	0.0375187	0.128793	0.071937	0.130098	0.0980808	0.0835934	0.0869199	0.0452565	0.058501	0.0140471	0.0156828	0.0971099	0.0310048	0.163793	0.055808	0.541388	0.673045	0.168041	0.180428	1.16169	0.356706	1.95941	0.642062	chr1	32117847	32169768	51921	protein_coding	hira-stimul
COL24A1	0.0506679	0.0537251	0.0367329	0.0387336	0.0263032	0.0335421	0.024006	0.0328523	0.0324438	0.0424892	0.0506679	0.0537251	0.0198358	0.0252543	0.0132831	0.0140206	0.0181005	0.0141593	0.0408467	0.0241764	0.391486	0.470065	0.26216	0.260969	0.357238	0.263552	0.806166	0.450001	chr1	86194915	86622121	427206	protein_coding	hira-stimul
COPA	3.44588	3.17602	3.32856	2.7814	4.02094	3.84399	3.10773	3.44308	3.70855	3.56126	3.44588	3.17602	1.79742	1.81347	2.03057	1.60679	2.34323	1.48397	4.66536	2.02636	0.521615	0.570989	0.589276	0.505912	0.680009	0.467241	1.35389	0.638018	chr1	160258376	160313354	54978	protein_coding	hira-stimul
CORT	0.462687	0.553011	0.434848	0.383928	0.616636	0.447933	0.931757	0.619163	0.216633	0.560579	0.462687	0.553011	0.234818	0.250321	0.311401	0.187236	0.702545	0.266859	0.272524	0.318969	0.507509	0.452651	0.673028	0.338576	1.5184	0.482557	0.589004	0.576787	chr1	10509775	10512060	2285	protein_coding	hira-indep
CPSF3L	0.34666	0.350889	0.58144	0.735345	0.700039	0.769678	0.673912	0.638072	0.451839	0.532562	0.34666	0.350889	0.313978	0.479445	0.35352	0.321725	0.50813	0.275009	0.568413	0.303028	0.905722	1.36637	1.01979	0.916887	1.46579	0.783749	1.63969	0.8636	chr1	1246964	1260046	13082	protein_coding	hira-stimul
CPT2	0.457535	0.407819	1.35363	0.997605	0.838557	0.761831	0.408397	0.616268	0.773465	0.545627	0.457535	0.407819	0.73096	0.650438	0.423471	0.318445	0.307931	0.265612	0.973019	0.310462	1.5976	1.59492	0.925549	0.78085	0.673022	0.651298	2.12665	0.761273	chr1	53662100	53679869	17769	protein_coding	hira-stimul
CR1	0.00362968	0.00371851	0.00541103	0.00602368	0.00870728	0.00702788	0.00782419	0.00641152	0.00519829	0.00793718	0.00362968	0.00371851	0.00292196	0.00392744	0.00439718	0.00293765	0.00589944	0.00276337	0.00653945	0.00451626	0.805018	1.05619	1.21145	0.790008	1.62533	0.743138	1.80166	1.21453	chr1	207669472	207815110	145638	protein_coding	hira-stimul
CR1L	0.000354066	0.00131274	0.0026162	0.00269482	0.0022414	0.000840354	0.000381614	0.000720188	0.00111167	0.00198794	0.000354066	0.00131274	0.00141275	0.00175702	0.00113191	0.000351268	0.000287737	0.000310401	0.00139848	0.00113114	3.99007	1.33844	3.19688	0.267584	0.812665	0.236453	3.94977	0.861662	chr1	207818457	207897036	78579	protein_coding	hira-stimul
CR2	0.00156322	0.0057958	0	0.00254952	0.00593752	0.00092755	0.000842422	0.00238474	0.000818014	0.00438842	0.00156322	0.0057958	0	0.00166229	0.00299845	0.000387716	0.000635186	0.00102782	0.00102906	0.00249701	0	0.286809	1.91812	0.066896	0.406332	0.177339	0.658296	0.430831	chr1	207627644	207663240	35596	protein_coding	hira-stimul
CRABP2	0.165795	0.177957	0.132439	0.267872	0.214821	0.330612	0.395375	0.533195	0.192275	0.14534	0.165795	0.177957	0.0715171	0.174653	0.108485	0.138196	0.298113	0.229807	0.241882	0.0826985	0.431358	0.981431	0.65433	0.776569	1.79808	1.29136	1.45892	0.46471	chr1	156669399	156675608	6209	protein_coding	hira-stimul
CRB1	0.238497	0.0434316	0.406913	0.0450314	0.301895	0.0554335	0.101413	0.0383554	0.254408	0.0413089	0.238497	0.0434316	0.219733	0.0293605	0.152457	0.0231712	0.0764654	0.0165312	0.320045	0.0235048	0.921324	0.676016	0.639241	0.53351	0.320614	0.380626	1.34193	0.54119	chr1	197237333	197447585	210252	protein_coding	hira-stimul
CREB3L4	0.263696	0.18216	0.557756	0.502928	0.41575	0.364234	0.279554	0.347322	0.325745	0.22815	0.263696	0.18216	0.301188	0.327909	0.209954	0.15225	0.210784	0.149696	0.409787	0.129817	1.14218	1.80012	0.796196	0.835803	0.799344	0.821782	1.55401	0.712656	chr1	153940396	153946832	6436	protein_coding	hira-stimul
CREG1	0.90814	0.924322	2.70488	3.40399	1.85672	2.65713	1.60289	1.94	1.04358	1.25641	0.90814	0.924322	1.46064	2.2194	0.937644	1.11068	1.20858	0.83614	1.31282	0.714897	1.60838	2.40111	1.03249	1.20162	1.33083	0.904598	1.44562	0.773429	chr1	167510250	167523056	12806	protein_coding	hira-stimul
CROCC	0.0616089	0.0533541	0.057743	0.0480173	0.0486785	0.0407618	0.117526	0.0892734	0.0718963	0.0771408	0.0616089	0.0533541	0.0311812	0.0313073	0.0245826	0.0170384	0.0886146	0.0384768	0.0905174	0.0438931	0.506116	0.586783	0.399011	0.319346	1.43834	0.72116	1.46923	0.822676	chr1	17248444	17299474	51030	protein_coding	hira-stimul
CROCCP2	0.239713	0.185499	0.310885	0.217598	0.295145	0.336669	0.367398	0.230374	0.283101	0.303752	0.239713	0.185499	0.167878	0.141874	0.149048	0.140728	0.277018	0.0992912	0.356141	0.172835	0.700329	0.764823	0.621778	0.758644	1.15562	0.535265	1.4857	0.931729	chr1	16944750	16957401	12651	lincRNA	hira-stimul
CROCCP3	0.23565	0.230771	0.261726	0.23467	0.259317	0.216925	0.26348	0.253101	0.251768	0.260907	0.23565	0.230771	0.141332	0.153005	0.130955	0.0906746	0.198664	0.109087	0.316724	0.148456	0.599754	0.663016	0.555719	0.39292	0.843047	0.472705	1.34404	0.643305	chr1	16793930	16819196	25266	pseudogene	hira-stimul
CRTC2	0.84798	1.01863	1.31865	1.6523	0.931601	1.28942	1.25025	1.42098	1.21672	1.09267	0.84798	1.01863	0.712071	1.0773	0.470459	0.538978	0.942689	0.612442	1.53063	0.621729	0.839726	1.0576	0.554799	0.52912	1.11169	0.601241	1.80504	0.610358	chr1	153920147	153931132	10985	protein_coding	hira-stimul
CRYZ	0.394578	0.350052	0.428273	0.409522	0.319187	0.256083	0.468259	0.441852	0.448434	0.41289	0.394578	0.350052	0.231267	0.267008	0.161189	0.107043	0.353067	0.190438	0.564578	0.234934	0.586113	0.762768	0.408511	0.305791	0.894797	0.544028	1.43084	0.671141	chr1	75171171	75199092	27921	protein_coding	hira-stimul
CSDE1	6.7321	6.99619	10.1651	9.97624	10.1123	10.0252	8.15283	8.69594	6.80913	7.37772	6.7321	6.99619	5.48915	6.50451	5.10671	4.19053	6.14723	3.74795	8.56589	4.19792	0.81537	0.929722	0.758561	0.598974	0.913123	0.535713	1.27239	0.60003	chr1	115259533	115300671	41138	protein_coding	hira-stimul
CSF1	0.122841	0.193565	0.235323	0.302746	0.0967729	0.098805	0.294219	0.280404	0.187542	0.225303	0.122841	0.193565	0.127074	0.19739	0.0488703	0.0413005	0.221841	0.120854	0.236115	0.128197	1.03446	1.01976	0.397834	0.213368	1.80592	0.624359	1.92212	0.662296	chr1	110453232	110473616	20384	protein_coding	hira-stimul
CSMD2	0.000128048	0.000514316	0.000105128	0.000278453	0.000324242	0.00020261	0.000230019	0.000303866	0	0.000335506	0.000128048	0.000514316	5.67691e-05	0.000181551	0.000163742	8.4691e-05	0.000173434	0.000130966	0	0.000190903	0.443342	0.352996	1.27876	0.164667	1.35445	0.254642	0	0.371178	chr1	33979608	34631443	651835	protein_coding	hira-inhib
CSRP1	6.87325	3.12453	11.5576	5.49044	8.39931	5.98714	4.63506	3.90203	4.8951	3.36387	6.87325	3.12453	6.2411	3.57977	4.24165	2.50262	3.49484	1.68177	6.15804	1.91404	0.908028	1.1457	0.617125	0.80096	0.508469	0.538249	0.895942	0.612586	chr1	201452657	201476387	23730	protein_coding	hira-stimul
CTBS	0.49366	0.364611	0.96405	0.762373	0.461755	0.597161	0.352346	0.417283	0.531649	0.489985	0.49366	0.364611	0.520587	0.497067	0.233186	0.249613	0.265669	0.179849	0.669346	0.278801	1.05455	1.36328	0.472362	0.684602	0.538162	0.493263	1.35588	0.764655	chr1	85018803	85040163	21360	protein_coding	hira-stimul
CTH	2.74877	1.35003	5.94462	2.9419	3.74835	3.06025	1.57816	1.39038	2.86763	2.26943	2.74877	1.35003	3.21009	1.91812	1.89292	1.27918	1.18993	0.599254	3.60748	1.29131	1.16783	1.4208	0.688641	0.947523	0.432896	0.443882	1.3124	0.956501	chr1	70876900	70905534	28634	protein_coding	hira-stimul
CTNNBIP1	0.112666	0.0640726	0.131009	0.0771122	0.123323	0.0841633	0.115142	0.101345	0.134825	0.0796387	0.112666	0.0640726	0.0707449	0.0502772	0.0622781	0.0351803	0.0868171	0.0436797	0.16961	0.0453144	0.627917	0.78469	0.552768	0.549069	0.77057	0.681722	1.50542	0.707236	chr1	9908333	9970316	61983	protein_coding	hira-stimul
CTPS	5.51512	4.96221	8.78819	7.8503	10.0537	8.62411	7.39164	7.48006	5.41254	5.24223	5.51512	4.96221	4.74562	5.1184	5.07712	3.60488	5.5733	3.22391	6.80898	2.98283	0.860475	1.03148	0.920582	0.726466	1.01055	0.649692	1.2346	0.601109	chr1	41445006	41478235	33229	protein_coding	hira-stimul
CTRC	0.0135454	0.0282492	0.0250217	0.0147278	0.0610131	0.0401863	0.0218989	0.00344399	0.00708813	0.00380259	0.0135454	0.0282492	0.0135117	0.00960253	0.0308116	0.0167979	0.0165118	0.00148436	0.00891687	0.00216367	0.997513	0.339922	2.27469	0.594632	1.21899	0.0525452	0.658295	0.0765924	chr1	15764937	15773153	8216	protein_coding	hira-stimul
CTSK	0.241018	0.359523	0.192329	0.163198	0.172758	0.246161	0.13236	0.24859	0.240069	0.265585	0.241018	0.359523	0.103858	0.106405	0.0872428	0.102895	0.0997994	0.107142	0.302247	0.151118	0.430912	0.295962	0.361976	0.286199	0.414075	0.298012	1.25404	0.420329	chr1	150768683	150780917	12234	protein_coding	hira-stimul
CTSS	0.0684623	0.0670634	0.0756888	0.0905108	0.0857513	0.121868	0.0922362	0.126596	0.130275	0.243737	0.0684623	0.0670634	0.040872	0.059013	0.0433044	0.0509408	0.0695461	0.0545629	0.163886	0.138686	0.596999	0.879959	0.632529	0.759592	1.01583	0.813601	2.39381	2.06799	chr1	150702671	150738433	35762	protein_coding	hira-stimul
CTTNBP2NL	1.17347	1.05701	1.2005	1.005	1.65307	1.43778	1.53799	1.2801	1.81284	1.53134	1.17347	1.05701	0.64827	0.65526	0.8348	0.600992	1.15964	0.551723	2.28055	0.871332	0.552438	0.619918	0.711395	0.568577	0.988218	0.521966	1.94343	0.824337	chr1	112938799	113003786	64987	protein_coding	hira-stimul
CYB561D1	0.520424	0.563592	0.919958	1.26557	0.852314	0.94835	0.983021	0.954088	0.543003	0.692533	0.520424	0.563592	0.496777	0.825152	0.430419	0.39641	0.741198	0.411212	0.683098	0.394051	0.954563	1.46409	0.827054	0.703364	1.42422	0.729627	1.31258	0.699178	chr1	110036657	110043063	6406	protein_coding	hira-stimul
CYB5R1	0.421973	0.4695	1.33135	1.49463	0.747483	0.879685	0.938102	0.780176	0.42567	0.653284	0.421973	0.4695	0.718929	0.974499	0.377479	0.367708	0.707329	0.336256	0.535493	0.371719	1.70373	2.07561	0.894557	0.783191	1.67624	0.7162	1.26902	0.791733	chr1	202931000	202936404	5404	protein_coding	hira-stimul
CYB5RL	0.160589	0.141408	0.161921	0.151691	0.0965774	0.107198	0.228255	0.17149	0.118699	0.128485	0.160589	0.141408	0.0874373	0.0989025	0.0487716	0.0448088	0.172104	0.0739122	0.149442	0.073108	0.544479	0.699413	0.303704	0.316876	1.07171	0.522687	0.930587	0.517	chr1	54638026	54665746	27720	protein_coding	hira-stimul
CYCSP52	0.0897489	0.0831884	0	0.0975837	0	0	0	0	0.0939291	0	0.0897489	0.0831884	0	0.0636246	0	0	0	0	0.118257	0	0	0.764825	0	0	0	0	1.31764	0	chr1	157098153	157098463	310	pseudogene	hira-stimul
CYP4A11	0.00451989	0.0251369	0.00556625	0.00491446	0.00286129	0.00268192	0.00730732	0.00459682	0.00946081	0.0126887	0.00451989	0.0251369	0.00300578	0.00320423	0.00144495	0.00112104	0.00550972	0.00198123	0.0119112	0.00721987	0.665011	0.127471	0.319687	0.0445975	1.21899	0.0788176	2.63528	0.287222	chr1	47394845	47407156	12311	protein_coding	hira-stimul
CYP4X1	0.0176746	0.0369978	0.00882289	0.0189179	0.00388743	0.00607289	0.00110311	0.00520449	0.0289209	0.0160899	0.0176746	0.0369978	0.00476436	0.0123345	0.00196315	0.00253847	0.000831745	0.00224314	0.0364114	0.00915515	0.26956	0.333384	0.111072	0.0686113	0.0470588	0.0606289	2.0601	0.247451	chr1	47489239	47516423	27184	protein_coding	hira-stimul
CYP4Z1	0.000547325	0.00202927	0	0	0	0.00064952	0.000589909	0	0.000572818	0	0.000547325	0.00202927	0	0	0	0.000271499	0.000444791	0	0.000721178	0	0	0	0	0.133792	0.812664	0	1.31764	0	chr1	47533159	47583992	50833	protein_coding	hira-stimul
CYR61	28.8833	16.4714	84.3086	58.4667	49.7969	40.5898	22.9761	19.2926	16.9706	15.4872	28.8833	16.4714	45.5266	38.1203	25.1474	16.9665	17.324	8.31511	21.349	8.81222	1.57623	2.31433	0.870657	1.03006	0.599792	0.504821	0.739147	0.535001	chr1	86046443	86049648	3205	protein_coding	hira-stimul
DAB1	0.00239878	0.00497462	0.001395	0.00205274	0.000478058	0.000817102	0.000622415	0.00047437	0.00278945	0.00219482	0.00239878	0.00497462	0.0007533	0.00133839	0.000241419	0.000341549	0.000469301	0.000204453	0.00351192	0.00124885	0.314035	0.269043	0.100643	0.0686582	0.195641	0.0410993	1.46404	0.251045	chr1	57463578	58716211	1252633	protein_coding	hira-stimul
DAP3	1.62187	1.76006	1.90675	1.84916	1.91051	2.00235	1.82916	2.26675	1.81956	2.08033	1.62187	1.76006	1.02965	1.20565	0.964808	0.836982	1.37919	0.976969	2.28901	1.18371	0.634851	0.685006	0.594874	0.475542	0.850368	0.555077	1.41134	0.672538	chr1	155658881	155708800	49919	protein_coding	hira-stimul
DARS2	0.771787	0.665904	1.18271	0.844518	1.02601	0.787373	1.10298	0.875945	0.80448	0.711729	0.771787	0.665904	0.638663	0.550626	0.518135	0.329122	0.831647	0.377532	1.01204	0.404974	0.827513	0.826885	0.671345	0.494248	1.07756	0.566947	1.31129	0.608156	chr1	173793796	173827682	33886	protein_coding	hira-stimul
DBT	0.839102	0.707283	0.913036	0.738823	0.850767	0.797987	0.753458	0.767959	0.868469	0.748633	0.839102	0.707283	0.493039	0.481713	0.429637	0.333559	0.568107	0.33099	1.09253	0.425972	0.58758	0.681075	0.51202	0.471606	0.677042	0.467974	1.30203	0.602266	chr1	100652477	100715409	62932	protein_coding	hira-stimul
DCAF6	3.09525	2.70992	1.62261	1.42676	1.41613	1.3606	1.95098	1.64874	3.19959	2.34048	3.09525	2.70992	0.876209	0.930248	0.715146	0.568731	1.47104	0.710607	4.02828	1.33173	0.283082	0.343275	0.231046	0.20987	0.475257	0.262224	1.30144	0.491429	chr1	167905796	168045083	139287	protein_coding	hira-stimul
DCAF8	3.72316	3.1521	4.65595	3.90551	5.16294	4.96146	3.43923	3.63977	3.85653	3.34388	3.72316	3.1521	2.51421	2.54639	2.60728	2.07389	2.59318	1.56874	4.85151	1.90267	0.67529	0.80784	0.700288	0.657939	0.6965	0.497681	1.30306	0.603619	chr1	160185504	160232350	46846	protein_coding	hira-stimul
DCLRE1B	0.844724	0.856289	2.72726	2.28756	2.10294	1.49429	2.57914	2.06565	1.06618	1.08001	0.844724	0.856289	1.47272	1.49149	1.06198	0.624613	1.94467	0.890295	1.34125	0.614526	1.74343	1.74181	1.2572	0.729442	2.30214	1.03971	1.5878	0.717662	chr1	114447914	114456708	8794	protein_coding	hira-stimul
DCST2	0.0310047	0.0135239	0.0224602	0.0198302	0.0369456	0.0367938	0.0196571	0.0148388	0.0362663	0.0163839	0.0310047	0.0135239	0.0121285	0.0129293	0.0186575	0.0153798	0.0148215	0.00639552	0.045623	0.00932244	0.391183	0.956033	0.601765	1.13723	0.478039	0.472905	1.47149	0.689331	chr1	154991002	155006257	15255	protein_coding	hira-stimul
DDAH1	1.00108	1.09577	0.71556	0.696271	1.21897	1.23508	1.05306	1.11917	1.34474	1.51714	1.00108	1.09577	0.386402	0.453969	0.61558	0.516263	0.794007	0.482362	1.69168	0.863253	0.385986	0.414292	0.614916	0.471142	0.793151	0.440204	1.68986	0.787805	chr1	85784167	86044046	259879	protein_coding	hira-stimul
DDI2	1.66183	1.71432	1.95989	2.07293	1.78569	2.02822	2.00739	2.2894	1.9414	2.315	1.66183	1.71432	1.05834	1.35155	0.901773	0.847796	1.51357	0.986731	2.44228	1.31723	0.636853	0.788389	0.542639	0.494538	0.910786	0.575582	1.46963	0.768372	chr1	15943952	15986363	42411	protein_coding	hira-stimul
DDOST	0.82516	0.862426	1.4507	1.69818	1.09516	1.26963	1.07331	1.55075	0.898985	1.15344	0.82516	0.862426	0.783378	1.10721	0.553056	0.530705	0.809276	0.668373	1.13092	0.656307	0.949365	1.28384	0.670241	0.615363	0.98075	0.774992	1.37055	0.761001	chr1	20978259	20988037	9778	protein_coding	hira-stimul
DDR2	1.79052	2.14518	0.883878	1.08051	1.05296	1.3428	1.26932	1.4004	1.96395	2.45193	1.79052	2.14518	0.477294	0.704493	0.531745	0.56129	0.957067	0.603572	2.47261	1.39515	0.266567	0.328407	0.296978	0.261652	0.534519	0.281362	1.38095	0.650364	chr1	162602227	162750247	148020	protein_coding	hira-stimul
DDX20	1.71427	2.20951	4.81072	5.6245	4.19752	4.66252	3.20342	4.15588	1.92009	2.3334	1.71427	2.20951	2.59779	3.66717	2.11975	1.94893	2.41538	1.79118	2.41547	1.3277	1.51539	1.65972	1.23653	0.882066	1.40898	0.81067	1.40904	0.600905	chr1	112298189	112310199	12010	protein_coding	hira-stimul
DDX59	1.99432	1.57637	3.61464	2.33268	2.72443	2.24972	2.05708	1.8931	1.89317	1.55233	1.99432	1.57637	1.95191	1.52091	1.37584	0.940383	1.55104	0.815926	2.38161	0.883276	0.978732	0.964816	0.689878	0.59655	0.777728	0.517598	1.1942	0.560323	chr1	200613164	200639126	25962	protein_coding	hira-stimul
DEDD	1.33952	1.34778	2.61874	2.62209	1.87407	1.92543	1.72085	1.88575	1.54322	1.52875	1.33952	1.34778	1.41412	1.7096	0.946405	0.80483	1.29752	0.812758	1.94137	0.869859	1.05569	1.26846	0.706526	0.597152	0.968646	0.603035	1.4493	0.645401	chr1	161090768	161102478	11710	protein_coding	hira-stimul
DEGS1	2.55206	1.88332	7.1136	5.21295	4.05876	3.94715	3.26424	3.25371	2.41691	2.43152	2.55206	1.88332	3.84134	3.39884	2.04967	1.64991	2.46124	1.40235	3.04047	1.38353	1.50519	1.80471	0.803145	0.876064	0.964412	0.744615	1.19138	0.734625	chr1	224370927	224381142	10215	protein_coding	hira-stimul
DEM1	0.311041	0.391034	1.224	1.30613	0.968674	0.971506	0.612684	0.759935	0.355463	0.650374	0.311041	0.391034	0.66096	0.851597	0.48918	0.40609	0.461964	0.327532	0.447172	0.370063	2.12499	2.17781	1.57272	1.0385	1.48522	0.837605	1.43766	0.94637	chr1	40974432	40982214	7782	protein_coding	hira-stimul
DENND1B	0.644612	0.596347	0.294611	0.279102	0.265545	0.232064	0.398047	0.342482	0.745775	0.596226	0.644612	0.596347	0.15909	0.181975	0.1341	0.0970028	0.300127	0.14761	0.938931	0.339253	0.2468	0.305149	0.208032	0.162662	0.465594	0.247523	1.45658	0.568885	chr1	197473878	197744623	270745	protein_coding	hira-stimul
DENND2C	0.0826109	0.0871301	0.138996	0.116354	0.282504	0.25167	0.188257	0.213367	0.160335	0.275452	0.0826109	0.0871301	0.0750578	0.0758628	0.142665	0.105198	0.141946	0.0919612	0.201701	0.156732	0.908571	0.870684	1.72695	1.20737	1.71825	1.05545	2.44158	1.79883	chr1	115127195	115212732	85537	protein_coding	hira-stimul
DENND2D	0.0185742	0.0286942	0.0381238	0.067319	0.0209037	0.0416356	0.0311413	0.033583	0.0151195	0.0440323	0.0185742	0.0286942	0.0205869	0.043892	0.0105564	0.0174037	0.0234805	0.0144743	0.0190203	0.0250544	1.10836	1.52965	0.568335	0.606523	1.26415	0.504432	1.02402	0.873151	chr1	111729800	111743281	13481	protein_coding	hira-stimul
DENND4B	0.620321	0.660952	0.965382	1.1551	0.836648	1.00712	1.06632	1.30773	0.608532	0.857388	0.620321	0.660952	0.521306	0.753125	0.422507	0.420976	0.804005	0.563632	0.765533	0.487854	0.840381	1.13946	0.681111	0.636924	1.29611	0.852757	1.23409	0.738108	chr1	153901976	153919154	17178	protein_coding	hira-stimul
DEPDC1	2.25092	1.86	2.85861	2.3183	1.74248	1.93903	1.8594	1.79838	2.63949	2.36713	2.25092	1.86	1.54365	1.51153	0.879952	0.810515	1.40199	0.775102	3.32312	1.3469	0.685786	0.812651	0.39093	0.435761	0.622851	0.416721	1.47634	0.724138	chr1	68939834	68962799	22965	protein_coding	hira-stimul
DFFA	0.799153	0.727854	1.30366	1.10063	1.13204	0.978608	1.40574	1.22503	0.916377	0.889582	0.799153	0.727854	0.703976	0.717611	0.57168	0.409058	1.05993	0.527988	1.1528	0.506172	0.880903	0.985927	0.715358	0.562006	1.32631	0.725404	1.44253	0.695431	chr1	10520602	10532613	12011	protein_coding	hira-stimul
DFFB	0.242155	0.209796	0.2264	0.22783	0.147712	0.132542	0.344088	0.243262	0.292742	0.244152	0.242155	0.209796	0.122256	0.148545	0.0745946	0.0554026	0.259442	0.104846	0.368562	0.138922	0.504867	0.708046	0.308045	0.264078	1.07139	0.499752	1.52201	0.662179	chr1	3773844	3801993	28149	protein_coding	hira-stimul
DHCR24	1.95254	1.68344	2.32983	2.11914	2.34378	2.0363	2.05049	1.53227	2.43118	1.91428	1.95254	1.68344	1.25811	1.38168	1.18361	0.851173	1.54607	0.660408	3.05842	1.08923	0.644344	0.820748	0.606189	0.505616	0.791825	0.392297	1.56638	0.647024	chr1	55315299	55352921	37622	protein_coding	hira-stimul
DHDDS	0.814565	0.855141	0.973727	1.02715	1.0895	1.22259	1.10578	1.31026	0.793184	0.960727	0.814565	0.855141	0.525813	0.669702	0.550198	0.511043	0.833758	0.564722	0.997825	0.546654	0.645513	0.783148	0.675449	0.597612	1.02356	0.660385	1.22498	0.639256	chr1	26758772	26797795	39023	protein_coding	hira-stimul
DHRS3	0.760815	0.768244	0.844826	0.944089	0.245748	0.315702	0.298774	0.390838	0.583154	0.605012	0.760815	0.768244	0.456206	0.615546	0.124103	0.131963	0.225276	0.168451	0.734191	0.344252	0.599628	0.801238	0.163118	0.171773	0.296098	0.219268	0.965006	0.448102	chr1	12627938	12677820	49882	protein_coding	hira-stimul
DHX9	9.64045	10.833	12.04	12.9038	11.7238	11.439	12.9048	11.9236	9.29255	10.7687	9.64045	10.833	6.5016	8.41328	5.92052	4.7815	9.73022	5.13907	11.69	6.12739	0.674408	0.776634	0.614133	0.441383	1.00931	0.47439	1.2126	0.565623	chr1	182808438	182857117	48679	protein_coding	hira-stimul
DIEXF	2.06104	3.24576	4.1337	5.63145	7.21503	7.07843	3.65508	5.00833	2.44952	3.83812	2.06104	3.24576	2.2322	3.67171	3.64359	2.95878	2.75593	2.15859	3.0815	2.18389	1.08304	1.13123	1.76784	0.911584	1.33716	0.665049	1.49512	0.672844	chr1	210001311	210030910	29599	protein_coding	hira-stimul
DIRAS3	0.0231081	0.0374832	0	0.0125627	0	0	0.012453	0.0117507	0.0060461	0.0259486	0.0231081	0.0374832	0	0.00819088	0	0	0.00938956	0.00506455	0.00761204	0.0147648	0	0.218521	0	0	0.406332	0.135115	0.32941	0.393903	chr1	68511644	68516460	4816	protein_coding	hira-inhib
DISC1	0.040143	0.0422474	0.018766	0.0208748	0.0440254	0.0240582	0.0204755	0.0232806	0.0582337	0.0558568	0.040143	0.0422474	0.0101336	0.0136104	0.0222328	0.0100563	0.0154385	0.0100339	0.073258	0.0317825	0.252439	0.322159	0.553841	0.238034	0.384588	0.237504	1.82493	0.752295	chr1	231762560	232177019	414459	protein_coding	hira-stimul
DISC2	0.157268	0.152398	0.158462	0.124361	0.199115	0.12725	0.161799	0.116324	0.14963	0.176599	0.157268	0.152398	0.0855695	0.0810834	0.100553	0.0531905	0.121996	0.0501356	0.188235	0.100485	0.5441	0.53205	0.639374	0.349024	0.775723	0.328978	1.1969	0.659358	chr1	231950371	231954263	3892	lncRNA	hira-stimul
DISP1	0.798325	0.60274	0.580599	0.433537	0.643587	0.43877	0.536881	0.524833	0.843296	0.54456	0.798325	0.60274	0.313523	0.282666	0.325011	0.183406	0.404808	0.226203	1.06171	0.309855	0.392727	0.468969	0.407117	0.304287	0.507072	0.375291	1.32992	0.514077	chr1	222988430	223179337	190907	protein_coding	hira-stimul
DKFZP564C196	0.0851672	0.0789417	0.182004	0.204269	0.158573	0.204711	0.0809944	0.140116	0.0891341	0.0675078	0.0851672	0.0789417	0.0982822	0.133183	0.0800794	0.0855692	0.0610698	0.06039	0.112131	0.0384119	1.15399	1.68711	0.940261	1.08395	0.717057	0.764995	1.31659	0.486586	chr1	183430010	183441117	11107	lncRNA	hira-stimul
DLEU2L	2.5764	2.36562	1.85464	1.424	2.17327	2.25966	3.14019	2.44457	2.88193	2.88475	2.5764	2.36562	1.00151	0.928448	1.0975	0.944538	2.3677	1.05361	3.62835	1.64142	0.388723	0.392476	0.425983	0.399277	0.918997	0.445384	1.4083	0.693866	chr1	64014650	64016307	1657	protein_coding	hira-stimul
DMAP1	0.654457	0.613754	1.26584	1.32022	1.10924	1.11016	1.18669	0.931838	0.664794	0.626829	0.654457	0.613754	0.683554	0.860783	0.560166	0.464047	0.894764	0.401622	0.836311	0.356666	1.04446	1.40249	0.855925	0.75608	1.36719	0.65437	1.27787	0.581122	chr1	44679124	44686351	7227	protein_coding	hira-stimul
DMBX1	0.131036	0.153609	0.166118	0.121523	0.121988	0.109767	0.124616	0.145026	0.165374	0.186093	0.131036	0.153609	0.0897037	0.079233	0.0616039	0.0458826	0.0939605	0.0625062	0.208206	0.105887	0.684573	0.51581	0.47013	0.298697	0.717058	0.406918	1.58892	0.689328	chr1	46972667	46979886	7219	protein_coding	hira-stimul
DMRTA2	0.0141541	0.0131194	0.0174308	0.0256494	0.0238937	0.0111979	0.0101702	0.043185	0.0296266	0.0158939	0.0141541	0.0131194	0.00941263	0.0167234	0.0120663	0.00468072	0.00766833	0.0186127	0.0372703	0.00904363	0.665011	1.27471	0.852496	0.356779	0.541775	1.41872	2.63318	0.689333	chr1	50883222	50889119	5897	protein_coding	hira-stimul
DNAH14	0.352721	0.312827	0.25644	0.210179	0.294841	0.240289	0.434053	0.357101	0.365305	0.322904	0.352721	0.312827	0.138478	0.137037	0.148895	0.100441	0.327276	0.153911	0.459919	0.183732	0.392598	0.438059	0.422132	0.321075	0.927861	0.491999	1.30392	0.587329	chr1	225117355	225586996	469641	protein_coding	hira-stimul
DNAJA1P5	0.00122387	0.00453761	0	0	0.00154953	0	0	0	0	0.0013743	0.00122387	0.00453761	0	0	0.000782513	0	0	0	0	0.000781977	0	0	0.639376	0	0	0	0	0.172332	chr1	102337566	102360299	22733	pseudogene	hira-inhib
DNAJB4	4.06691	2.14534	11.2658	6.16794	5.04731	4.72601	3.02919	2.82557	2.64514	1.63871	4.06691	2.14534	6.08353	4.0215	2.54889	1.97547	2.28401	1.21782	3.32759	0.932426	1.49586	1.87453	0.626739	0.92082	0.561608	0.567659	0.81821	0.434629	chr1	78470635	78482995	12360	protein_coding	hira-stimul
DNAJC11	1.24039	1.32978	1.27209	1.29283	1.56629	1.61042	1.45907	1.495	1.4744	1.51093	1.24039	1.32978	0.686929	0.842925	0.790976	0.673156	1.10014	0.644345	1.8548	0.859719	0.5538	0.633883	0.637684	0.506216	0.88693	0.48455	1.49533	0.646512	chr1	6694227	6761966	67739	protein_coding	hira-stimul
DNAJC16	1.04779	0.901973	0.980525	0.939103	0.773157	0.803621	0.704951	0.875523	1.12711	1.00973	1.04779	0.901973	0.529483	0.612295	0.390444	0.335914	0.531533	0.37735	1.41903	0.574536	0.505334	0.67884	0.372636	0.372421	0.50729	0.418361	1.35431	0.636977	chr1	15853351	15898228	44877	protein_coding	hira-stimul
DNAJC6	0.800067	0.60364	0.329054	0.275917	0.995803	0.662635	1.07587	0.809007	0.923622	0.644218	0.800067	0.60364	0.177689	0.179898	0.502881	0.276981	0.811206	0.348682	1.16192	0.36656	0.222093	0.298022	0.628548	0.458852	1.01392	0.577632	1.45227	0.607249	chr1	65730429	65881552	151123	protein_coding	hira-stimul
DNAJC8	1.25348	1.35246	1.76478	1.7529	1.80574	2.0655	1.86308	1.95386	1.34937	1.62524	1.25348	1.35246	0.952981	1.14289	0.911899	0.863379	1.40476	0.842114	1.69751	0.924762	0.760268	0.845046	0.727494	0.638377	1.12069	0.622653	1.35424	0.683763	chr1	28526789	28559542	32753	protein_coding	hira-stimul
DNM3	0.231917	0.28057	0.0883592	0.128703	0.0797442	0.102141	0.109412	0.119048	0.213829	0.187017	0.231917	0.28057	0.047714	0.0839144	0.0402708	0.0426949	0.0824966	0.0513097	0.269211	0.106413	0.205737	0.299085	0.173643	0.152172	0.355716	0.182877	1.16081	0.379273	chr1	171810620	172381857	571237	protein_coding	hira-stimul
DNM3OS	0.00461243	0.00427527	0	0.0200603	0.00583975	0.00547365	0	0.0281457	0.00965452	0.0207176	0.00461243	0.00427527	0	0.0130793	0.00294907	0.00228799	0	0.0121308	0.0121454	0.0117883	0	3.0593	0.639375	0.535168	0	2.83743	2.63319	2.75733	chr1	172107723	172113975	6252	antisense	hira-indep
DNTTIP2	3.96766	4.48911	7.73837	8.80302	8.34481	8.13969	6.92045	7.01104	3.5492	4.66762	3.96766	4.48911	4.17872	5.73957	4.21413	3.40239	5.21802	3.02176	4.46489	2.65588	1.0532	1.27855	1.06212	0.757921	1.31514	0.673131	1.12532	0.591626	chr1	94335013	94344762	9749	protein_coding	hira-stimul
DOCK7	0.447395	0.494901	0.247019	0.282688	0.267533	0.274655	0.440095	0.440353	0.513227	0.577398	0.447395	0.494901	0.13339	0.184313	0.135104	0.114806	0.331832	0.189792	0.646153	0.328539	0.298149	0.372423	0.30198	0.231977	0.741697	0.383495	1.44426	0.663849	chr1	62920396	63153969	233573	protein_coding	hira-stimul
DPH2	0.344597	0.631211	0.92103	1.72174	0.747928	1.1684	0.901992	0.926226	0.352061	0.626499	0.344597	0.631211	0.497356	1.12257	0.377704	0.488391	0.680102	0.399203	0.442893	0.356478	1.4433	1.77845	1.09607	0.773737	1.97362	0.632441	1.28525	0.564752	chr1	44435652	44439043	3391	protein_coding	hira-stimul
DPH5	1.67625	1.66207	1.95636	1.92123	1.94605	1.98834	1.81746	1.88701	2.22833	1.98614	1.67625	1.66207	1.05643	1.25264	0.982755	0.831126	1.37036	0.813301	2.80324	1.13011	0.630237	0.753664	0.586282	0.500055	0.817518	0.48933	1.67233	0.679943	chr1	101455179	101491362	36183	protein_coding	hira-stimul
DPT	0.0568842	0.073358	0.0507631	0.0752956	0.0219193	0.0244585	0.0115512	0.0167689	0.0431403	0.00648022	0.0568842	0.073358	0.0274121	0.0490927	0.0110692	0.0102237	0.0087096	0.0072274	0.0543136	0.00368725	0.481893	0.669221	0.194593	0.139367	0.153111	0.0985223	0.954811	0.0502637	chr1	168664694	168698442	33748	protein_coding	hira-stimul
DPYD	0.0855129	0.161735	0.0409134	0.0681197	0.0377593	0.0344924	0.0291215	0.0393577	0.0557282	0.0654208	0.0855129	0.161735	0.0220932	0.044414	0.0190684	0.0144178	0.0219576	0.0169632	0.0701618	0.0372244	0.258361	0.27461	0.222989	0.0891447	0.256775	0.104882	0.820482	0.230157	chr1	97543299	98386615	843316	protein_coding	hira-stimul
DR1	2.46059	2.64984	4.75368	5.13153	4.0656	4.82341	3.19072	4.16003	3.10019	3.60474	2.46059	2.64984	2.56699	3.34576	2.05313	2.01619	2.4058	1.79297	3.90004	2.0511	1.04324	1.26263	0.834405	0.760871	0.977734	0.676634	1.585	0.774046	chr1	93811477	93828148	16671	protein_coding	hira-stimul
DRAM2	2.44587	2.60978	2.73648	3.2496	1.64535	2.09985	2.35267	2.6472	2.33111	2.61609	2.44587	2.60978	1.4777	2.11874	0.830902	0.877737	1.77391	1.14094	2.93487	1.48856	0.604161	0.811846	0.339716	0.336326	0.725269	0.43718	1.19993	0.570376	chr1	111659953	111682838	22885	protein_coding	hira-stimul
DSTYK	0.790392	0.803169	0.597017	0.647511	0.59697	0.725833	0.765535	1.00944	0.830586	0.925093	0.790392	0.803169	0.322389	0.422177	0.30147	0.303398	0.577213	0.435069	1.04571	0.526378	0.407885	0.525639	0.381418	0.377751	0.730287	0.54169	1.32302	0.655376	chr1	205111630	205180727	69097	protein_coding	hira-stimul
DTL	5.25493	4.49945	7.47121	5.43263	9.93595	7.39427	10.1301	8.48966	4.31534	4.7213	5.25493	4.49945	4.03445	3.54207	5.01765	3.0908	7.6381	3.65904	5.4287	2.68642	0.767746	0.787224	0.954847	0.686929	1.45351	0.81322	1.03307	0.597055	chr1	212208918	212278187	69269	protein_coding	hira-stimul
DUSP10	0.491545	0.412584	1.2527	1.04367	0.892919	0.785869	0.668095	0.62612	0.637333	1.04487	0.491545	0.412584	0.676458	0.680473	0.450924	0.328493	0.503744	0.269858	0.801765	0.594531	1.37619	1.6493	0.917361	0.796185	1.02482	0.654067	1.63111	1.44099	chr1	221874763	221915516	40753	protein_coding	hira-stimul
DUSP12	2.32465	3.0294	5.40531	6.52604	3.95144	4.96241	3.63649	3.84595	2.64242	2.94104	2.32465	3.0294	2.91887	4.25498	1.99548	2.07429	2.74191	1.6576	3.32416	1.67345	1.25562	1.40456	0.858399	0.684719	1.1795	0.547173	1.42996	0.552404	chr1	161719580	161726952	7372	protein_coding	hira-stimul
DUSP23	0.194313	0.163736	0.40371	0.701052	0.156557	0.566006	0.22664	0.359312	0.100971	0.238034	0.194313	0.163736	0.218003	0.457086	0.0790613	0.236591	0.170887	0.154863	0.127122	0.135441	1.12192	2.7916	0.406876	1.44495	0.87944	0.945812	0.654215	0.827193	chr1	159750758	159752333	1575	protein_coding	hira-inhib
DUSP27	0.109453	0.0623743	0.0888628	0.0749308	0.016424	0.0355995	0.0157292	0.0230878	0.0916408	0.040969	0.109453	0.0623743	0.0479859	0.0488549	0.00829412	0.0148806	0.0118598	0.00995084	0.115376	0.0233114	0.438416	0.783253	0.0757779	0.238569	0.108355	0.159534	1.05411	0.373733	chr1	167064086	167098402	34316	protein_coding	hira-stimul
DUSP5P	0.318428	0.197612	0.156522	0.167417	0.0599836	0.105959	0.33191	0.325239	0.359481	0.188248	0.318428	0.197612	0.0845219	0.109156	0.0302917	0.0442909	0.25026	0.140178	0.452587	0.107113	0.265435	0.552375	0.0951289	0.22413	0.785924	0.70936	1.42132	0.542037	chr1	228785810	228788159	2349	pseudogene	hira-stimul
DVL1	0.0784289	0.0559199	0.133734	0.246954	0.13749	0.140803	0.182067	0.100216	0.113652	0.208448	0.0784289	0.0559199	0.0722164	0.161014	0.0694325	0.0588557	0.137279	0.0431931	0.142974	0.118607	0.920788	2.87937	0.885292	1.0525	1.75036	0.77241	1.82298	2.12101	chr1	1270657	1284492	13835	protein_coding	hira-inhib
DYRK3	0.751454	0.875773	2.16428	1.95845	1.23503	1.82215	1.10395	1.26753	0.724646	1.16397	0.751454	0.875773	1.16871	1.27691	0.62369	0.761659	0.832378	0.546305	0.911605	0.662299	1.55527	1.45804	0.829978	0.869699	1.10769	0.623798	1.21312	0.756245	chr1	206808880	206822542	13662	protein_coding	hira-stimul
E2F2	0.890101	0.824837	1.88915	1.33727	1.91379	1.23316	2.20227	2.01928	0.973366	0.740802	0.890101	0.824837	1.02014	0.8719	0.966464	0.515461	1.66051	0.87031	1.22449	0.421516	1.1461	1.05706	1.08579	0.624925	1.86553	1.05513	1.37568	0.51103	chr1	23832919	23857712	24793	protein_coding	hira-stimul
EBNA1BP2	2.48628	2.38013	6.84737	7.30922	4.35093	5.885	3.37383	4.81705	2.26785	2.50405	2.48628	2.38013	3.69758	4.76561	2.19722	2.45993	2.54387	2.07615	2.85296	1.4248	1.48719	2.00225	0.883738	1.03353	1.02316	0.872284	1.14748	0.598625	chr1	43629844	43638241	8397	protein_coding	hira-stimul
ECE1	0.572512	0.590756	0.368005	0.442817	0.354464	0.325284	0.528004	0.51896	0.507254	0.523075	0.572512	0.590756	0.198723	0.288717	0.179004	0.135969	0.398115	0.223672	0.638633	0.29763	0.347107	0.488724	0.312665	0.230161	0.695383	0.37862	1.11549	0.503812	chr1	21543739	21672034	128295	protein_coding	hira-stimul
ECHDC2	0.107567	0.0957157	0.213275	0.202335	0.0817135	0.122545	0.139123	0.115962	0.142973	0.113542	0.107567	0.0957157	0.115169	0.131922	0.0412653	0.0512238	0.104899	0.0499796	0.180003	0.0646054	1.07067	1.37827	0.383624	0.535166	0.975194	0.522167	1.6734	0.674972	chr1	53361581	53387446	25865	protein_coding	hira-stimul
ECM1	0.0433292	0.0267746	0.0948624	0.0211398	0.0670495	0.0971258	0.0467004	0.078341	0.0503859	0.0488632	0.0433292	0.0267746	0.0512257	0.0137831	0.03386	0.0405986	0.0352121	0.033765	0.0633855	0.0278032	1.18224	0.514785	0.781459	1.51631	0.812664	1.26108	1.46288	1.03842	chr1	150480486	150486265	5779	protein_coding	hira-stimul
EDARADD	0.000616018	0.00114198	0.00075863	0.000669795	0.000389968	0.00036552	0	0	0.000967066	0.00207522	0.000616018	0.00114198	0.00040966	0.000436706	0.000196934	0.000152787	0	0	0.00121754	0.0011808	0.665013	0.382412	0.319688	0.133792	0	0	1.97646	1.03399	chr1	236557679	236648008	90329	protein_coding	hira-stimul
EDEM3	1.08926	1.0937	1.19196	1.04347	1.66836	1.51664	1.10651	1.32875	1.28917	1.18776	1.08926	1.0937	0.643658	0.680342	0.842522	0.633956	0.834309	0.572691	1.62178	0.675835	0.590913	0.622056	0.773481	0.579643	0.765941	0.523627	1.48888	0.617935	chr1	184659624	184724041	64417	protein_coding	hira-stimul
EDN2	0.0235821	0.00874332	0.0522746	0.0256407	0.0298571	0.0167912	0.0152501	0.0191868	0.0641692	0.0105923	0.0235821	0.00874332	0.0282283	0.0167177	0.0150778	0.00701872	0.0114986	0.00826951	0.0807249	0.00602702	1.19702	1.91206	0.639376	0.802752	0.487598	0.945809	3.42314	0.689328	chr1	41944445	41950344	5899	protein_coding	hira-stimul
EFCAB2	0.764138	0.672088	0.490294	0.470532	0.465702	0.475594	0.579123	0.687707	0.670058	0.671636	0.764138	0.672088	0.264759	0.306787	0.23518	0.198798	0.436659	0.296402	0.843603	0.382161	0.34648	0.456468	0.307771	0.295792	0.57144	0.441016	1.10399	0.568617	chr1	245133170	245288530	155360	protein_coding	hira-stimul
EFCAB7	0.513659	0.402245	0.619464	0.5036	0.544783	0.413675	0.622723	0.617988	0.390112	0.404083	0.513659	0.402245	0.334511	0.328347	0.275115	0.172916	0.469533	0.266353	0.490761	0.229923	0.651231	0.816287	0.535599	0.429878	0.914095	0.662166	0.955422	0.5716	chr1	63989012	64038364	49352	protein_coding	hira-stimul
EFHD2	1.51323	0.777497	2.16583	1.6139	2.11962	1.49382	1.50672	1.07321	1.45208	1.28944	1.51323	0.777497	1.16955	1.05226	1.07041	0.624417	1.13607	0.462554	1.82672	0.733691	0.772882	1.3534	0.707366	0.803111	0.750756	0.594926	1.20716	0.943658	chr1	15736390	15756839	20449	protein_coding	hira-stimul
EFNA1	1.84611	1.78811	3.37532	4.14349	4.4895	3.89843	2.67146	2.36401	2.45339	2.29943	1.84611	1.78811	1.82267	2.70156	2.2672	1.62954	2.01428	1.01889	3.08636	1.30838	0.987305	1.51084	1.22809	0.911322	1.09109	0.569813	1.67182	0.731709	chr1	155100348	155107386	7038	protein_coding	hira-stimul
EFNA3	0.0332742	0.0327302	0.0632525	0.0732975	0.0162572	0.0419046	0.0761175	0.0522363	0.0571139	0.0432566	0.0332742	0.0327302	0.0341564	0.04779	0.00820989	0.0175161	0.0573926	0.0225138	0.0719064	0.024613	1.02651	1.46012	0.246734	0.535167	1.72484	0.687862	2.16103	0.751997	chr1	155051347	155060014	8667	protein_coding	hira-stimul
EFNA4	0.602645	0.638392	1.41953	1.74734	0.708503	0.959127	1.04132	1.11982	0.675188	0.923161	0.602645	0.638392	0.766546	1.13927	0.357794	0.400915	0.785155	0.482642	0.849387	0.525279	1.27197	1.78459	0.593706	0.628008	1.30285	0.756028	1.40943	0.822815	chr1	155036212	155042029	5817	protein_coding	hira-stimul
EGLN1	1.32042	1.24362	1.16362	1.13956	1.59396	1.36678	1.31012	1.42136	1.31256	1.41909	1.32042	1.24362	0.628355	0.742993	0.80495	0.571314	0.98783	0.612606	1.6512	0.807462	0.475875	0.597444	0.609616	0.459396	0.748118	0.492599	1.25051	0.649284	chr1	231499496	231560790	61294	protein_coding	hira-stimul
EIF2B3	0.447453	0.544286	0.267224	0.29131	0.393184	0.411458	0.597455	0.70382	0.549989	0.660087	0.447453	0.544286	0.144301	0.189934	0.198558	0.171989	0.450481	0.303346	0.692436	0.37559	0.322494	0.34896	0.443751	0.315991	1.00677	0.557329	1.54751	0.690059	chr1	45316193	45452361	136168	protein_coding	hira-stimul
EIF2C1	0.623949	0.608634	0.546175	0.624944	0.614747	0.623044	0.895557	0.800108	0.709389	0.637523	0.623949	0.608634	0.294934	0.407463	0.310447	0.260432	0.67525	0.344847	0.893121	0.362751	0.47269	0.669472	0.497552	0.427897	1.08222	0.566591	1.4314	0.596008	chr1	36348809	36389899	41090	protein_coding	hira-stimul
EIF2C3	1.27861	1.3657	0.959699	0.92595	1.26657	1.23634	1.3063	1.50476	1.3013	1.39599	1.27861	1.3657	0.518237	0.603719	0.639618	0.51679	0.98495	0.648552	1.63704	0.794318	0.405313	0.442059	0.500245	0.378407	0.770329	0.474886	1.28032	0.58162	chr1	36396682	36522063	125381	protein_coding	hira-stimul
EIF2C4	0.33891	0.284549	0.294592	0.237558	0.200019	0.22471	0.197445	0.211379	0.36879	0.352285	0.33891	0.284549	0.15908	0.154888	0.10101	0.0939288	0.148874	0.0911043	0.464307	0.20045	0.469386	0.544327	0.298043	0.330097	0.439272	0.320171	1.37	0.704449	chr1	36273827	36323490	49663	protein_coding	hira-stimul
EIF2D	1.35827	1.39932	2.10698	2.06034	1.95715	2.24582	1.8177	2.03049	1.59639	1.53304	1.35827	1.39932	1.13777	1.34334	0.988361	0.938753	1.37055	0.875141	2.00826	0.8723	0.837661	0.959996	0.727661	0.670864	1.00904	0.625405	1.47854	0.623374	chr1	206764973	206785904	20931	protein_coding	hira-stimul
EIF3I	0.953861	1.25102	2.33746	2.58779	1.85318	1.99854	1.81137	2.17848	1.25805	1.55969	0.953861	1.25102	1.26223	1.68724	0.935856	0.83539	1.36577	0.938925	1.58263	0.887464	1.32328	1.34869	0.981124	0.667767	1.43184	0.750527	1.65918	0.709392	chr1	32687970	32697205	9235	protein_coding	hira-stimul
EIF4G3	2.65989	2.1537	0.813316	0.718962	1.04649	0.776069	1.54996	1.37187	2.46337	1.8183	2.65989	2.1537	0.439191	0.468763	0.528477	0.324397	1.16867	0.591276	3.10138	1.03461	0.165116	0.217655	0.198684	0.150623	0.439368	0.27454	1.16598	0.480388	chr1	21132784	21503381	370597	protein_coding	hira-stimul
ELF3	1.47382	1.58794	2.92729	4.746	0.951605	1.62942	1.5522	1.41778	1.55895	2.2538	1.47382	1.58794	1.58074	3.09439	0.480561	0.681098	1.17036	0.611063	1.96272	1.28241	1.07254	1.94868	0.326065	0.428919	0.794099	0.384815	1.33172	0.807595	chr1	201979689	201986315	6626	protein_coding	hira-stimul
ELK4	2.68269	2.50891	4.91586	4.30601	3.77964	3.64864	3.41958	3.90856	2.3977	2.38607	2.68269	2.50891	2.65456	2.80752	1.90872	1.52513	2.57836	1.68459	3.01631	1.35767	0.989516	1.11902	0.711494	0.607886	0.961111	0.671443	1.12436	0.541141	chr1	205577070	205602000	24930	protein_coding	hira-stimul
ELOVL1	0.420819	0.401202	0.769957	0.980474	0.509961	0.577869	0.628505	0.562492	0.547378	0.560304	0.420819	0.401202	0.415777	0.639269	0.25753	0.241549	0.473893	0.242434	0.688602	0.318813	0.988018	1.59338	0.611974	0.602064	1.12612	0.604269	1.63634	0.794645	chr1	43829071	43833699	4628	protein_coding	hira-stimul
ELTD1	0.00475401	0.00440651	0.00439094	0.00671973	0.000300951	0.00112834	0.00179336	0.00193398	0.00398035	0.00213535	0.00475401	0.00440651	0.00237111	0.00438126	0.00015198	0.000471646	0.00135219	0.000833545	0.00501126	0.00121501	0.498759	0.994271	0.0319689	0.107034	0.284432	0.189162	1.05411	0.275732	chr1	79355448	79472495	117047	protein_coding	hira-stimul
EMBP1	0.0669498	0.0664536	0.112962	0.102027	0.148839	0.133877	0.15284	0.159769	0.0463337	0.0591963	0.0669498	0.0664536	0.0609995	0.0665216	0.0751637	0.0559606	0.115241	0.0688604	0.0582878	0.0336827	0.911123	1.00102	1.12269	0.8421	1.72131	1.03622	0.870619	0.50686	chr1	121260909	121313686	52777	pseudogene	hira-stimul
ENAH	2.50262	2.95094	1.43798	1.62521	1.86506	1.99119	2.28913	2.30976	2.69991	2.65004	2.50262	2.95094	0.776509	1.05964	0.941855	0.832317	1.726	0.995507	3.39919	1.50787	0.310279	0.359085	0.376348	0.282052	0.689679	0.337352	1.35825	0.51098	chr1	225674533	225840845	166312	protein_coding	hira-stimul
ENO1	9.92018	9.70259	16.192	15.9808	13.5464	12.3944	10.1558	10.4307	8.75812	8.63201	9.92018	9.70259	8.74368	10.4195	6.84093	5.18086	7.65747	4.49563	11.0177	4.91161	0.881403	1.07389	0.689598	0.533967	0.771909	0.463343	1.11064	0.506217	chr1	8921058	8939151	18093	protein_coding	hira-stimul
ENSA	3.11979	2.78501	6.15795	4.91197	3.4724	3.22051	3.7818	2.70109	3.11749	2.70003	3.11979	2.78501	3.32529	3.2026	1.75356	1.34617	2.85148	1.16417	3.9218	1.53632	1.06587	1.14994	0.562077	0.483364	0.913997	0.418013	1.25707	0.551638	chr1	150594598	150602098	7500	protein_coding	hira-stimul
EPB41	0.663677	0.583052	0.306262	0.270881	0.249497	0.222798	0.485281	0.401922	0.674835	0.560433	0.663677	0.583052	0.165381	0.176614	0.125996	0.0931296	0.365902	0.173228	0.849617	0.318886	0.24919	0.302914	0.189845	0.159728	0.551325	0.297106	1.28017	0.546926	chr1	29213602	29446558	232956	protein_coding	hira-stimul
EPHA10	0.0396012	0.0519134	0.0452856	0.0707386	0.029367	0.0651224	0.0432922	0.0546595	0.0603924	0.0539981	0.0396012	0.0519134	0.0244542	0.0461216	0.0148303	0.0272212	0.0326423	0.0235582	0.076034	0.0307249	0.617512	0.888433	0.374492	0.524357	0.824276	0.453799	1.91999	0.591849	chr1	38181645	38230824	49179	protein_coding	hira-stimul
EPHA2	0.57518	0.700419	0.980026	1.2986	1.03191	1.28944	1.04137	1.23339	1.1601	1.61625	0.57518	0.700419	0.529214	0.846687	0.521115	0.538986	0.785193	0.531591	1.45941	0.919646	0.920084	1.20883	0.906003	0.769519	1.36513	0.758962	2.5373	1.31299	chr1	16450831	16482582	31751	protein_coding	hira-stimul
EPHB2	0.0376576	0.0601757	0.0283275	0.0386825	0.0522148	0.0610556	0.0545719	0.0796881	0.0364668	0.0634283	0.0376576	0.0601757	0.0152969	0.025221	0.0263685	0.0255212	0.0411472	0.0343456	0.0458752	0.0360907	0.406209	0.419123	0.700217	0.424112	1.09267	0.570755	1.21822	0.599755	chr1	23037330	23241823	204493	protein_coding	hira-stimul
EPHX1	0.345334	0.365788	0.520718	0.48789	0.682338	0.748483	0.682667	0.693313	0.268471	0.315363	0.345334	0.365788	0.281188	0.318104	0.344581	0.312866	0.514731	0.298818	0.337737	0.179442	0.814249	0.869641	0.997819	0.85532	1.49053	0.816916	0.978	0.490562	chr1	225997796	226033262	35466	protein_coding	hira-stimul
EPHX4	0.00165801	0.00230521	0.00306276	0.00270411	0.00104959	0.00196759	0.000893503	0.00252934	0.000867615	0.00279271	0.00165801	0.00230521	0.00165389	0.00176308	0.000530043	0.000822453	0.000673701	0.00109015	0.00109233	0.00158905	0.997515	0.764824	0.319686	0.35678	0.406331	0.472905	0.658818	0.689331	chr1	92495532	92529093	33561	protein_coding	hira-indep
EPRS	1.88945	2.1044	2.02524	1.94802	2.68528	2.93075	2.16009	2.16188	2.19786	2.66036	1.88945	2.1044	1.09363	1.27011	1.35607	1.22505	1.62871	0.93177	2.76491	1.51374	0.578808	0.603549	0.717704	0.582139	0.862001	0.442772	1.46334	0.719324	chr1	220141941	220220000	78059	protein_coding	hira-stimul
EPS15	1.01655	0.945846	0.576229	0.553292	0.657723	0.571684	0.957763	0.809817	1.23204	1.2087	1.01655	0.945846	0.311164	0.360746	0.33215	0.238964	0.722153	0.349031	1.55114	0.68775	0.306098	0.381401	0.326743	0.252646	0.710396	0.369015	1.52588	0.727127	chr1	51819934	51984995	165061	protein_coding	hira-stimul
ERI3	0.973166	1.05365	0.571656	0.630725	0.827356	0.764176	1.20931	1.20669	1.03867	1.05973	0.973166	1.05365	0.308694	0.411233	0.417815	0.319426	0.91182	0.520083	1.30769	0.602986	0.317206	0.390293	0.429336	0.303161	0.936962	0.493602	1.34374	0.572283	chr1	44686741	44820939	134198	protein_coding	hira-stimul
ERMAP	0.645541	0.469289	1.30491	0.930797	0.891844	0.699769	0.516159	0.424158	0.575364	0.367487	0.645541	0.469289	0.704651	0.60688	0.450381	0.292503	0.389184	0.182812	0.723808	0.2091	1.09157	1.29319	0.69768	0.623291	0.60288	0.389551	1.12124	0.445568	chr1	43282775	43310660	27885	protein_coding	hira-stimul
ERO1LB	0.0527941	0.0551084	0.104451	0.115275	0.17534	0.251129	0.116501	0.197882	0.0770179	0.147064	0.0527941	0.0551084	0.0564035	0.0751593	0.0885467	0.104972	0.0878418	0.0852871	0.0968885	0.0836794	1.06837	1.36384	1.67721	1.90483	1.66386	1.54763	1.83521	1.51845	chr1	236378421	236445339	66918	protein_coding	hira-stimul
ERRFI1	2.45613	1.97799	5.79061	4.49779	4.5529	4.3081	1.80967	2.03288	1.80506	2.93716	2.45613	1.97799	3.12693	2.93256	2.29921	1.80079	1.36449	0.876171	2.27077	1.67124	1.27311	1.4826	0.936113	0.910412	0.555545	0.44296	0.92453	0.84492	chr1	8071778	8086393	14615	protein_coding	hira-indep
ESPN	0.00692533	0.00356617	0.0161095	0.0108765	0.00487116	0.0136974	0.00248805	0.00313033	0.0144958	0.0077766	0.00692533	0.00356617	0.00869913	0.00709148	0.00245994	0.00572551	0.00187599	0.00134917	0.0182502	0.00442489	1.25613	1.98854	0.355208	1.60551	0.270888	0.378325	2.63528	1.24079	chr1	6484847	6521004	36157	protein_coding	hira-stimul
ESPNP	0.000961374	0.0017822	0.00118394	0.0020906	0.00121719	0.00342264	0.00103617	0.000977741	0	0.00647727	0.000961374	0.0017822	0.000639328	0.00136307	0.000614681	0.00143066	0.000781272	0.000421406	0	0.00368557	0.665014	0.764825	0.639378	0.802751	0.812662	0.236453	0	2.06799	chr1	17017712	17046652	28940	pseudogene	hira-inhib
ESRRG	0.0050864	0.00256051	0.00372595	0.0021931	0.00255373	0.00265381	0.00189039	0.00156082	0.00422193	0.00241267	0.0050864	0.00256051	0.00201201	0.0014299	0.00128963	0.00110929	0.00142535	0.000672713	0.00531541	0.00137281	0.395567	0.558444	0.253545	0.433231	0.280228	0.262726	1.04502	0.536147	chr1	216676587	217311097	634510	protein_coding	hira-stimul
ETNK2	0.0158095	0.00610578	0.0519187	0.0200546	0.0266884	0.00781727	0.0227194	0.0227781	0.0137882	0.0221911	0.0158095	0.00610578	0.0280361	0.0130756	0.0134776	0.00326762	0.0171304	0.00981736	0.0173456	0.0126267	1.77337	2.14151	0.852503	0.535168	1.08355	1.60788	1.09716	2.068	chr1	204100189	204121307	21118	protein_coding	hira-inhib
ETV3	0.847151	0.907455	1.97927	2.26144	1.59421	1.83283	1.33377	1.48946	1.05824	1.35513	0.847151	0.907455	1.06881	1.47446	0.805076	0.766123	1.00566	0.641957	1.33127	0.771069	1.26165	1.62483	0.950334	0.844254	1.18711	0.707426	1.57146	0.849705	chr1	157094458	157108383	13925	protein_coding	hira-stimul
EVI5	0.802664	0.855873	0.373778	0.375959	0.337343	0.375773	0.566206	0.609169	0.916805	0.956341	0.802664	0.855873	0.20184	0.245125	0.170358	0.157073	0.426919	0.262552	1.15426	0.544158	0.251463	0.286404	0.212241	0.183524	0.531878	0.306765	1.43803	0.635793	chr1	92974252	93257961	283709	protein_coding	hira-stimul
EXO1	3.46923	2.52544	5.0521	3.02472	7.18343	4.88461	6.485	5.48973	3.18086	3.06099	3.46923	2.52544	2.72813	1.97212	3.62763	2.04177	4.88969	2.36607	4.00152	1.7417	0.78638	0.780901	1.04566	0.80848	1.40945	0.936896	1.15343	0.689663	chr1	242011492	242053241	41749	protein_coding	hira-stimul
EXOC8	1.83658	1.97321	4.00643	4.24355	3.47623	3.22591	3.38286	3.40614	1.49103	1.93079	1.83658	1.97321	2.16347	2.76679	1.7555	1.34843	2.55068	1.46805	1.87572	1.09862	1.17799	1.40218	0.955851	0.683369	1.38882	0.743989	1.02131	0.556768	chr1	231468481	231473578	5097	protein_coding	hira-stimul
EXOSC10	0.970305	1.05886	1.38029	1.3382	1.22843	1.30562	1.38324	1.50035	0.936344	1.17582	0.970305	1.05886	0.745357	0.872506	0.620357	0.545749	1.04296	0.646651	1.17792	0.669042	0.768167	0.824005	0.639342	0.515412	1.07488	0.610705	1.21397	0.631851	chr1	11126675	11159938	33263	protein_coding	hira-stimul
EXTL2	0.646105	0.678038	1.29105	1.29575	1.15797	1.2043	0.93381	1.08382	0.739673	0.846445	0.646105	0.678038	0.697167	0.844829	0.584775	0.503397	0.704093	0.467126	0.930509	0.481627	1.07903	1.24599	0.905077	0.742432	1.08975	0.688938	1.44018	0.710325	chr1	101337940	101360418	22478	protein_coding	hira-stimul
EYA3	1.32339	1.3418	0.815302	0.781244	1.27062	1.06899	1.2798	1.37324	1.29718	1.35327	1.32339	1.3418	0.440263	0.509371	0.641663	0.446838	0.964969	0.591866	1.63315	0.770011	0.332678	0.379618	0.484863	0.333014	0.729165	0.441099	1.23407	0.573864	chr1	28296854	28415148	118294	protein_coding	hira-stimul
F11R	0.457793	0.411501	0.888903	0.81146	0.408421	0.501579	0.506034	0.482911	0.540463	0.459072	0.457793	0.411501	0.480008	0.529072	0.206253	0.20966	0.38155	0.208135	0.680443	0.261212	1.04853	1.28571	0.450537	0.509501	0.833455	0.505794	1.48636	0.634778	chr1	160965000	160991133	26133	protein_coding	hira-stimul
F13B	0.0426097	0.0927673	0.0097626	0.0161614	0.0564569	0.0646771	0.0267005	0.0755844	0.0165932	0.0422836	0.0426097	0.0927673	0.0052718	0.0105372	0.0285107	0.027035	0.0201322	0.0325769	0.0208742	0.0240594	0.123723	0.113588	0.669114	0.291428	0.472479	0.351168	0.489894	0.259352	chr1	197008320	197036397	28077	protein_coding	hira-stimul
F3	1.68047	1.42342	2.56122	2.42589	4.09704	2.28323	2.88471	1.80948	2.40193	2.13339	1.68047	1.42342	1.38306	1.58168	2.06901	0.95439	2.17507	0.779886	3.02163	1.2139	0.823019	1.11118	1.23121	0.670491	1.29432	0.547896	1.79809	0.852804	chr1	94994731	95007413	12682	protein_coding	hira-stimul
F5	0.106322	0.104083	0.0509963	0.0519203	0.0793512	0.0535689	0.0888611	0.0682941	0.108151	0.112689	0.106322	0.104083	0.027538	0.033852	0.0400724	0.0223918	0.0670013	0.0294348	0.136162	0.06412	0.259006	0.325241	0.376896	0.215134	0.630173	0.282801	1.28066	0.616047	chr1	169481191	169555769	74578	protein_coding	hira-stimul
FAAH	0.0227328	0.04741	0.0069989	0.0154483	0.00179887	0.0168609	0.0214389	0.0245648	0.0104089	0.0287181	0.0227328	0.04741	0.00377941	0.0100723	0.000908429	0.00704786	0.0161649	0.0105874	0.0131048	0.0163406	0.166253	0.212451	0.0399612	0.148658	0.711084	0.223316	0.576471	0.344666	chr1	46859938	46879520	19582	protein_coding	hira-stimul
FABP3	0.0995679	0.0560331	0.253995	0.208787	0.04052	0.0886194	0.0996494	0.0433984	0.227019	0.200423	0.0995679	0.0560331	0.137157	0.136129	0.0204626	0.0370429	0.0751356	0.0187047	0.285817	0.114041	1.37753	2.42944	0.205514	0.66109	0.754617	0.333815	2.87057	2.03524	chr1	31838099	31845923	7824	protein_coding	hira-stimul
FAF1	2.42676	2.46946	0.723943	0.731285	0.802569	0.626931	1.77831	1.27934	2.18947	2.06916	2.42676	2.46946	0.390929	0.476798	0.405297	0.262057	1.34085	0.551396	2.75654	1.17735	0.161091	0.193078	0.167012	0.106119	0.552525	0.223286	1.13589	0.476765	chr1	50906934	51425936	519002	protein_coding	hira-stimul
FAIM3	0.109816	0.0811561	0.343581	0.261396	0.112733	0.25712	0.0831723	0.0709357	0.0698906	0.102004	0.109816	0.0811561	0.185534	0.17043	0.0569302	0.107476	0.0627119	0.0305733	0.0879224	0.0580403	1.6895	2.10003	0.518414	1.32431	0.571064	0.376722	0.800634	0.715168	chr1	207076630	207095378	18748	protein_coding	hira-stimul
FAM102B	3.76418	3.63674	2.16999	2.19434	2.86333	2.44347	2.95503	2.70165	3.47807	3.64551	3.76418	3.63674	1.17179	1.43071	1.44598	1.02137	2.22809	1.16441	4.37889	2.0743	0.311301	0.393404	0.384143	0.280848	0.59192	0.32018	1.16331	0.570372	chr1	109102970	109181949	78979	protein_coding	hira-stimul
FAM110D	0.0231273	0.0214368	0.0414441	0.0838208	0	0	0.0249267	0.0313614	0.0242045	0.0692536	0.0231273	0.0214368	0.0223798	0.0546512	0	0	0.0187947	0.0135168	0.0304735	0.0394053	0.967679	2.54941	0	0	0.812664	0.63054	1.31764	1.83821	chr1	26485510	26489119	3609	protein_coding	hira-inhib
FAM129A	0.535947	0.453963	0.377875	0.33116	0.746197	0.529466	0.517327	0.411119	0.621802	0.909369	0.535947	0.453963	0.204053	0.215916	0.376829	0.221317	0.390065	0.177192	0.782227	0.517431	0.380733	0.475625	0.70311	0.487522	0.727804	0.390323	1.45952	1.13981	chr1	184760165	184943682	183517	protein_coding	hira-stimul
FAM131C	0.0263069	0.0276351	0.0475156	0.0476722	0.0444092	0.0395439	0.0642683	0.0410239	0.042216	0.0630198	0.0263069	0.0276351	0.0256584	0.0310823	0.0224266	0.0165294	0.0484583	0.0176813	0.0531077	0.0358583	0.97535	1.12474	0.852501	0.598129	1.84204	0.639813	2.01878	1.29756	chr1	16384263	16400127	15864	protein_coding	hira-stimul
FAM167B	0.203081	0.0941183	0.0416825	0.092004	0.0642798	0.06025	0.0729607	0.0860577	0.141693	0.0380074	0.203081	0.0941183	0.0225085	0.0599866	0.0324613	0.0251845	0.0550124	0.0370909	0.178391	0.0216262	0.110835	0.637353	0.159844	0.267583	0.270889	0.394088	0.878425	0.229777	chr1	32712817	32714461	1644	protein_coding	hira-stimul
FAM177B	0.2638	0.187934	0.363145	0.189993	0.474212	0.594849	0.151663	0.239717	0.103163	0.155643	0.2638	0.187934	0.196098	0.123875	0.239477	0.248647	0.114354	0.103318	0.129779	0.0885609	0.74336	0.659143	0.907798	1.32305	0.433487	0.549757	0.49196	0.471234	chr1	222910557	222924002	13445	protein_coding	hira-indep
FAM183A	0.00328324	0.00304324	0.0161733	0.0142794	0.00415688	0	0.00707738	0.0100174	0	0.0147472	0.00328324	0.00304324	0.00873358	0.00931017	0.00209922	0	0.00533634	0.0043175	0	0.00839116	2.66005	3.05929	0.639376	0	1.62533	1.41872	0	2.75731	chr1	43613593	43622067	8474	protein_coding	hira-inhib
FAM189B	0.174749	0.127712	0.219343	0.208274	0.18721	0.135594	0.235432	0.222155	0.232128	0.143399	0.174749	0.127712	0.118445	0.135795	0.094541	0.0566783	0.177516	0.0957488	0.292017	0.081594	0.677802	1.06329	0.541011	0.443798	1.01583	0.749724	1.67107	0.638891	chr1	155216995	155225274	8279	protein_coding	hira-stimul
FAM20B	1.98283	1.77414	2.72966	2.46522	2.47195	2.26803	3.11069	2.72369	1.66421	1.79205	1.98283	1.77414	1.47402	1.60732	1.24833	0.948037	2.34546	1.17391	2.09358	1.01968	0.74339	0.905973	0.629572	0.534364	1.18289	0.661679	1.05585	0.574744	chr1	178995073	179045702	50629	protein_coding	hira-stimul
FAM212B	0.105568	0.123079	0.369709	0.316552	0.176471	0.169323	0.298677	0.256638	0.11998	0.17226	0.105568	0.123079	0.199643	0.206392	0.0891179	0.070777	0.225202	0.110611	0.150935	0.0980159	1.89113	1.67691	0.844175	0.575054	2.13325	0.898699	1.42974	0.796366	chr1	112264685	112298419	33734	protein_coding	hira-stimul
FAM213B	0.0444265	0.00514739	0.0957451	0.054343	0.014062	0.0263609	0.059854	0.0225915	0.011624	0.00623594	0.0444265	0.00514739	0.0517024	0.0354316	0.00710131	0.0110189	0.0451299	0.00973694	0.0146346	0.00354825	1.16377	6.88342	0.159844	2.14067	1.01583	1.89163	0.329412	0.68933	chr1	2517898	2522908	5010	protein_coding	hira-inhib
FAM36A	2.27248	1.61549	8.88197	7.83872	5.36297	5.62448	4.68881	4.4708	2.37233	2.45861	2.27248	1.61549	4.79626	5.11085	2.7083	2.35103	3.53536	1.92691	2.98439	1.39895	2.11059	3.16365	1.19178	1.45531	1.55573	1.19277	1.31327	0.86596	chr1	244998638	245008359	9721	protein_coding	hira-stimul
FAM40A	1.02417	1.32606	1.82284	2.40596	1.54347	2.12813	1.71325	2.07175	1.20955	1.61111	1.02417	1.32606	0.984334	1.56869	0.779452	0.889558	1.29179	0.892924	1.52161	0.916722	0.961104	1.18297	0.761058	0.670828	1.2613	0.673366	1.4857	0.691312	chr1	110577240	110597263	20023	protein_coding	hira-stimul
FAM41C	0.121077	0.121086	0.168726	0.152432	0.137158	0.151246	0.144233	0.252757	0.133385	0.16816	0.121077	0.121086	0.091112	0.0993857	0.0692648	0.0632208	0.108752	0.108938	0.167798	0.095683	0.752513	0.820786	0.572072	0.522115	0.898203	0.899677	1.38588	0.790207	chr1	803450	812182	8732	lincRNA	hira-stimul
FAM46B	0.0711291	0.0428543	0.275927	0.193346	0.229642	0.126615	0.126494	0.114144	0.152606	0.0878596	0.0711291	0.0428543	0.149001	0.126062	0.115969	0.0529251	0.0953765	0.0491961	0.191978	0.0499921	2.09479	2.94163	1.6304	1.235	1.34089	1.14798	2.69901	1.16656	chr1	27331510	27339333	7823	protein_coding	hira-stimul
FAM46C	0.901436	0.84703	1.94799	1.86973	0.935339	1.4926	0.780182	1.03674	0.969387	0.928561	0.901436	0.84703	1.05191	1.21906	0.472346	0.623907	0.588257	0.446835	1.21949	0.528351	1.16693	1.43922	0.523993	0.736582	0.652578	0.527531	1.35283	0.623769	chr1	118148603	118171011	22408	protein_coding	hira-stimul
FAM54B	0.473768	0.411443	0.688573	0.612582	0.437716	0.51148	0.423224	0.549116	0.533804	0.464904	0.473768	0.411443	0.371829	0.399403	0.221047	0.213799	0.319111	0.236669	0.672059	0.26453	0.784834	0.970738	0.466571	0.519631	0.673559	0.575217	1.41854	0.642933	chr1	26146396	26159433	13037	protein_coding	hira-stimul
FAM5B	0.000250817	0.000464965	0.000617764	0.000272713	0.000635115	0.00029765	0.00108133	0.000765262	0.0002625	0	0.000250817	0.000464965	0.000333593	0.000177809	0.000320733	0.000124418	0.000815323	0.000329828	0.000330225	0	1.33002	0.382413	1.27875	0.267585	3.25067	0.709361	1.3166	0	chr1	177140632	177251558	110926	protein_coding	hira-stimul
FAM63A	0.250433	0.260413	0.65537	0.685973	0.17073	0.214322	0.17354	0.271557	0.253761	0.219024	0.250433	0.260413	0.3539	0.447254	0.0862186	0.0895866	0.130849	0.117041	0.319485	0.124625	1.41315	1.71748	0.344278	0.344017	0.522492	0.449444	1.27573	0.478565	chr1	150969300	150980854	11554	protein_coding	hira-stimul
FAM69A	0.262465	0.264438	0.154564	0.147427	0.159178	0.143288	0.219785	0.242107	0.278755	0.315099	0.262465	0.264438	0.0834646	0.0961224	0.0803849	0.0598944	0.165718	0.104348	0.350953	0.179291	0.318003	0.363497	0.306269	0.226497	0.63139	0.394603	1.33714	0.678009	chr1	93298285	93427079	128794	protein_coding	hira-stimul
FAM71A	0.265226	0.0663509	0.449819	0.233498	0.0604209	0.120617	0.0514354	0.0646352	0.0249726	0.0803826	0.265226	0.0663509	0.242902	0.152241	0.0305126	0.0504179	0.0387823	0.0278578	0.0314405	0.0457377	0.915831	2.29448	0.115044	0.759868	0.146224	0.419855	0.118542	0.689331	chr1	212797788	212800120	2332	protein_coding	hira-inhib
FAM72A	0.0275398	0.0271222	0.0105986	0.0243295	0.00653774	0.0224689	0.0166964	0.0367614	0.0270212	0.0115969	0.0275398	0.0271222	0.00572324	0.0158628	0.00330156	0.009392	0.0125891	0.0158442	0.0340197	0.00659864	0.207817	0.584865	0.119883	0.346285	0.457123	0.584177	1.23529	0.243293	chr1	206138910	206155074	16164	protein_coding	hira-stimul
FAM72B	0.0417073	0.0324732	0.0369812	0.0834407	0.0190099	0.0316767	0.019779	0.0271471	0.0261899	0.0505807	0.0417073	0.0324732	0.0199698	0.0544033	0.0096	0.0132409	0.0149134	0.0117004	0.0329731	0.0287804	0.478809	1.67533	0.230176	0.407747	0.357572	0.360309	0.790583	0.886282	chr1	120839004	120855681	16677	protein_coding	hira-inhib
FAM72D	0.302288	0.366404	0.429541	0.455091	0.132481	0.262149	0.100248	0.342907	0.085176	0.130556	0.302288	0.366404	0.231952	0.296719	0.0669029	0.109578	0.075587	0.147793	0.107237	0.0742864	0.767322	0.809815	0.221322	0.299064	0.25005	0.403361	0.35475	0.202744	chr1	143896451	143913143	16692	protein_coding	hira-stimul
FAM73A	0.787001	0.727123	0.568888	0.550361	0.665442	0.65885	0.865533	0.895508	0.838097	0.75975	0.787001	0.727123	0.3072	0.358835	0.336048	0.275399	0.652612	0.385964	1.05516	0.432298	0.390342	0.4935	0.426998	0.378752	0.829239	0.53081	1.34074	0.594532	chr1	78245308	78344081	98773	protein_coding	hira-stimul
FAM76A	0.442936	0.297445	0.515792	0.353831	0.396755	0.331654	0.46928	0.422897	0.370538	0.302047	0.442936	0.297445	0.278528	0.230698	0.200361	0.138631	0.353837	0.182269	0.466507	0.171865	0.628822	0.775598	0.452348	0.466074	0.798845	0.612781	1.05322	0.577803	chr1	28052489	28089423	36934	protein_coding	hira-stimul
FAM78B	0.00230299	0.0104064	0.00141807	0.00313004	0.00218685	0.005466	0.0021719	0.00526994	0.00271154	0.00355585	0.00230299	0.0104064	0.000765758	0.00204079	0.00110436	0.00228479	0.00163761	0.00227134	0.00341383	0.00202328	0.332506	0.196109	0.479533	0.219556	0.711081	0.218264	1.48235	0.194426	chr1	166039255	166135958	96703	protein_coding	hira-stimul
FAM89A	0.0052507	0.00486689	0.011316	0.00856361	0.00997179	0.00778887	0.00848885	0.0120152	0.0206072	0.00589611	0.0052507	0.00486689	0.00611064	0.00558347	0.00503575	0.00325575	0.00640059	0.00517855	0.0259239	0.00335489	1.16378	1.14724	0.959063	0.668959	1.219	1.06404	4.93722	0.689329	chr1	231154703	231175995	21292	protein_coding	hira-stimul
FBLIM1	0.10497	0.137143	0.147739	0.135874	0.129105	0.136434	0.121758	0.14336	0.148572	0.204314	0.10497	0.137143	0.0797791	0.0885898	0.065198	0.0570294	0.0918055	0.0617882	0.186904	0.116255	0.760018	0.645967	0.621111	0.415839	0.874588	0.450538	1.78054	0.847689	chr1	16085254	16113084	27830	protein_coding	hira-stimul
FBXO2	0.116087	0.0159409	0.121782	0.0794724	0.0870971	0.0306138	0.0556084	0.0218635	0.185875	0.0434521	0.116087	0.0159409	0.0657623	0.051816	0.043984	0.0127966	0.0419287	0.00942317	0.234017	0.0247242	0.566491	3.25051	0.378889	0.802751	0.361184	0.591132	2.01587	1.55099	chr1	11708417	11714888	6471	protein_coding	hira-stimul
FBXO28	1.38382	1.32445	1.99466	1.7857	1.91504	2.21639	1.55091	2.06665	1.42065	1.65327	1.38382	1.32445	1.07712	1.16428	0.967095	0.926451	1.16939	0.890726	1.78718	0.940711	0.778365	0.879064	0.698859	0.699499	0.845042	0.672525	1.29148	0.710265	chr1	224301790	224349749	47959	protein_coding	hira-stimul
FBXO42	0.939443	0.900371	0.646164	0.591191	0.946429	0.884517	0.925465	1.12633	1.04541	0.955355	0.939443	0.900371	0.348929	0.385457	0.477947	0.369728	0.697801	0.485448	1.31513	0.543597	0.371421	0.428109	0.508755	0.41064	0.742781	0.539165	1.3999	0.603748	chr1	16576558	16678948	102390	protein_coding	hira-stimul
FBXO44	0.323188	0.328367	0.440104	0.449388	0.361971	0.372469	0.458862	0.271801	0.375518	0.443174	0.323188	0.328367	0.237656	0.293001	0.182795	0.155692	0.345982	0.117146	0.472402	0.252166	0.73535	0.892297	0.565601	0.47414	1.07053	0.356754	1.46169	0.76794	chr1	11714431	11723384	8953	protein_coding	hira-stimul
FBXO6	0.0352522	0.0351888	0.0467528	0.0383296	0.0171663	0.0353984	0.037995	0.0772204	0.0567602	0.0365404	0.0352522	0.0351888	0.0252465	0.0249909	0.00866898	0.0147965	0.0286482	0.033282	0.0714611	0.0207915	0.716168	0.710195	0.245913	0.42049	0.812665	0.945812	2.02714	0.590855	chr1	11724149	11734409	10260	protein_coding	hira-stimul
FCER1G	0.0422401	0.097881	0.104038	0.0612366	0.249572	0.175445	0.0758776	0.186156	0.088415	0.063243	0.0422401	0.097881	0.0561805	0.0399263	0.126034	0.073336	0.0572117	0.0802332	0.111226	0.0359853	1.33003	0.407906	2.98375	0.749236	1.35444	0.819702	2.63319	0.367643	chr1	161185086	161189038	3952	protein_coding	hira-stimul
FCGR2A	0.00589619	0.00546518	0	0.00427393	0.0074651	0.00233237	0.00423663	0.00799543	0.00822775	0.00441397	0.00589619	0.00546518	0	0.0027866	0.00376988	0.000974931	0.00319442	0.00344603	0.0103505	0.00251155	0	0.509883	0.639375	0.178389	0.541777	0.630543	1.75546	0.459555	chr1	161475204	161489360	14156	protein_coding	hira-stimul
FDPS	2.60504	1.84125	4.37811	2.75123	3.36324	2.61382	3.51493	2.85113	2.80944	1.70111	2.60504	1.84125	2.36418	1.7938	1.69844	1.09258	2.65026	1.22884	3.53428	0.967932	0.907541	0.974231	0.651981	0.593389	1.01736	0.667393	1.35671	0.525693	chr1	155278538	155290457	11919	protein_coding	hira-stimul
FGGY	0.111162	0.0844889	0.0508306	0.0397476	0.0384185	0.0289923	0.0281329	0.0345665	0.0838948	0.0576174	0.111162	0.0844889	0.0274485	0.0259154	0.0194013	0.0121188	0.0212122	0.0148982	0.105624	0.0327843	0.246924	0.306732	0.174532	0.143436	0.190822	0.176333	0.950177	0.388031	chr1	59762624	60228402	465778	protein_coding	hira-stimul
FH	2.78609	2.50825	5.34238	4.68819	5.87283	4.9007	3.49574	3.71908	3.22754	3.01109	2.78609	2.50825	2.88489	3.0567	2.96578	2.04849	2.63579	1.60292	4.06025	1.71331	1.03546	1.21866	1.0645	0.816702	0.946053	0.63906	1.45733	0.68307	chr1	241660856	241683085	22229	protein_coding	hira-stimul
FHAD1	0.0531157	0.0324802	0.0869892	0.0453197	0.0614117	0.0418034	0.0461168	0.0393896	0.0567478	0.0533322	0.0531157	0.0324802	0.0469742	0.0295484	0.0310129	0.0174738	0.0347721	0.0169769	0.0713887	0.030346	0.884374	0.909737	0.583875	0.537984	0.654648	0.522685	1.34402	0.934293	chr1	15573767	15724622	150855	protein_coding	hira-stimul
FHL3	0.426271	0.459583	0.814855	1.0125	0.491366	0.576647	0.744145	0.768877	0.658944	0.660848	0.426271	0.459583	0.440022	0.66015	0.24814	0.241038	0.561085	0.331386	0.828952	0.376023	1.03226	1.43641	0.582118	0.524472	1.31626	0.721058	1.94466	0.818182	chr1	38462441	38471187	8746	protein_coding	hira-stimul
FLAD1	1.0315	1.35232	1.94383	2.66213	1.68987	2.10518	1.84172	2.37884	1.17741	1.58898	1.0315	1.35232	1.04967	1.73571	0.853384	0.879965	1.38866	1.02528	1.48118	0.90413	1.01761	1.2835	0.827324	0.650708	1.34625	0.758164	1.43595	0.668577	chr1	154955769	154965587	9818	protein_coding	hira-stimul
FLG2	0.0370303	0.0549176	0.0425628	0.0885785	0.0531349	0.0556631	0.0478938	0.017575	0.0413387	0.0637592	0.0370303	0.0549176	0.0229839	0.0577532	0.0268331	0.0232672	0.0361119	0.00757483	0.0520041	0.036279	0.620679	1.05163	0.724626	0.423674	0.975199	0.137931	1.40437	0.660608	chr1	152321212	152332482	11270	protein_coding	hira-stimul
FLJ23867	0.113771	0.0479338	0.114635	0.0224914	0.0659782	0.06137	0.0445901	0.0210378	0.0649472	0.0232283	0.113771	0.0479338	0.0619029	0.0146644	0.033319	0.0256527	0.0336209	0.00906729	0.0817685	0.0132169	0.544101	0.30593	0.29286	0.535169	0.295514	0.189163	0.718711	0.275732	chr1	180167169	180169859	2690	protein_coding	hira-stimul
FLJ27354	0.0172894	0.00320512	0.0766512	0.0977534	0.157608	0.0902778	0.0409961	0.0597848	0.00361895	0.0194146	0.0172894	0.00320512	0.0413916	0.0637352	0.079592	0.0377361	0.0309111	0.0257672	0.00455264	0.0110469	2.39405	19.8854	4.60352	11.7737	1.78786	8.0394	0.26332	3.44664	chr1	90090407	90098453	8046	lncRNA	hira-inhib
FLJ31662	0.656409	0.742393	0.65263	0.582755	0.617587	0.464525	0.837294	0.538967	0.693285	0.655947	0.656409	0.742393	0.35242	0.379956	0.311881	0.194171	0.63132	0.232295	0.872846	0.373234	0.536891	0.511799	0.475133	0.261548	0.961778	0.3129	1.32973	0.502744	chr1	95940292	95944912	4620	lncRNA	hira-stimul
FLJ32224	0.0881244	0.0541015	0.150808	0.140591	0.0666543	0.0624757	0.0579754	0.052378	0.149722	0.0925309	0.0881244	0.0541015	0.0814363	0.0916653	0.0336604	0.0261148	0.0437135	0.0225749	0.1885	0.0526501	0.924106	1.69432	0.381965	0.482701	0.496043	0.41727	2.13902	0.973172	chr1	43424719	43449029	24310	lncRNA	hira-stimul
FLJ37453	0.198072	0.20883	0.839084	0.817069	0.784226	0.562713	0.360206	0.495019	0.225745	0.263385	0.198072	0.20883	0.453105	0.532729	0.396034	0.235214	0.271595	0.213353	0.283987	0.149866	2.28758	2.55102	1.99945	1.12634	1.37119	1.02166	1.43376	0.717646	chr1	16160709	16174642	13933	lncRNA	hira-stimul
FLJ39739	0.000984424	0.00123183	0.000909242	0.00144499	0.000934777	0.000934588	0.00153847	0.00155183	0.00175147	0.00121597	0.000984424	0.00123183	0.000490991	0.000942133	0.000472062	0.000390658	0.00116001	0.000668839	0.0022051	0.000691887	0.498759	0.764824	0.479532	0.317136	1.17836	0.542964	2.23999	0.561674	chr1	143718512	147931980	4213468	lncRNA	hira-stimul
FLVCR1	2.64607	2.32207	3.66968	2.84039	4.2261	3.48408	4.47221	3.79188	2.63632	2.43422	2.64607	2.32207	1.98163	1.85193	2.13418	1.45635	3.37205	1.6343	3.31649	1.38507	0.748894	0.797536	0.806547	0.627176	1.27436	0.703812	1.25336	0.596481	chr1	213031596	213072705	41109	protein_coding	hira-stimul
FMN2	0.00159687	0.00444042	0.00178777	0.0052088	0.00395166	0.00577123	0.0024252	0.00531508	0.00402618	0.00472741	0.00159687	0.00444042	0.000965396	0.00339614	0.00199559	0.00241237	0.0018286	0.0022908	0.00506493	0.0026899	0.604555	0.764824	1.24969	0.543276	1.14512	0.515897	3.17179	0.605775	chr1	240255184	240638489	383305	protein_coding	hira-stimul
FMO4	0.00769509	0.00815153	0.025722	0.0191242	0.0125263	0.0182638	0.00710897	0.0212422	0.006903	0.0172819	0.00769509	0.00815153	0.0138899	0.012469	0.00632578	0.00763427	0.00536016	0.00915539	0.00868397	0.0098334	1.80503	1.52965	0.822054	0.936544	0.696569	1.12315	1.12851	1.20633	chr1	171283485	171311223	27738	protein_coding	hira-indep
FNBP1L	0.908621	0.772937	0.637462	0.54379	0.716854	0.514792	1.00861	0.870406	1.04894	0.856328	0.908621	0.772937	0.344229	0.354551	0.362011	0.215183	0.760492	0.375145	1.32062	0.487251	0.378848	0.458706	0.398418	0.278397	0.836974	0.48535	1.45343	0.630389	chr1	93913687	94020218	106531	protein_coding	hira-stimul
FNDC7	0.0242646	0.0380615	0.0873472	0.0572147	0.268196	0.259157	0.0683988	0.23128	0.0166043	0.0167675	0.0242646	0.0380615	0.0471675	0.037304	0.135439	0.108328	0.0515727	0.0996817	0.0208882	0.00954071	1.94388	0.980098	5.58175	2.84612	2.12543	2.61896	0.860851	0.250666	chr1	109255555	109285367	29812	protein_coding	hira-stimul
FOXD2	0.0119025	0.00551624	0.065961	0.0194124	0.0979528	0.00706248	0.0705572	0.0605257	0.00622846	0.0133656	0.0119025	0.00551624	0.0356189	0.0126569	0.0494662	0.00295212	0.0532001	0.0260866	0.0078354	0.00760503	2.99256	2.29448	4.15595	0.535168	4.46966	4.72905	0.658299	1.37866	chr1	47901688	47906363	4675	protein_coding	hira-inhib
FOXJ3	2.1035	2.5976	1.25278	1.52052	1.76502	1.75196	2.25162	2.41152	2.23311	2.63853	2.1035	2.5976	0.676501	0.991379	0.891335	0.732319	1.69772	1.03937	2.81149	1.50132	0.321607	0.381652	0.423739	0.281921	0.807094	0.400125	1.33657	0.577966	chr1	42642209	42801548	159339	protein_coding	hira-stimul
FPGT	0.377132	0.225111	0.771947	0.559109	0.33669	0.260839	0.37436	0.259629	0.249916	0.265099	0.377132	0.225111	0.416851	0.364539	0.170028	0.109031	0.282267	0.1119	0.314644	0.150841	1.10532	1.61937	0.450846	0.484342	0.748458	0.497089	0.834308	0.670075	chr1	74663895	74674148	10253	protein_coding	hira-stimul
FRRS1	0.276551	0.168272	0.357222	0.230619	0.218965	0.196968	0.22103	0.178509	0.230415	0.217894	0.276551	0.168272	0.1929	0.150364	0.110577	0.0823326	0.166657	0.0769374	0.290092	0.123982	0.69752	0.893575	0.399844	0.489283	0.602625	0.45722	1.04897	0.736793	chr1	100174258	100231349	57091	protein_coding	hira-stimul
FUBP1	9.8227	10.1129	14.014	13.667	12.8379	12.5938	11.5033	11.0778	9.79542	9.98813	9.8227	10.1129	7.56756	8.91088	6.48314	5.26421	8.67349	4.77453	12.3226	5.68325	0.770415	0.88114	0.660016	0.520544	0.883004	0.472123	1.25451	0.56198	chr1	78413590	78444777	31187	protein_coding	hira-stimul
FUCA1	0.0465932	0.0520463	0.085334	0.0792385	0.0847054	0.0836485	0.0321913	0.0680421	0.0537648	0.0724438	0.0465932	0.0520463	0.0460804	0.0516635	0.0427762	0.0349651	0.0242722	0.0293261	0.0676361	0.0412205	0.988993	0.992645	0.918079	0.671807	0.52094	0.563463	1.45163	0.791997	chr1	24171571	24194859	23288	protein_coding	hira-stimul
GABPB2	0.291153	0.245358	0.334567	0.30124	0.333673	0.239044	0.230244	0.257996	0.244487	0.29262	0.291153	0.245358	0.180666	0.196408	0.168505	0.0999204	0.173604	0.111196	0.307565	0.166501	0.62052	0.800498	0.57875	0.407243	0.596264	0.4532	1.05637	0.678603	chr1	151043079	151091007	47928	protein_coding	hira-stimul
GADD45A	0.95908	0.823571	3.30495	3.49196	3.54258	2.71487	3.47096	3.19468	1.30764	2.68711	0.95908	0.823571	1.78467	2.27676	1.789	1.13482	2.6171	1.37691	1.64501	1.52897	1.86082	2.7645	1.86533	1.37792	2.72876	1.67187	1.7152	1.85651	chr1	68150859	68154021	3162	protein_coding	hira-indep
GALE	0.171016	0.0880215	0.22377	0.348647	0.202989	0.215632	0.103681	0.12501	0.21609	0.203809	0.171016	0.0880215	0.120836	0.227318	0.102509	0.0901342	0.0781755	0.0538793	0.271841	0.115967	0.706576	2.58253	0.599414	1.024	0.457124	0.612115	1.58957	1.31749	chr1	24122088	24127294	5206	protein_coding	hira-stimul
GALNT2	4.10988	2.30008	1.81502	1.10193	3.55542	2.05502	2.67538	1.9206	3.66023	2.80645	4.10988	2.30008	0.980111	0.718458	1.79549	0.858998	2.01724	0.827779	4.60823	1.59687	0.238477	0.312362	0.436871	0.373465	0.490826	0.359891	1.12126	0.694267	chr1	230202955	230417875	214920	protein_coding	hira-stimul
GAS5	41.9474	38.3388	153.886	129.006	95.8387	73.0468	82.9611	66.4455	53.5172	46.5665	41.9474	38.3388	83.0984	84.1119	48.3985	30.5336	62.5527	28.638	67.3246	26.4963	1.98102	2.19391	1.15379	0.796414	1.49122	0.746972	1.60498	0.69111	chr1	173833038	173837125	4087	processed_transcript	hira-stimul
GATAD2B	3.12449	3.23607	1.6145	1.70505	1.96429	2.0229	2.73494	2.81869	2.88194	3.08634	3.12449	3.23607	0.87183	1.11169	0.991966	0.845572	2.06214	1.21486	3.62836	1.75613	0.279031	0.343532	0.317481	0.261296	0.659994	0.375411	1.16127	0.542673	chr1	153777202	153895451	118249	protein_coding	hira-stimul
GBA	0.838804	0.671018	2.06269	1.7863	1.04171	0.928851	1.19199	1.17367	0.953359	0.863918	0.838804	0.671018	1.11385	1.16467	0.526064	0.38826	0.89876	0.505852	1.19933	0.491569	1.32791	1.73567	0.627159	0.578613	1.07148	0.753857	1.4298	0.732573	chr1	155204238	155214653	10415	protein_coding	hira-stimul
GBAP1	1.44894	1.1775	6.0082	4.25215	4.22909	2.78148	2.9114	2.79656	2.315	1.91873	1.44894	1.1775	3.24443	2.7724	2.13569	1.16266	2.1952	1.20532	2.91227	1.09176	2.23917	2.35448	1.47397	0.987396	1.51504	1.02362	2.00993	0.927182	chr1	155183615	155197325	13710	pseudogene	hira-stimul
GBP1	0.0894945	0.0395013	0.22305	0.111208	0.124099	0.0910327	0.052822	0.0585116	0.0713622	0.0526404	0.0894945	0.0395013	0.120447	0.0725076	0.06267	0.0380517	0.0398278	0.0252185	0.0897736	0.0299524	1.34586	1.83558	0.700266	0.963302	0.445031	0.638422	1.00312	0.758263	chr1	89517986	89531043	13057	protein_coding	hira-stimul
GBP2	0.132415	0.146446	0.129714	0.150518	0.0342918	0.0607128	0.0243268	0.0673345	0.11811	0.138553	0.132415	0.146446	0.0700456	0.0981377	0.0173174	0.025378	0.0183424	0.0290212	0.1487	0.0788367	0.528985	0.670129	0.130781	0.173292	0.138522	0.19817	1.12299	0.538333	chr1	89573309	89591799	18490	protein_coding	hira-stimul
GBP3	0.0257772	0.0159286	0.116397	0.0411069	0.0957329	0.0611805	0.0852004	0.0541797	0.0863289	0.0868371	0.0257772	0.0159286	0.0628544	0.0268017	0.0483451	0.0255734	0.0642411	0.0233515	0.108602	0.0494103	2.43837	1.68261	1.8755	1.60551	2.49217	1.46601	4.21309	3.10199	chr1	89472359	89488549	16190	protein_coding	hira-stimul
GBP4	0.0546971	0.0420077	0.0538879	0.0543745	0.0277006	0.0315278	0.0421092	0.0381452	0.0310758	0.0456267	0.0546971	0.0420077	0.0290995	0.0354522	0.0139888	0.0131786	0.0317503	0.0164406	0.0391244	0.0259616	0.532011	0.843945	0.25575	0.313719	0.580476	0.391371	0.715293	0.61802	chr1	89646830	89664633	17803	protein_coding	hira-stimul
GBP5	0.0320001	0.0222457	0.0320193	0.032619	0.0101288	0.0237345	0.0194006	0.0223747	0.0209316	0.0314419	0.0320001	0.0222457	0.0172904	0.0212676	0.00511504	0.00992102	0.0146281	0.0096435	0.0263529	0.0178904	0.540324	0.956031	0.159845	0.445975	0.457125	0.433499	0.823525	0.80422	chr1	89724633	89738544	13911	protein_coding	hira-indep
GBP6	0.0343709	0.0414161	0.0522045	0.0660228	0.0681762	0.0557444	0.0419845	0.0547645	0.0467634	0.048888	0.0343709	0.0414161	0.0281904	0.0430469	0.034429	0.0233012	0.0316563	0.0236035	0.0588284	0.0278173	0.820183	1.03938	1.00169	0.562611	0.921021	0.569911	1.71157	0.671654	chr1	89829435	89853719	24284	protein_coding	hira-stimul
GCLM	2.62175	2.56124	3.84911	3.7815	3.33826	3.45731	3.59457	3.50937	2.21667	2.87996	2.62175	2.56124	2.07852	2.46554	1.68582	1.44516	2.71031	1.51254	2.78857	1.6387	0.792798	0.962635	0.643014	0.564241	1.03378	0.590549	1.06363	0.639806	chr1	94352589	94375012	22423	protein_coding	hira-stimul
GDAP2	1.2537	1.50174	1.18623	1.26585	1.24562	1.32633	1.33263	1.45639	1.27796	1.57156	1.2537	1.50174	0.640564	0.825334	0.629038	0.554406	1.0048	0.627704	1.60767	0.894218	0.510939	0.549585	0.501745	0.369176	0.80147	0.417985	1.28234	0.595454	chr1	118406106	118472302	66196	protein_coding	hira-stimul
GEMIN8P4	0.163467	0.0909108	0.422752	0.373249	0.142487	0.0775959	0.158567	0.116375	0.0684324	0.110136	0.163467	0.0909108	0.228286	0.243358	0.0719559	0.0324351	0.11956	0.0501576	0.0861564	0.0626674	1.39653	2.67689	0.440186	0.356779	0.731398	0.551724	0.527057	0.689328	chr1	90458823	90460525	1702	pseudogene	hira-inhib
GFI1	0.0528152	0.0595968	0.036763	0.0674129	0.0901276	0.0517765	0.0593995	0.0817392	0.0408556	0.0412572	0.0528152	0.0595968	0.019852	0.0439532	0.0455144	0.0216426	0.0447872	0.0352296	0.0513963	0.0234753	0.375877	0.73751	0.861768	0.36315	0.847999	0.591132	0.973135	0.393903	chr1	92940317	92952433	12116	protein_coding	hira-stimul
GGPS1	1.48858	1.21767	2.63169	1.86295	1.98104	1.82607	1.32506	1.41542	1.60681	1.51822	1.48858	1.21767	1.42111	1.21464	1.00043	0.763297	0.999095	0.610046	2.02137	0.863867	0.954677	0.997514	0.672067	0.626851	0.671173	0.500995	1.35792	0.709443	chr1	235491752	235507844	16092	protein_coding	hira-stimul
GIPC2	0.0139834	0.0315579	0.00898468	0.0142062	0.0227077	0.0440112	0.00917389	0.051321	0.0082718	0.0102406	0.0139834	0.0315579	0.00485173	0.00926244	0.0114674	0.0183967	0.00691711	0.0221194	0.0104059	0.0058269	0.346963	0.293506	0.820072	0.58295	0.494666	0.700913	0.744163	0.184642	chr1	78511588	78603112	91524	protein_coding	hira-stimul
GJA9	0.00512096	0.00474663	0	0	0	0	0.000212284	0.016025	0.0272096	0.00575043	0.00512096	0.00474663	0	0	0	0	0.000160062	0.00690678	0.0342569	0.00327199	0	0	0	0	0.0312563	1.45509	6.68954	0.68933	chr1	39341865	39347298	5433	protein_coding	hira-stimul
GJB5	0.00820229	0.00760272	0	0.0356733	0	0	0	0.00834193	0.0944274	0.0828946	0.00820229	0.00760272	0	0.023259	0	0	0	0.00359537	0.118884	0.047167	0	3.0593	0	0	0	0.472906	14.494	6.20397	chr1	35220720	35224112	3392	protein_coding	hira-stimul
GJC2	0.0137556	0.0127501	0.0203281	0.0239303	0.00348318	0	0.00593036	0.0167878	0.0230341	0.0466365	0.0137556	0.0127501	0.0109772	0.0156026	0.00175901	0	0.00447149	0.00723554	0.0289999	0.0265362	0.798015	1.22372	0.127876	0	0.325067	0.567489	2.10823	2.08125	chr1	228337414	228347527	10113	protein_coding	hira-indep
GLIS1	0.0133026	0.02039	0.00480945	0.00835983	0.00772581	0.00767596	0.017626	0.0157775	0.0181371	0.0219269	0.0133026	0.02039	0.0025971	0.00545061	0.00390153	0.00320855	0.01329	0.0068001	0.0228346	0.0124764	0.195233	0.267318	0.293291	0.157359	0.999053	0.333502	1.71655	0.611888	chr1	53971905	54199877	227972	protein_coding	hira-stimul
GLMN	1.5288	1.14901	1.73815	1.20915	2.05738	1.71696	2.86053	2.41424	1.72452	1.40372	1.5288	1.14901	0.938601	0.788366	1.03898	0.717689	2.15684	1.04054	2.16945	0.798717	0.613946	0.686126	0.679603	0.624615	1.41081	0.905595	1.41905	0.695135	chr1	92711954	92764566	52612	protein_coding	hira-stimul
GLRX2	0.816145	0.76548	3.28169	3.21535	2.10615	1.93825	1.56496	1.59839	1.26627	1.32346	0.816145	0.76548	1.77211	2.09641	1.06361	0.810188	1.17998	0.688906	1.59297	0.753049	2.17132	2.73868	1.30321	1.05841	1.4458	0.899966	1.95182	0.98376	chr1	193065594	193075244	9650	protein_coding	hira-stimul
GLT25D2	0.00354951	0.0065801	0.00100875	0.00623436	0.00103708	0.00907258	0.000882849	0.0111075	0.00228605	0.00551882	0.00354951	0.0065801	0.000544725	0.0040648	0.000523725	0.00379234	0.000665668	0.00478733	0.00287814	0.00314021	0.153465	0.617742	0.147549	0.576334	0.187538	0.727547	0.810855	0.477228	chr1	183904965	184006863	101898	protein_coding	hira-stimul
GLTPD1	0.0471105	0.0436669	0.13261	0.19265	0.0937297	0.0638936	0.0362685	0.0479126	0.0633919	0.0831307	0.0471105	0.0436669	0.0716094	0.125608	0.0473335	0.0267075	0.0273464	0.0206503	0.079747	0.0473014	1.52003	2.8765	1.00473	0.611619	0.580475	0.472906	1.69277	1.08323	chr1	1260142	1264276	4134	protein_coding	hira-stimul
GLUL	0.701977	0.648208	1.5887	2.0968	1.39184	1.248	1.02492	1.12073	0.840022	0.776366	0.701977	0.648208	0.857898	1.36711	0.702879	0.521664	0.77279	0.483035	1.05675	0.441752	1.22212	2.10907	1.00129	0.804779	1.10088	0.745185	1.50539	0.681498	chr1	182350838	182361341	10503	protein_coding	hira-stimul
GMEB1	0.522896	0.558932	0.772593	0.691158	0.642496	0.739891	0.71583	0.769013	0.421775	0.62516	0.522896	0.558932	0.4172	0.450635	0.32446	0.309274	0.539736	0.331445	0.530593	0.355716	0.797865	0.806243	0.620507	0.553331	1.0322	0.592996	1.01472	0.636421	chr1	28995239	29042115	46876	protein_coding	hira-stimul
GNAI3	2.22936	2.49196	2.96628	3.01839	2.63298	2.95304	2.58403	3.00554	2.49283	3.1168	2.22936	2.49196	1.60179	1.96799	1.32965	1.23437	1.94836	1.29539	3.13598	1.77346	0.718498	0.789736	0.596429	0.495341	0.873954	0.519827	1.40667	0.711672	chr1	110091185	110138452	47267	protein_coding	hira-stimul
GNAT2	0.00850224	0.00788074	0.0314116	0.0154074	0.0322938	0.0437223	0.0152729	0.0115293	0.00593217	0.0190947	0.00850224	0.00788074	0.0169623	0.0100456	0.0163084	0.0182759	0.0115158	0.00496913	0.00746267	0.0108649	1.99503	1.27471	1.91813	2.31906	1.35444	0.630541	0.87773	1.37866	chr1	110145888	110155705	9817	protein_coding	hira-inhib
GNB1	1.88335	2.12531	1.30281	1.37632	1.40676	1.63115	1.81505	2.01324	1.85781	2.05486	1.88335	2.12531	0.703517	0.897361	0.710414	0.681821	1.36855	0.867706	2.33898	1.16922	0.373546	0.422226	0.377208	0.32081	0.726656	0.408273	1.24193	0.550139	chr1	1716724	1822526	105802	protein_coding	hira-stimul
GNG12	1.92529	1.89572	1.53993	1.40338	1.57358	1.34687	2.25387	2.10877	2.46918	2.8045	1.92529	1.89572	0.831562	0.915004	0.794658	0.562992	1.69942	0.90888	3.1087	1.59576	0.431915	0.482668	0.412747	0.29698	0.882682	0.479438	1.61466	0.84177	chr1	68167148	68299155	132007	protein_coding	hira-stimul
GNG4	0.0637045	0.0696141	0.0747957	0.0724942	0.152426	0.081045	0.239441	0.155109	0.111308	0.127005	0.0637045	0.0696141	0.0403897	0.0472662	0.0769751	0.0338768	0.180539	0.066852	0.140025	0.0722658	0.634016	0.678975	1.20832	0.486637	2.834	0.960322	2.19805	1.03809	chr1	235710984	235814054	103070	protein_coding	hira-stimul
GNG5	2.51735	3.02946	6.60182	7.82566	5.38351	6.01754	3.54096	4.58174	2.71368	3.56425	2.51735	3.02946	3.56498	5.10233	2.71867	2.51533	2.66988	1.97473	3.41381	2.02806	1.41616	1.68424	1.07997	0.83029	1.06059	0.651842	1.35611	0.669445	chr1	84964005	84972262	8257	protein_coding	hira-stimul
GNL2	2.7331	3.00071	4.2573	4.13816	4.42518	4.77062	4.19021	4.57325	2.56318	3.25177	2.7331	3.00071	2.29894	2.69808	2.23472	1.99412	3.15942	1.97107	3.22448	1.85026	0.841148	0.899147	0.817649	0.664549	1.15598	0.656868	1.17979	0.616606	chr1	38032412	38061586	29174	protein_coding	hira-stimul
GNPAT	0.955603	0.767324	0.990623	0.76365	1.0906	0.916018	1.17498	1.14103	0.879739	0.757259	0.955603	0.767324	0.534936	0.4979	0.550753	0.382896	0.885935	0.491784	1.10671	0.43088	0.559789	0.648878	0.576341	0.499001	0.927095	0.640908	1.15813	0.561536	chr1	231376918	231413719	36801	protein_coding	hira-stimul
GNRHR2	1.18723	1.13342	0.804966	0.802564	0.793794	1.01842	0.867447	1.12604	0.995884	1.20834	1.18723	1.13342	0.434682	0.523272	0.400866	0.4257	0.654055	0.485323	1.25382	0.687545	0.366131	0.461675	0.337648	0.375589	0.550908	0.428194	1.05609	0.606611	chr1	145509819	145516076	6257	pseudogene	hira-stimul
GOLPH3L	1.15877	0.994556	1.14137	1.00245	0.784354	0.829105	0.650659	0.752748	1.19882	1.02441	1.15877	0.994556	0.61634	0.653597	0.396099	0.346566	0.490597	0.324434	1.50931	0.582889	0.531891	0.657175	0.341827	0.348463	0.423377	0.32621	1.30251	0.58608	chr1	150618700	150669672	50972	protein_coding	hira-stimul
GOLT1A	0.0122234	0.0339896	0.0150531	0.0189863	0.0198976	0.0124335	0.00376412	0.0301907	0.0328955	0.0333343	0.0122234	0.0339896	0.00812867	0.0123791	0.0100483	0.0051972	0.00283815	0.0130122	0.0413825	0.0189672	0.665009	0.364202	0.822053	0.152906	0.23219	0.382829	3.38552	0.55803	chr1	204167287	204183220	15933	protein_coding	hira-stimul
GON4L	0.954816	1.04508	0.702715	0.706285	0.932885	1.06796	0.983906	1.25018	1.0804	1.1719	0.954816	1.04508	0.379466	0.460498	0.471107	0.446407	0.741865	0.538828	1.36022	0.666811	0.397423	0.440634	0.493401	0.427151	0.776972	0.515585	1.42459	0.638048	chr1	155719509	155826972	107463	protein_coding	hira-stimul
GORAB	2.60894	2.56631	4.78929	4.67724	4.41446	4.30493	3.10972	3.18234	2.86694	3.1196	2.60894	2.56631	2.58622	3.04956	2.2293	1.79946	2.34473	1.37159	3.60661	1.77505	0.99129	1.18831	0.854486	0.701186	0.898729	0.534459	1.3824	0.691675	chr1	170501262	170522974	21712	protein_coding	hira-stimul
GPA33	0.000736289	0.000682468	0.00272023	0.000800565	0.00372884	0.00611637	0.00158715	0.00224647	0.00308233	0.00248038	0.000736289	0.000682468	0.00146892	0.000521968	0.00188306	0.00255664	0.00119671	0.000968229	0.00387757	0.00141134	1.99504	0.764825	2.55751	3.74617	1.62533	1.41872	5.26637	2.06799	chr1	167022081	167059868	37787	protein_coding	hira-stimul
GPATCH2	1.94382	2.15259	1.43151	1.36296	1.65711	1.53147	1.81293	1.89137	1.71345	1.74996	1.94382	2.15259	0.773015	0.88865	0.836841	0.640154	1.36695	0.81518	2.15723	0.995727	0.397678	0.412828	0.430513	0.297388	0.703228	0.378698	1.10979	0.462572	chr1	217603833	217804409	200576	protein_coding	hira-stimul
GPATCH3	0.376201	0.447698	1.14622	1.17865	0.853819	1.1577	0.741804	0.796386	0.48705	0.603938	0.376201	0.447698	0.618959	0.76848	0.431179	0.483919	0.55932	0.343242	0.612709	0.343641	1.64529	1.71651	1.14614	1.0809	1.48676	0.766683	1.62867	0.767573	chr1	27216978	27226962	9984	protein_coding	hira-stimul
GPATCH4	3.3905	4.16471	8.04039	10.0749	6.15019	8.19969	7.25182	7.22226	3.53665	4.27235	3.3905	4.16471	4.34181	6.56883	3.10585	3.42747	5.46787	3.11279	4.44911	2.43097	1.28058	1.57726	0.916044	0.822979	1.6127	0.747422	1.31223	0.583706	chr1	156564099	156571279	7180	protein_coding	hira-stimul
GPBP1L1	3.02813	2.98624	2.70253	2.75623	2.39268	2.66416	2.92138	3.11917	3.19806	3.23986	3.02813	2.98624	1.45937	1.79706	1.2083	1.11362	2.20272	1.34436	4.02636	1.84348	0.481936	0.601781	0.399026	0.372917	0.727419	0.450186	1.32965	0.617325	chr1	46092975	46152302	59327	protein_coding	hira-stimul
GPN2	0.880528	1.20535	1.74394	1.89807	1.59444	1.89536	1.54333	1.97738	0.984986	1.21396	0.880528	1.20535	0.941728	1.23754	0.805192	0.79226	1.16367	0.852251	1.23911	0.690743	1.0695	1.02671	0.914442	0.657287	1.32156	0.707057	1.40724	0.573064	chr1	27205872	27216869	10997	protein_coding	hira-stimul
GPR137B	0.091374	0.0749821	0.0676198	0.0925146	0.0912766	0.0999793	0.13869	0.104013	0.0754511	0.104488	0.091374	0.0749821	0.0365147	0.0603195	0.0460947	0.0417913	0.104572	0.0448296	0.0949175	0.0594537	0.399618	0.804452	0.504462	0.557351	1.14444	0.597871	1.03878	0.792905	chr1	236305831	236372209	66378	protein_coding	hira-stimul
GPR153	0.0653197	0.0454088	0.0829554	0.135386	0.051688	0.0557148	0.0770021	0.0415199	0.0413706	0.0320901	0.0653197	0.0454088	0.0447959	0.0882717	0.0261024	0.0232888	0.0580596	0.0178951	0.0520856	0.0182593	0.685795	1.94393	0.399611	0.512869	0.888853	0.394088	0.797395	0.402109	chr1	6307405	6321035	13630	protein_coding	hira-stimul
GPR157	0.390009	0.353346	0.752974	0.77112	0.385637	0.508129	0.311328	0.418367	0.465813	0.479598	0.390009	0.353346	0.406606	0.50277	0.194747	0.212398	0.234741	0.180316	0.586459	0.272891	1.04256	1.42288	0.499339	0.601105	0.601887	0.510311	1.50371	0.772306	chr1	9164475	9189229	24754	protein_coding	hira-stimul
GPR161	0.135263	0.166834	0.163259	0.198634	0.408692	0.295457	0.27645	0.314571	0.214883	0.227555	0.135263	0.166834	0.0881599	0.129509	0.206389	0.123501	0.208443	0.13558	0.270323	0.129479	0.651766	0.776277	1.52584	0.740263	1.54102	0.812665	1.9985	0.776094	chr1	168053996	168105624	51628	protein_coding	hira-stimul
GPR3	0.0615145	0.146617	0.227266	0.487301	0.311532	0.166858	0.322031	0.214497	0.137956	0.187492	0.0615145	0.146617	0.122724	0.31772	0.157324	0.0697466	0.242811	0.0924482	0.173549	0.106683	1.99504	2.16701	2.55751	0.475706	3.94722	0.630542	2.82126	0.72763	chr1	27719151	27722317	3166	protein_coding	hira-stimul
GPR37L1	0.240064	0.238131	0.306013	0.238124	0.218625	0.239906	0.26782	0.222734	0.229206	0.28376	0.240064	0.238131	0.165247	0.155257	0.110406	0.100281	0.201936	0.0959984	0.28857	0.161459	0.688346	0.651981	0.459901	0.421116	0.841177	0.403133	1.20206	0.678028	chr1	202092028	202098634	6606	protein_coding	hira-stimul
GPR52	1.01229	0.595655	0.0698296	0.102755	0.095721	0.0448602	0.203715	0.422899	0.652781	0.509381	1.01229	0.595655	0.037708	0.0669963	0.0483391	0.0187516	0.153601	0.182269	0.821851	0.289838	0.0372502	0.112475	0.0477522	0.0314806	0.151736	0.305998	0.811873	0.486587	chr1	174417211	174418683	1472	protein_coding	hira-stimul
GPR89A	0.30254	0.267246	0.275949	0.268829	0.191022	0.487456	0.354175	0.411058	0.265927	0.37787	0.30254	0.267246	0.149012	0.175277	0.0964661	0.203757	0.267048	0.177166	0.334802	0.215008	0.492538	0.655862	0.318854	0.762431	0.882686	0.662932	1.10664	0.804532	chr1	145764594	145827103	62509	protein_coding	hira-stimul
GPR89C	0.0161014	0.0223259	0.0150285	0.0170536	0.0153962	0.0192914	0.0115947	0.0175976	0.0112424	0.0179311	0.0161014	0.0223259	0.00811539	0.0111189	0.00777508	0.00806381	0.0087424	0.00758457	0.0141542	0.0102028	0.504018	0.498029	0.482882	0.361186	0.542959	0.33972	0.879065	0.456994	chr1	145883867	147465755	1581888	protein_coding	hira-stimul
GPSM2	1.49204	1.45395	1.36624	1.25041	1.64915	1.66253	0.869137	1.13306	1.60041	1.51351	1.49204	1.45395	0.73777	0.815267	0.832821	0.694938	0.655329	0.488349	2.01332	0.861187	0.49447	0.560726	0.558176	0.477965	0.439217	0.335877	1.34937	0.592309	chr1	109419602	109473044	53442	protein_coding	hira-stimul
GREM2	0.193818	0.102018	0.105648	0.0602106	0.0540204	0.0336661	0.0635941	0.0884027	0.148215	0.0632028	0.193818	0.102018	0.0570499	0.0392573	0.0272803	0.0140724	0.04795	0.0381016	0.186603	0.0359624	0.294348	0.384808	0.140752	0.137941	0.247397	0.373479	0.962773	0.35251	chr1	240652872	240775462	122590	protein_coding	hira-stimul
GRHL3	0.00308046	0.00228423	0.0121395	0.0221059	0.00780029	0.00731129	0.00398417	0.00438607	0.00515831	0.0152201	0.00308046	0.00228423	0.00655533	0.014413	0.00393915	0.00305612	0.00300406	0.0018904	0.00648915	0.00866024	2.12804	6.30981	1.27875	1.33792	0.9752	0.827586	2.10655	3.79132	chr1	24645811	24690970	45159	protein_coding	hira-inhib
GRIK3	0.000116549	0.000540146	0	0.000126723	0.000147561	0.000138311	0	0.000118533	0	0.00026175	0.000116549	0.000540146	0	8.26234e-05	7.45183e-05	5.7814e-05	0	5.10877e-05	0	0.000148936	0	0.152965	0.639373	0.107034	0	0.0945813	0	0.275732	chr1	37261127	37499844	238717	protein_coding	hira-inhib
GSTM1	0.102872	0.121357	0.27065	0.269462	0.153926	0.133178	0.403184	0.218757	0.269158	0.20478	0.102872	0.121357	0.146151	0.175689	0.0777326	0.0556684	0.304001	0.0942843	0.338601	0.11652	1.42071	1.44771	0.755625	0.458716	2.95514	0.776917	3.29148	0.960141	chr1	110230417	110236367	5950	protein_coding	hira-stimul
GSTM2	0.0470203	0.0274413	0.0150126	0.0189352	0.0242538	0.0309999	0.0262779	0.0584477	0.0255165	0.0273778	0.0470203	0.0274413	0.0081068	0.0123458	0.0122482	0.012958	0.0198135	0.025191	0.0321253	0.015578	0.172411	0.449897	0.260487	0.472206	0.421383	0.917994	0.683221	0.567683	chr1	110210643	110226619	15976	protein_coding	hira-stimul
GSTM3	0.913491	1.16094	2.3382	3.41567	1.08527	1.78395	1.66664	2.05095	1.4012	1.34076	0.913491	1.16094	1.26263	2.22702	0.548061	0.745691	1.25665	0.883959	1.76271	0.762892	1.3822	1.91829	0.599964	0.642317	1.37565	0.761417	1.92964	0.657133	chr1	110276553	110283660	7107	protein_coding	hira-stimul
GSTM4	0.0708393	0.0820764	0.141204	0.0866512	0.0560556	0.073558	0.127252	0.0930585	0.166812	0.0762324	0.0708393	0.0820764	0.0762502	0.0564966	0.0283081	0.0307472	0.095948	0.0401082	0.210016	0.0433762	1.07638	0.688341	0.39961	0.374617	1.35445	0.488669	2.96469	0.528486	chr1	110198697	110208123	9426	protein_coding	hira-stimul
GTF2B	1.34181	1.19324	3.33132	2.7935	3.26172	3.56627	1.4427	1.87657	1.51505	1.50022	1.34181	1.19324	1.79891	1.82136	1.64717	1.4907	1.0878	0.808802	1.90593	0.853625	1.34066	1.5264	1.22757	1.24929	0.810693	0.67782	1.42042	0.715384	chr1	89318320	89357301	38981	protein_coding	hira-stimul
GUK1	0.159951	0.148259	0.451897	0.641097	0.345463	0.40941	0.42592	0.389143	0.219919	0.306398	0.159951	0.148259	0.244024	0.417995	0.174459	0.171133	0.321144	0.167721	0.276658	0.17434	1.52562	2.81936	1.0907	1.15429	2.00776	1.13127	1.72964	1.17592	chr1	228327784	228336655	8871	protein_coding	hira-stimul
H3F3A	4.85788	5.03226	10.3405	11.1746	6.71887	8.18084	6.29872	6.92661	4.88876	5.4515	4.85788	5.03226	5.58387	7.28584	3.39303	3.41959	4.74923	2.98537	6.15006	3.1019	1.14945	1.44783	0.698459	0.679534	0.977635	0.593246	1.266	0.616404	chr1	226250407	226259703	9296	protein_coding	hira-stimul
H6PD	0.304633	0.254834	0.498959	0.391643	0.584325	0.490285	0.365983	0.374881	0.367442	0.340368	0.304633	0.254834	0.269438	0.255351	0.295084	0.204939	0.275951	0.161574	0.462242	0.193669	0.884467	1.00203	0.968654	0.804206	0.905848	0.634035	1.51737	0.759983	chr1	9294862	9331394	36532	protein_coding	hira-stimul
HAPLN2	0.00432558	0.00400939	0	0.00470319	0	0	0.00466214	0.0263953	0	0.00485729	0.00432558	0.00400939	0	0.00306648	0	0	0.00351525	0.0113764	0	0.0027638	0	0.764825	0	0	0.812666	2.83743	0	0.689331	chr1	156589085	156595517	6432	protein_coding	hira-inhib
HAX1	0.70457	0.832481	1.62174	1.73279	1.34869	1.50304	1.11196	1.10897	0.675938	1.26211	0.70457	0.832481	0.87574	1.12978	0.681088	0.628271	0.838418	0.477966	0.85033	0.718141	1.24294	1.35712	0.966673	0.754697	1.18997	0.574147	1.20688	0.862651	chr1	154245038	154248355	3317	protein_coding	hira-stimul
HBXIP	1.21126	1.28065	3.37998	4.35037	2.23921	2.68294	1.59773	1.70538	1.62129	1.66272	1.21126	1.28065	1.82519	2.83644	1.1308	1.12147	1.20469	0.735019	2.03958	0.946088	1.50685	2.21484	0.933574	0.875703	0.994575	0.573942	1.68385	0.738756	chr1	110943876	110950546	6670	protein_coding	hira-stimul
HCN3	0.0903441	0.133353	0.15644	0.234312	0.113058	0.102295	0.176034	0.173028	0.0985696	0.0967956	0.0903441	0.133353	0.0844776	0.152771	0.0570943	0.0427593	0.13273	0.0745751	0.124001	0.0550767	0.935065	1.14562	0.631965	0.320648	1.46916	0.559231	1.37254	0.413014	chr1	155247373	155259638	12265	protein_coding	hira-stimul
HDAC1	0.711016	0.762154	0.625561	0.701651	0.550223	0.593268	0.864289	0.85057	0.876689	0.864072	0.711016	0.762154	0.337803	0.457476	0.277863	0.247986	0.651674	0.366596	1.10375	0.491657	0.475099	0.600241	0.390797	0.325375	0.916539	0.480999	1.55236	0.645089	chr1	32757707	32799224	41517	protein_coding	hira-stimul
HDGF	2.62833	2.90169	5.2176	6.21641	4.14765	4.18588	3.89829	4.03266	3.5457	3.22701	2.62833	2.90169	2.8175	4.0531	2.09456	1.7497	2.93931	1.73808	4.46049	1.83617	1.07197	1.39681	0.796918	0.602993	1.11832	0.598988	1.69708	0.632793	chr1	156711898	156722240	10342	protein_coding	hira-stimul
HEATR1	2.28619	2.76745	2.61768	2.79761	2.96257	3.07463	3.66313	3.68987	2.27848	2.78589	2.28619	2.76745	1.41355	1.82404	1.4961	1.2852	2.762	1.59033	2.86633	1.58517	0.618298	0.659106	0.654407	0.464397	1.20812	0.574657	1.25376	0.572791	chr1	236712304	236767841	55537	protein_coding	hira-stimul
HEATR8	0.01417	0.00200711	0.00547373	0.000495667	0.00553125	0.00247954	0.0029071	0.000618176	0.00429393	0.00494843	0.01417	0.00200711	0.00295581	0.000323175	0.00279328	0.00103645	0.00219195	0.000266434	0.00540606	0.00281566	0.208597	0.161015	0.197126	0.516388	0.15469	0.132745	0.381514	1.40284	chr1	55107426	55175939	68513	lncRNA	hira-inhib
HEATR8-TTC4	0.363007	0.300844	0.416712	0.420765	0.471648	0.408422	0.421617	0.437597	0.375326	0.352837	0.363007	0.300844	0.225024	0.274339	0.238182	0.17072	0.317899	0.188604	0.47216	0.200764	0.61989	0.911897	0.656137	0.567472	0.875739	0.626917	1.30069	0.667337	chr1	55117516	55181494	63978	lncRNA	hira-stimul
HECTD3	0.167413	0.193181	0.205646	0.412138	0.187964	0.326122	0.323427	0.449751	0.201657	0.202179	0.167413	0.193181	0.111049	0.268714	0.0949218	0.136319	0.243864	0.193843	0.253685	0.11504	0.663323	1.391	0.566992	0.705654	1.45666	1.00343	1.51532	0.595503	chr1	45468219	45477027	8808	protein_coding	hira-stimul
HENMT1	2.52345	2.4852	4.90926	4.91232	3.8341	3.93143	3.43144	3.82816	2.92382	2.9936	2.52345	2.4852	2.651	3.20283	1.93622	1.64334	2.58731	1.64994	3.67817	1.70336	1.05055	1.28876	0.767291	0.66125	1.0253	0.663905	1.45759	0.685401	chr1	109190909	109204148	13239	protein_coding	hira-stimul
HES2	0.326551	0.253151	0.533761	0.400247	0.338271	0.331157	0.42198	0.458916	0.379043	0.380025	0.326551	0.253151	0.288231	0.260961	0.170827	0.138424	0.318173	0.197793	0.476836	0.216234	0.882652	1.03085	0.523125	0.546803	0.974344	0.781323	1.46022	0.854171	chr1	6475293	6479979	4686	protein_coding	hira-stimul
HEYL	0.0171255	0.0412716	0.0885787	0.14524	0.0303554	0.0609696	0.0442992	0.0783768	0.0197155	0.0576918	0.0171255	0.0412716	0.0478325	0.0946965	0.0153295	0.0254853	0.0334016	0.0337804	0.0248021	0.0328266	2.79306	2.29447	0.895126	0.617502	1.9504	0.81849	1.44826	0.795381	chr1	40089102	40105348	16246	protein_coding	hira-stimul
HFM1	0.0609952	0.0681791	0.163103	0.192044	0.121724	0.0985081	0.107371	0.107603	0.125885	0.0797831	0.0609952	0.0681791	0.0880756	0.125213	0.0614706	0.0411764	0.0809577	0.0463769	0.158363	0.0453966	1.44398	1.83653	1.00779	0.603944	1.32728	0.680222	2.59632	0.665843	chr1	91726322	91870426	144104	protein_coding	hira-stimul
HHAT	0.0145489	0.034899	0.00846627	0.0177311	0.0201291	0.0200165	0.0120622	0.0265037	0.0227561	0.0307876	0.0145489	0.034899	0.00457179	0.0115607	0.0101652	0.0083669	0.0090949	0.0114231	0.0286272	0.0175181	0.314236	0.331261	0.698692	0.239746	0.625126	0.327319	1.96765	0.501967	chr1	210501595	210849638	348043	protein_coding	hira-stimul
HHIPL2	0.0828969	0.111763	0.0676167	0.07764	0.0463438	0.0677129	0.0475742	0.101827	0.069857	0.0785796	0.0828969	0.111763	0.036513	0.0506213	0.0234036	0.028304	0.0358709	0.0438874	0.08795	0.0447118	0.440463	0.452934	0.282322	0.25325	0.432718	0.392683	1.06096	0.400059	chr1	222695601	222721444	25843	protein_coding	hira-stimul
HHLA3	0.30111	0.236161	0.796092	0.565765	0.54119	0.517257	0.22241	0.246274	0.440748	0.312113	0.30111	0.236161	0.42989	0.368879	0.273301	0.216213	0.167697	0.106144	0.554461	0.177592	1.42768	1.56198	0.907645	0.915534	0.55693	0.449456	1.84139	0.751997	chr1	70820492	70833705	13213	protein_coding	hira-stimul
HIAT1	2.64654	2.76271	3.46772	3.46167	3.43833	3.67163	3.14247	3.82302	3.17166	3.0587	2.64654	2.76271	1.87257	2.25701	1.73636	1.53474	2.36942	1.64772	3.98995	1.7404	0.707554	0.816955	0.656086	0.55552	0.895291	0.596415	1.50761	0.629961	chr1	100503788	100548929	45141	protein_coding	hira-stimul
HIPK1	2.4893	2.2734	3.35768	2.77514	2.32505	2.45082	2.51783	2.64624	2.0188	2.13262	2.4893	2.2734	1.81315	1.80939	1.17415	1.02444	1.89844	1.14053	2.54167	1.21346	0.728376	0.795897	0.471679	0.450621	0.762642	0.501684	1.02104	0.533765	chr1	114471995	114520491	48496	protein_coding	hira-stimul
HIST2H2AB	0.186309	0.287817	0.535359	1.21544	0.629023	0.58959	0.267739	0.252641	0.912437	0.697368	0.186309	0.287817	0.289094	0.792467	0.317657	0.246449	0.201875	0.108888	1.14785	0.396802	1.55169	2.75337	1.705	0.856268	1.08355	0.378325	6.16098	1.37866	chr1	149859018	149859466	448	protein_coding	hira-stimul
HIST2H2AC	2.10098	0.96349	2.64768	4.12149	1.18585	0.906646	2.09026	0.906499	1.96819	1.73231	2.10098	0.96349	1.42975	2.68721	0.598854	0.378978	1.57606	0.390701	2.47795	0.985684	0.680514	2.78904	0.285036	0.393339	0.750153	0.405506	1.17943	1.02304	chr1	149858524	149858961	437	protein_coding	hira-stimul
HIST2H2BC	1.0517	0.468663	2.51675	2.17606	1.76918	1.24807	1.35448	0.809679	1.26424	1.16032	1.0517	0.468663	1.35905	1.41879	0.893436	0.521693	1.02128	0.348972	1.59041	0.660222	1.29224	3.02732	0.849516	1.11315	0.971073	0.744611	1.51223	1.40874	chr1	149821758	149822340	582	pseudogene	hira-indep
HIST2H2BE	2.54499	1.29928	5.46628	2.76324	3.28009	1.84428	2.80526	1.40015	2.77487	1.16648	2.54499	1.29928	2.95179	1.80163	1.65645	0.770909	2.11517	0.603465	3.49079	0.663727	1.15984	1.38664	0.650865	0.593336	0.83111	0.464461	1.37163	0.510842	chr1	149856009	149858232	2223	protein_coding	hira-stimul
HIST2H2BF	0.00568217	0.00246674	0.00876917	0.00633461	0.00637455	0.00442047	0.00511648	0.00416959	0.00481768	0.00298839	0.00568217	0.00246674	0.00473535	0.00413017	0.00321915	0.00184776	0.00385783	0.00179709	0.00606064	0.00170039	0.83337	1.67434	0.566535	0.749068	0.678935	0.72853	1.06661	0.689328	chr1	149397113	149783928	386815	protein_coding	hira-stimul
HIST3H2A	0.0560931	0.0249965	0.0371962	0.243959	0.454794	0.139534	0.423201	0.0208445	0.0214502	0.251952	0.0560931	0.0249965	0.0200859	0.159061	0.229671	0.0583252	0.319094	0.00898398	0.0269844	0.143361	0.358082	6.36334	4.09446	2.33334	5.68864	0.359409	0.481064	5.73523	chr1	228645064	228645560	496	protein_coding	hira-inhib
HIVEP3	0.0869455	0.0752379	0.0450965	0.0354743	0.0683805	0.0388428	0.112401	0.0837822	0.147965	0.114272	0.0869455	0.0752379	0.0243521	0.0231292	0.0345322	0.0162363	0.0847504	0.0361101	0.186288	0.0650208	0.280085	0.307415	0.39717	0.215799	0.974753	0.479946	2.14258	0.864202	chr1	41972035	42501596	529561	protein_coding	hira-stimul
HLX	0.392912	0.255153	0.605569	0.518617	0.385997	0.291773	0.296794	0.240049	0.231585	0.561944	0.392912	0.255153	0.327007	0.338138	0.194928	0.121961	0.223783	0.103461	0.291566	0.319746	0.832266	1.32524	0.496112	0.477992	0.569549	0.405487	0.742063	1.25315	chr1	221052742	221058400	5658	protein_coding	hira-inhib
HMCN1	0.01786	0.0277433	0.0222213	0.0271753	0.0349627	0.0623587	0.0077529	0.022753	0.0206708	0.0308037	0.01786	0.0277433	0.0119995	0.0177183	0.0176562	0.0260659	0.00584569	0.00980654	0.0260039	0.0175273	0.671865	0.638651	0.988587	0.93954	0.327306	0.353474	1.45598	0.631767	chr1	185703682	186160085	456403	protein_coding	hira-stimul
HMGCL	0.23713	0.130128	0.505599	0.364299	0.461201	0.509613	0.199632	0.325156	0.262992	0.17487	0.23713	0.130128	0.273023	0.237523	0.232907	0.213018	0.150523	0.140142	0.330844	0.099501	1.15137	1.8253	0.982189	1.63699	0.634768	1.07696	1.3952	0.76464	chr1	24128366	24151949	23583	protein_coding	hira-stimul
HMGN2	6.86564	5.6998	16.2034	15.1806	10.8714	7.66987	10.3048	8.35768	4.95907	6.11825	6.86564	5.6998	8.74984	9.89775	5.49006	3.20601	7.76982	3.60216	6.23851	3.48128	1.27444	1.73651	0.799642	0.562477	1.1317	0.63198	0.908657	0.610773	chr1	26798901	26803133	4232	protein_coding	hira-stimul
HNRNPR	7.02895	6.80852	7.02642	6.65463	7.18498	6.45575	7.12673	6.80755	6.13969	6.5892	7.02895	6.80852	3.79427	4.33882	3.62841	2.6985	5.37355	2.93405	7.72373	3.74925	0.539806	0.637263	0.51621	0.396342	0.764489	0.430939	1.09885	0.550671	chr1	23636275	23670853	34578	protein_coding	hira-stimul
HNRNPU	20.5736	21.198	32.8052	30.2248	22.3205	22.1404	21.5251	21.2968	16.0022	18.0156	20.5736	21.198	17.7148	19.7066	11.2719	9.25469	16.2299	9.17892	20.1308	10.2509	0.861046	0.929643	0.547879	0.436583	0.788871	0.433009	0.978476	0.483578	chr1	245013601	245027827	14226	protein_coding	hira-stimul
HOOK1	0.301205	0.352967	0.415492	0.404693	0.460361	0.400382	0.390905	0.318752	0.324692	0.274748	0.301205	0.352967	0.224366	0.26386	0.232482	0.16736	0.294742	0.137382	0.408463	0.156332	0.744894	0.747548	0.771841	0.474151	0.978544	0.389221	1.35609	0.442907	chr1	60280532	60342050	61518	protein_coding	hira-stimul
HORMAD1	0.381442	0.371633	0.196604	0.218633	0.154294	0.163422	0.370402	0.443709	0.372425	0.354432	0.381442	0.371633	0.106166	0.142549	0.0779185	0.0683104	0.279283	0.191239	0.468883	0.201672	0.278328	0.383574	0.204273	0.183811	0.732177	0.51459	1.22924	0.542664	chr1	150670534	150693364	22830	protein_coding	hira-stimul
HP1BP3	4.36485	4.54527	3.94858	3.65191	3.99467	4.00002	4.22327	4.71841	4.27191	4.24847	4.36485	4.54527	2.13223	2.38105	2.01731	1.67201	3.18435	2.03363	5.37833	2.41738	0.488501	0.523851	0.462171	0.367857	0.729543	0.447418	1.23219	0.531845	chr1	21069170	21113181	44011	protein_coding	hira-stimul
HPCA	0.0204825	0.00949267	0	0.0148471	0.00432213	0.0121535	0.00367937	0.0243031	0.0107183	0.0153335	0.0204825	0.00949267	0	0.00968031	0.00218268	0.00508016	0.00277424	0.0104746	0.0134943	0.00872476	0	1.01977	0.106563	0.535167	0.135445	1.10344	0.658823	0.919105	chr1	33352097	33360247	8150	protein_coding	hira-inhib
HPDL	0.882431	0.489601	1.39716	3.04982	1.21949	1.21069	1.98634	1.17134	1.0528	1.1146	0.882431	0.489601	0.754466	1.98848	0.615842	0.506068	1.4977	0.504848	1.32442	0.634207	0.854986	4.06144	0.697893	1.03363	1.69724	1.03114	1.50088	1.29536	chr1	45792544	45794346	1802	protein_coding	hira-stimul
HS2ST1	1.07586	1.20641	0.549509	0.58737	0.662215	0.666933	1.2822	1.23688	0.997197	1.08772	1.07586	1.20641	0.296735	0.382965	0.334419	0.278778	0.966779	0.533095	1.25547	0.618913	0.275812	0.317442	0.310838	0.231081	0.89861	0.441886	1.16695	0.51302	chr1	87380334	87575681	195347	protein_coding	hira-stimul
HSD17B7	0.151369	0.109601	0.378544	0.194232	0.174246	0.141845	0.11391	0.136917	0.200125	0.10781	0.151369	0.109601	0.204414	0.126639	0.0879942	0.0592912	0.0858881	0.0590112	0.251757	0.0613439	1.35043	1.15546	0.581323	0.540973	0.567409	0.538419	1.6632	0.559702	chr1	162760495	162782608	22113	protein_coding	hira-stimul
HSD3B2	0.00343102	0.00318022	0	0	0	0	0	0	0.00359083	0.00385277	0.00343102	0.00318022	0	0	0	0	0	0	0.00452085	0.00219223	0	0	0	0	0	0	1.31764	0.689332	chr1	119957553	119965662	8109	protein_coding	hira-stimul
HSD3BP4	0.00319905	0.00889561	0.0157586	0.0139133	0.00810058	0	0.0103438	0.00650701	0.0133922	0.0179614	0.00319905	0.00889561	0.00850964	0.00907147	0.00409079	0	0.00779923	0.00280452	0.0168474	0.01022	2.66005	1.01977	1.27875	0	2.43798	0.31527	5.26637	1.14889	chr1	120106502	120115199	8697	pseudogene	hira-stimul
HSPB11	1.28181	1.05837	2.0244	1.54394	1.79298	1.44014	2.44177	1.81312	1.39568	1.23613	1.28181	1.05837	1.09318	1.00665	0.905455	0.601979	1.84109	0.781455	1.75577	0.703358	0.852838	0.951131	0.706388	0.568779	1.43632	0.738357	1.36975	0.664567	chr1	54387233	54411288	24055	protein_coding	hira-stimul
HSPB7	0.0175239	0.0108286	0.0431616	0.082566	0.059165	0.0970478	0.0125916	0.00594076	0.0672471	0.0327966	0.0175239	0.0108286	0.0233073	0.053833	0.0298783	0.040566	0.00949407	0.00256047	0.0845969	0.0186613	1.33003	4.97138	1.705	3.74619	0.541778	0.236454	4.82751	1.72333	chr1	16340522	16345285	4763	protein_coding	hira-stimul
HSPG2	0.277945	0.184308	0.229409	0.19384	0.225851	0.165352	0.245862	0.203705	0.445831	0.227632	0.277945	0.184308	0.123881	0.126384	0.114055	0.0691171	0.18538	0.0877969	0.561301	0.129523	0.445703	0.68572	0.41035	0.375009	0.666966	0.476359	2.01947	0.702751	chr1	22148736	22263750	115014	protein_coding	hira-stimul
HTR1D	0.192313	0.323973	1.09539	0.64023	0.186377	0.383877	0.454826	0.413054	0.345063	0.429785	0.192313	0.323973	0.591511	0.41743	0.0941204	0.160461	0.342939	0.178026	0.434434	0.244548	3.07577	1.28847	0.489412	0.49529	1.78323	0.54951	2.259	0.75484	chr1	23518387	23521222	2835	protein_coding	hira-stimul
HTR6	0.0116932	0.00903209	0.00240005	0.00847603	0.00493491	0.00462554	0.00630153	0.0158564	0.00611894	0.00875372	0.0116932	0.00903209	0.00129603	0.00552637	0.00249213	0.00193348	0.00475135	0.00683411	0.00770375	0.00498087	0.110836	0.61186	0.213126	0.214067	0.406335	0.756648	0.658823	0.551463	chr1	19991779	20006055	14276	protein_coding	hira-stimul
HYI	0.0652009	0.0690684	0.149119	0.24306	0.106136	0.143697	0.080313	0.197475	0.0974824	0.125512	0.0652009	0.0690684	0.0805243	0.158475	0.0535987	0.0600653	0.060556	0.0851117	0.122633	0.0714163	1.23502	2.29447	0.822054	0.86965	0.92876	1.23228	1.88085	1.03399	chr1	43916673	43919660	2987	protein_coding	hira-stimul
IARS2	1.52211	1.50578	0.963413	0.881362	1.12376	1.08511	1.58669	1.59464	1.72416	1.55129	1.52211	1.50578	0.520243	0.574648	0.567499	0.453576	1.19636	0.68729	2.17072	0.882684	0.341791	0.381628	0.372837	0.301223	0.785991	0.456434	1.42612	0.586197	chr1	220267454	220321383	53929	protein_coding	hira-stimul
IBA57	0.641337	0.512101	1.33591	1.31215	1.13807	1.32228	0.855236	1.01193	0.55278	0.665287	0.641337	0.512101	0.721391	0.855522	0.574725	0.552713	0.644848	0.436142	0.695397	0.378548	1.12482	1.67061	0.896136	1.0793	1.00547	0.851672	1.08429	0.739206	chr1	228353428	228369958	16530	protein_coding	hira-stimul
ICMT	1.23762	1.09543	2.34875	2.04099	2.30939	1.82829	2.6299	2.09846	1.24269	1.2398	1.23762	1.09543	1.26832	1.33073	1.16624	0.764225	1.98294	0.904436	1.5633	0.705446	1.02481	1.2148	0.942326	0.697649	1.60222	0.825645	1.26315	0.64399	chr1	6281252	6296044	14792	protein_coding	hira-stimul
ID3	2.66602	1.18731	3.72167	5.85834	1.19936	0.973692	1.39576	0.743427	1.16496	1.0051	2.66602	1.18731	2.0097	3.81964	0.605677	0.407003	1.0524	0.320417	1.46668	0.571902	0.753821	3.21705	0.227184	0.342794	0.394747	0.269868	0.55014	0.481679	chr1	23884420	23886285	1865	protein_coding	hira-stimul
IER5	1.91262	1.73597	8.77312	10.0196	9.77241	7.73752	5.43576	4.90734	2.76562	4.28929	1.91262	1.73597	4.73748	6.53278	4.93507	3.23428	4.09856	2.11506	3.47915	2.44061	2.47696	3.76319	2.58027	1.8631	2.14291	1.21838	1.81905	1.4059	chr1	181057637	181059979	2342	protein_coding	hira-stimul
IFFO2	0.182798	0.153582	0.261319	0.277211	0.213844	0.239764	0.324069	0.28683	0.230469	0.21427	0.182798	0.153582	0.141112	0.180742	0.107991	0.100221	0.244348	0.123624	0.28993	0.12192	0.771957	1.17684	0.590768	0.652559	1.33671	0.804936	1.58607	0.793841	chr1	19230773	19282826	52053	protein_coding	hira-stimul
IFI16	0.867904	0.941122	1.11991	1.1495	0.992993	1.00478	1.05402	1.06054	1.31832	1.86039	0.867904	0.941122	0.604751	0.749474	0.501461	0.419998	0.794731	0.457093	1.65845	1.05856	0.696795	0.796362	0.577784	0.446274	0.91569	0.485689	1.91086	1.12479	chr1	158979681	159024945	45264	protein_coding	hira-stimul
IFI44	0.231737	0.323099	0.455612	0.677559	0.283538	0.487618	0.259778	0.41591	0.79485	0.55106	0.231737	0.323099	0.24603	0.441768	0.143187	0.203824	0.195873	0.179257	0.999921	0.313553	1.06168	1.36729	0.617884	0.630842	0.845237	0.554806	4.3149	0.970455	chr1	79115476	79129763	14287	protein_coding	hira-stimul
IFI44L	0.11348	0.0841481	0.223602	0.117511	0.0752591	0.0641282	0.157255	0.0857348	0.162879	0.0922346	0.11348	0.0841481	0.120745	0.0766172	0.0380058	0.0268056	0.11857	0.0369517	0.205065	0.0524815	1.06402	0.910504	0.334912	0.318552	1.04486	0.439127	1.80706	0.62368	chr1	79086087	79111830	25743	protein_coding	hira-stimul
IFI6	0.081391	0.0502943	0.376946	0.157326	0.211821	0.118052	0.198877	0.2019	0.298137	0.187869	0.081391	0.0502943	0.203551	0.102577	0.10697	0.0493457	0.149953	0.0870189	0.375056	0.106897	2.5009	2.03953	1.31427	0.98114	1.84238	1.73019	4.60808	2.12544	chr1	27992571	27998724	6153	protein_coding	hira-stimul
IGFN1	0.725507	0.244063	0.753953	0.190417	0.719411	0.300485	0.839171	0.313363	1.0745	0.293345	0.725507	0.244063	0.407135	0.124152	0.363303	0.125603	0.632735	0.135059	1.35172	0.166913	0.561173	0.508688	0.500757	0.514632	0.872128	0.553379	1.86314	0.683894	chr1	201159952	201198080	38128	protein_coding	hira-stimul
IGSF21	0.000205528	0.000381009	0	0.000111735	0	0.000365856	0	0.000418054	0	0.000115396	0.000205528	0.000381009	0	7.28512e-05	0	0.000152928	0	0.000180181	0	6.56603e-05	0	0.191206	0	0.401376	0	0.472906	0	0.172333	chr1	18434239	18704977	270738	protein_coding	hira-inhib
IGSF3	0.04265	0.0986928	0.0503199	0.0820449	0.0396495	0.0491978	0.0607554	0.0919088	0.0742902	0.111526	0.04265	0.0986928	0.0271727	0.0534933	0.020023	0.0205647	0.0458096	0.0396127	0.0935314	0.0634583	0.63711	0.542018	0.469472	0.208371	1.07408	0.401374	2.193	0.642988	chr1	117117030	117210314	93284	protein_coding	hira-stimul
IGSF8	0.0965788	0.0733633	0.123512	0.193864	0.0376239	0.057306	0.164147	0.098223	0.104965	0.117595	0.0965788	0.0733633	0.0666965	0.126399	0.0190001	0.0239539	0.123767	0.0423341	0.132151	0.0669116	0.690591	1.72292	0.196731	0.326511	1.28151	0.577048	1.36832	0.912058	chr1	160061128	160068618	7490	protein_coding	hira-stimul
IKBKE	0.0866896	0.117141	0.0848924	0.0999354	0.0899213	0.0954393	0.183492	0.177373	0.117025	0.150123	0.0866896	0.117141	0.0458419	0.0651579	0.0454103	0.0398936	0.138353	0.0764478	0.147217	0.08542	0.528805	0.556235	0.523826	0.340561	1.59596	0.652613	1.69821	0.729207	chr1	206643585	206670223	26638	protein_coding	hira-stimul
IL10	0.0909963	0.0843447	0.0280156	0.0494701	0.036003	0.0404951	0.0735572	0.0809772	0.0297608	0.0702499	0.0909963	0.0843447	0.0151284	0.0322545	0.0181815	0.016927	0.0554621	0.0349012	0.0374688	0.0399722	0.166253	0.382413	0.199805	0.200688	0.609499	0.413792	0.411762	0.473915	chr1	206940947	206945839	4892	protein_coding	hira-inhib
IL19	0.000630716	0.00175384	0	0.000685776	0.00239563	0.000748483	0	0	0	0.00283297	0.000630716	0.00175384	0	0.000447126	0.00120979	0.000312866	0	0	0	0.00161196	0	0.254941	1.91813	0.178389	0	0	0	0.919103	chr1	206972214	207016326	44112	protein_coding	hira-inhib
IL20	0.0814704	0.0830666	0.280927	0.442912	0.185668	0.230364	0.0965901	0.0828573	0.00852651	0.0914847	0.0814704	0.0830666	0.151701	0.288779	0.0937623	0.0962922	0.0728289	0.0357115	0.0107263	0.0520548	1.86203	3.47647	1.15088	1.15922	0.893931	0.429914	0.131659	0.626663	chr1	207039153	207042568	3415	protein_coding	hira-inhib
IL22RA1	0.0106485	0.00658008	0.018942	0.00643226	0.013482	0.0098286	0.0395319	0.0144397	0.00247655	0.0159432	0.0106485	0.00658008	0.0102287	0.00419383	0.00680841	0.00410835	0.0298071	0.00622351	0.0031155	0.00907168	0.960575	0.637353	0.639377	0.624362	2.79918	0.945811	0.292576	1.37866	chr1	24446260	24469775	23515	protein_coding	hira-inhib
IL23R	0.00119048	0.00358624	0.00219912	0.000970804	0.00188407	0.000353192	0.00096233	0.00181612	0.00124593	0.00467885	0.00119048	0.00358624	0.00118752	0.000632964	0.000951455	0.000147634	0.000725597	0.000782748	0.00156738	0.00266227	0.997518	0.176498	0.79922	0.0411669	0.609499	0.218264	1.31659	0.742356	chr1	67632168	67725650	93482	protein_coding	hira-stimul
IL24	0.191503	0.142477	0.492925	0.606505	0.0934638	0.335248	0.0671647	0.130979	0.0608708	0.447847	0.191503	0.142477	0.26618	0.395441	0.0471992	0.140134	0.0506422	0.0564519	0.0766363	0.254825	1.38995	2.77547	0.246467	0.983553	0.264446	0.396218	0.400183	1.78853	chr1	207070787	207077484	6697	protein_coding	hira-inhib
IL28RA	0.182294	0.149502	0.183114	0.215562	0.179748	0.203372	0.2336	0.22897	0.200456	0.222625	0.182294	0.149502	0.0988816	0.140546	0.0907727	0.0850095	0.176134	0.0986861	0.252374	0.126674	0.542429	0.940097	0.497947	0.568618	0.966211	0.660099	1.38443	0.847304	chr1	24480646	24513765	33119	protein_coding	hira-stimul
IL6R	0.425615	0.340455	0.423903	0.374255	0.460065	0.342204	0.340664	0.313967	0.360701	0.445842	0.425615	0.340455	0.228908	0.244014	0.232333	0.143041	0.256861	0.13532	0.453762	0.253684	0.537828	0.71673	0.545876	0.420147	0.603505	0.397467	1.06613	0.745133	chr1	154377668	154441926	64258	protein_coding	hira-stimul
ILF2	2.78011	3.08587	8.39549	7.47662	5.71923	5.80556	4.30354	4.34525	3.21531	3.35202	2.78011	3.08587	4.53356	4.87476	2.88821	2.42672	3.24487	1.8728	4.04486	1.9073	1.63071	1.5797	1.03888	0.786399	1.16717	0.606896	1.45493	0.618075	chr1	153634513	153643479	8966	protein_coding	hira-stimul
INADL	0.477294	0.363527	0.216338	0.155682	0.142425	0.145715	0.185565	0.170738	0.505742	0.334475	0.477294	0.363527	0.116823	0.101505	0.0719246	0.0609089	0.139916	0.0735881	0.636729	0.190316	0.24476	0.279222	0.150692	0.16755	0.293144	0.202428	1.33404	0.523527	chr1	62208148	62629591	421443	protein_coding	hira-stimul
INPP5B	0.472436	0.490314	0.431259	0.356933	0.429495	0.458395	0.495138	0.501625	0.520293	0.608071	0.472436	0.490314	0.23288	0.23272	0.216895	0.191609	0.373334	0.2162	0.655049	0.345992	0.492934	0.474635	0.459099	0.390789	0.790232	0.440943	1.38653	0.705655	chr1	38326368	38412729	86361	protein_coding	hira-stimul
INTS3	1.28738	1.14001	0.768124	0.747889	0.613527	0.510451	1.09111	0.936539	1.61198	1.25881	1.28738	1.14001	0.414787	0.487624	0.309831	0.213369	0.822697	0.403648	2.02948	0.716263	0.322195	0.427736	0.240668	0.187164	0.639047	0.354074	1.57644	0.628295	chr1	153700566	153746555	45989	protein_coding	hira-stimul
INTS7	3.10182	3.09488	2.98138	2.79069	4.59117	3.75114	4.94285	4.2746	3.2851	3.34241	3.10182	3.09488	1.60995	1.81953	2.31854	1.56798	3.72691	1.84235	4.13266	1.90183	0.519032	0.587916	0.747478	0.506636	1.20152	0.59529	1.33233	0.614509	chr1	212113740	212209002	95262	protein_coding	hira-stimul
IPO13	0.198008	0.176242	0.256767	0.278028	0.358612	0.33613	0.243094	0.345412	0.25252	0.251798	0.198008	0.176242	0.138654	0.181274	0.181099	0.140502	0.183293	0.148873	0.31767	0.143273	0.700245	1.02855	0.914605	0.797213	0.925684	0.844705	1.60433	0.812934	chr1	44412477	44433694	21217	protein_coding	hira-stimul
IPO9	3.52925	3.13049	2.80391	2.63407	3.82085	3.31576	4.12092	4.12257	2.66856	3.0134	3.52925	3.13049	1.51411	1.71741	1.92953	1.38599	3.10717	1.77683	3.35705	1.71462	0.429018	0.548609	0.546725	0.442738	0.880406	0.567588	0.951207	0.547718	chr1	201798287	201853422	55135	protein_coding	hira-stimul
IPP	0.256287	0.193875	0.351802	0.220637	0.392238	0.276467	0.368902	0.298421	0.30967	0.214316	0.256287	0.193875	0.189973	0.143855	0.19808	0.115563	0.278152	0.128619	0.389565	0.121946	0.741251	0.742	0.772884	0.596071	1.08531	0.663414	1.52003	0.628992	chr1	46159997	46216485	56488	protein_coding	hira-stimul
IQCC	0.246052	0.371664	0.751925	0.678738	0.519207	0.432585	0.540214	0.658041	0.276587	0.266064	0.246052	0.371664	0.406039	0.442537	0.2622	0.180821	0.407321	0.283616	0.347946	0.15139	1.65022	1.19069	1.06563	0.486516	1.65543	0.763097	1.41412	0.407331	chr1	32671235	32674288	3053	protein_coding	hira-stimul
IQGAP3	0.641913	0.549642	0.706313	0.490295	0.376881	0.374563	0.731442	0.744563	0.649603	0.774432	0.641913	0.549642	0.381409	0.319672	0.190325	0.156567	0.551507	0.320907	0.81785	0.440652	0.594176	0.581601	0.296496	0.284853	0.859162	0.583847	1.27408	0.801707	chr1	156495196	156542396	47200	protein_coding	hira-stimul
IRF2BP2	6.68673	4.79553	12.0073	10.2917	4.07928	2.87011	3.42897	3.22411	3.96319	3.44713	6.68673	4.79553	6.48394	6.71019	2.06004	1.19971	2.58544	1.38959	4.98966	1.96142	0.969673	1.39926	0.308078	0.250172	0.386653	0.289768	0.746203	0.409009	chr1	234740014	234745271	5257	protein_coding	hira-stimul
IRF6	0.0189515	0.0200756	0.0133365	0.0103029	0.0257081	0.0160644	0.016049	0.00550689	0.0198342	0.0152007	0.0189515	0.0200756	0.00720171	0.00671749	0.0129826	0.00671492	0.0121009	0.00237347	0.0249514	0.0086492	0.380007	0.33461	0.685043	0.334482	0.638522	0.118227	1.31659	0.430831	chr1	209958967	209979520	20553	protein_coding	hira-stimul
ISG15	0.155576	0.0240339	0.187294	0.400121	0.361117	0.153854	0.279467	0.105483	1.00407	0.807423	0.155576	0.0240339	0.101139	0.260879	0.182364	0.064311	0.210718	0.0454632	1.26312	0.459424	0.650092	10.8546	1.17219	2.67584	1.35444	1.89163	8.11899	19.1157	chr1	948846	949919	1073	protein_coding	hira-inhib
ISG20L2	1.87421	2.27905	4.00285	4.07905	3.17793	3.43946	4.36157	4.4634	2.01345	2.54433	1.87421	2.27905	2.16154	2.65954	1.60485	1.43769	3.28862	1.92373	2.53292	1.44772	1.15331	1.16695	0.856283	0.630831	1.75467	0.844091	1.35146	0.635231	chr1	156692412	156697705	5293	protein_coding	hira-stimul
ITGA10	0.0235793	0.0188873	0.0417422	0.022433	0.0331906	0.0332287	0.0133484	0.0404675	0.030847	0.00496458	0.0235793	0.0188873	0.0225408	0.0146263	0.0167613	0.0138896	0.0100647	0.0174415	0.0388055	0.00282485	0.955957	0.7744	0.710846	0.735393	0.426844	0.923451	1.64575	0.149563	chr1	145524989	145543868	18879	protein_coding	hira-stimul
ITGB3BP	1.63661	1.32648	1.44918	1.06658	1.832	1.25533	2.23309	1.75868	1.25712	1.28369	1.63661	1.32648	0.782557	0.69541	0.92516	0.524728	1.68375	0.757991	1.58146	0.73042	0.478157	0.524252	0.56529	0.395579	1.0288	0.57143	0.9663	0.550645	chr1	63906440	63988944	82504	protein_coding	hira-stimul
ITPKB	0.038309	0.037428	0.030283	0.0422161	0.0160583	0.0371682	0.0292933	0.0508074	0.0419896	0.0526097	0.038309	0.037428	0.0163528	0.0275249	0.00810944	0.0155363	0.0220871	0.021898	0.0528649	0.0299349	0.426866	0.735409	0.211685	0.415099	0.576552	0.58507	1.37996	0.7998	chr1	226819390	226926876	107486	protein_coding	hira-stimul
IVNS1ABP	12.3928	12.4598	26.019	24.7076	18.1546	19.8339	16.5864	16.5274	11.9095	11.6622	12.3928	12.4598	14.0503	16.1094	9.16807	8.29057	12.5061	7.12331	14.9822	6.63579	1.13374	1.29291	0.73979	0.665385	1.00915	0.571703	1.20894	0.532576	chr1	185265521	185286461	20940	protein_coding	hira-stimul
JAK1	1.3491	1.26403	1.0632	0.990702	1.98186	1.35702	1.64958	1.39562	1.44098	1.55409	1.3491	1.26403	0.574128	0.645938	1.00084	0.567234	1.24378	0.601512	1.81275	0.884277	0.425564	0.511015	0.741857	0.448751	0.921936	0.475869	1.34368	0.69957	chr1	65298905	65432187	133282	protein_coding	hira-stimul
JMJD4	0.217412	0.12824	0.609601	0.907268	0.530796	0.547287	0.554821	0.497762	0.289594	0.429657	0.217412	0.12824	0.329185	0.591539	0.268052	0.228766	0.418335	0.214535	0.364309	0.244475	1.5141	4.61275	1.23292	1.78389	1.92416	1.67292	1.67566	1.90639	chr1	227918889	227923112	4223	protein_coding	hira-inhib
JTB	1.18107	1.28698	2.66033	3.63047	1.5858	2.05847	1.96537	2.13344	1.57158	1.80097	1.18107	1.28698	1.43658	2.36707	0.800829	0.86044	1.48189	0.919513	1.97705	1.02475	1.21634	1.83924	0.678054	0.668573	1.2547	0.714473	1.67395	0.796245	chr1	153946744	153950451	3707	protein_coding	hira-stimul
JUN	1.3219	0.341465	10.5207	5.70053	2.4063	1.96846	2.63501	1.26794	0.701005	1.17486	1.3219	0.341465	5.68118	3.71675	1.21518	0.822816	1.9868	0.546482	0.881864	0.668495	4.29774	10.8847	0.919269	2.40967	1.50299	1.6004	0.667119	1.95773	chr1	59246462	59249785	3323	protein_coding	hira-inhib
KANK4	0.0494634	0.0260217	0.0358078	0.0283442	0.0122711	0.0118985	0.0162097	0.0220936	0.039525	0.0247694	0.0494634	0.0260217	0.0193362	0.0184804	0.00619691	0.00497357	0.0122221	0.00952234	0.049762	0.0140938	0.39092	0.710193	0.125283	0.191132	0.247094	0.365938	1.00604	0.541617	chr1	62701836	62785083	83247	protein_coding	hira-stimul
KAZN	0.0608052	0.0665898	0.0449279	0.0537062	0.0566352	0.0544846	0.126511	0.0952942	0.0865121	0.0851839	0.0608052	0.0665898	0.0242611	0.0350164	0.0286008	0.0227746	0.0953893	0.0410718	0.108919	0.0484696	0.398997	0.525853	0.470367	0.342013	1.56877	0.616788	1.79127	0.727884	chr1	14925212	15444544	519332	protein_coding	hira-stimul
KCNAB2	0.244762	0.233023	0.290413	0.302798	0.257811	0.231037	0.612695	0.386121	0.304293	0.392471	0.244762	0.233023	0.156823	0.197424	0.130195	0.0965735	0.461972	0.166418	0.382801	0.223316	0.640716	0.847231	0.531923	0.414437	1.88743	0.71417	1.56397	0.958343	chr1	6052357	6161253	108896	protein_coding	hira-stimul
KCNC4	0.152587	0.148063	0.442959	0.413473	0.30923	0.309813	0.423799	0.315756	0.19362	0.176698	0.152587	0.148063	0.239198	0.269584	0.156161	0.129502	0.319544	0.136091	0.243574	0.100541	1.56762	1.82074	1.02342	0.87464	2.09418	0.919141	1.5963	0.679043	chr1	110753335	110776674	23339	protein_coding	hira-stimul
KCND3	0.000130422	0.000483553	0.000481846	0.000709037	0.00132101	0.00170252	0.000983985	0.000795854	0	0.000732267	0.000130422	0.000483553	0.000260197	0.000462292	0.00066711	0.000711653	0.000741925	0.000343013	0	0.00041666	1.99504	0.956032	5.11501	1.47172	5.68865	0.70936	0	0.861663	chr1	112318453	112531777	213324	protein_coding	hira-inhib
KCNH1	0.00354033	0.00497888	0.00195445	0.00265475	0.00146836	0.00275262	0.00223684	0.00229693	0.0072188	0.00342716	0.00354033	0.00497888	0.0010554	0.0017309	0.000741522	0.0011506	0.00168658	0.000989977	0.00908847	0.00195005	0.298109	0.347648	0.20945	0.231095	0.47639	0.198835	2.56712	0.391665	chr1	210851656	211307457	455801	protein_coding	hira-stimul
KCNJ10	0.00169673	0.00235905	0	0.000922425	0.00214821	0.00100677	0.000914373	0.00431404	0.00266364	0.000952647	0.00169673	0.00235905	0	0.000601421	0.00108485	0.00042083	0.000689437	0.00185935	0.00335086	0.000542056	0	0.254942	0.639375	0.17839	0.406333	0.788178	1.97489	0.229777	chr1	160007256	160040051	32795	protein_coding	hira-stimul
KCNK1	2.03444	1.98348	1.66944	1.62366	1.89873	1.77276	2.62761	2.29668	2.15495	2.72789	2.03444	1.98348	0.901498	1.05863	0.958859	0.741014	1.98122	0.989869	2.71308	1.55217	0.443118	0.533722	0.471313	0.373593	0.973839	0.499057	1.33358	0.782549	chr1	233749749	233808258	58509	protein_coding	hira-stimul
KCNK2	0.0187442	0.0255042	0.0110979	0.0185515	0.0123223	0.0175386	0.00492114	0.0102648	0.018737	0.0149766	0.0187442	0.0255042	0.00599287	0.0120956	0.00622276	0.00733113	0.00371054	0.00442413	0.0235899	0.00852169	0.319718	0.474258	0.331983	0.287448	0.197957	0.173467	1.25852	0.334129	chr1	215178884	215410436	231552	protein_coding	hira-stimul
KCNN3	0.00804978	0.00910285	0.00674108	0.00962774	0.00611505	0.00897965	0.00572622	0.0108066	0.00673977	0.00795455	0.00804978	0.00910285	0.00364018	0.00627729	0.0030881	0.00375349	0.00431757	0.00465764	0.00848537	0.00452614	0.452209	0.689596	0.383625	0.412343	0.536359	0.511669	1.05411	0.497222	chr1	154669941	154842754	172813	protein_coding	hira-stimul
KCNQ4	0.042393	0.0689932	0.0382448	0.0954034	0.0243403	0.0473837	0.0637554	0.0822188	0.0624241	0.06421	0.042393	0.0689932	0.0206522	0.062203	0.0122919	0.0198064	0.0480716	0.0354363	0.0785919	0.0365355	0.48716	0.901582	0.28995	0.287077	1.13395	0.51362	1.85389	0.529552	chr1	41249683	41306124	56441	protein_coding	hira-stimul
KCNT2	0.00283663	0.00330346	0.00161231	0.00347968	0.00331517	0.00431575	0.00141108	0.00110959	0.00479568	0.00196019	0.00283663	0.00330346	0.000870647	0.00226875	0.00167416	0.00180398	0.00106395	0.000478233	0.00603297	0.00111535	0.30693	0.68678	0.590194	0.546089	0.375077	0.144767	2.12681	0.33763	chr1	196194912	196577499	382587	protein_coding	hira-stimul
KCTD3	3.77433	3.36308	3.19236	2.99778	4.01514	3.01387	4.93729	4.20926	3.03831	2.935	3.77433	3.36308	1.72387	1.95455	2.02765	1.2598	3.72272	1.81419	3.82219	1.67001	0.456737	0.581179	0.53722	0.374596	0.986325	0.539443	1.01268	0.496573	chr1	215740734	215795149	54415	protein_coding	hira-stimul
KDM1A	3.30244	3.71933	2.14937	2.43982	2.72264	2.64273	3.64618	4.01983	3.90088	3.84792	3.30244	3.71933	1.16066	1.59076	1.37493	1.10466	2.74922	1.73255	4.91121	2.18947	0.351455	0.427701	0.416339	0.297005	0.832481	0.465822	1.48715	0.588672	chr1	23345940	23410184	64244	protein_coding	hira-stimul
KDM4A	1.21977	1.19088	1.38074	1.16158	1.10594	1.2496	1.17268	1.38994	1.55343	1.43377	1.21977	1.19088	0.7456	0.75735	0.5585	0.522333	0.884201	0.599064	1.95577	0.815815	0.611262	0.635958	0.457873	0.438611	0.724891	0.503043	1.60339	0.685052	chr1	44115796	44171189	55393	protein_coding	hira-stimul
KDM5B	1.63942	2.05718	1.57954	1.91546	1.57041	2.05027	1.37758	1.96228	2.018	2.40317	1.63942	2.05718	0.852952	1.24888	0.793057	0.857013	1.0387	0.845743	2.54066	1.3674	0.520276	0.607083	0.483742	0.416596	0.633575	0.411117	1.54973	0.664698	chr1	202696531	202777549	81018	protein_coding	hira-stimul
KHDRBS1	2.6033	2.77353	3.09753	2.80394	3.29078	2.90568	3.33965	3.32742	2.69727	3.07895	2.6033	2.77353	1.67267	1.82817	1.66184	1.21457	2.5181	1.43412	3.39317	1.75192	0.642518	0.659149	0.638361	0.437916	0.967271	0.517073	1.30341	0.631658	chr1	32479490	32509472	29982	protein_coding	hira-stimul
KIAA0040	0.032363	0.0264262	0.0910975	0.0712141	0.0595105	0.0557798	0.048169	0.0564238	0.0193545	0.0536463	0.032363	0.0264262	0.0491927	0.0464316	0.0300528	0.023316	0.0363194	0.0243187	0.024348	0.0305247	1.52003	1.75703	0.928616	0.882305	1.12225	0.920248	0.752339	1.15509	chr1	175126122	175162229	36107	protein_coding	hira-inhib
KIAA0090	0.884641	0.982539	1.18364	1.23302	1.46636	1.46509	1.2582	1.54654	1.08138	1.04863	0.884641	0.982539	0.639166	0.803929	0.740512	0.612408	0.948683	0.666559	1.36038	0.59667	0.722514	0.818216	0.837076	0.623291	1.07239	0.678404	1.53777	0.607274	chr1	19544583	19578046	33463	protein_coding	hira-stimul
KIAA0319L	1.18945	1.20424	0.873519	0.823211	1.04897	0.982676	0.866346	1.00356	1.24133	1.19527	1.18945	1.20424	0.4717	0.536734	0.52973	0.410759	0.653225	0.432534	1.56283	0.680109	0.39657	0.445703	0.445357	0.341094	0.549182	0.359176	1.31391	0.564762	chr1	35899090	36023037	123947	protein_coding	hira-stimul
KIAA0494	1.28903	1.35229	1.64809	1.57292	1.56678	1.7465	1.62349	1.72219	1.2917	1.6084	1.28903	1.35229	0.889969	1.02554	0.791224	0.730037	1.22411	0.742264	1.62496	0.91518	0.690417	0.758376	0.613813	0.539852	0.949638	0.548894	1.26061	0.676763	chr1	47140830	47184736	43906	protein_coding	hira-stimul
KIAA0754	1.3913	1.43208	1.41062	1.95139	0.802526	1.00295	1.42651	1.84881	1.68975	1.73243	1.3913	1.43208	0.761735	1.27231	0.405276	0.419233	1.07559	0.796837	2.1274	0.985753	0.547499	0.888432	0.291293	0.292744	0.773082	0.556419	1.52907	0.688336	chr1	39875175	39882154	6979	protein_coding	hira-stimul
KIAA0907	4.68152	4.8267	8.32598	7.15329	7.67054	7.936	6.9051	7.4976	5.51741	5.33417	4.68152	4.8267	4.49603	4.66395	3.87362	3.31725	5.20645	3.23147	6.9409	3.03514	0.960378	0.96628	0.827428	0.68727	1.11213	0.669498	1.48262	0.628824	chr1	155882835	155904188	21353	protein_coding	hira-stimul
KIAA1107	0.0686664	0.0583712	0.00969418	0.0188298	0.00996642	0.00560498	0.00848429	0.0208151	0.0543738	0.0548044	0.0686664	0.0583712	0.00523486	0.012277	0.00503304	0.00234288	0.00639715	0.00897131	0.0684566	0.0311837	0.0762361	0.210327	0.073297	0.0401376	0.0931628	0.153694	0.996945	0.534231	chr1	92632608	92650280	17672	protein_coding	hira-stimul
KIAA1324	0.0278764	0.030284	0.0601696	0.0501906	0.11499	0.10209	0.0675212	0.0731638	0.0357626	0.0434202	0.0278764	0.030284	0.0324916	0.0327243	0.0580699	0.0426736	0.050911	0.0315336	0.0449894	0.0247061	1.16556	1.08058	2.08312	1.40911	1.82631	1.04126	1.61389	0.815813	chr1	109656584	109749403	92819	protein_coding	hira-stimul
KIAA1522	0.79612	0.774257	0.673654	0.658822	0.435788	0.470388	1.01585	0.674443	0.945058	0.811763	0.79612	0.774257	0.363773	0.429552	0.220073	0.196622	0.765951	0.290685	1.18983	0.461893	0.456933	0.554792	0.276432	0.25395	0.962105	0.375437	1.49453	0.596563	chr1	33207511	33240571	33060	protein_coding	hira-stimul
KIAA1614	0.0388683	0.0493415	0.0395419	0.0349116	0.0395826	0.034093	0.0300533	0.0300772	0.0309512	0.0607249	0.0388683	0.0493415	0.0213526	0.0227624	0.0199892	0.0142509	0.0226602	0.0129633	0.0389366	0.0345525	0.549358	0.461323	0.514281	0.288821	0.582999	0.262726	1.00176	0.700272	chr1	180882312	180915239	32927	protein_coding	hira-stimul
KIAA1751	0.0137665	0.0127602	0.0203442	0.00778351	0.0139437	0.0143765	0.0178051	0.0106407	0.0144077	0.012367	0.0137665	0.0127602	0.0109859	0.00507485	0.00704157	0.00600938	0.013425	0.00458614	0.0181249	0.00703682	0.798015	0.397709	0.5115	0.470947	0.975197	0.35941	1.31659	0.551467	chr1	1884751	1935276	50525	protein_coding	hira-stimul
KIAA1804	1.62719	1.63544	1.5728	1.74552	1.45428	1.43385	2.20897	2.06078	1.41325	1.50597	1.62719	1.63544	0.849312	1.13808	0.734411	0.599349	1.66556	0.888196	1.77928	0.856897	0.52195	0.695886	0.451337	0.366476	1.02358	0.543093	1.09347	0.523955	chr1	233463513	233520894	57381	protein_coding	hira-stimul
KIAA2013	0.280542	0.35058	0.570968	0.769428	0.396484	0.391955	0.558714	0.372258	0.409923	0.408911	0.280542	0.35058	0.308323	0.501667	0.200224	0.163837	0.42127	0.160443	0.515683	0.23267	1.09903	1.43096	0.713706	0.467332	1.50163	0.457651	1.83817	0.663673	chr1	11979644	11986485	6841	protein_coding	hira-stimul
KIF14	1.19143	1.03206	0.882801	0.733575	0.741259	0.685729	0.748809	0.856581	1.34281	1.55762	1.19143	1.03206	0.476713	0.478291	0.374336	0.286635	0.564602	0.369186	1.6906	0.886286	0.400118	0.463433	0.31419	0.277731	0.473886	0.357718	1.41897	0.858754	chr1	200520624	200589862	69238	protein_coding	hira-stimul
KIF17	0.00361924	0.00335468	0.00573057	0.00674604	0.00392768	0.00613575	0.0133743	0.0115684	0.00811675	0.00812824	0.00361924	0.00335468	0.00309451	0.00439842	0.00198348	0.00256474	0.0100842	0.00498598	0.0102109	0.00462497	0.855016	1.31113	0.548037	0.764527	2.78628	1.48628	2.82128	1.37866	chr1	20990506	21044317	53811	protein_coding	hira-stimul
KIF1B	0.927472	0.842769	0.536299	0.458671	0.584752	0.498059	0.718433	0.71328	0.923675	0.937082	0.927472	0.842769	0.289601	0.299053	0.2953	0.208189	0.541698	0.307424	1.16291	0.5332	0.312248	0.354846	0.318392	0.247029	0.584059	0.364778	1.25385	0.632676	chr1	10270763	10441661	170898	protein_coding	hira-stimul
KIF21B	0.019465	0.0327607	0.0315411	0.0406576	0.0201047	0.0261389	0.0237399	0.0265688	0.0203716	0.0592457	0.019465	0.0327607	0.0170322	0.0265088	0.0101529	0.0109261	0.0178999	0.0114512	0.0256275	0.0337108	0.875016	0.809163	0.521596	0.333511	0.919593	0.349539	1.31659	1.029	chr1	200938513	200992828	54315	protein_coding	hira-stimul
KIF26B	0.00309619	0.00889187	0.00206275	0.0041943	0.00359874	0.00283102	0.00246178	0.0048524	0.00180612	0.00541465	0.00309619	0.00889187	0.00111389	0.00273468	0.00181736	0.00118337	0.00185618	0.00209138	0.0022721	0.00308094	0.35976	0.307549	0.586968	0.133084	0.599505	0.235202	0.733837	0.346489	chr1	245318286	245866428	548142	protein_coding	hira-stimul
KIF2C	1.34776	1.371	1.64881	1.5391	1.15697	1.34056	1.15445	1.62737	1.65025	1.81199	1.34776	1.371	0.890357	1.00349	0.58427	0.560354	0.870455	0.701396	2.07766	1.03102	0.66062	0.731943	0.433512	0.408719	0.645853	0.511595	1.54157	0.752022	chr1	45205489	45233438	27949	protein_coding	hira-stimul
KIFAP3	0.779811	0.682144	0.591413	0.483889	0.455553	0.433024	0.441559	0.447277	0.853126	0.675505	0.779811	0.682144	0.319363	0.315496	0.230054	0.181004	0.332935	0.192776	1.07409	0.384362	0.409539	0.462506	0.295013	0.265346	0.426944	0.282604	1.37737	0.563462	chr1	169890469	170043879	153410	protein_coding	hira-stimul
KIRREL	1.99975	2.31609	1.28912	1.50462	1.50768	1.61676	2.76285	2.66764	2.01817	2.19777	1.99975	2.31609	0.696125	0.981012	0.761378	0.675806	2.08319	1.14975	2.54088	1.25053	0.348106	0.423564	0.380737	0.291787	1.04172	0.49642	1.2706	0.539932	chr1	157963062	158065844	102782	protein_coding	hira-stimul
KLF17	0.111029	0.0856491	0.0525895	0.0557175	0.0800182	0.026352	0.155745	0.0972841	0.137446	0.128439	0.111029	0.0856491	0.0283983	0.0363278	0.0404092	0.0110151	0.117432	0.0419294	0.173045	0.0730818	0.255774	0.424147	0.363952	0.128608	1.05767	0.489549	1.55855	0.85327	chr1	44584521	44600809	16288	protein_coding	hira-stimul
KLHDC9	0.013995	0.012972	0.0861748	0.0760838	0.035438	0.0498246	0.0452518	0.0284665	0.0878813	0.0785766	0.013995	0.012972	0.0465344	0.0496066	0.0178962	0.0208267	0.0341199	0.0122691	0.110555	0.0447101	3.32507	3.82413	1.27876	1.60551	2.438	0.945811	7.89958	3.44666	chr1	161068150	161070138	1988	protein_coding	hira-stimul
KLHL12	0.954226	0.669977	1.22425	0.972	1.20534	0.95649	1.28671	1.15924	0.881387	0.83412	0.954226	0.669977	0.661095	0.633744	0.608697	0.399813	0.970179	0.499632	1.10878	0.474614	0.692808	0.945919	0.637896	0.596756	1.01672	0.745746	1.16197	0.708404	chr1	202860229	202896371	36142	protein_coding	hira-stimul
KLHL17	0.021681	0.0251202	0.0133501	0.0884013	0.0266582	0.0192969	0.0292098	0.0254424	0.0800724	0.0304326	0.021681	0.0251202	0.00720905	0.0576376	0.0134624	0.0080661	0.0220242	0.0109657	0.100731	0.0173161	0.332506	2.29447	0.62093	0.3211	1.01583	0.436528	4.64605	0.689332	chr1	895966	901099	5133	protein_coding	hira-stimul
KLHL20	0.733136	0.820409	0.797801	0.814841	0.946813	1.10236	0.837814	1.16783	0.81354	1.01788	0.733136	0.820409	0.430813	0.531276	0.478141	0.460786	0.631712	0.503335	1.02343	0.579174	0.58763	0.647575	0.652185	0.561655	0.861657	0.613517	1.39597	0.705957	chr1	173684079	173755840	71761	protein_coding	hira-stimul
KLHL21	0.873218	1.00235	1.64178	2.76706	1.30507	1.50596	2.07883	1.58433	1.13523	1.49188	0.873218	1.00235	0.886561	1.80412	0.65906	0.629491	1.56744	0.682846	1.42812	0.84888	1.01528	1.79989	0.754749	0.628015	1.79501	0.681245	1.63547	0.84689	chr1	6650783	6662929	12146	protein_coding	hira-stimul
KMO	0.012703	0.0133985	0.0161832	0.0185655	0.031057	0.0332687	0.0226615	0.021829	0.0192543	0.0482039	0.012703	0.0133985	0.00873893	0.0121047	0.0156838	0.0139063	0.0170868	0.0094083	0.0242219	0.027428	0.687942	0.903437	1.23465	1.0379	1.3451	0.70219	1.90679	2.0471	chr1	241695433	241758949	63516	protein_coding	hira-indep
KPNA6	1.69558	2.01711	1.57844	1.7133	1.75442	2.06448	1.83276	2.31984	1.95401	2.23154	1.69558	2.01711	0.852358	1.11707	0.885982	0.862953	1.3819	0.999851	2.45814	1.26975	0.502694	0.553798	0.522525	0.427816	0.815002	0.495685	1.44974	0.629488	chr1	32573643	32642168	68525	protein_coding	hira-stimul
KRTCAP2	0.986297	1.32197	2.12342	2.60577	1.51826	1.76832	1.62897	1.95566	1.18819	1.59603	0.986297	1.32197	1.14665	1.69896	0.766721	0.739158	1.22824	0.842889	1.49474	0.908141	1.16258	1.28517	0.777374	0.559134	1.24531	0.637601	1.51551	0.68696	chr1	155141883	155145804	3921	protein_coding	hira-stimul
KTI12	1.06156	0.894195	2.94953	3.036	2.23154	1.94039	1.93028	1.99308	1.1678	1.10491	1.06156	0.894195	1.59275	1.97947	1.12693	0.811083	1.45543	0.859017	1.46909	0.628694	1.50038	2.21369	1.06158	0.907054	1.37103	0.96066	1.3839	0.703084	chr1	52497776	52499472	1696	protein_coding	hira-stimul
L1TD1	0.0412697	0.0411955	0.0430048	0.0396948	0.0301449	0.0527428	0.0376375	0.0629584	0.0415306	0.0606018	0.0412697	0.0411955	0.0232226	0.025881	0.0152232	0.0220465	0.0283787	0.0271351	0.052287	0.0344824	0.562703	0.628248	0.36887	0.535167	0.687639	0.65869	1.26696	0.837043	chr1	62660473	62678001	17528	protein_coding	hira-stimul
LAMB3	0.385402	0.215041	0.474659	0.320755	0.447636	0.259282	0.681676	0.31887	0.720762	0.613293	0.385402	0.215041	0.256316	0.209132	0.226056	0.10838	0.513984	0.137433	0.906719	0.348964	0.665061	0.972523	0.586546	0.503996	1.33363	0.639101	2.35266	1.62278	chr1	209788217	209825820	37603	protein_coding	hira-stimul
LAMC1	1.46435	1.44888	1.00766	0.994692	1.5909	1.27987	1.58412	1.49269	1.67781	1.83859	1.46435	1.44888	0.544136	0.648539	0.803404	0.534986	1.19443	0.643349	2.11068	1.04616	0.371589	0.447614	0.548642	0.369241	0.81567	0.444032	1.44138	0.722046	chr1	182992594	183114727	122133	protein_coding	hira-stimul
LAMC2	0.00706278	0.00960153	0.00869784	0.0174065	0.0160958	0.0229095	0.0126871	0.0129294	0.0128123	0.019563	0.00706278	0.00960153	0.00469683	0.011349	0.00812838	0.00957617	0.00956607	0.00557257	0.0161179	0.0111313	0.665012	1.182	1.15088	0.997359	1.35443	0.580384	2.28209	1.15933	chr1	183155173	183214262	59089	protein_coding	hira-stimul
LAMTOR2	0.396934	0.313412	0.452617	0.543477	0.176825	0.366371	0.459507	0.411167	0.453887	0.544775	0.396934	0.313412	0.244413	0.354347	0.0892966	0.153143	0.346468	0.177213	0.571444	0.309977	0.615753	1.13061	0.224966	0.488632	0.872861	0.565431	1.43964	0.98904	chr1	156024516	156028301	3785	protein_coding	hira-stimul
LAX1	0.0273326	0.0207283	0.0214202	0.0216136	0.00314597	0.00884621	0.0267811	0.0429604	0.0156031	0.0195315	0.0273326	0.0207283	0.0115669	0.0140921	0.00158871	0.00369772	0.0201929	0.0185159	0.0196443	0.0111134	0.423191	0.679847	0.0581253	0.17839	0.738786	0.893268	0.718713	0.536147	chr1	203734283	203745480	11197	protein_coding	hira-stimul
LBR	2.58396	2.21232	2.34114	2.10983	1.50616	1.30654	2.22678	2.19631	2.15008	1.94262	2.58396	2.21232	1.26422	1.37561	0.760611	0.546134	1.67899	0.94661	2.70695	1.10535	0.489255	0.621795	0.294359	0.24686	0.649775	0.427881	1.0476	0.499634	chr1	225589203	225616557	27354	protein_coding	hira-stimul
LDLRAP1	0.353458	0.367489	0.465833	0.549973	0.34232	0.39278	0.636429	0.554429	0.386675	0.387574	0.353458	0.367489	0.25155	0.358582	0.172872	0.164182	0.479867	0.238959	0.486824	0.22053	0.711682	0.975764	0.489087	0.446767	1.35764	0.650248	1.37732	0.600099	chr1	25870075	25895377	25302	protein_coding	hira-stimul
LEMD1	0.0293879	0.0247058	0.031983	0.0371408	0.0250936	0.0283867	0.0272547	0.0368389	0.0286109	0.03607	0.0293879	0.0247058	0.0172708	0.0242158	0.0126723	0.0118656	0.02055	0.0158776	0.0360211	0.0205238	0.587685	0.980167	0.431207	0.480278	0.699269	0.642666	1.22571	0.830729	chr1	205350505	205391214	40709	protein_coding	hira-stimul
LENEP	0.190562	0.210601	0.254536	0.155398	0.144762	0.124379	0.0821558	0.0969034	0.111225	0.128392	0.190562	0.210601	0.137449	0.101319	0.0731048	0.0519904	0.0619455	0.0417654	0.140032	0.073055	0.721285	0.481097	0.383627	0.246867	0.325067	0.198315	0.734838	0.346888	chr1	154966061	154966791	730	protein_coding	hira-stimul
LEPR	0.209743	0.17756	0.0694564	0.0679613	0.0907215	0.0552404	0.148509	0.139448	0.0902247	0.108565	0.209743	0.17756	0.0375065	0.0443108	0.0458144	0.0230905	0.111976	0.0601021	0.113593	0.0617735	0.178821	0.249554	0.218431	0.130043	0.533871	0.338489	0.541581	0.347902	chr1	65890985	66103176	212191	protein_coding	hira-stimul
LEPRE1	0.323139	0.284604	0.705076	0.587495	0.497399	0.515543	0.505802	0.512733	0.515003	0.406523	0.323139	0.284604	0.380741	0.383047	0.251186	0.215497	0.381375	0.220988	0.647874	0.231312	1.17826	1.34589	0.777333	0.757182	1.18022	0.776475	2.00494	0.812749	chr1	43212005	43232755	20750	protein_coding	hira-stimul
LEPROT	2.94607	2.5468	3.33827	3.43872	3.4815	3.33998	2.98097	3.51655	2.79947	2.70933	2.94607	2.5468	1.80267	2.24205	1.75816	1.39611	2.24765	1.51563	3.52173	1.54161	0.611888	0.880338	0.596781	0.548183	0.762932	0.595113	1.1954	0.605312	chr1	65886130	65901690	15560	protein_coding	hira-stimul
LGR6	0.00995449	0.0159932	0.0111693	0.0139503	0.00728189	0.00997557	0.0116827	0.0159733	0.0131963	0.0223562	0.00995449	0.0159932	0.00603142	0.0090956	0.00367735	0.00416979	0.00880876	0.00688449	0.0166141	0.0127207	0.6059	0.568716	0.369417	0.260723	0.884903	0.430464	1.66901	0.79538	chr1	202163117	202288889	125772	protein_coding	hira-stimul
LHX4	0.152302	0.101932	0.154995	0.14532	0.113336	0.12246	0.381723	0.208634	0.232262	0.136818	0.152302	0.101932	0.0836973	0.0947486	0.0572347	0.0511883	0.287819	0.0899213	0.292418	0.0778494	0.549548	0.929528	0.375797	0.502181	1.88979	0.882169	1.91999	0.763739	chr1	180199432	180244188	44756	protein_coding	hira-stimul
LHX8	0.0016811	0.00155821	0	0	0	0.000997495	0	0.000854859	0	0	0.0016811	0.00155821	0	0	0	0.000416953	0	0.000368444	0	0	0	0	0	0.267585	0	0.236454	0	0	chr1	75594118	75627218	33100	protein_coding	hira-indep
LHX9	0.0173504	0.0263162	0.0427342	0.0840351	0.0319522	0.0636059	0.0164118	0.0224582	0.0297139	0.0301102	0.0173504	0.0263162	0.0230765	0.0547909	0.0161359	0.0265873	0.0123745	0.00967948	0.0373801	0.0171327	1.33003	2.08202	0.929999	1.0103	0.713211	0.367815	2.15442	0.651033	chr1	197881634	197899273	17639	protein_coding	hira-stimul
LIN28A	0.0704692	0.0952555	0.0542395	0.0893911	0.0892204	0.090596	0.0680403	0.0985447	0.0491677	0.0873741	0.0704692	0.0952555	0.0292893	0.058283	0.0450563	0.0378691	0.0513024	0.0424728	0.061853	0.0497159	0.415633	0.61186	0.639376	0.397553	0.728011	0.445883	0.877731	0.521921	chr1	26737268	26756219	18951	protein_coding	hira-stimul
LIN9	1.29097	1.2835	1.0545	0.988559	1.19654	1.11805	1.46415	1.53113	1.4957	1.31406	1.29097	1.2835	0.56943	0.64454	0.604253	0.467345	1.10397	0.659917	1.88309	0.7477	0.441087	0.502174	0.468061	0.364118	0.855147	0.514154	1.45866	0.582548	chr1	226418860	226497198	78338	protein_coding	hira-stimul
LINC00115	1.27362	0.736929	3.92441	3.87699	2.65923	2.88641	1.52728	1.58865	1.34739	1.37588	1.27362	0.736929	2.11918	2.5278	1.34291	1.20652	1.15157	0.684708	1.69502	0.782876	1.6639	3.43018	1.0544	1.63723	0.90417	0.929137	1.33087	1.06235	chr1	761585	762902	1317	lincRNA	hira-stimul
LINC00339	0.879714	0.722479	1.74469	1.61	1.07276	0.994944	0.922921	0.696917	1.18236	1.08133	0.879714	0.722479	0.942133	1.04972	0.541744	0.415887	0.695882	0.300371	1.48741	0.615277	1.07095	1.45294	0.615818	0.575638	0.791033	0.415751	1.69079	0.851619	chr1	22351706	22357715	6009	lincRNA	hira-stimul
LINC00466	0.0300831	0.0153281	0.029248	0.0164503	0.0327423	0.0181633	0.0208574	0.0195022	0.0222784	0.015804	0.0300831	0.0153281	0.0157939	0.0107256	0.0165349	0.00759226	0.0157265	0.00840545	0.0280262	0.00899248	0.52501	0.699734	0.54964	0.495316	0.522768	0.548369	0.931627	0.586666	chr1	63624753	63782901	158148	lincRNA	hira-stimul
LINC00467	0.651354	0.633698	1.10208	0.92185	1.04089	0.899986	0.577677	0.779174	0.864807	0.743693	0.651354	0.633698	0.595123	0.601046	0.525649	0.376194	0.435568	0.335824	1.08793	0.423161	0.913671	0.948474	0.80701	0.593649	0.668712	0.529943	1.67025	0.667765	chr1	211556096	211605877	49781	processed_transcript	hira-stimul
LINGO4	0.0217446	0.0251938	0.0200839	0	0	0.00645117	0.0058591	0	0	0.018313	0.0217446	0.0251938	0.0108453	0	0	0.00269659	0.00441776	0	0	0.0104201	0.498759	0	0	0.107034	0.203166	0	0	0.413598	chr1	151772764	151777882	5118	protein_coding	hira-inhib
LIX1L	0.932352	0.612369	1.22589	1.02056	0.420045	0.486096	0.794057	0.704598	1.03328	0.795845	0.932352	0.612369	0.661981	0.665405	0.212123	0.203188	0.598719	0.303682	1.3009	0.452836	0.710011	1.08661	0.227514	0.331807	0.64216	0.495913	1.39529	0.739482	chr1	145477084	145499091	22007	protein_coding	hira-stimul
LMNA	8.10332	5.9809	13.7064	11.2194	2.70932	3.82934	3.45664	3.4532	4.41334	3.5952	8.10332	5.9809	7.40146	7.31505	1.36821	1.60066	2.60631	1.48833	5.5564	2.04567	0.913386	1.22307	0.168845	0.267629	0.321634	0.248847	0.685694	0.342034	chr1	156084460	156109878	25418	protein_coding	hira-stimul
LMO4	1.38608	1.55824	3.34571	3.53718	2.6249	3.00469	1.44679	1.77457	1.64534	1.84055	1.38608	1.55824	1.80668	2.30624	1.32557	1.25596	1.09088	0.76484	2.06984	1.04727	1.30345	1.48003	0.956348	0.806012	0.787025	0.490836	1.4933	0.672087	chr1	87794150	87814607	20457	protein_coding	hira-stimul
LMOD1	0.0177589	0.0048868	0.0170861	0.0199126	0.0140528	0.0164647	0.00837404	0.0158036	0.0075506	0.00910806	0.0177589	0.0048868	0.00922649	0.012983	0.00709666	0.00688224	0.00631403	0.00681135	0.00950621	0.00518249	0.519542	2.65675	0.399612	1.40833	0.355542	1.39383	0.535292	1.06051	chr1	201865583	201915716	50133	protein_coding	hira-inhib
LOC100129046	0.0310553	0.0191902	0.050993	0.00750364	0	0.0122847	0.0409097	0	0	0.00387475	0.0310553	0.0191902	0.0275362	0.00489237	0	0.005135	0.0308459	0	0	0.00220473	0.886683	0.254941	0	0.267585	0.993258	0	0	0.114888	chr1	94057524	94065587	8063	lncRNA	hira-inhib
LOC100129138	0.0893275	0.0636907	0.194629	0.0971255	0.0956973	0.138624	0.103684	0.118802	0.0575313	0.0694438	0.0893275	0.0636907	0.1051	0.0633258	0.0483271	0.0579448	0.0781777	0.0512037	0.0723744	0.0395135	1.17657	0.994271	0.541011	0.909785	0.875181	0.803943	0.810214	0.620397	chr1	104615644	104619693	4049	pseudogene	hira-stimul
LOC100129196	0.230252	0.179095	1.02037	0.6234	0.521202	0.358036	0.438124	0.242906	0.295603	0.293059	0.230252	0.179095	0.551	0.406457	0.263207	0.149659	0.330345	0.104692	0.371869	0.166751	2.39303	2.2695	1.14313	0.835641	1.43471	0.584564	1.61505	0.931073	chr1	31191618	31199593	7975	lncRNA	hira-stimul
LOC100129269	0.131462	0.116314	0.121422	0.17886	0.170226	0.170191	0.148131	0.151932	0.118823	0.201302	0.131462	0.116314	0.0655679	0.116617	0.0859641	0.0711398	0.111691	0.0654827	0.149479	0.114541	0.498759	1.0026	0.653909	0.611619	0.849605	0.562982	1.13705	0.984755	chr1	112141628	112150940	9312	lncRNA	hira-stimul
LOC100129534	0.0247528	0.013016	0.0691733	0.0776355	0.0940178	0.0881238	0.0266787	0.0755226	0.129528	0.0138977	0.0247528	0.013016	0.0373536	0.0506183	0.047479	0.0368357	0.0201157	0.0325502	0.162946	0.00790779	1.50906	3.88893	1.91813	2.83004	0.812665	2.50079	6.58294	0.607544	chr1	2281852	2284100	2248	pseudogene	hira-stimul
LOC100129924	0.209607	0.207554	0.140518	0.128608	0.199499	0.174096	0.105412	0.149201	0.139321	0.109825	0.209607	0.207554	0.0758797	0.0838524	0.100747	0.0727721	0.0794806	0.0643056	0.175405	0.0624904	0.362009	0.404003	0.480647	0.350618	0.379189	0.309826	0.836829	0.30108	chr1	43253660	43263901	10241	protein_coding	hira-stimul
LOC100130000	0.0267412	0.0171598	0.00506644	0.0134195	0.0117196	0.0109849	0.0144109	0.0292884	0.0226046	0.017324	0.0267412	0.0171598	0.00273588	0.00874951	0.0059184	0.00459169	0.0108658	0.0126233	0.0284592	0.00985736	0.102309	0.509884	0.221321	0.267584	0.406332	0.735632	1.06425	0.574445	chr1	143687129	143714180	27051	pseudogene	hira-stimul
LOC100130093	0.0239186	0.00886809	0.0589117	0.0780199	0.0181699	0.0340616	0.0360914	0.029191	0.0350457	0.0483457	0.0239186	0.00886809	0.0318123	0.050869	0.0091758	0.0142377	0.0272129	0.0125813	0.0441225	0.0275087	1.33002	5.73618	0.383626	1.6055	1.13773	1.41872	1.8447	3.10199	chr1	227916239	227922055	5816	protein_coding	hira-inhib
LOC100130557	1.90762	1.21099	4.50818	3.16689	2.43395	1.58756	1.88441	1.84074	1.59207	1.45312	1.90762	1.21099	2.43442	2.06481	1.22914	0.6636	1.42085	0.793359	2.00282	0.826825	1.27615	1.70506	0.644334	0.547981	0.744826	0.655133	1.04991	0.682768	chr1	41154751	41157933	3182	lncRNA	hira-stimul
LOC100131060	0.206909	0.217671	0.154026	0.120369	0.107919	0.0778091	0.136373	0.105218	0.236376	0.180087	0.206909	0.217671	0.083174	0.0784806	0.0544991	0.0325242	0.102825	0.045349	0.297597	0.10247	0.401984	0.360547	0.263396	0.149419	0.496959	0.208337	1.4383	0.470754	chr1	59250822	59365384	114562	lncRNA	hira-stimul
LOC100131234	1.85238	2.60231	1.44505	2.12262	1.00944	1.84628	1.41084	1.97085	1.88817	2.16574	1.85238	2.60231	0.780327	1.38395	0.509767	0.771745	1.06377	0.849436	2.37721	1.23231	0.421256	0.531815	0.275196	0.296562	0.574274	0.326416	1.28333	0.473543	chr1	198777131	198906558	129427	lncRNA	hira-stimul
LOC100131564	0.64754	0.572786	0.767717	0.547351	0.752792	0.675988	0.491339	0.669659	0.720956	0.676399	0.64754	0.572786	0.414567	0.356873	0.38016	0.282563	0.37047	0.288623	0.906963	0.384871	0.640219	0.623047	0.587083	0.493313	0.572118	0.503893	1.40063	0.671928	chr1	93775665	93811368	35703	lncRNA	hira-stimul
LOC100132111	0.126975	0.0497933	0.0841992	0.0424798	0.0370988	0.0289776	0.0315817	0.0347675	0.245333	0.159034	0.126975	0.0497933	0.0454676	0.0276968	0.0187349	0.0121126	0.0238126	0.0149848	0.308874	0.0904903	0.358083	0.556236	0.147548	0.243258	0.187538	0.30094	2.43256	1.81732	chr1	151810944	151816641	5697	lncRNA	hira-stimul
LOC100132774	0.278075	0.186528	0.549723	0.497286	0.413003	0.29526	0.454495	0.424786	0.195294	0.262952	0.278075	0.186528	0.29685	0.32423	0.208567	0.123419	0.342689	0.183083	0.24568	0.14962	1.06752	1.73824	0.750037	0.661663	1.23236	0.98153	0.883502	0.80213	chr1	44165408	44173012	7604	lncRNA	hira-indep
LOC100133331	0.02423	0.0224589	0.0149197	0.00658631	0.00766936	0	0.0130576	0	0.00633966	0.00680211	0.02423	0.0224589	0.00805664	0.00429427	0.00387303	0	0.00984543	0	0.00798163	0.0038704	0.332507	0.191206	0.159844	0	0.406332	0	0.329411	0.172333	chr1	661138	665731	4593	lncRNA	hira-stimul
LOC100133612	0.314395	0.239988	0.640116	0.48662	0.374638	0.39724	0.277065	0.265202	0.272909	0.245052	0.314395	0.239988	0.345663	0.317276	0.189192	0.166046	0.208907	0.114302	0.34332	0.139435	1.09945	1.32205	0.601766	0.691894	0.664473	0.476282	1.092	0.581007	chr1	3816967	3832011	15044	lncRNA	hira-stimul
LOC100287722	0.07111	0.0682248	0.0967905	0.0766395	0.0916113	0.0954912	0.0773151	0.0932556	0.0731165	0.0945603	0.07111	0.0682248	0.0522669	0.049969	0.0462637	0.0399153	0.0582956	0.0401932	0.0919806	0.0538048	0.735014	0.732416	0.650594	0.585056	0.819794	0.589128	1.2935	0.78864	chr1	114399256	114443859	44603	lncRNA	hira-stimul
LOC100288069	0.167045	0.119391	0.161104	0.181628	0.160532	0.229285	0.125813	0.139186	0.153763	0.140119	0.167045	0.119391	0.0869962	0.118421	0.0810687	0.0958411	0.094863	0.0599892	0.193588	0.0797277	0.520795	0.991879	0.48531	0.80275	0.567889	0.50246	1.1589	0.667787	chr1	700244	714068	13824	lncRNA	hira-stimul
LOC100289178	0.130517	0.122159	0.100562	0.0751015	0.0791548	0.0771318	0.0446526	0.0670183	0.119944	0.108804	0.130517	0.122159	0.0543035	0.0489662	0.0399732	0.0322411	0.0336681	0.0288849	0.151009	0.0619095	0.416064	0.40084	0.306268	0.263927	0.257959	0.236453	1.15701	0.506794	chr1	68297970	68668670	370700	lncRNA	hira-stimul
LOC100289211	0.0247454	0.0152911	0.0406322	0.0269056	0.0208866	0	0.00889026	0.00838892	0.025898	0.0277872	0.0247454	0.0152911	0.0219414	0.0175425	0.0105477	0	0.00670326	0.00361562	0.0326056	0.0158109	0.886686	1.14723	0.42625	0	0.270889	0.236453	1.31764	1.03399	chr1	146853913	146989699	135786	lncRNA	hira-stimul
LOC100302401	2.104	1.95021	4.13472	3.80874	4.05247	2.94842	2.38833	2.06015	2.29571	2.09872	2.104	1.95021	2.23275	2.4833	2.0465	1.23244	1.8008	0.887925	2.888	1.19417	1.06119	1.27335	0.97267	0.631952	0.855894	0.455297	1.37263	0.61233	chr1	178060642	178063128	2486	lncRNA	hira-stimul
LOC100505633	0.00155753	0.0129931	0	0.00846748	0	0.00369669	0.00335743	0.00158405	0.00815037	0.00699593	0.00155753	0.0129931	0	0.0055208	0	0.00154522	0.0025315	0.000682726	0.0102613	0.00398068	0	0.424902	0	0.118926	1.62533	0.0525452	6.5882	0.306369	chr1	159931013	159948876	17863	lncRNA	hira-stimul
LOC100505666	0.0621558	0.049382	0.0951908	0.103167	0.0318527	0.0561992	0.0822675	0.065298	0.0714249	0.0448689	0.0621558	0.049382	0.051403	0.0672649	0.0160856	0.0234913	0.0620297	0.0281434	0.0899239	0.0255304	0.827003	1.36213	0.258795	0.475705	0.997971	0.569913	1.44675	0.516998	chr1	155017667	155036467	18800	lncRNA	hira-stimul
LOC100505768	0.000796851	0.0014225	0	0.00166865	0	0	0	0	0.00160616	0	0.000796851	0.0014225	0	0.00108796	0	0	0	0	0.00202216	0	0	0.764822	0	0	0	0	2.53768	0	chr1	87819209	87837338	18129	lncRNA	hira-stimul
LOC100505795	0.00503477	0.0186669	0.018601	0.30656	0.114741	0.143397	0.0379855	0.10241	0.0474235	0.0678437	0.00503477	0.0186669	0.0100445	0.199877	0.0579442	0.0599399	0.0286411	0.0441387	0.0596588	0.0386031	1.99503	10.7076	11.5088	3.21103	5.68865	2.36454	11.8494	2.068	chr1	164738352	164743878	5526	lncRNA	hira-stimul
LOC100505918	0.0012383	0.00803449	0.00457492	0.0161568	0.0407628	0.0470244	0.00800788	0.0151126	0.00907184	0.0152957	0.0012383	0.00803449	0.00247046	0.0105342	0.0205852	0.0196562	0.00603794	0.00651353	0.0114124	0.00870325	1.99504	1.31113	16.6238	2.44648	4.87599	0.810696	9.21616	1.08324	chr1	168369426	168391894	22468	lncRNA	hira-stimul
LOC100506023	0.327987	0.32936	0.20167	0.174811	0.182168	0.161201	0.227161	0.20418	0.295034	0.255386	0.327987	0.32936	0.108902	0.113977	0.0919948	0.067382	0.171279	0.0880016	0.371448	0.145315	0.332031	0.346055	0.280483	0.204585	0.522214	0.26719	1.13251	0.441203	chr1	173204198	173446294	242096	lncRNA	hira-stimul
LOC100506046	0.120269	0.110763	0.0569658	0.114841	0.0380677	0.0951501	0.162863	0	0	0	0.120269	0.110763	0.0307615	0.0748763	0.0192242	0.0397727	0.122799	0	0	0	0.255773	0.676005	0.159843	0.35908	1.02103	0	0	0	chr1	173832385	173833079	694	lncRNA	hira-indep
LOC100506343	0.0104884	0.0097217	0.0258329	0.011404	0.022132	0.0124467	0.0301451	0.00355564	0.0109769	0.0196293	0.0104884	0.0097217	0.0139498	0.00743541	0.0111767	0.00520272	0.0227294	0.00153248	0.0138089	0.0111691	1.33002	0.764826	1.06562	0.535166	2.1671	0.157635	1.31659	1.14888	chr1	112282462	112290420	7958	lncRNA	hira-stimul
LOC100506730	1.62188	1.81921	1.72003	1.57329	2.12718	2.21516	2.56907	2.6353	1.38079	1.49309	1.62188	1.81921	0.928816	1.02579	1.07423	0.925937	1.93708	1.13581	1.73703	0.849568	0.572679	0.563863	0.662334	0.508977	1.19434	0.624345	1.071	0.466998	chr1	19619740	19622230	2490	lncRNA	hira-stimul
LOC100506801	0.0253697	0.00391921	0	0.00919481	0.0107068	0	0	0	0.00885047	0.00465673	0.0253697	0.00391921	0	0.00599502	0.00540693	0	0	0	0.0111427	0.00264968	0	1.52965	0.213126	0	0	0	0.439215	0.676075	chr1	21619782	21626362	6580	lncRNA	hira-inhib
LOC100506810	0.0805166	0.0373155	0.360569	0.330438	0.0046337	0.0152012	0	0.00744431	0.0609903	0.086304	0.0805166	0.0373155	0.194707	0.215446	0.00234002	0.0063541	0	0.0032085	0.0767868	0.049107	2.41823	5.77362	0.0290626	0.17028	0	0.085983	0.953676	1.31599	chr1	234859788	234867390	7602	lncRNA	hira-inhib
LOC100506963	0.781119	0.576371	0.931353	0.714229	0.546586	0.442291	0.5674	0.535402	0.963774	0.796919	0.781119	0.576371	0.502931	0.465677	0.276026	0.184878	0.42782	0.230758	1.21339	0.453447	0.643859	0.807947	0.353372	0.320762	0.547701	0.400364	1.5534	0.786727	chr1	24086871	24104787	17916	lncRNA	hira-stimul
LOC100507178	1.72887	2.04518	1.36283	1.4576	2.47429	1.89495	1.84321	2.19214	2.22679	1.92615	1.72887	2.04518	0.735928	0.950355	1.24952	0.792089	1.38978	0.944812	2.8013	1.09598	0.42567	0.46468	0.722736	0.387296	0.803866	0.46197	1.62031	0.535884	chr1	41480261	41509562	29301	lncRNA	hira-stimul
LOC100507423	0.000881564	0.000817124	0.00434259	0	8.58569e-05	0	9.1361e-05	0.00010345	0	0.00217022	0.000881564	0.000817124	0.002345	0	4.33577e-05	0	6.88862e-05	4.45869e-05	0	0.00123486	2.66004	0	0.0491827	0	0.0781409	0.0545657	0	1.51122	chr1	47004367	47035927	31560	lncRNA	hira-inhib
LOC100507564	0.0333279	0.0123567	0.0902956	0.108712	0.00843924	0.102832	0.0071842	0.135581	0.0279042	0.0598794	0.0333279	0.0123567	0.0487596	0.0708802	0.00426182	0.0429838	0.00541689	0.0584354	0.0351314	0.0340714	1.46303	5.73618	0.127875	3.47858	0.162533	4.72905	1.05411	2.75732	chr1	53704281	53708455	4174	lncRNA	hira-inhib
LOC100507634	0.149435	0.163696	0.869961	1.11435	0.687995	0.80887	0.14642	0.151979	0.327009	0.228824	0.149435	0.163696	0.469779	0.726556	0.347437	0.338108	0.110401	0.0655029	0.411377	0.130201	3.1437	4.43845	2.32501	2.06546	0.738787	0.40015	2.75288	0.795382	chr1	55681080	55683128	2048	lncRNA	hira-stimul
LOC100527964	0.969235	0.95451	0.38912	0.440918	0.154405	0.0855194	0.344807	0.197971	0.905042	0.847763	0.969235	0.95451	0.210125	0.287479	0.0779745	0.0357471	0.259984	0.0853255	1.13945	0.482377	0.216794	0.301179	0.0804496	0.0374507	0.268237	0.0893919	1.17562	0.505366	chr1	180238797	180243816	5019	lncRNA	hira-stimul
LOC127841	0.0647027	0.0999551	0	0.0478026	0.518823	0.501063	0.0232456	0.131608	0.0677163	0.145312	0.0647027	0.0999551	0	0.0311673	0.262006	0.209444	0.0175272	0.056723	0.0851871	0.0826825	0	0.311813	4.04938	2.09538	0.270888	0.567485	1.31659	0.827197	chr1	204337557	204338847	1290	lncRNA	hira-stimul
LOC148413	0.285695	0.338108	1.10263	1.09947	0.627082	0.590293	0.506562	0.348498	0.370193	0.235836	0.285695	0.338108	0.59542	0.716854	0.316676	0.246742	0.381948	0.150203	0.465703	0.134191	2.08411	2.12019	1.10844	0.729774	1.33691	0.444245	1.63007	0.396887	chr1	1334909	1337426	2517	lncRNA	hira-stimul
LOC148696	0.0263842	0.0061139	0.0568614	0.0645468	0.041756	0.0391382	0.00710926	0.0268334	0.00690328	0.0370342	0.0263842	0.0061139	0.0307052	0.0420845	0.0210868	0.0163598	0.00536038	0.0115652	0.00868433	0.0210725	1.16377	6.88342	0.79922	2.67583	0.203166	1.89162	0.329149	3.44665	chr1	207991723	207995941	4218	lncRNA	hira-inhib
LOC148709	0.0680701	0.0630944	0.111772	0.143539	0.0600669	0.0954674	0.0844824	0.153143	0.0971464	0.0741211	0.0680701	0.0630944	0.0603569	0.0935874	0.0303338	0.0399054	0.0636997	0.0660046	0.122307	0.0421749	0.886687	1.48329	0.445626	0.632471	0.935796	1.04613	1.79678	0.668441	chr1	202830881	202844369	13488	pseudogene	hira-stimul
LOC149134	0.133903	0.125441	0.331214	0.177947	0.169534	0.167734	0.128286	0.0907886	0.252731	0.100242	0.133903	0.125441	0.178856	0.116021	0.0856147	0.0701128	0.0967276	0.0391299	0.317936	0.0570377	1.33571	0.924908	0.639378	0.558931	0.722371	0.311939	2.37437	0.454697	chr1	246952918	246954788	1870	lncRNA	hira-stimul
LOC255654	0.00337279	0.00937873	0.00415361	0	0	0.00400255	0	0	0.00705976	0.00378738	0.00337279	0.00937873	0.00224295	0	0	0.00167307	0	0	0.00888824	0.00215502	0.665013	0	0	0.178389	0	0	2.63528	0.229777	chr1	246679340	246687589	8249	lncRNA	hira-stimul
LOC284551	0.191513	0.257396	0.129717	0.166585	0.0969893	0.159091	0.170292	0.219121	0.135293	0.17742	0.191513	0.257396	0.0700472	0.108613	0.0489796	0.0665	0.1284	0.0944412	0.170334	0.100952	0.365757	0.42197	0.255751	0.258357	0.670451	0.36691	0.889412	0.392205	chr1	31984035	31989846	5811	lncRNA	hira-stimul
LOC284576	0.0705896	0.0890571	0.120738	0.108732	0.15392	0.13729	0.099329	0.0997103	0.067721	0.0836702	0.0705896	0.0890571	0.0651985	0.0708933	0.0777296	0.0573872	0.0748941	0.0429751	0.085193	0.0476083	0.923628	0.796043	1.10115	0.644387	1.06098	0.482557	1.20688	0.534582	chr1	205342379	205356568	14189	lncRNA	hira-stimul
LOC284648	0.0746903	0.0519229	0.318397	0.371694	0.0709236	0.110795	0.0410249	0.0189905	0.0473524	0.104839	0.0746903	0.0519229	0.171934	0.242344	0.0358164	0.0463123	0.0309328	0.00818491	0.0596167	0.0596534	2.30196	4.66739	0.479532	0.891944	0.414147	0.157636	0.798185	1.14888	chr1	182584274	182585764	1490	lncRNA	hira-inhib
LOC339505	0.000403255	0.000747554	0	0.00263074	0	0.0009571	0.00260778	0.00041012	0.00126611	0.00181129	0.000403255	0.000747554	0	0.00171524	0	0.000400068	0.00196627	0.000176762	0.00159403	0.00103062	0	2.29447	0	0.535169	4.87599	0.236453	3.95291	1.37866	chr1	20686293	20755287	68994	lncRNA	hira-stimul
LOC339524	0.0712502	0.0771579	0.0104251	0.00767031	0.0089316	0.00837167	0.0220497	0.0243935	0.00885966	0.02931	0.0712502	0.0771579	0.00562955	0.00500104	0.00451046	0.00349936	0.0166255	0.0105136	0.0111543	0.0166774	0.0790111	0.0648157	0.0633045	0.0453532	0.233339	0.136261	0.156551	0.216146	chr1	87595447	87634886	39439	lncRNA	hira-inhib
LOC339535	0.47901	0.544696	0.930467	1.51952	0.406398	0.56259	0.569505	0.662947	0.609855	0.598889	0.47901	0.544696	0.502452	0.990727	0.205231	0.235163	0.429407	0.28573	0.767807	0.340768	1.04894	1.81886	0.428448	0.431732	0.896446	0.524568	1.6029	0.625611	chr1	238643683	238649317	5634	lncRNA	hira-stimul
LOC388630	0.243187	0.285855	0.100747	0.116466	0.08763	0.0867435	0.229628	0.212726	0.286175	0.329124	0.243187	0.285855	0.0544034	0.0759358	0.0442531	0.0362588	0.17314	0.0916849	0.360294	0.187272	0.22371	0.265645	0.181972	0.126843	0.71196	0.320739	1.48155	0.655128	chr1	48226199	48462562	236363	protein_coding	hira-stimul
LOC388692	0.712166	0.8388	0.307242	0.362508	0.358944	0.261079	0.689352	0.696611	0.712105	0.786972	0.712166	0.8388	0.165911	0.236355	0.181267	0.109131	0.519771	0.300239	0.89654	0.447787	0.232966	0.281778	0.254529	0.130104	0.729846	0.357939	1.25889	0.533842	chr1	149279475	149291742	12267	lncRNA	hira-stimul
LOC400752	0.0488108	0.033352	0.100185	0.265359	0.0411993	0.0193082	0.0526084	0.115831	0.0510843	0.091351	0.0488108	0.033352	0.0540999	0.173014	0.0208056	0.00807083	0.0396667	0.0499232	0.0643151	0.0519787	1.10836	5.18752	0.426251	0.241989	0.812663	1.49686	1.31764	1.55849	chr1	45769581	45771291	1710	lncRNA	hira-inhib
LOC400794	0.000528622	0.000489981	0.000976499	0.00114954	0.000669283	0.000627325	0.000284876	0.00053762	0.000553244	0.0008904	0.000528622	0.000489981	0.000527309	0.0007495	0.000337988	0.000262222	0.000214797	0.000231714	0.000695981	0.000506638	0.997517	1.52965	0.639375	0.535167	0.406333	0.472905	1.31659	1.03399	chr1	165446078	165551341	105263	lncRNA	hira-stimul
LOC440600	0.191812	0.12065	0.225197	0.178772	0.119431	0.098185	0.128933	0.115766	0.0965177	0.0934983	0.191812	0.12065	0.121606	0.116559	0.0603127	0.0410413	0.0972155	0.0498951	0.121516	0.0532005	0.633987	0.966095	0.314436	0.340169	0.506827	0.413553	0.633515	0.440949	chr1	110828998	110881793	52795	lncRNA	hira-stimul
LOC440700	0.0272936	0.034498	0.14056	0.169964	0.059688	0.0853915	0.0615087	0.0353287	0.080501	0.0501522	0.0272936	0.034498	0.0759024	0.110817	0.0301424	0.0356936	0.0463776	0.0152267	0.10127	0.0285366	2.78096	3.21226	1.10438	1.03466	1.69921	0.441378	3.7104	0.827196	chr1	165667986	165679199	11213	pseudogene	hira-stimul
LOC440704	0.00110175	0.000729438	0.00600872	0.00718756	0.00179346	0.00149425	0.000508915	0.000320145	0.00098834	0.000353479	0.00110175	0.000729438	0.00324471	0.00468629	0.000905697	0.000624596	0.000383722	0.000137982	0.00124333	0.00020113	2.94505	6.42452	0.822053	0.856271	0.348284	0.189163	1.12851	0.275732	chr1	190594019	190770788	176769	lncRNA	hira-stimul
LOC643723	0.00779382	0.0152818	0.0118131	0.018578	0.00759053	0.010672	0.00323085	0.0088411	0.0119215	0.0198599	0.00779382	0.0152818	0.00637907	0.0121129	0.00383322	0.0044609	0.00243606	0.00381051	0.0150092	0.0113003	0.818478	0.792633	0.491828	0.291909	0.312563	0.24935	1.92578	0.73946	chr1	219254316	219347130	92814	lncRNA	hira-stimul
LOC643837	0.119936	0.12857	0.251736	0.233598	0.274651	0.264859	0.259617	0.288505	0.121157	0.142877	0.119936	0.12857	0.135937	0.152306	0.138699	0.110711	0.195751	0.124346	0.152416	0.081297	1.13342	1.18461	1.15644	0.861096	1.63213	0.967144	1.27081	0.632317	chr1	763063	789740	26677	lncRNA	hira-stimul
LOC644961	2.15368	2.35473	5.23745	5.51125	4.60828	4.65409	3.35651	4.53109	2.83169	3.09036	2.15368	2.35473	2.82822	3.59334	2.32718	1.94541	2.53081	1.9529	3.56227	1.75841	1.3132	1.52601	1.08056	0.826171	1.17511	0.829352	1.65404	0.746759	chr1	27650364	27653016	2652	pseudogene	hira-stimul
LOC645166	0.322057	0.530693	0.352546	0.350171	0.792853	0.573286	0.674944	0.964422	0.561762	0.421918	0.322057	0.530693	0.190375	0.228311	0.400391	0.239634	0.508908	0.415666	0.706697	0.240071	0.591122	0.430214	1.24323	0.451548	1.58018	0.783251	2.19432	0.452373	chr1	148928285	148953054	24769	pseudogene	hira-stimul
LOC645676	0.936866	0.991608	3.61593	3.68243	2.353	2.66618	1.30925	1.97296	1.33632	1.36742	0.936866	0.991608	1.9526	2.40094	1.18827	1.11446	0.987175	0.850346	1.68109	0.778062	2.08419	2.42126	1.26834	1.12389	1.0537	0.857542	1.79438	0.784647	chr1	155531771	155533735	1964	lncRNA	hira-stimul
LOC646268	0.00323626	0.0029997	0	0	0.0040974	0.00768107	0	0.00987406	0.010161	0.00726813	0.00323626	0.0029997	0	0	0.00206919	0.00321069	0	0.00425572	0.0127825	0.00413557	0	0	0.639376	1.07034	0	1.41872	3.94979	1.37866	chr1	158101833	158110430	8597	lncRNA	hira-stimul
LOC646471	0.236103	0.293241	0.263887	0.314682	0.428551	0.408811	0.257473	0.336649	0.232691	0.317098	0.236103	0.293241	0.142499	0.205173	0.216418	0.170883	0.194135	0.145096	0.292725	0.180429	0.603546	0.699673	0.916626	0.582739	0.822246	0.4948	1.23982	0.615292	chr1	26146444	26150097	3653	lncRNA	hira-stimul
LOC646626	0.11251	0.122335	0.712577	0.471851	0.523222	0.514997	0	0.0723018	0.134572	0.216582	0.11251	0.122335	0.384792	0.307647	0.264227	0.215269	0	0.0311621	0.169292	0.123235	3.42007	2.51479	2.34848	1.75967	0	0.254727	1.50468	1.00736	chr1	85742040	85743771	1731	lncRNA	hira-stimul
LOC648740	0.506171	0.650987	0.224619	0.276352	0.639492	0.606126	0.319306	0.642113	0.370202	0.525972	0.506171	0.650987	0.121294	0.180182	0.322943	0.253361	0.240757	0.276751	0.465714	0.299278	0.239631	0.276782	0.638013	0.389195	0.475643	0.425125	0.920073	0.45973	chr1	104112025	104114008	1983	pseudogene	hira-stimul
LOC653160	0.27677	0.202956	0.364501	0.231307	0.456711	0.348923	0.219319	0.287451	0.222272	0.176567	0.27677	0.202956	0.196831	0.150812	0.230639	0.14585	0.165367	0.123891	0.279618	0.100467	0.71117	0.743078	0.833324	0.718628	0.597487	0.610435	1.01029	0.495017	chr1	35441299	35444307	3008	lncRNA	hira-stimul
LOC653566	0.119923	0.0635182	0.274273	0.167647	0.281976	0.0813227	0.184648	0.156812	0.0896489	0.115426	0.119923	0.0635182	0.148107	0.109306	0.142398	0.0339929	0.139225	0.067586	0.112778	0.0656774	1.23502	1.72086	1.18741	0.535168	1.16095	1.06404	0.940423	1.03399	chr1	28421445	28423069	1624	pseudogene	hira-indep
LOC728431	0.562141	0.266254	0.725015	0.399448	0.266463	0.173818	0.317264	0.257432	0.513024	0.269865	0.562141	0.266254	0.391508	0.26044	0.134564	0.0726559	0.239217	0.110953	0.645897	0.153553	0.696459	0.978164	0.239377	0.272882	0.425546	0.416719	1.149	0.576717	chr1	37920479	37940044	19565	lncRNA	hira-stimul
LOC728855	0.0179346	0.0185417	0.0212371	0.0585008	0.0148468	0.0122789	0.0156127	0.0245538	0.0166042	0.0193646	0.0179346	0.0185417	0.011468	0.0381425	0.00749763	0.00513258	0.011772	0.0105827	0.0209047	0.0110185	0.639436	2.05712	0.418054	0.276813	0.656384	0.570751	1.16561	0.594253	chr1	149576452	149616786	40334	lncRNA	hira-stimul
LOC728989	0.025857	0.0239669	0	0	0	0	0.111475	0	0.0270614	0.0290354	0.025857	0.0239669	0	0	0	0	0.0840522	0	0.0340703	0.0165211	0	0	0	0	3.25065	0	1.31764	0.689332	chr1	146490894	146514599	23705	pseudogene	hira-stimul
LOC729041	0.016399	0.0238862	0.0115403	0.0101889	0.0059322	0.00834045	0.01515	0.0262086	0.0245184	0.0447217	0.016399	0.0238862	0.00623176	0.00664316	0.00299576	0.00348631	0.0114231	0.0112959	0.0308687	0.0254466	0.380009	0.278117	0.182679	0.145955	0.696573	0.472905	1.88235	1.06533	chr1	46899498	46911374	11876	pseudogene	hira-stimul
LOC729059	0.0381791	0.0102804	0.0478058	0.0301484	0.035106	0.0658104	0.0179311	0.0540136	0.087058	0.0311362	0.0381791	0.0102804	0.0258151	0.0196568	0.0177285	0.0275087	0.01352	0.0232799	0.109606	0.0177165	0.676159	1.91206	0.464352	2.67584	0.354122	2.26449	2.87084	1.72333	chr1	23337326	23342343	5017	protein_coding	hira-stimul
LOC729737	0.316406	0.473242	0.141693	0.19547	0.227613	0.256012	0.29452	0.263284	0.481662	0.468348	0.316406	0.473242	0.0765142	0.127446	0.114945	0.107013	0.222068	0.113475	0.606412	0.26649	0.241823	0.269305	0.363282	0.226127	0.701845	0.239783	1.91656	0.563116	chr1	136697	140566	3869	lncRNA	hira-stimul
LOC729970	0.0338699	0.030001	0.0641649	0.0532178	0.0729634	0.114294	0.0127629	0.0304939	0.0429628	0.038698	0.0338699	0.030001	0.034649	0.034698	0.0368465	0.0477749	0.00962323	0.0131429	0.0540472	0.0220192	1.023	1.15656	1.08788	1.59244	0.284123	0.438081	1.59573	0.733948	chr1	95393583	95428826	35243	lncRNA	hira-stimul
LOC730102	0.00785739	0.00647381	0.0333298	0.0151881	0.00663211	0.00932451	0.0178784	0.0150944	0.0182741	0.0117643	0.00785739	0.00647381	0.0179981	0.00990264	0.00334922	0.00389765	0.0134803	0.00650569	0.0230071	0.00669389	2.29059	1.52965	0.42625	0.602064	1.71562	1.00492	2.92808	1.03399	chr1	177975274	178007142	31868	pseudogene	hira-stimul
LOC730227	0.0593041	0.0628219	0.239967	0.198049	0.0750845	0.11562	0.0867463	0.0732381	0.141866	0.0903774	0.0593041	0.0628219	0.129582	0.129128	0.0379177	0.0483292	0.0654067	0.0315656	0.178467	0.0514247	2.18505	2.05546	0.639377	0.769304	1.1029	0.502462	3.00936	0.81858	chr1	203267885	203274453	6568	lncRNA	hira-stimul
LOC731275	0.092473	0.100472	0.102568	0.0526033	0.0969199	0.0813961	0.108909	0.0996527	0.105753	0.123783	0.092473	0.100472	0.0553867	0.0342974	0.0489445	0.0340236	0.0821174	0.0429503	0.133037	0.0704325	0.59895	0.341362	0.529285	0.338637	0.888015	0.427485	1.43866	0.701016	chr1	243219615	243265046	45431	lncRNA	hira-stimul
LPGAT1	0.977241	1.05997	0.862502	0.867512	1.0981	1.09713	1.2985	1.32339	1.01211	1.10608	0.977241	1.05997	0.465751	0.565618	0.55454	0.4586	0.979069	0.570381	1.27323	0.62936	0.476598	0.533617	0.567455	0.432654	1.00187	0.538111	1.30289	0.593752	chr1	211916798	212004114	87316	protein_coding	hira-stimul
LPHN2	0.0204291	0.013161	0.0194454	0.0119727	0.0165096	0.0134114	0.0132736	0.0148827	0.014557	0.0102499	0.0204291	0.013161	0.0105005	0.0078062	0.00833735	0.00560597	0.0100083	0.00641444	0.0183273	0.00583219	0.513998	0.593131	0.408111	0.425953	0.489904	0.487383	0.897116	0.443142	chr1	82266081	82458107	192026	protein_coding	hira-stimul
LPPR4	0.00245719	0.00170818	0.00302604	0.00467546	0.00155551	0.00364499	0.00331047	0.00374853	0.00450036	0.00896749	0.00245719	0.00170818	0.00163406	0.0030484	0.000785533	0.00152361	0.00249609	0.00161562	0.00566595	0.0051025	0.665012	1.78459	0.319687	0.891947	1.01583	0.945812	2.30587	2.9871	chr1	99729847	99775138	45291	protein_coding	hira-inhib
LPPR5	0.00121336	0.000449867	0.00388508	0.00290242	0.000614489	0.00115193	0.00104621	0.00123402	0.00126011	0	0.00121336	0.000449867	0.00209794	0.00189238	0.000310317	0.000481507	0.000788842	0.000531863	0.00158648	0	1.72904	4.20653	0.25575	1.07033	0.65013	1.18227	1.30751	0	chr1	99355800	99470449	114649	protein_coding	hira-stimul
LRIF1	1.4596	1.61039	4.28212	3.94137	2.90775	3.99432	1.76677	2.33749	1.94317	2.34084	1.4596	1.61039	2.31234	2.56977	1.46841	1.66963	1.33214	1.00746	2.44451	1.33194	1.58423	1.59575	1.00604	1.03678	0.912678	0.625599	1.67478	0.82709	chr1	111489811	111506566	16755	protein_coding	hira-stimul
LRIG2	2.26806	2.32109	1.60894	1.73416	1.9505	2.20898	1.96757	2.4838	2.39322	2.33522	2.26806	2.32109	0.868828	1.13067	0.985003	0.923354	1.48355	1.07052	3.01306	1.32874	0.383071	0.48713	0.434293	0.39781	0.654104	0.461213	1.32848	0.572464	chr1	113615830	113667342	51512	protein_coding	hira-stimul
LRP8	1.55859	1.40794	1.17921	1.20336	1.21202	0.883765	2.61656	1.74704	1.52466	1.4088	1.55859	1.40794	0.636773	0.784591	0.61207	0.369414	1.97289	0.752974	1.91955	0.801607	0.408557	0.557261	0.392708	0.262379	1.26581	0.534806	1.23159	0.569348	chr1	53708040	53793821	85781	protein_coding	hira-stimul
LRRC39	0.18625	0.18223	0.0478486	0.051519	0.101846	0.0933416	0.0812197	0.123902	0.071409	0.0815089	0.18625	0.18223	0.0258382	0.0335904	0.0514322	0.0390168	0.0612397	0.0534018	0.0899039	0.0463786	0.138729	0.18433	0.276146	0.214107	0.328804	0.293046	0.482706	0.254506	chr1	100614412	100643771	29359	protein_coding	hira-stimul
LRRC40	1.20471	1.2399	1.36538	1.33373	1.63521	1.73824	1.5452	1.7983	1.22829	1.33432	1.20471	1.2399	0.737305	0.869592	0.825781	0.726584	1.16508	0.775067	1.54519	0.759228	0.612019	0.70134	0.68546	0.586002	0.967105	0.625105	1.28262	0.61233	chr1	70610484	70671361	60877	protein_coding	hira-stimul
LRRC41	0.918229	0.867635	1.25017	1.22329	1.03982	1.18474	0.917608	1.16846	1.01234	1.09116	0.918229	0.867635	0.675092	0.797585	0.525109	0.495221	0.691876	0.503606	1.27352	0.62087	0.735211	0.919263	0.571872	0.570771	0.75349	0.580436	1.38693	0.715589	chr1	46744071	46769038	24967	protein_coding	hira-stimul
LRRC42	1.16115	1.35857	1.83386	1.9373	1.55261	1.63676	1.97464	1.8221	1.51238	1.49594	1.16115	1.35857	0.990284	1.26312	0.784068	0.684166	1.48888	0.785325	1.90257	0.85119	0.852848	0.929742	0.675251	0.503593	1.28224	0.578053	1.63853	0.626534	chr1	54412036	54433839	21803	protein_coding	hira-stimul
LRRC47	0.52318	0.511492	1.01201	1.22497	0.846295	1.01548	0.880178	1.01399	0.554769	0.840283	0.52318	0.511492	0.546485	0.79868	0.427379	0.424471	0.663654	0.43703	0.697899	0.478121	1.04455	1.56147	0.816887	0.829868	1.2685	0.854421	1.33396	0.934758	chr1	3696783	3713068	16285	protein_coding	hira-stimul
LRRC7	0.00844535	0.0137356	0.00680878	0.00584449	0.00573611	0.00564989	0.00355885	0.00374863	0.0172107	0.0123306	0.00844535	0.0137356	0.00367674	0.00381061	0.00289674	0.00236165	0.00268337	0.00161566	0.0216683	0.00701611	0.435357	0.277426	0.342998	0.171937	0.317734	0.117626	2.5657	0.510798	chr1	70225857	70589171	363314	protein_coding	hira-stimul
LRRC8B	0.630935	0.858886	0.812335	1.02488	1.37765	1.39982	1.26075	1.38061	0.57618	0.792773	0.630935	0.858886	0.438661	0.668222	0.695713	0.585125	0.950605	0.595043	0.724834	0.451088	0.695255	0.77801	1.10267	0.68126	1.50666	0.692808	1.14883	0.525201	chr1	89990396	90063420	73024	protein_coding	hira-stimul
LRRC8C	0.19921	0.231481	0.246121	0.270838	0.663729	0.404067	0.469308	0.441206	0.189964	0.480641	0.19921	0.231481	0.132905	0.176586	0.335183	0.1689	0.353858	0.19016	0.238975	0.273485	0.667162	0.762855	1.68256	0.72965	1.77631	0.821492	1.19961	1.18146	chr1	90098643	90185094	86451	protein_coding	hira-indep
LRRC8D	2.40405	2.97947	1.43741	1.81948	2.14128	2.10229	2.55134	2.77425	2.62023	2.7426	2.40405	2.97947	0.776201	1.1863	1.08135	0.878757	1.92371	1.1957	3.29887	1.56054	0.322872	0.398158	0.449802	0.294937	0.800196	0.401314	1.37221	0.523764	chr1	90286572	90401989	115417	protein_coding	hira-stimul
LRRIQ3	0.00323194	0.0038944	0.0111444	0.0119478	0.00306895	0.00402717	0.00191587	0.00378	0.00135299	0.00217753	0.00323194	0.0038944	0.00601798	0.00778997	0.00154982	0.00168336	0.00144457	0.00162918	0.00170341	0.00123901	1.86203	2.0003	0.479532	0.432251	0.446966	0.418339	0.527056	0.318153	chr1	74491701	74663871	172170	protein_coding	hira-stimul
LRRN2	0.141361	0.186158	0.106861	0.177178	0.0526098	0.104908	0.14753	0.214616	0.186318	0.161482	0.141361	0.186158	0.0577049	0.11552	0.0265679	0.0438515	0.111238	0.0924995	0.234574	0.0918833	0.40821	0.620548	0.187944	0.235561	0.786905	0.496887	1.6594	0.493577	chr1	204586302	204654597	68295	protein_coding	hira-stimul
LSM10	0.461312	0.46215	0.745864	0.69815	0.489806	0.678904	0.730043	0.800557	0.704625	0.777026	0.461312	0.46215	0.402767	0.455194	0.247352	0.283782	0.550452	0.34504	0.886418	0.442128	0.873089	0.984948	0.536192	0.614047	1.19323	0.746598	1.92152	0.956676	chr1	36859030	36863493	4463	protein_coding	hira-stimul
LUZP1	1.31377	1.73054	1.13245	1.35612	1.45126	1.6112	1.65458	2.11731	1.41856	1.97945	1.31377	1.73054	0.611523	0.88419	0.732886	0.673482	1.24755	0.912561	1.78455	1.12631	0.465472	0.510933	0.55785	0.389174	0.949598	0.527327	1.35834	0.650841	chr1	23410515	23495351	84836	protein_coding	hira-stimul
LYPLA2	0.196735	0.188236	0.547084	0.483021	0.369609	0.429282	0.365812	0.2897	0.281897	0.297389	0.196735	0.188236	0.295425	0.31493	0.186653	0.17944	0.275822	0.124861	0.354626	0.169214	1.50164	1.67306	0.948751	0.953271	1.402	0.66332	1.80256	0.898948	chr1	24117645	24122029	4384	protein_coding	hira-stimul
LYPLAL1	1.90912	1.71396	2.2578	2.01202	1.75266	1.45435	1.90835	1.77911	2.03259	1.69813	1.90912	1.71396	1.21921	1.31184	0.885093	0.607918	1.4389	0.766796	2.55903	0.966236	0.638625	0.765384	0.463613	0.354686	0.753696	0.447383	1.34042	0.563745	chr1	219347191	219386207	39016	protein_coding	hira-stimul
LYSMD1	0.635388	0.545355	1.19508	0.951286	0.704393	0.718803	0.715699	0.592501	0.791856	0.580946	0.635388	0.545355	0.645343	0.620238	0.355718	0.30046	0.539637	0.255368	0.996155	0.330558	1.01567	1.13731	0.559844	0.550943	0.849303	0.46826	1.56779	0.606134	chr1	151132223	151138424	6201	protein_coding	hira-stimul
LYST	0.331579	0.286621	0.208542	0.181451	0.289218	0.200409	0.19964	0.213192	0.346841	0.344374	0.331579	0.286621	0.112613	0.118306	0.146055	0.083771	0.150529	0.0918858	0.436673	0.195949	0.339625	0.412761	0.440484	0.292271	0.453975	0.320583	1.31695	0.683651	chr1	235824344	236030220	205876	protein_coding	hira-stimul
LZIC	0.496832	0.49365	0.845758	0.862035	0.760925	0.915367	0.545784	0.720349	0.624663	0.617795	0.496832	0.49365	0.456709	0.562047	0.384267	0.382623	0.411521	0.31047	0.785826	0.351525	0.919243	1.13855	0.773435	0.77509	0.82829	0.628928	1.58167	0.712094	chr1	9989775	10002826	13051	protein_coding	hira-stimul
MAB21L3	2.7969	2.59136	1.20379	1.21849	1.29287	1.21603	1.62281	1.6337	2.16098	2.44631	2.7969	2.59136	0.650047	0.794455	0.652899	0.508301	1.2236	0.704125	2.72067	1.39195	0.232417	0.306579	0.233437	0.196152	0.437484	0.27172	0.972746	0.537151	chr1	116654375	116677861	23486	protein_coding	hira-stimul
MACF1	0.964766	1.16175	0.316267	0.38728	0.406722	0.360184	0.600716	0.611479	1.05104	1.09252	0.964766	1.16175	0.170784	0.252507	0.205395	0.150557	0.45294	0.263547	1.32326	0.621644	0.177021	0.21735	0.212896	0.129595	0.469482	0.226854	1.37159	0.535093	chr1	39547088	39952810	405722	protein_coding	hira-stimul
MAD2L2	0.147696	0.0977859	0.3278	0.377651	0.267139	0.240761	0.216916	0.192938	0.100219	0.165851	0.147696	0.0977859	0.177012	0.246228	0.134905	0.100638	0.163555	0.0831563	0.126076	0.0943692	1.19849	2.51804	0.913398	1.02917	1.10737	0.850391	0.853615	0.96506	chr1	11734536	11751678	17142	protein_coding	hira-inhib
MAGI3	0.911776	0.889258	0.461333	0.408782	0.41161	0.366678	0.562393	0.538923	0.913848	0.695628	0.911776	0.889258	0.24912	0.266526	0.207863	0.153271	0.424044	0.232276	1.15053	0.395812	0.273225	0.299717	0.227976	0.172359	0.465075	0.261202	1.26186	0.445104	chr1	113933474	114228545	295071	protein_coding	hira-stimul
MAGOH	1.3768	1.60201	3.07862	3.11004	2.50085	2.72133	2.11609	2.6439	1.38397	1.71419	1.3768	1.60201	1.66245	2.02775	1.26293	1.13752	1.59553	1.13952	1.74103	0.975374	1.20748	1.26575	0.917293	0.710055	1.15887	0.711307	1.26455	0.608844	chr1	53692563	53704282	11719	protein_coding	hira-stimul
MAN1A2	1.45342	1.3966	1.13224	1.00677	1.3114	1.19968	1.57127	1.33889	1.39391	1.301	1.45342	1.3966	0.61141	0.656414	0.662257	0.501466	1.18474	0.577062	1.75493	0.740269	0.42067	0.470009	0.455654	0.359062	0.815138	0.41319	1.20745	0.530051	chr1	117910084	118068320	158236	protein_coding	hira-stimul
MAN1C1	0.00365862	0.00493263	0.0018432	0.00235064	0.00442159	0.00473646	0.0035848	0.00558136	0.0026107	0.00541554	0.00365862	0.00493263	0.000995328	0.00153262	0.0022329	0.00197984	0.00270294	0.00240557	0.00328426	0.00308144	0.27205	0.31071	0.610313	0.401376	0.738787	0.487684	0.897677	0.624706	chr1	25943958	26111258	167300	protein_coding	hira-stimul
MANEAL	0.3114	0.312691	0.488494	0.886768	0.464665	0.497125	0.771147	0.716349	0.380222	0.462074	0.3114	0.312691	0.263787	0.578173	0.234656	0.207798	0.581445	0.308746	0.478319	0.26292	0.847099	1.84902	0.753551	0.664548	1.8672	0.987385	1.53603	0.84083	chr1	38259773	38267278	7505	protein_coding	hira-stimul
MAP1LC3C	0.201273	0.351595	0.276469	0.218843	0.372444	0.284788	0.325399	0.322795	0.226851	0.269478	0.201273	0.351595	0.149293	0.142686	0.188084	0.119041	0.245351	0.139125	0.285379	0.153333	0.741745	0.405824	0.934473	0.338575	1.219	0.395696	1.41787	0.436107	chr1	242158791	242162385	3594	protein_coding	hira-stimul
MAP3K6	0.122388	0.0937202	0.387787	0.397471	0.325758	0.180612	0.31186	0.169755	0.109804	0.123169	0.122388	0.0937202	0.209405	0.259151	0.164508	0.0754958	0.235142	0.0731644	0.138133	0.0700832	1.71099	2.76516	1.34415	0.805545	1.92129	0.780668	1.12865	0.747791	chr1	27681669	27693337	11668	protein_coding	hira-stimul
MAP7D1	0.448354	0.389213	1.2279	1.1983	0.690524	0.656821	0.743662	0.559278	0.575552	0.608538	0.448354	0.389213	0.663066	0.781292	0.348715	0.274551	0.560721	0.241049	0.724044	0.346258	1.47889	2.00736	0.777766	0.705401	1.25062	0.619324	1.61489	0.889637	chr1	36621802	36646441	24639	protein_coding	hira-stimul
MAPKAPK2	1.90515	1.78287	2.71317	2.39287	2.86486	2.78299	1.90879	1.99616	1.8585	2.21124	1.90515	1.78287	1.46511	1.56015	1.44675	1.16329	1.43923	0.860345	2.33799	1.2582	0.769027	0.875079	0.759391	0.652482	0.755441	0.482562	1.2272	0.705714	chr1	206858364	206907630	49266	protein_coding	hira-stimul
MARC1	6.92208	4.13851	6.62609	4.37893	5.41752	3.63957	6.87076	4.7514	6.63581	4.31234	6.92208	4.13851	3.57809	2.85506	2.73585	1.52134	5.18055	2.04785	8.35448	2.45372	0.516909	0.689877	0.395235	0.367606	0.74841	0.494829	1.20693	0.5929	chr1	220960038	220987741	27703	protein_coding	hira-stimul
MARC2	0.731937	0.76243	1.24095	1.45184	1.82292	2.03538	1.11447	1.51873	1.08457	1.1872	0.731937	0.76243	0.670113	0.9466	0.920575	0.850789	0.84031	0.654573	1.36439	0.675517	0.915534	1.24156	1.25772	1.11589	1.14806	0.858535	1.86408	0.886005	chr1	220921675	220957596	35921	protein_coding	hira-stimul
MARCKSL1	0.754865	0.67256	2.82022	4.10284	2.60555	2.53632	2.56865	1.71288	0.761734	0.859946	0.754865	0.67256	1.52292	2.67505	1.3158	1.06018	1.93676	0.738251	0.958261	0.489309	2.01747	3.97742	1.7431	1.57634	2.56571	1.09767	1.26945	0.727533	chr1	32799439	32801834	2395	protein_coding	hira-stimul
MARK1	0.624853	0.527762	0.555532	0.445437	0.556176	0.503128	0.762248	0.618731	0.596539	0.584323	0.624853	0.527762	0.299987	0.290425	0.280869	0.210308	0.574735	0.266673	0.751043	0.33248	0.480093	0.550295	0.449496	0.398489	0.919792	0.50529	1.20195	0.629981	chr1	220701567	220837799	136232	protein_coding	hira-stimul
MASP2	0.0161155	0.00622398	0.0132309	0.0131418	0.0663121	0.062155	0.0101322	0.023219	0.0140281	0.00150804	0.0161155	0.00622398	0.00714469	0.00856845	0.0334876	0.0259808	0.00763968	0.0100074	0.0176473	0.000858075	0.443342	1.37668	2.07798	4.1743	0.474058	1.60788	1.09505	0.137866	chr1	11086579	11107296	20717	protein_coding	hira-stimul
MAST2	0.911895	1.02281	0.40362	0.442616	0.69538	0.609609	1.30214	1.16594	1.04367	1.19143	0.911895	1.02281	0.217955	0.288586	0.351167	0.254817	0.981814	0.50252	1.31398	0.677924	0.239013	0.28215	0.385096	0.249134	1.07667	0.491313	1.44093	0.662805	chr1	46269284	46501796	232512	protein_coding	hira-stimul
MCL1	32.0231	31.1307	67.9692	64.8061	33.6406	32.1202	26.0793	25.7821	24.463	27.5094	32.0231	31.1307	36.7034	42.2536	16.9885	13.4262	19.6638	11.1121	30.7745	15.6528	1.14615	1.3573	0.530508	0.431286	0.61405	0.356949	0.961008	0.502811	chr1	150547026	150552214	5188	protein_coding	hira-stimul
MCOLN2	0.677943	0.706259	0.492408	0.548932	0.416611	0.523419	0.730271	0.769771	0.795411	0.672177	0.677943	0.706259	0.2659	0.357904	0.210389	0.218789	0.550624	0.331771	1.00142	0.382469	0.392216	0.50676	0.310334	0.309786	0.812199	0.469759	1.47715	0.541542	chr1	85391265	85462796	71531	protein_coding	hira-stimul
MCOLN3	0.130852	0.12468	0.199459	0.169138	0.16019	0.144656	0.141033	0.14797	0.105344	0.069872	0.130852	0.12468	0.107708	0.110278	0.0808959	0.0604662	0.106339	0.0637751	0.132523	0.0397572	0.823127	0.884488	0.618225	0.484971	0.812665	0.51151	1.01277	0.318874	chr1	85483764	85514169	30405	protein_coding	hira-stimul
MDM4	3.37249	3.83589	3.13374	2.99168	3.67184	3.41382	4.01603	4.09682	3.28651	3.63729	3.37249	3.83589	1.69222	1.95058	1.85428	1.42698	3.02809	1.76573	4.13443	2.06962	0.501772	0.508507	0.549825	0.372007	0.897879	0.460318	1.22593	0.539541	chr1	204485506	204527248	41742	protein_coding	hira-stimul
MDS2	0.0105124	0.0136416	0.0336598	0.0502924	0.0266193	0.0249505	0.0271927	0.0299358	0.0176032	0.0236092	0.0105124	0.0136416	0.0181763	0.0327906	0.0134427	0.0104293	0.0205033	0.0129023	0.0221448	0.0134336	1.72903	2.40372	1.27875	0.764522	1.95039	0.945808	2.10654	0.984755	chr1	23953823	23967056	13233	protein_coding	hira-stimul
MEAF6	1.15481	0.926285	1.62444	1.40564	1.19579	1.13682	1.6109	1.34423	1.25718	1.14757	1.15481	0.926285	0.877198	0.916477	0.603874	0.475191	1.21462	0.579363	1.58153	0.652967	0.759603	0.989412	0.522921	0.513007	1.05179	0.62547	1.36952	0.704931	chr1	37958175	37980364	22189	protein_coding	hira-stimul
MECR	0.594152	0.739922	1.01364	1.09974	0.934353	1.16733	0.799309	1.15485	0.643963	0.822777	0.594152	0.739922	0.547366	0.71703	0.471848	0.487944	0.602679	0.49774	0.810105	0.46816	0.921255	0.969062	0.794154	0.659453	1.01435	0.672693	1.36346	0.632715	chr1	29519384	29557454	38070	protein_coding	hira-stimul
MED18	0.663002	0.795937	1.34278	1.45913	1.19339	1.0885	0.994395	0.796149	0.614462	0.68171	0.663002	0.795937	0.725101	0.951353	0.602662	0.454993	0.749774	0.34314	0.772993	0.387893	1.09366	1.19526	0.90899	0.571644	1.13088	0.431115	1.1659	0.487341	chr1	28655512	28662478	6966	protein_coding	hira-stimul
MED8	1.04676	0.899252	2.42329	2.63849	1.50119	1.94317	1.08888	1.40403	0.874133	1.23453	1.04676	0.899252	1.30858	1.7203	0.758101	0.812245	0.821016	0.605137	1.09966	0.702448	1.25012	1.91303	0.724236	0.903245	0.78434	0.672934	1.05054	0.781147	chr1	43849587	43855483	5896	protein_coding	hira-stimul
MEF2D	1.02084	1.02866	2.0616	2.25143	1.38947	1.84463	1.19542	1.44373	1.11629	1.41416	1.02084	1.02866	1.11326	1.46793	0.701682	0.771055	0.901347	0.622248	1.40429	0.804657	1.09054	1.42703	0.687358	0.749573	0.882946	0.604911	1.37562	0.782238	chr1	156433518	156470529	37011	protein_coding	hira-stimul
MEGF6	0.048226	0.0236519	0.0408017	0.0504758	0.0325265	0.0390453	0.0529498	0.0313993	0.0840176	0.0817371	0.048226	0.0236519	0.0220329	0.0329102	0.0164259	0.0163209	0.0399241	0.0135331	0.105778	0.0465084	0.456868	1.39144	0.340602	0.690048	0.827855	0.572178	2.19338	1.96637	chr1	3404505	3528059	123554	protein_coding	hira-stimul
METTL13	0.962781	1.12795	1.73081	2.02726	1.49215	1.78365	1.40893	1.84465	1.41813	1.38392	0.962781	1.12795	0.934637	1.32177	0.753536	0.745566	1.06233	0.795044	1.78401	0.78745	0.970768	1.17184	0.782666	0.660992	1.1034	0.704858	1.85297	0.698125	chr1	171750760	171766856	16096	protein_coding	hira-stimul
METTL18	0.896346	0.756614	2.59987	2.7699	1.28418	1.06371	1.69065	1.34342	0.629511	0.781382	0.896346	0.756614	1.40393	1.80597	0.648511	0.444631	1.27475	0.579014	0.791925	0.444606	1.56628	2.38692	0.723505	0.587659	1.42216	0.76527	0.883504	0.587626	chr1	169761672	169764031	2359	protein_coding	hira-stimul
MEX3A	0.147664	0.258245	0.367129	0.433194	0.15799	0.254079	0.183176	0.303189	0.119551	0.187715	0.147664	0.258245	0.19825	0.282442	0.0797849	0.106205	0.138115	0.130674	0.150395	0.10681	1.34257	1.0937	0.540314	0.411257	0.935331	0.50601	1.0185	0.413599	chr1	156041803	156051789	9986	protein_coding	hira-stimul
MFN2	0.770356	0.875016	1.32591	1.29697	1.19617	1.36213	1.16493	1.23606	0.876184	1.01215	0.770356	0.875016	0.715991	0.845624	0.604066	0.56937	0.878357	0.532742	1.10224	0.575913	0.929429	0.96641	0.784139	0.650697	1.1402	0.608837	1.43082	0.658175	chr1	12040237	12073572	33335	protein_coding	hira-stimul
MFSD2A	0.127444	0.196301	0.3439	0.688771	0.31792	0.413686	0.343399	0.396465	0.121611	0.277801	0.127444	0.196301	0.185706	0.449079	0.16055	0.172921	0.258923	0.170876	0.152987	0.158069	1.45716	2.2877	1.25977	0.880896	2.03166	0.870482	1.20042	0.805237	chr1	40420783	40435628	14845	protein_coding	hira-stimul
MFSD4	0.0254158	0.0258378	0.0484641	0.0365489	0.0342548	0.0340532	0.0291606	0.0358544	0.0265996	0.0276193	0.0254158	0.0258378	0.0261706	0.0238299	0.0172987	0.0142342	0.0219871	0.0154532	0.0334623	0.0157154	1.0297	0.922288	0.680627	0.550907	0.865095	0.598087	1.31659	0.608232	chr1	205538111	205572046	33935	protein_coding	hira-stimul
MGC12982	0.354702	0.263494	1.36249	0.856727	0.965181	0.737516	1.09606	0.835217	0.253289	0.362834	0.354702	0.263494	0.735745	0.558586	0.487416	0.308282	0.826429	0.359979	0.318638	0.206453	2.07426	2.11992	1.37416	1.16998	2.32993	1.36617	0.898325	0.783519	chr1	47897806	47900313	2507	lncRNA	hira-stimul
MGC27382	0.000198921	0.00295009	0.000244973	0.00281172	0.000251853	0.00236064	0.000214399	0.00141616	0.000208187	0.00178698	0.000198921	0.00295009	0.000132285	0.00183324	0.000127186	0.000986748	0.000161657	0.000610365	0.000261899	0.00101679	0.665015	0.621419	0.639378	0.33448	0.812669	0.206897	1.3166	0.344665	chr1	78695282	78835147	139865	lncRNA	hira-stimul
MGC4473	0.0233878	0.0130069	0.015952	0.0254295	0	0.0166529	0.010083	0.00951437	0.0244771	0.0577778	0.0233878	0.0130069	0.00861408	0.01658	0	0.00696091	0.00760258	0.00410069	0.0308167	0.0328756	0.368315	1.27471	0	0.535171	0.325066	0.315271	1.31764	2.52755	chr1	168756178	168762126	5948	lncRNA	hira-inhib
MGST3	1.75104	1.41196	1.74341	1.60936	1.04297	0.927897	1.72825	1.4471	1.86374	1.43946	1.75104	1.41196	0.941441	1.0493	0.5267	0.387861	1.3031	0.6237	2.34645	0.819053	0.537647	0.743153	0.300793	0.274697	0.744187	0.441726	1.34003	0.580082	chr1	165600109	165625372	25263	protein_coding	hira-stimul
MIA3	1.10266	1.01752	1.46255	1.38682	1.21751	1.23975	1.18829	1.17473	1.00058	1.12866	1.10266	1.01752	0.789777	0.904207	0.614843	0.518215	0.895971	0.506309	1.25873	0.642208	0.716247	0.888638	0.557599	0.509293	0.812554	0.497591	1.14154	0.63115	chr1	222791443	222841351	49908	protein_coding	hira-stimul
MIB2	0.0292942	0.00848526	0.0473497	0.08361	0.069542	0.0695279	0.0296001	0.0428273	0.0172455	0.0493425	0.0292942	0.00848526	0.0255688	0.0545137	0.0351187	0.0290627	0.0223185	0.0184586	0.0216948	0.0280759	0.872829	6.42452	1.19883	3.42508	0.761874	2.17537	0.740585	3.30878	chr1	1550794	1565990	15196	protein_coding	hira-inhib
MIER1	5.01517	4.70137	4.76354	4.39401	4.51705	4.14492	5.13291	4.55512	4.38649	4.17261	5.01517	4.70137	2.57231	2.86489	2.28111	1.73258	3.87021	1.96326	5.52259	2.37422	0.512906	0.609374	0.454842	0.368526	0.771701	0.417592	1.10118	0.505005	chr1	67390577	67454302	63725	protein_coding	hira-stimul
MIIP	0.334484	0.396651	0.470617	0.585745	0.228272	0.317075	0.482299	0.503704	0.538801	0.607375	0.334484	0.396651	0.254133	0.381906	0.115277	0.132537	0.363653	0.217096	0.67835	0.345596	0.759777	0.962826	0.344642	0.334141	1.08721	0.547324	2.02805	0.871286	chr1	12079298	12092106	12808	protein_coding	hira-stimul
MINOS1	3.97447	3.74666	5.50483	4.83091	5.21295	4.87403	4.51925	5.21969	3.62298	3.96389	3.97447	3.74666	2.97261	3.14975	2.63254	2.03734	3.40751	2.24969	4.55771	2.25545	0.747926	0.840683	0.662362	0.543776	0.857351	0.600451	1.14675	0.60199	chr1	19923470	19956315	32845	protein_coding	hira-stimul
MIR1262	5.42519	1.6371	2.94028	0.975835	2.17063	2.53294	6.48599	5.7399	1.46915	4.70956	5.42519	1.6371	1.58775	0.636244	1.09617	1.05877	4.89044	2.4739	1.84966	2.67974	0.292663	0.388641	0.202052	0.646734	0.901431	1.51115	0.340939	1.63688	chr1	68649200	68649293	93	miRNA	hira-inhib
MIR1278	1.0965	1.86127	4.92958	1.21377	0.175625	1.84212	0.612266	1.75337	0.580701	0.882668	1.0965	1.86127	2.66197	0.791378	0.0886906	0.770006	0.461649	0.755702	0.731103	0.502238	2.4277	0.425182	0.0808852	0.413699	0.42102	0.406014	0.66676	0.269836	chr1	193105632	193105713	81	miRNA	hira-stimul
MIR1537	0.0526269	0.01626	0.172828	0.219347	0.0888406	0.395538	0.378144	0.579832	0.403907	0.177288	0.0526269	0.01626	0.0933271	0.143014	0.0448645	0.165335	0.285121	0.249908	0.508115	0.100877	1.77337	8.79546	0.852501	10.1682	5.41777	15.3695	9.65504	6.20399	chr1	236016299	236016360	61	miRNA	hira-stimul
MIR181A1	0.0826882	0.46888	0	0.216833	0.135482	0.0981276	0.115334	0.63814	0.218894	0.480646	0.0826882	0.46888	0	0.141375	0.0684184	0.0410173	0.0869618	0.275038	0.275369	0.273488	0	0.301517	0.827427	0.0874794	1.05168	0.586586	3.3302	0.583278	chr1	198828172	198828282	110	miRNA	hira-stimul
MIR181B1	1.56135	0.874641	0.515144	0.275008	0.277123	1.03323	0.387942	0	2.01586	1.80788	1.56135	0.874641	0.278178	0.179305	0.139947	0.43189	0.292508	0	2.53797	1.02868	0.178165	0.205004	0.0896321	0.493791	0.187343	0	1.6255	1.17612	chr1	198828001	198828111	110	miRNA	hira-stimul
MIR186	5.97255	6.76426	10.7264	12.4941	13.1307	11.2222	7.20837	8.88356	3.47697	4.67373	5.97255	6.76426	5.79226	8.14615	6.631	4.69088	5.43511	3.82881	4.37403	2.65935	0.969813	1.20429	1.11025	0.69348	0.910015	0.566036	0.732355	0.393148	chr1	71533313	71533399	86	miRNA	hira-stimul
MIR197	1.43391	0.509156	0.87854	0.434372	0.550961	0.474091	0.430579	0.0798087	0.888473	0.336453	1.43391	0.509156	0.474412	0.283211	0.278235	0.19817	0.324657	0.0343975	1.11859	0.191442	0.330852	0.556235	0.19404	0.389213	0.226413	0.067558	0.780096	0.375998	chr1	110141514	110141589	75	miRNA	hira-stimul
MIR29C	0.0547201	0.355041	0.456742	0.198323	0	0.0649374	0.124508	0.371011	0.229075	0	0.0547201	0.355041	0.246641	0.129307	0	0.0271438	0.093879	0.159906	0.288405	0	4.50731	0.364202	0	0.0764527	1.71562	0.450387	5.27056	0	chr1	207975196	207975284	88	miRNA	hira-stimul
MIR30C1	0.0180351	0.022289	0.0444206	0.300679	0.159838	0	0	0	0.0755004	0.297029	0.0180351	0.022289	0.0239871	0.196043	0.0807182	0	0	0	0.0949795	0.16901	1.33002	8.79549	4.47562	0	0	0	5.26637	7.58264	chr1	41222955	41223044	89	miRNA	hira-inhib
MIR30E	0.0116313	0.188669	0	0	0.0147263	0	0.144168	0.070976	0.237375	0.319995	0.0116313	0.188669	0	0	0.00743678	0	0.108703	0.0305907	0.298618	0.182077	0	0	0.639377	0	9.3457	0.162139	25.6736	0.965061	chr1	41220026	41220118	92	miRNA	hira-stimul
MIR3115	0.149497	0.787654	0.571698	0.444867	0.318781	0.112049	0.322257	0.272075	0.642308	0.344581	0.149497	0.787654	0.308717	0.290053	0.160984	0.0468365	0.242982	0.117264	0.808023	0.196067	2.06504	0.36825	1.07684	0.0594633	1.62533	0.148878	5.40495	0.248925	chr1	23370797	23370865	68	miRNA	hira-stimul
MIR3121	1.38277	0.966098	0.667462	0	1.03811	0.997767	1.05598	0.0918695	2.19621	1.147	1.38277	0.966098	0.360429	0	0.524246	0.417067	0.796209	0.0395958	2.76503	0.652643	0.260658	0	0.379127	0.431702	0.575807	0.0409852	1.99963	0.675545	chr1	180407448	180407525	77	miRNA	hira-stimul
MIR3122	1.54649	0.679357	0.983846	0.796915	1.62393	1.25249	2.94654	2.3704	1.29635	2.13163	1.54649	0.679357	0.531277	0.519589	0.820085	0.523541	2.22169	1.02164	1.63081	1.2129	0.343537	0.764824	0.530288	0.770642	1.4366	1.50384	1.05452	1.78536	chr1	212250954	212251027	73	miRNA	hira-inhib
MIR320B2	1.69042	1.04577	0.30558	0.21921	1.5659	0.423296	0.522346	0.615125	0.876461	2.96921	1.69042	1.04577	0.165013	0.142925	0.79078	0.176938	0.393849	0.265119	1.10346	1.68948	0.0976167	0.13667	0.467801	0.169194	0.232989	0.253515	0.652775	1.61554	chr1	224444705	224444843	138	miRNA	hira-inhib
MIR3605	0.358721	0.360677	0.501667	1.33538	0.400288	1.06786	0.537351	1.32946	0.929028	0.641773	0.358721	0.360677	0.2709	0.870668	0.202145	0.446365	0.405163	0.572997	1.16872	0.365169	0.755183	2.41398	0.563517	1.23758	1.12946	1.58867	3.25801	1.01245	chr1	33798005	33798093	88	miRNA	hira-stimul
MIR3671	1.08224	0.800251	1.79701	0.813125	0.916043	1.12558	0	0.946077	0.305433	1.03093	1.08224	0.800251	0.970385	0.530158	0.462602	0.470492	0	0.407759	0.38454	0.586599	0.896645	0.662489	0.427448	0.587931	0	0.509539	0.355319	0.733019	chr1	65523437	65523525	88	miRNA	hira-inhib
MIR3675	0.00065429	0.00161723	0.00268587	0.00213422	0.00331356	0.00310583	0.000705197	0.00221809	0.00136953	0.00146943	0.00065429	0.00161723	0.00145037	0.00139151	0.00167335	0.00129824	0.000531719	0.000955997	0.00172287	0.000836106	2.21671	0.860429	2.5575	0.802753	0.812665	0.591132	2.63319	0.516999	chr1	16875408	17007823	132415	miRNA	hira-stimul
MIR3916	2.39061	2.57989	7.46525	6.54157	4.30949	2.28309	1.73614	1.51088	3.81846	3.56011	2.39061	2.57989	4.03124	4.2651	2.17629	0.954332	1.30905	0.651189	4.80362	2.0257	1.68628	1.65321	0.91035	0.369912	0.54758	0.25241	2.00937	0.78519	chr1	247365268	247365362	94	pseudogene	hira-stimul
MIR4257	0.124428	0.599729	0.0076617	0.108232	0	0	1.04605	0	0.638095	0	0.124428	0.599729	0.00413732	0.0705673	0	0	0.788722	0	0.803362	0	0.0332507	0.117665	0	0	6.33878	0	6.45644	0	chr1	150524404	150524490	86	miRNA	hira-stimul
MIR4258	1.11712	0.321538	4.53269	4.46859	1.61536	2.23974	3.9543	0.717559	0.959934	2.85879	1.11712	0.321538	2.44765	2.91352	0.815757	0.936211	2.98154	0.309268	1.2076	1.62665	2.19104	9.0612	0.730232	2.91167	2.66895	0.961839	1.08099	5.05897	chr1	154948168	154948259	91	miRNA	hira-inhib
MIR4427	0.873375	0.204207	0	0	0.0398477	0.457532	0.38162	0	1.58107	0.220886	0.873375	0.204207	0	0	0.0201231	0.191248	0.287741	0	1.99057	0.125684	0	0	0.0230406	0.936542	0.329459	0	2.27917	0.615474	chr1	233759897	233759965	68	miRNA	hira-stimul
MIR4654	0.44352	0.130508	0	0.0842005	0.570451	0	0.660135	0.200476	0.442074	0.347837	0.44352	0.130508	0	0.0548987	0.288078	0	0.497742	0.0864052	0.556129	0.197919	0	0.420654	0.649526	0	1.12225	0.662068	1.2539	1.51653	chr1	162126896	162126972	76	miRNA	hira-inhib
MIR4677	0.421345	0.63851	0.428289	0	0.313303	0.500018	0.446918	0.761809	0.321978	0.0525707	0.421345	0.63851	0.231276	0	0.158218	0.209008	0.336976	0.32834	0.40537	0.0299127	0.5489	0	0.375507	0.327336	0.799763	0.514228	0.962086	0.0468477	chr1	243509477	243509557	80	miRNA	hira-stimul
MIR4684	0.104398	0.00604794	0	0.227024	0	0	0	0.457882	0	0	0.104398	0.00604794	0	0.14802	0	0	0	0.197347	0	0	0	24.4744	0	0	0	32.6305	0	0	chr1	23046009	23046091	82	miRNA	hira-indep
MIR4742	2.00798	3.65238	4.90691	1.51255	2.86903	2.34555	2.9037	5.67836	4.21618	5.47089	2.00798	3.65238	2.64973	0.986183	1.44886	0.98044	2.18939	2.44737	5.30395	3.11294	1.3196	0.270011	0.721551	0.268439	1.09034	0.670076	2.64144	0.852304	chr1	224585928	224586013	85	miRNA	hira-stimul
MIR4753	1.46975	1.55352	0.97645	0	0.938581	0.397796	1.09776	1.25876	1.82156	2.54077	1.46975	1.55352	0.527283	0	0.473983	0.166279	0.827711	0.542526	2.29334	1.4457	0.358757	0	0.322493	0.107034	0.563165	0.349223	1.56036	0.930595	chr1	235353348	235353431	83	miRNA	hira-stimul
MIR548AA1	0.0327137	0.0238055	0.00558152	0.022997	0.0240198	0.0358569	0.016283	0.00460944	0.0189735	0.0152682	0.0327137	0.0238055	0.00301402	0.014994	0.01213	0.0149882	0.0122774	0.00198667	0.0238876	0.00868761	0.0921333	0.629856	0.370793	0.62961	0.375298	0.0834542	0.730203	0.364941	chr1	100160097	100178513	18416	miRNA	hira-stimul
MIR548D1	0.0611289	0.0276245	0.019155	0.0248062	0.0481307	0.0369813	0.0243845	0.0273236	0.0326142	0.0349322	0.0611289	0.0276245	0.0103437	0.0161736	0.024306	0.0154582	0.0183859	0.0117765	0.0410613	0.0198764	0.169211	0.585482	0.397619	0.559582	0.300773	0.426305	0.671716	0.719522	chr1	100154610	100178513	23903	miRNA	hira-indep
MIR548F1	0.0160279	0.0270097	0.0103768	0.0164754	0.0181268	0.0197642	0.012405	0.0198404	0.0133888	0.0167681	0.0160279	0.0270097	0.00560347	0.010742	0.00915403	0.00826144	0.00935337	0.00855121	0.0168431	0.00954105	0.349607	0.397708	0.571131	0.305869	0.583568	0.316598	1.05086	0.353245	chr1	186029866	186446655	416789	miRNA	hira-stimul
MIR553	2.11656	2.1077	3.79839	2.71197	1.92265	3.13736	3.32433	3.73703	3.80444	3.34862	2.11656	2.1077	2.05113	1.7682	0.970938	1.31142	2.50654	1.61066	4.78979	1.90536	0.969087	0.838926	0.458734	0.622203	1.18425	0.764179	2.26301	0.904002	chr1	100746796	100746864	68	miRNA	hira-stimul
MIR554	2.91485	2.50548	8.75795	7.84147	2.8931	9.27942	4.15082	4.52891	3.78557	2.69112	2.91485	2.50548	4.72929	5.11264	1.46102	3.8788	3.12972	1.95196	4.76225	1.53125	1.62248	2.04058	0.501232	1.54813	1.07372	0.779076	1.63379	0.611159	chr1	151518271	151518367	96	miRNA	hira-stimul
MIR555	0.178347	1.02192	0	0	0.328442	0.0962036	0	0	0	0.327713	0.178347	1.02192	0	0	0.165863	0.0402131	0	0	0	0.186469	0	0	0.930003	0.0393505	0	0	0	0.182469	chr1	155316140	155316173	33	miRNA	hira-inhib
MIR664	3.74527	3.4715	0.988358	0.581749	3.38705	0.634944	4.18084	7.07394	0.559961	1.20162	3.74527	3.4715	0.533713	0.3793	1.71046	0.265407	3.15235	3.04887	0.704991	0.683722	0.142503	0.109261	0.456699	0.076453	0.841689	0.878257	0.188235	0.196953	chr1	220373883	220373887	4	miRNA	hira-indep
MIR761	0.12841	1.42828	0	0	0	0.279375	0.0692004	0.478851	0.201586	1.36984	0.12841	1.42828	0	0	0	0.116779	0.0521771	0.206385	0.253797	0.779439	0	0	0	0.0817618	0.406332	0.144499	1.97646	0.545719	chr1	52302015	52302040	25	miRNA	hira-stimul
MIR765	0.413014	0.987511	0	0	0	0.701779	0	0.114558	0.540314	0.869591	0.413014	0.987511	0	0	0	0.293344	0	0.0493745	0.680255	0.494797	0	0	0	0.297054	0	0.0499989	1.64705	0.501055	chr1	156905922	156906036	114	miRNA	hira-stimul
MIR942	0.846111	1.53969	0.107264	0.642629	1.30756	0.620177	1.844	0.556804	0.768319	1.39723	0.846111	1.53969	0.0579226	0.418994	0.660318	0.259234	1.39038	0.239983	0.966545	0.795024	0.0684574	0.272129	0.780415	0.168368	1.64325	0.155864	1.14234	0.516353	chr1	117637264	117637350	86	miRNA	hira-stimul
MKNK1	0.40077	0.311923	0.547455	0.445659	0.377224	0.366944	0.482967	0.424947	0.431704	0.427873	0.40077	0.311923	0.295626	0.29057	0.190498	0.153383	0.364157	0.183152	0.543515	0.24346	0.737644	0.931543	0.47533	0.491732	0.908644	0.587171	1.35618	0.780512	chr1	47023089	47069966	46877	protein_coding	hira-stimul
MLLT11	0.0473005	0.0496886	0.132035	0.12686	0.0598867	0.0523902	0.0509807	0.0801762	0.0759055	0.0929506	0.0473005	0.0496886	0.0712989	0.0827127	0.0302428	0.0218991	0.0384394	0.0345559	0.0954891	0.0528889	1.50736	1.66462	0.639376	0.440727	0.812665	0.69545	2.01878	1.06441	chr1	151032150	151040973	8823	protein_coding	hira-stimul
MMACHC	0.399314	0.424712	0.607568	0.702865	0.36609	0.400427	0.449086	0.478356	0.451612	0.568792	0.399314	0.424712	0.328087	0.458268	0.184875	0.167378	0.338611	0.206171	0.56858	0.323643	0.821626	1.07901	0.462983	0.394099	0.847981	0.485438	1.42389	0.762028	chr1	45965855	45976739	10884	protein_coding	hira-stimul
MMP23A	0.00704135	0.00693455	0.0102974	0.0119626	0.00946146	0.0156576	0.00664055	0.00671364	0.0050664	0.0108719	0.00704135	0.00693455	0.0055606	0.00779962	0.00477804	0.00654488	0.00500697	0.00289358	0.00637353	0.00618611	0.789706	1.12475	0.678568	0.943807	0.711082	0.41727	0.905158	0.892071	chr1	1568158	1633247	65089	pseudogene	hira-indep
MOB3C	0.135553	0.121321	0.497428	0.362602	0.276367	0.159134	0.320225	0.259	0.26073	0.181873	0.135553	0.121321	0.268611	0.236417	0.139565	0.066518	0.24145	0.111629	0.327998	0.103486	1.98159	1.94869	1.0296	0.548281	1.78122	0.920113	2.41971	0.852991	chr1	47073386	47082563	9177	protein_coding	hira-stimul
MORN1	0.150456	0.0965844	0.239898	0.197923	0.289878	0.232405	0.157315	0.176303	0.158748	0.0909026	0.150456	0.0965844	0.129545	0.129046	0.146388	0.0971453	0.118616	0.0759866	0.199705	0.0517236	0.861015	1.33609	0.972965	1.00581	0.788373	0.786738	1.32733	0.535527	chr1	2252695	2322993	70298	protein_coding	hira-stimul
MOV10	1.03729	0.958323	1.51665	1.54668	1.32275	1.22219	1.87356	1.63385	1.22697	1.1621	1.03729	0.958323	0.818991	1.00844	0.667989	0.510875	1.41266	0.704189	1.54353	0.661235	0.789549	1.05229	0.643975	0.533093	1.36188	0.734814	1.48804	0.689992	chr1	113217047	113243368	26321	protein_coding	hira-stimul
MPL	0.0868345	0.0835828	0.106937	0.123466	0.0930265	0.107012	0.134987	0.118883	0.129328	0.0918828	0.0868345	0.0835828	0.057746	0.0804998	0.0469784	0.044731	0.10178	0.0512386	0.162695	0.0522813	0.665012	0.963115	0.541011	0.53517	1.17212	0.613028	1.87362	0.625503	chr1	43803474	43820135	16661	protein_coding	hira-stimul
MPZ	0.0053116	0.00984664	0.0196238	0.0924044	0	0.0189101	0.0171746	0.010804	0.016677	0.0536805	0.0053116	0.00984664	0.0105969	0.0602477	0	0.00790442	0.0129496	0.00465652	0.0209963	0.0305442	1.99504	6.1186	0	0.802753	2.43799	0.472905	3.95292	3.10199	chr1	161274524	161279762	5238	protein_coding	hira-stimul
MPZL1	1.86526	2.0116	1.05086	1.29356	1.01341	1.08814	2.29753	2.15908	2.05876	2.29634	1.86526	2.0116	0.567464	0.843401	0.511772	0.454843	1.73234	0.930563	2.59198	1.30662	0.304228	0.419269	0.27437	0.22611	0.928738	0.462599	1.38961	0.649541	chr1	167691186	167761156	69970	protein_coding	hira-stimul
MR1	0.264424	0.178169	0.516698	0.44134	0.444733	0.466643	0.230312	0.272895	0.369668	0.269536	0.264424	0.178169	0.279017	0.287754	0.22459	0.195057	0.173655	0.117618	0.465042	0.153366	1.05519	1.61506	0.849356	1.09479	0.65673	0.660147	1.7587	0.860789	chr1	181002560	181031074	28514	protein_coding	hira-stimul
MRPL20	1.05784	1.12925	2.09955	2.27803	1.56487	1.98932	1.90211	1.94801	1.28332	1.62389	1.05784	1.12925	1.13376	1.48528	0.790259	0.831536	1.43419	0.839592	1.61442	0.923993	1.07177	1.31528	0.74705	0.736361	1.35577	0.743496	1.52614	0.818236	chr1	1337275	1342693	5418	protein_coding	hira-stimul
MRPL24	1.25071	0.989789	2.44277	2.14123	1.77135	1.8037	1.75289	1.75847	1.46219	1.25009	1.25071	0.989789	1.3191	1.39608	0.894532	0.753947	1.32168	0.757901	1.83944	0.711301	1.05468	1.41048	0.715219	0.761725	1.05674	0.765719	1.47071	0.718639	chr1	156707093	156710923	3830	protein_coding	hira-stimul
MRPL37	1.26299	1.36183	2.44132	2.5992	2.54855	2.58606	2.47182	2.53483	1.40816	1.67898	1.26299	1.36183	1.31831	1.69468	1.28702	1.08097	1.86375	1.09251	1.77147	0.95534	1.0438	1.24441	1.01902	0.793765	1.47567	0.802238	1.4026	0.701512	chr1	54665839	54684056	18217	protein_coding	hira-stimul
MRPL55	0.0211254	0.107696	0.403248	0.551269	0.24072	0.401118	0.341535	0.279305	0.0884374	0.272804	0.0211254	0.107696	0.217754	0.359427	0.121564	0.167667	0.257517	0.12038	0.111254	0.155225	10.3077	3.33743	5.75438	1.55686	12.1899	1.11778	5.26637	1.44133	chr1	228294379	228297013	2634	protein_coding	hira-stimul
MRPL9	1.7522	1.95828	4.29718	5.24746	3.4792	4.16375	2.6377	3.69322	2.15609	2.62068	1.7522	1.95828	2.32048	3.42134	1.757	1.74045	1.98883	1.59178	2.71236	1.49117	1.32432	1.74712	1.00274	0.888763	1.13504	0.812845	1.54797	0.761468	chr1	151732122	151736040	3918	protein_coding	hira-stimul
MRPS14	1.41257	1.30889	3.33137	3.07587	2.64408	2.75128	1.57236	1.75327	1.71093	1.78108	1.41257	1.30889	1.79894	2.00547	1.33526	1.15004	1.18556	0.755659	2.15235	1.01343	1.27352	1.53219	0.94527	0.878634	0.839293	0.577328	1.52371	0.77427	chr1	174982093	174992591	10498	protein_coding	hira-stimul
MRPS15	1.07409	1.1626	1.88425	2.13435	1.56665	1.70854	1.48935	1.67094	1.18431	1.14935	1.07409	1.1626	1.0175	1.3916	0.791158	0.71417	1.12297	0.720175	1.48986	0.65398	0.947309	1.19697	0.736585	0.614287	1.04551	0.619452	1.38709	0.562515	chr1	36921361	36930040	8679	protein_coding	hira-stimul
MRPS21	2.38373	2.19762	6.12821	5.34076	3.99705	4.28585	3.84206	4.05855	2.90498	3.1519	2.38373	2.19762	3.30923	3.48218	2.01851	1.79149	2.89691	1.74924	3.65446	1.79343	1.38826	1.58452	0.846786	0.815193	1.21529	0.795968	1.53309	0.816079	chr1	150266268	150280819	14551	protein_coding	hira-stimul
MRTO4	1.02201	1.134	2.60132	2.91405	2.53434	2.66285	2.35039	2.38667	0.970827	1.40348	1.02201	1.134	1.40471	1.89996	1.27984	1.11307	1.77219	1.02865	1.2213	0.79858	1.37446	1.67545	1.25228	0.981544	1.73403	0.907103	1.195	0.704215	chr1	19578074	19586622	8548	protein_coding	hira-stimul
MSH4	0.0484382	0.0420975	0.329192	0.230698	0.393571	0.385676	0.0887344	0.223579	0.059991	0.064171	0.0484382	0.0420975	0.177764	0.150415	0.198753	0.161213	0.0669057	0.0963625	0.0754687	0.0365133	3.66991	3.57302	4.10324	3.8295	1.38126	2.28903	1.55804	0.867351	chr1	76262555	76378923	116368	protein_coding	hira-stimul
MST1P2	0.0211094	0.00978316	0.0222468	0.0114761	0	0.0224013	0.0113759	0	0.0110463	0	0.0211094	0.00978316	0.0120133	0.00748242	0	0.00936374	0.00857743	0	0.0139073	0	0.569096	0.764826	0	0.957129	0.406332	0	0.65882	0	chr1	16972068	16976915	4847	pseudogene	hira-stimul
MST1P9	0.0232457	0.0188531	0.0393623	0.0410718	0.0551833	0.0241378	0.0187907	0.00591035	0.0273694	0.0163144	0.0232457	0.0188531	0.0212556	0.0267788	0.0278676	0.0100896	0.0141682	0.00254736	0.0344307	0.00928289	0.91439	1.42039	1.19883	0.535169	0.609497	0.135116	1.48116	0.49238	chr1	17081400	17090975	9575	protein_coding	hira-stimul
MSTO1	0.0750994	0.135671	0.280368	0.431659	0.190023	0.185592	0.220862	0.154817	0.114655	0.179914	0.0750994	0.135671	0.151399	0.281442	0.0959616	0.0775775	0.16653	0.0667261	0.144236	0.102371	2.01598	2.07444	1.27779	0.571806	2.21746	0.491823	1.9206	0.754554	chr1	155580006	155584758	4752	protein_coding	hira-stimul
MSTO2P	0.15454	0.170102	0.321161	0.367568	0.33018	0.240707	0.37477	0.417487	0.106141	0.238613	0.15454	0.170102	0.173427	0.239654	0.166741	0.100616	0.282577	0.179937	0.133525	0.135771	1.12221	1.40889	1.07895	0.591501	1.8285	1.05782	0.864018	0.798173	chr1	155715608	155721369	5761	pseudogene	hira-indep
MTF1	0.906012	1.01459	1.25062	1.15978	1.1259	1.23877	1.27426	1.27307	0.983126	1.09481	0.906012	1.01459	0.675335	0.756177	0.568579	0.517806	0.960792	0.548693	1.23677	0.622947	0.745393	0.745303	0.627563	0.51036	1.06046	0.540803	1.36507	0.613989	chr1	38275238	38325292	50054	protein_coding	hira-stimul
MTF2	2.69559	2.90604	2.65643	2.61528	3.2217	3.45986	3.322	3.62758	3.12161	3.18068	2.69559	2.90604	1.43447	1.70516	1.62696	1.44622	2.50479	1.56349	3.92699	1.80981	0.532155	0.586765	0.603563	0.497661	0.929217	0.538013	1.45682	0.622774	chr1	93544791	93604638	59847	protein_coding	hira-stimul
MTHFR	0.412402	0.231632	0.623913	0.492775	0.285274	0.259288	0.276702	0.256931	0.390165	0.294418	0.412402	0.231632	0.336913	0.321289	0.144063	0.108382	0.208633	0.110737	0.491218	0.167524	0.816953	1.38707	0.349328	0.467908	0.505898	0.478074	1.19111	0.723233	chr1	11845786	11866160	20374	protein_coding	hira-stimul
MTMR11	0.128166	0.0875348	0.191066	0.102682	0.128354	0.0760485	0.149044	0.113197	0.116486	0.117409	0.128166	0.0875348	0.103176	0.0669487	0.0648188	0.0317883	0.112379	0.0487879	0.146539	0.0668057	0.805016	0.764823	0.505741	0.36315	0.876825	0.557354	1.14336	0.76319	chr1	149900542	149908791	8249	protein_coding	hira-stimul
MTMR9LP	0.287882	0.284799	0.272714	0.427383	0.119158	0.239801	0.196909	0.253695	0.356334	0.26421	0.287882	0.284799	0.147266	0.278654	0.0601748	0.100237	0.148469	0.109343	0.448625	0.150335	0.511548	0.978422	0.209026	0.351956	0.51573	0.383929	1.55836	0.527865	chr1	32697260	32707311	10051	pseudogene	hira-stimul
MTOR	0.916223	0.943285	0.524604	0.531254	0.759049	0.680587	0.983056	0.939794	1.05519	1.04309	0.916223	0.943285	0.283286	0.346378	0.38332	0.284485	0.741224	0.405051	1.32848	0.593518	0.309189	0.367204	0.418369	0.30159	0.809	0.429405	1.44996	0.629203	chr1	11166587	11322608	156021	protein_coding	hira-stimul
MTR	1.61911	1.59069	1.66142	1.49582	2.52731	2.02591	2.61986	2.33418	1.81241	1.74831	1.61911	1.59069	0.897167	0.975275	1.27629	0.84683	1.97537	1.00603	2.28001	0.994788	0.554111	0.613114	0.788267	0.532367	1.22004	0.63245	1.40819	0.625382	chr1	236958580	237067281	108701	protein_coding	hira-stimul
MTX1	0.525559	0.351546	1.17435	1.70253	0.583087	0.771576	0.490534	0.517975	0.555709	0.590161	0.525559	0.351546	0.634149	1.11005	0.294459	0.322519	0.369863	0.223247	0.699082	0.335802	1.20662	3.15762	0.560278	0.91743	0.703751	0.635044	1.33017	0.955214	chr1	155178489	155183624	5135	protein_coding	hira-stimul
MUC1	0.271466	0.392063	0.365411	0.638378	0.239791	0.329646	0.21774	0.314612	0.323753	0.276478	0.271466	0.392063	0.197322	0.416222	0.121094	0.137792	0.164176	0.135598	0.407605	0.157316	0.726875	1.06162	0.446076	0.351454	0.604775	0.345857	1.5015	0.401252	chr1	155158299	155162706	4407	protein_coding	hira-stimul
MUL1	0.74222	0.714539	3.1493	2.42177	2.08652	1.79186	0.999103	1.22138	0.940151	0.997999	0.74222	0.714539	1.70062	1.57899	1.05369	0.748997	0.753324	0.526415	1.18271	0.567861	2.29126	2.20981	1.41965	1.04822	1.01496	0.736719	1.59348	0.794724	chr1	20825940	20834674	8734	protein_coding	hira-stimul
MUTYH	0.465379	0.334065	0.964212	0.711163	0.79366	0.673337	0.523414	0.506497	0.570483	0.452064	0.465379	0.334065	0.520674	0.463678	0.400798	0.281455	0.394654	0.2183	0.717668	0.257224	1.11882	1.38799	0.86123	0.842515	0.848027	0.653466	1.54211	0.769983	chr1	45794913	45806142	11229	protein_coding	hira-stimul
MYBPHL	0.0246432	0.0263559	0.0256792	0.00824445	0.00240004	0.00674874	0.00612935	0.00578371	0.0138874	0.0127718	0.0246432	0.0263559	0.0138668	0.00537538	0.00121202	0.00282097	0.00462153	0.00249278	0.0174842	0.00726715	0.562702	0.203954	0.0491827	0.107034	0.187538	0.0945814	0.709495	0.275732	chr1	109834986	109849663	14677	protein_coding	hira-stimul
MYCBP	0.651542	0.680885	1.36247	1.38115	0.979442	0.900547	1.13946	1.14577	0.761288	0.920882	0.651542	0.680885	0.735734	0.90051	0.494618	0.376429	0.859153	0.493827	0.9577	0.523982	1.12922	1.32256	0.75915	0.552852	1.31865	0.725272	1.4699	0.76956	chr1	39328161	39339050	10889	protein_coding	hira-stimul
MYCL1	0.00422059	0.0156483	0.0675698	0.0826026	0.0106873	0.0500866	0.0181959	0.0257547	0.0176687	0.023697	0.00422059	0.0156483	0.0364877	0.0538569	0.00539709	0.0209362	0.0137197	0.0111003	0.0222272	0.0134836	8.64516	3.44171	1.27875	1.33792	3.25066	0.70936	5.26638	0.861665	chr1	40361095	40367687	6592	protein_coding	hira-stimul
MYOM3	0.00594755	0.00597219	0.00244148	0.00646675	0.00439258	0.00529355	0.00373935	0.00453659	0.00674328	0.00389586	0.00594755	0.00597219	0.0013184	0.00421632	0.00221825	0.0022127	0.00281947	0.00195527	0.00848979	0.00221674	0.221671	0.705992	0.372969	0.370501	0.474056	0.327396	1.42744	0.371178	chr1	24382530	24438665	56135	protein_coding	hira-stimul
MYSM1	1.19113	1.27015	1.29307	1.21568	1.72171	1.64148	1.67603	1.56592	1.34616	1.34511	1.19113	1.27015	0.698258	0.792623	0.869464	0.686139	1.26373	0.674912	1.69347	0.765368	0.586215	0.624039	0.729948	0.540203	1.06095	0.531364	1.42173	0.60258	chr1	59120410	59165747	45337	protein_coding	hira-stimul
NADK	1.20012	1.353	1.4008	1.50321	1.36438	1.56739	1.43809	1.60622	1.31561	1.4281	1.20012	1.353	0.756432	0.980093	0.689012	0.655169	1.08432	0.692281	1.65504	0.812589	0.630297	0.724385	0.574119	0.484234	0.90351	0.511664	1.37906	0.600583	chr1	1682670	1711508	28838	protein_coding	hira-stimul
NASP	4.21246	4.10623	6.94429	5.88535	6.28393	5.95212	4.7609	5.45673	4.0243	4.10158	4.21246	4.10623	3.74992	3.83725	3.17338	2.48799	3.58972	2.35185	5.06257	2.3338	0.890196	0.934494	0.753333	0.605905	0.852167	0.572752	1.20181	0.568356	chr1	46049659	46084578	34919	protein_coding	hira-stimul
NAV1	0.696325	0.718692	0.251369	0.2897	0.20255	0.186204	0.518367	0.441485	0.782082	0.573591	0.696325	0.718692	0.135739	0.188884	0.102288	0.0778333	0.390849	0.19028	0.984641	0.326373	0.194937	0.262817	0.146897	0.108299	0.561302	0.264759	1.41405	0.454121	chr1	201617449	201796102	178653	protein_coding	hira-stimul
NBL1	0.200987	0.204925	0.449987	0.508585	0.171188	0.234179	0.389887	0.254654	0.221749	0.293401	0.200987	0.204925	0.242993	0.331597	0.0864499	0.0978868	0.293975	0.109756	0.279182	0.166945	1.209	1.61814	0.430127	0.477671	1.46266	0.53559	1.38905	0.814665	chr1	19969722	19984949	15227	protein_coding	hira-stimul
NBPF1	0.229554	0.214855	0.339375	0.402157	0.296322	0.281741	0.387746	0.367033	0.236722	0.339013	0.229554	0.214855	0.183262	0.262206	0.149643	0.117768	0.29236	0.158191	0.297796	0.192898	0.798342	1.22039	0.651884	0.548127	1.2736	0.73627	1.29728	0.897807	chr1	16890411	16939982	49571	protein_coding	hira-stimul
NBPF10	0.131632	0.125895	0.0363949	0.0396025	0.035834	0.0447159	0.107901	0.0717595	0.129288	0.128212	0.131632	0.125895	0.0196532	0.0258208	0.0180962	0.0186912	0.0813574	0.0309283	0.162774	0.0729526	0.149304	0.205098	0.137475	0.148467	0.618067	0.245668	1.23658	0.579472	chr1	145293370	145368684	75314	protein_coding	hira-stimul
NBPF14	0.369554	0.440409	0.0557274	0.188607	0.133682	0.125302	0.317019	0.329823	0.276262	0.254069	0.369554	0.440409	0.0300928	0.122972	0.0675094	0.0523762	0.239032	0.142154	0.347814	0.144565	0.08143	0.279222	0.182678	0.118926	0.646813	0.322777	0.941172	0.328252	chr1	148003641	148025848	22207	protein_coding	hira-stimul
NBPF15	0.348869	0.353818	0.394505	0.430674	0.369361	0.355746	0.565689	0.629112	0.347913	0.441211	0.348869	0.353818	0.213033	0.280799	0.186527	0.148702	0.42653	0.271147	0.437675	0.251049	0.610638	0.793627	0.534663	0.420278	1.22261	0.766347	1.25455	0.709543	chr1	148558187	148577356	19169	protein_coding	hira-stimul
NBPF16	0.00517261	0.00383561	0.00169869	0.00224967	0.0019647	0.00204615	0.00427422	0.00648817	0.00378948	0.00522759	0.00517261	0.00383561	0.000917293	0.00146678	0.000992174	0.000855291	0.00322276	0.0027964	0.00477096	0.0029745	0.177337	0.382412	0.191813	0.222987	0.623044	0.729063	0.92235	0.775496	chr1	148577356	148758311	180955	protein_coding	hira-stimul
NBPF3	0.072099	0.101395	0.100272	0.14327	0.140073	0.13203	0.157427	0.187741	0.134001	0.140985	0.072099	0.101395	0.0541469	0.093412	0.0707369	0.0551885	0.1187	0.0809164	0.168573	0.0802205	0.751007	0.921269	0.981107	0.544293	1.64635	0.798031	2.33808	0.791168	chr1	21766630	21811393	44763	protein_coding	hira-stimul
NBPF4	0.00134141	0.00994683	0	0.00437552	0.00509503	0.00477562	0	0.00409273	0.00140389	0.00301259	0.00134141	0.00994683	0	0.00285284	0.00257299	0.00199621	0	0.00176397	0.00176609	0.00171416	0	0.286809	1.91812	0.200688	0	0.17734	1.31659	0.172333	chr1	108765962	108786703	20741	protein_coding	hira-stimul
NBPF6	0.00136671	0.00126681	0	0.00891611	0	0.00486571	0.00736524	0.00138998	0.00143037	0.00153471	0.00136671	0.00126681	0	0.0058133	0	0.00203387	0.00555339	0.000599081	0.00180084	0.00087325	0	4.58893	0	1.6055	4.06333	0.472905	1.31764	0.68933	chr1	108992903	109013260	20357	protein_coding	hira-stimul
NBPF7	0.323949	0.341215	0.141774	0.195036	0.204488	0.217085	0.317412	0.348523	0.251638	0.31665	0.323949	0.341215	0.076558	0.127163	0.103266	0.0907415	0.239329	0.150213	0.316812	0.180174	0.236327	0.372678	0.318774	0.265937	0.738785	0.440231	0.97797	0.528036	chr1	120377387	120387779	10392	pseudogene	hira-stimul
NBPF9	0.023433	0.0286633	0.016823	0.0174944	0.0149735	0.0171969	0.0342304	0.0409183	0.0229324	0.0274372	0.023433	0.0286633	0.00908442	0.0114063	0.00756162	0.0071883	0.0258097	0.0176358	0.0288719	0.0156118	0.387676	0.397943	0.322691	0.250784	1.10143	0.615274	1.2321	0.54466	chr1	144614958	144828810	213852	protein_coding	hira-stimul
NCDN	0.391935	0.382211	1.23732	1.30518	1.05666	0.984486	0.808415	0.821613	0.493175	0.406689	0.391935	0.382211	0.668153	0.850977	0.533613	0.411515	0.609545	0.354115	0.620414	0.231406	1.70475	2.22646	1.36148	1.07667	1.55522	0.926491	1.58295	0.605441	chr1	36023392	36032380	8988	protein_coding	hira-stimul
NCF2	0.0110156	0.0123983	0.00581387	0.0111217	0.0119543	0.0130724	0.0127207	0.0136037	0.0963463	0.0918884	0.0110156	0.0123983	0.00313949	0.00725135	0.00603692	0.00546426	0.00959141	0.00586319	0.121204	0.0522845	0.285004	0.584866	0.548034	0.440727	0.870711	0.472903	11.0029	4.21707	chr1	183524696	183560056	35360	protein_coding	hira-stimul
NCSTN	1.71227	1.67857	3.61116	3.73165	2.78455	3.16479	2.44621	2.8453	1.93458	2.08597	1.71227	1.67857	1.95003	2.43304	1.4062	1.32288	1.84444	1.22632	2.4337	1.18692	1.13885	1.44947	0.821248	0.788101	1.07719	0.730577	1.42133	0.7071	chr1	160313062	160328742	15680	protein_coding	hira-stimul
NDUFS2	1.11436	0.932007	2.45128	2.18657	1.61622	1.93329	1.51525	1.3585	1.4559	1.16847	1.11436	0.932007	1.32369	1.42564	0.816191	0.808115	1.1425	0.585514	1.83152	0.664859	1.18785	1.52965	0.73243	0.86707	1.02525	0.628229	1.64356	0.713363	chr1	161169104	161184184	15080	protein_coding	hira-stimul
NDUFS5	2.38126	2.01868	6.27247	5.12039	3.40427	4.1715	2.90091	3.34448	2.38054	2.70371	2.38126	2.01868	3.38713	3.33849	1.71916	1.74369	2.18729	1.44147	2.99472	1.53841	1.42241	1.6538	0.721952	0.863776	0.918542	0.714066	1.25762	0.762088	chr1	39491966	39500308	8342	protein_coding	hira-stimul
NECAP2	0.414079	0.393108	0.810313	0.841255	0.851734	0.846895	0.53732	0.697827	0.530894	0.535771	0.414079	0.393108	0.437569	0.548498	0.430126	0.354002	0.405139	0.300763	0.667865	0.304854	1.05673	1.39529	1.03875	0.900521	0.978411	0.765091	1.61289	0.775496	chr1	16767166	16786584	19418	protein_coding	hira-stimul
NEGR1	0.0185647	0.0224131	0.00832346	0.00907885	0.0099919	0.00842281	0.00877277	0.00830588	0.014664	0.0133432	0.0185647	0.0224131	0.00449467	0.00591941	0.00504591	0.00352073	0.00661467	0.00357983	0.018462	0.00759228	0.242108	0.264105	0.271801	0.157084	0.356304	0.159721	0.994467	0.338743	chr1	71868624	72748277	879653	protein_coding	hira-stimul
NEK2	1.30992	1.30174	2.5578	2.86246	1.35837	2.00679	1.24787	1.86966	1.57365	1.75865	1.30992	1.30174	1.38121	1.86632	0.685977	0.838838	0.940894	0.805823	1.97965	1.00067	1.05442	1.43371	0.523678	0.644398	0.718284	0.619036	1.51128	0.768719	chr1	211831598	211848972	17374	protein_coding	hira-stimul
NEK7	3.9913	4.11589	2.4386	2.39952	4.94731	3.47928	3.91523	3.0849	4.61336	4.34859	3.9913	4.11589	1.31684	1.56449	2.49839	1.45434	2.95208	1.32959	5.80361	2.47435	0.329929	0.380109	0.625959	0.353347	0.73963	0.323039	1.45406	0.60117	chr1	198126107	198291548	165441	protein_coding	hira-stimul
NENF	0.603522	0.569182	1.83749	1.38998	1.03381	1.13215	1.24412	1.03999	0.662508	0.748951	0.603522	0.569182	0.992245	0.906267	0.522074	0.473239	0.938066	0.448236	0.833435	0.426153	1.64409	1.59223	0.865046	0.831437	1.55432	0.787509	1.38095	0.748712	chr1	212606228	212619721	13493	protein_coding	hira-stimul
NES	0.14823	0.107526	0.226198	0.238251	0.228471	0.156787	0.347311	0.154031	0.198976	0.159214	0.14823	0.107526	0.122147	0.15534	0.115378	0.065537	0.261872	0.0663874	0.250312	0.0905928	0.824036	1.44467	0.77837	0.609499	1.76666	0.617408	1.68867	0.84252	chr1	156638555	156647189	8634	protein_coding	hira-stimul
NEXN	0.599357	0.439128	0.515367	0.446708	0.829531	0.794461	0.72992	0.586057	0.734515	0.68657	0.599357	0.439128	0.278298	0.291254	0.418913	0.332085	0.55036	0.252591	0.92402	0.390658	0.464328	0.663254	0.698938	0.756237	0.91825	0.575209	1.54169	0.889623	chr1	78354199	78409578	55379	protein_coding	hira-stimul
NFASC	0.000143288	0.000531256	0	0.000311594	0.000362832	0.000340086	0.000463311	0	0.000149962	0.000321803	0.000143288	0.000531256	0	0.000203159	0.00018323	0.000142156	0.000349336	0	0.000188652	0.000183106	0	0.382413	1.27875	0.267585	2.438	0	1.31659	0.344666	chr1	204797781	204991950	194169	protein_coding	hira-stimul
NFIA	2.39886	2.35707	0.852748	0.917136	0.704932	0.610376	1.68081	1.36386	2.23409	1.93761	2.39886	2.35707	0.460484	0.597973	0.355991	0.255137	1.26733	0.587824	2.81272	1.1025	0.191959	0.253693	0.1484	0.108243	0.528305	0.249387	1.17252	0.467742	chr1	61542945	61928460	385515	protein_coding	hira-stimul
NFYC	1.5784	1.48297	1.28287	1.23448	1.30149	1.40021	1.36936	1.47339	1.58322	1.6354	1.5784	1.48297	0.69275	0.804881	0.657252	0.585288	1.0325	0.635031	1.99327	0.930543	0.438894	0.542749	0.416404	0.394673	0.654142	0.428216	1.26284	0.627486	chr1	41157241	41237275	80034	protein_coding	hira-stimul
NGF	0.000531759	0.00147867	0.00130973	0	0.000673255	0.000631048	0	0.00108162	0	0.00179137	0.000531759	0.00147867	0.000707254	0	0.000339994	0.000263778	0	0.000466178	0	0.00101929	1.33003	0	0.639376	0.178389	0	0.315269	0	0.689329	chr1	115828536	115880857	52321	protein_coding	hira-inhib
NHLH1	0.126584	0.209771	0.083019	0.19895	0.256051	0.404614	0.170067	0.572685	0.115908	0.0973272	0.126584	0.209771	0.0448303	0.129715	0.129306	0.169129	0.128231	0.246827	0.145812	0.0553792	0.354154	0.618367	1.0215	0.806254	1.01301	1.17665	1.1519	0.263998	chr1	160336860	160342638	5778	protein_coding	hira-stimul
NID1	0.00217969	0.00404071	0.00191735	0.00440136	0.00354816	0.0014781	0.00234928	0.00285016	0.00358476	0.0108394	0.00217969	0.00404071	0.00103537	0.00286969	0.00179182	0.000617846	0.00177136	0.00122842	0.00450963	0.00616762	0.475007	0.710194	0.822053	0.152905	0.812665	0.304011	2.06893	1.52637	chr1	236139131	236228481	89350	protein_coding	hira-stimul
NIPAL3	0.382603	0.368588	0.283186	0.312928	0.214188	0.217502	0.307576	0.388128	0.426881	0.488046	0.382603	0.368588	0.15292	0.204029	0.108165	0.0909158	0.231912	0.167283	0.537443	0.277698	0.399684	0.553542	0.282708	0.24666	0.606143	0.453849	1.4047	0.753411	chr1	24742244	24799473	57229	protein_coding	hira-stimul
NIT1	0.489692	0.52458	1.18726	0.878696	0.566805	0.479092	0.569318	0.734093	0.455851	0.606511	0.489692	0.52458	0.64112	0.57291	0.286237	0.20026	0.429266	0.316394	0.573461	0.345105	1.30923	1.09213	0.584524	0.381754	0.876604	0.603138	1.17106	0.657869	chr1	161087861	161095235	7374	protein_coding	hira-stimul
NKAIN1	0.0032382	0.0128635	0.00170908	0.0261551	0.00702832	0.0159203	0.00947325	0.0249352	0.00774634	0.0129866	0.0032382	0.0128635	0.000922903	0.0170531	0.0035493	0.00665469	0.00714283	0.0107471	0.0097449	0.00738938	0.285005	1.3257	1.09607	0.517331	2.2058	0.83547	3.00936	0.574445	chr1	31652591	31712734	60143	protein_coding	hira-stimul
NLRP3	0.0025332	0.0101748	0.00831906	0.0128536	0.0074836	0.0120248	0.00819088	0.0206106	0.0141397	0.00948195	0.0025332	0.0101748	0.00449229	0.00838055	0.00377922	0.00502637	0.00617592	0.00888317	0.0177877	0.00539523	1.77337	0.823657	1.49188	0.494001	2.43799	0.873056	7.02185	0.530254	chr1	247579457	247612406	32949	protein_coding	hira-stimul
NME7	0.561468	0.633914	0.398635	0.364291	0.354022	0.361981	0.351161	0.462986	0.661096	0.725243	0.561468	0.633914	0.215263	0.237518	0.178781	0.151308	0.264775	0.199547	0.83232	0.412663	0.383393	0.374684	0.318417	0.238689	0.471577	0.314786	1.4824	0.650977	chr1	169101768	169337186	235418	protein_coding	hira-stimul
NMNAT1	0.243363	0.207421	0.515522	0.416603	0.499005	0.472762	0.245905	0.328073	0.30147	0.236148	0.243363	0.207421	0.278382	0.271625	0.251998	0.197615	0.185412	0.141399	0.379249	0.134368	1.1439	1.30954	1.03548	0.952722	0.761876	0.681703	1.55837	0.647804	chr1	10003485	10045556	42071	protein_coding	hira-stimul
NMNAT2	0.00539243	0.0133287	0.00362225	0.010305	0.00103444	0.00523579	0.00264181	0.0073123	0.00906394	0.0132115	0.00539243	0.0133287	0.00195602	0.00671886	0.000522392	0.00218856	0.00199192	0.0031516	0.0114115	0.00751734	0.362733	0.50409	0.0968751	0.164199	0.369393	0.236452	2.11621	0.563997	chr1	183217371	183387634	170263	protein_coding	hira-stimul
NOC2L	0.276434	0.321138	0.566117	0.665251	0.513319	0.621106	0.633622	0.644747	0.387674	0.455829	0.276434	0.321138	0.305703	0.433744	0.259226	0.259622	0.477751	0.277886	0.487694	0.259367	1.10588	1.35065	0.93775	0.808445	1.72826	0.865316	1.76423	0.807649	chr1	879582	894679	15097	protein_coding	hira-stimul
NOL9	1.87543	2.01133	2.25865	2.31121	2.58162	2.83146	2.82643	3.15418	2.10673	2.12924	1.87543	2.01133	1.21967	1.50691	1.30372	1.18355	2.13113	1.35945	2.65027	1.21154	0.650342	0.74921	0.695157	0.588442	1.13634	0.675897	1.41315	0.602356	chr1	6581406	6614658	33252	protein_coding	hira-stimul
NOS1AP	0.740331	0.863018	0.268339	0.305033	0.357669	0.349904	0.509002	0.534328	0.941899	1.16008	0.740331	0.863018	0.144903	0.198882	0.180623	0.14626	0.383788	0.230295	1.18585	0.660086	0.195727	0.230449	0.243976	0.169475	0.5184	0.266849	1.60178	0.764857	chr1	162039580	162339813	300233	protein_coding	hira-stimul
NOTCH2	0.931901	1.06159	0.332786	0.402653	0.429666	0.414418	0.938412	0.76309	1.07986	1.00418	0.931901	1.06159	0.179704	0.26253	0.216981	0.173227	0.707563	0.328892	1.35954	0.571378	0.192836	0.247299	0.232837	0.163177	0.759268	0.309811	1.45889	0.538229	chr1	120454175	120612317	158142	protein_coding	hira-stimul
NOTCH2NL	0.944719	1.03115	0.492073	0.615637	0.583845	0.613034	0.915957	0.975391	0.991026	1.06251	0.944719	1.03115	0.265719	0.401395	0.294842	0.256248	0.690632	0.420394	1.2477	0.604568	0.281268	0.38927	0.312095	0.248507	0.731044	0.407694	1.32071	0.586305	chr1	145209110	145285912	76802	protein_coding	hira-stimul
NPHP4	0.329148	0.30529	0.281421	0.242159	0.311058	0.276279	0.540232	0.434047	0.308103	0.376358	0.329148	0.30529	0.151967	0.157888	0.157084	0.115485	0.407335	0.187074	0.387902	0.214148	0.461699	0.517173	0.477245	0.378278	1.23754	0.612776	1.1785	0.701457	chr1	5922869	6052533	129664	protein_coding	hira-stimul
NPL	0.184185	0.143051	0.407872	0.291158	0.419923	0.382306	0.43439	0.398276	0.205567	0.226668	0.184185	0.143051	0.220251	0.189835	0.212061	0.159804	0.32753	0.171657	0.258603	0.128974	1.19581	1.32704	1.15135	1.11711	1.77827	1.19997	1.40404	0.901595	chr1	182758583	182799519	40936	protein_coding	hira-stimul
NPR1	0.0963458	0.0893032	0.156708	0.142311	0.0736499	0.11865	0.121476	0.179333	0.105297	0.140849	0.0963458	0.0893032	0.0846223	0.0927868	0.0371932	0.0495957	0.0915929	0.0772925	0.132569	0.0801431	0.878319	1.03901	0.386039	0.555363	0.950668	0.865507	1.37597	0.897427	chr1	153651163	153666468	15305	protein_coding	hira-stimul
NR5A2	0.00501531	0.00964175	0.00297381	0.00807871	0.0124645	0.0211618	0.00640655	0.0154873	0.00874817	0.0260731	0.00501531	0.00964175	0.00160586	0.00526732	0.00629457	0.00884563	0.00483054	0.00667503	0.0110052	0.0148356	0.320191	0.546303	1.25507	0.91743	0.963159	0.692304	2.19432	1.53868	chr1	199996769	200146550	149781	protein_coding	hira-stimul
NRAS	2.78961	2.87321	5.84454	6.09555	4.55207	4.96513	3.9703	4.27405	2.77913	2.78292	2.78961	2.87321	3.15605	3.9743	2.2988	2.07542	2.99361	1.84212	3.49615	1.58348	1.13136	1.38323	0.824056	0.722336	1.07313	0.641135	1.25327	0.551119	chr1	115247084	115259515	12431	protein_coding	hira-stimul
NRD1	2.06199	1.7434	1.60452	1.30159	1.82177	1.72727	2.05678	2.2003	1.94889	2.07845	2.06199	1.7434	0.866441	0.848637	0.919994	0.721999	1.55081	0.948329	2.45365	1.18264	0.420196	0.486771	0.446168	0.414133	0.752095	0.543954	1.18994	0.678352	chr1	52254865	52344609	89744	protein_coding	hira-stimul
NSL1	2.43884	1.92572	1.74016	1.32902	1.93706	1.784	2.30685	2.13677	2.41879	1.7019	2.43884	1.92572	0.939686	0.866521	0.978215	0.745712	1.73936	0.920948	3.04526	0.968381	0.385301	0.449972	0.401099	0.387238	0.713194	0.478236	1.24865	0.502867	chr1	212899494	212965139	65645	protein_coding	hira-stimul
NSUN4	1.62232	1.46618	1.95085	1.86451	1.88117	1.8977	2.02742	2.04368	1.60338	1.66647	1.62232	1.46618	1.05346	1.21566	0.949991	0.793239	1.52867	0.880826	2.01705	0.948221	0.649353	0.829135	0.585576	0.541024	0.942277	0.600763	1.24331	0.646729	chr1	46806389	46830690	24301	protein_coding	hira-stimul
NTNG1	8.13877e-05	0.000452631	0.000200459	0.000619448	0.000412177	0	0.00017544	0.000662186	0.000255536	0.000548352	8.13877e-05	0.000452631	0.000108248	0.00040388	0.000208149	0	0.000132282	0.000285402	0.000321464	0.000312012	1.33003	0.892294	2.5575	0	1.62533	0.63054	3.94979	0.68933	chr1	107682628	108024475	341847	protein_coding	hira-stimul
NTPCR	0.72827	0.776394	0.979675	1.08947	0.794309	0.850026	0.834959	0.96419	0.906434	0.882012	0.72827	0.776394	0.529025	0.710334	0.401126	0.355311	0.629559	0.415566	1.14029	0.501865	0.726413	0.914915	0.550793	0.457642	0.864458	0.535251	1.56576	0.646405	chr1	233086369	233114219	27850	protein_coding	hira-stimul
NTRK1	0.0273587	0.0701495	0.0119219	0.0251706	0.0346386	0.0284712	0.0145169	0.0376701	0.0334786	0.0458462	0.0273587	0.0701495	0.00643783	0.0164112	0.0174925	0.011901	0.0109457	0.0162358	0.0421161	0.0260865	0.235312	0.233947	0.639376	0.169651	0.400083	0.231446	1.5394	0.37187	chr1	156785541	156851642	66101	protein_coding	hira-stimul
NUAK2	0.83496	0.710641	1.26976	1.14435	2.23209	1.35729	1.9947	1.4511	1.52076	1.34849	0.83496	0.710641	0.68567	0.746116	1.12721	0.567347	1.504	0.625424	1.91312	0.767291	0.821201	1.04992	1.35001	0.79836	1.80129	0.880084	2.29127	1.07972	chr1	205271190	205290883	19693	protein_coding	hira-stimul
NUCKS1	12.1604	9.77482	11.4666	9.16036	10.5721	8.05878	8.43392	8.19003	10.3283	8.6529	12.1604	9.77482	6.19196	5.97255	5.33891	3.36857	6.35918	3.5299	13.0033	4.9235	0.509191	0.611014	0.439041	0.344617	0.522941	0.361122	1.06932	0.503692	chr1	205681946	205719372	37426	protein_coding	hira-stimul
NUDC	1.94343	2.08175	3.28753	3.42737	3.09493	3.22478	2.79272	3.14691	2.07783	2.25474	1.94343	2.08175	1.77527	2.23465	1.56294	1.34796	2.10571	1.35632	2.61391	1.28295	0.913471	1.07345	0.804217	0.647512	1.0835	0.651528	1.345	0.616283	chr1	27248223	27272887	24664	protein_coding	hira-stimul
NUDT17	0.05934	0.118187	0.253657	0.142371	0.316663	0.229883	0.0549713	0.22145	0.0646701	0.0666342	0.05934	0.118187	0.136975	0.0928259	0.159915	0.0960911	0.0414484	0.095445	0.081355	0.0379149	2.3083	0.785415	2.69489	0.813043	0.698489	0.807576	1.371	0.320804	chr1	145586492	145589435	2943	protein_coding	hira-stimul
NUF2	2.96397	2.26311	3.30968	2.69684	1.96061	1.85719	2.21843	2.1562	2.88073	2.14704	2.96397	2.26311	1.78723	1.75834	0.990108	0.776305	1.6727	0.929322	3.62684	1.22167	0.602984	0.776957	0.334048	0.343026	0.564343	0.410639	1.22364	0.539817	chr1	163291722	163325553	33831	protein_coding	hira-stimul
NUP133	1.25945	1.37164	1.50655	1.55124	1.79056	1.97427	1.54439	1.94392	1.24776	1.50974	1.25945	1.37164	0.813537	1.01141	0.904233	0.825245	1.16447	0.83783	1.56968	0.859042	0.645946	0.737372	0.717958	0.601648	0.924586	0.610823	1.24632	0.626288	chr1	229577043	229644088	67045	protein_coding	hira-stimul
NUP210L	0.026379	0.0389661	0.00885978	0.0137822	0.0129873	0.0182948	0.0238976	0.0461652	0.0118939	0.0213506	0.026379	0.0389661	0.00478428	0.00898599	0.00655859	0.00764723	0.0180188	0.0198972	0.0149744	0.0121485	0.181367	0.230611	0.248629	0.196253	0.683073	0.510629	0.567664	0.311771	chr1	153965167	154127592	162425	protein_coding	hira-stimul
NVL	1.93677	1.77909	1.4035	1.2148	1.65769	1.50338	2.00691	1.90155	1.82852	1.86692	1.93677	1.77909	0.75789	0.79205	0.837133	0.628413	1.51321	0.819568	2.30211	1.06228	0.391316	0.445199	0.432232	0.353222	0.781306	0.460667	1.18863	0.59709	chr1	224415035	224517891	102856	protein_coding	hira-stimul
OAZ3	0.0299449	0.067848	0.110632	0.206207	0.0674008	0.126351	0.0681356	0.0845963	0.038304	0.0485705	0.0299449	0.067848	0.0597413	0.134447	0.0340374	0.0528147	0.0513742	0.036461	0.0481864	0.0276366	1.99504	1.98159	1.13667	0.778427	1.71563	0.537392	1.60917	0.407331	chr1	151735444	151743806	8362	protein_coding	hira-stimul
OBSCN	0.385597	0.362849	0.238837	0.254454	0.149184	0.140021	0.243453	0.22028	0.394513	0.348445	0.385597	0.362849	0.128972	0.165904	0.0753379	0.0585288	0.183564	0.0949407	0.496692	0.198265	0.334474	0.457226	0.19538	0.161303	0.47605	0.261653	1.28811	0.546412	chr1	228395860	228566575	170715	protein_coding	hira-stimul
OCLM	6.13723	7.06813	5.58653	4.90669	7.50362	6.96857	8.33039	8.82519	6.65366	6.34519	6.13723	7.06813	3.01673	3.19916	3.78933	2.91286	6.28111	3.80366	8.3703	3.61041	0.491545	0.452618	0.617433	0.412112	1.02344	0.538142	1.36386	0.510802	chr1	186369703	186370587	884	protein_coding	hira-stimul
ODF2L	2.41929	2.34395	1.95536	1.72087	1.7364	1.65282	1.87177	2.01137	2.21136	2.33118	2.41929	2.34395	1.05589	1.12201	0.876882	0.690879	1.41131	0.8669	2.7841	1.32644	0.436448	0.478682	0.362454	0.29475	0.583359	0.369846	1.15079	0.5659	chr1	86812506	86862025	49519	protein_coding	hira-stimul
OLFML2B	0.00684213	0.00887877	0.00842611	0.0148788	0.00693021	0.0202992	0.0125366	0.0187882	0.0114573	0.0115247	0.00684213	0.00887877	0.0045501	0.00970098	0.00349976	0.00848507	0.0094526	0.00809771	0.0144133	0.00655755	0.665012	1.0926	0.511501	0.955658	1.38153	0.912031	2.10655	0.738566	chr1	161952981	161993644	40663	protein_coding	hira-stimul
OLFML3	0.0293276	0.0271839	0.0361171	0.0425171	0.0123772	0.0464049	0.0421459	0.0894807	0.0102312	0.0109775	0.0293276	0.0271839	0.0195032	0.0277211	0.00625049	0.0193972	0.031778	0.0385662	0.0128811	0.0062462	0.665013	1.01976	0.213126	0.713556	1.08355	1.41871	0.439214	0.229776	chr1	114522029	114524875	2846	protein_coding	hira-stimul
OMA1	0.866015	0.698031	0.696611	0.484247	0.481528	0.494336	0.660966	0.588567	0.780221	0.598771	0.866015	0.698031	0.37617	0.315729	0.243172	0.206632	0.498368	0.253672	0.982298	0.340701	0.434369	0.452314	0.280794	0.296022	0.575473	0.363411	1.13427	0.488088	chr1	58946390	59012446	66056	protein_coding	hira-stimul
OPN3	4.81425	2.98875	6.25437	4.2413	5.53889	5.32656	3.86972	3.74207	4.39194	3.11846	4.81425	2.98875	3.37736	2.76533	2.79714	2.2265	2.91777	1.61283	5.52506	1.7744	0.701534	0.925246	0.581013	0.744961	0.606069	0.539634	1.14765	0.593694	chr1	241756451	241803701	47250	protein_coding	hira-stimul
ORC1	1.51595	1.18445	2.31936	1.77582	2.32145	1.78634	2.75064	2.37862	1.57383	1.3537	1.51595	1.18445	1.25245	1.15783	1.17233	0.74669	2.07398	1.02519	1.97988	0.770255	0.826185	0.977529	0.773332	0.630411	1.36811	0.865537	1.30603	0.650306	chr1	52838500	52870143	31643	protein_coding	hira-stimul
OSBPL9	1.39541	1.4517	1.15541	1.13119	1.29837	1.47921	1.40968	1.45818	1.59498	1.88508	1.39541	1.4517	0.623921	0.737536	0.655677	0.61831	1.0629	0.628476	2.00808	1.07261	0.447124	0.50805	0.469881	0.425921	0.761711	0.432924	1.43906	0.738865	chr1	52082545	52254891	172346	protein_coding	hira-stimul
OSCP1	0.0862503	0.0561994	0.20297	0.151347	0.103795	0.117556	0.0662692	0.108563	0.0706054	0.0786325	0.0862503	0.0561994	0.109604	0.0986782	0.0524165	0.0491384	0.049967	0.0467907	0.0888216	0.0447419	1.27076	1.75586	0.607725	0.874358	0.579325	0.832583	1.02981	0.796128	chr1	36883506	36916086	32580	protein_coding	hira-stimul
OTUD3	1.98962	2.11706	2.71644	2.61257	3.35654	3.24051	3.70935	3.83352	2.35041	2.57504	1.98962	2.11706	1.46688	1.7034	1.69505	1.35453	2.79685	1.65225	2.95682	1.4652	0.737265	0.804604	0.851948	0.639818	1.40572	0.780444	1.48612	0.692091	chr1	20208887	20239437	30550	protein_coding	hira-stimul
OTUD7B	1.35816	1.2385	1.32714	1.34218	3.02894	2.25688	1.30261	1.47875	1.34828	1.53452	1.35816	1.2385	0.716656	0.875101	1.52961	0.943376	0.982168	0.637341	1.69614	0.873142	0.527667	0.706582	1.12624	0.761708	0.723161	0.514607	1.24885	0.704999	chr1	149912231	149982686	70455	protein_coding	hira-stimul
OVGP1	0.169458	0.250673	0.23453	0.332508	0.319207	0.669513	0.238327	0.559064	0.0842667	0.178685	0.169458	0.250673	0.126646	0.216795	0.1612	0.279856	0.179699	0.240957	0.106008	0.101672	0.74736	0.864853	0.951265	1.11642	1.06043	0.961239	0.625568	0.405595	chr1	111956936	111970399	13463	protein_coding	hira-stimul
OXCT2	0.0152534	0.0706919	0.0563538	0.0829247	0.115873	0	0.180841	0.0155131	0.0159638	0.0342567	0.0152534	0.0706919	0.0304311	0.0540669	0.0585159	0	0.136354	0.00668615	0.0200825	0.0194921	1.99503	0.764825	3.83625	0	8.93926	0.0945815	1.31659	0.275733	chr1	40235196	40237020	1824	protein_coding	hira-stimul
PABPC4	5.92636	5.96161	14.3608	13.9225	11.4588	9.97623	9.98719	8.95892	6.62635	6.48404	5.92636	5.96161	7.75483	9.07747	5.78669	4.17006	7.53034	3.86129	8.33595	3.68942	1.30853	1.52265	0.976433	0.699486	1.27065	0.647693	1.40659	0.618863	chr1	40026484	40042521	16037	protein_coding	hira-stimul
PADI1	0.0408338	0.044788	0.0435821	0.0532782	0.0112015	0.0169604	0.0176044	0.0228409	0.104703	0.0496743	0.0408338	0.044788	0.0235343	0.0347374	0.00565676	0.00708945	0.0132737	0.00984443	0.131821	0.0282647	0.576344	0.775596	0.138531	0.158289	0.325067	0.219801	3.22823	0.631077	chr1	17531620	17572501	40881	protein_coding	hira-stimul
PADI3	0.0245478	0.0433048	0.0341315	0.0507985	0.00802058	0.0122164	0.00512085	0.0144962	0.0372936	0.0462384	0.0245478	0.0433048	0.018431	0.0331206	0.00405039	0.00510646	0.00386112	0.00624786	0.0469526	0.0263096	0.750821	0.764826	0.165	0.117919	0.15729	0.144276	1.9127	0.607546	chr1	17575592	17610727	35135	protein_coding	hira-stimul
PAFAH2	0.188423	0.167933	0.166001	0.144986	0.103682	0.121263	0.149969	0.165097	0.217678	0.170081	0.188423	0.167933	0.0896405	0.0945309	0.0523594	0.0506879	0.113077	0.0711568	0.274057	0.0967761	0.475741	0.562908	0.277882	0.301834	0.600121	0.423721	1.45448	0.576278	chr1	26286257	26324648	38391	protein_coding	hira-stimul
PALMD	1.07246	0.576942	1.75785	1.52354	0.70219	0.608021	0.334198	0.277974	0.673451	0.462422	1.07246	0.576942	0.949239	0.993348	0.354606	0.254153	0.251985	0.119807	0.847875	0.263118	0.885104	1.72175	0.330647	0.440517	0.23496	0.207658	0.790589	0.456056	chr1	100111430	100160097	48667	protein_coding	hira-stimul
PANK4	0.212583	0.189053	0.498931	0.619724	0.434929	0.499067	0.439503	0.426137	0.228933	0.321611	0.212583	0.189053	0.269423	0.40406	0.219639	0.20861	0.331385	0.183665	0.287998	0.182997	1.26738	2.13728	1.03319	1.10345	1.55885	0.9715	1.35475	0.967965	chr1	2439974	2458035	18061	protein_coding	hira-stimul
PAPPA2	0.00586248	0.00163018	0.00514401	0.0018326	0.00102058	0.00043482	0.000868808	0.000670756	0.00444826	0.00197493	0.00586248	0.00163018	0.00277777	0.00119486	0.000515393	0.000181755	0.000655081	0.000289096	0.00560036	0.00112374	0.473821	0.732959	0.0879138	0.111494	0.111741	0.17734	0.955288	0.689332	chr1	176432306	176811970	379664	protein_coding	hira-stimul
PAQR6	0.22777	0.211228	0.214283	0.270111	0.463391	0.484183	0.297102	0.390539	0.25118	0.238535	0.22777	0.211228	0.115713	0.176112	0.234012	0.202388	0.224015	0.168322	0.315984	0.135726	0.508025	0.833755	1.02741	0.958152	0.983514	0.796875	1.3873	0.642559	chr1	156213206	156217843	4637	protein_coding	hira-stimul
PAQR7	0.316096	0.402836	0.505003	0.495409	0.403811	0.404817	0.564747	0.616888	0.399367	0.415708	0.316096	0.402836	0.272702	0.323007	0.203925	0.169214	0.425819	0.265879	0.502404	0.236538	0.862718	0.801832	0.645135	0.420056	1.34712	0.660017	1.5894	0.587182	chr1	26187974	26197744	9770	protein_coding	hira-stimul
PARK7	1.56192	1.69931	2.69418	2.3799	2.11838	2.19614	2.33513	2.37354	1.96805	2.12341	1.56192	1.69931	1.45486	1.55169	1.06978	0.917987	1.76069	1.023	2.47581	1.20822	0.931454	0.913132	0.684915	0.540211	1.12726	0.602007	1.5851	0.711006	chr1	8021713	8045342	23629	protein_coding	hira-stimul
PARP1	1.24469	1.28747	1.6716	1.73738	1.92868	1.61027	1.89181	2.07518	1.40892	1.43314	1.24469	1.28747	0.902664	1.13277	0.973983	0.673093	1.42642	0.894403	1.77242	0.815457	0.725212	0.879843	0.782511	0.522803	1.14601	0.694698	1.42399	0.633379	chr1	226548391	226595801	47410	protein_coding	hira-stimul
PARS2	0.119923	0.176063	0.372399	0.709936	0.271725	0.345006	0.215423	0.299368	0.251237	0.310371	0.119923	0.176063	0.201095	0.462878	0.137221	0.144213	0.162429	0.129028	0.316056	0.176601	1.67687	2.62905	1.14424	0.819096	1.35444	0.732849	2.63549	1.00306	chr1	55222570	55230226	7656	protein_coding	hira-stimul
PBX1	2.06992	2.41837	0.604501	0.741308	0.602689	0.561061	0.810818	0.965451	1.76919	2.14243	2.06992	2.41837	0.326431	0.483333	0.304358	0.234523	0.611357	0.416109	2.22741	1.21904	0.157702	0.199859	0.147039	0.0969759	0.295353	0.172062	1.07609	0.504076	chr1	164528596	164821060	292464	protein_coding	hira-stimul
PBXIP1	0.289329	0.177245	0.53068	0.408081	0.0674647	0.167711	0.112366	0.162579	0.184276	0.176906	0.289329	0.177245	0.286567	0.266069	0.0340697	0.0701032	0.084724	0.0700715	0.232003	0.10066	0.990454	1.50114	0.117754	0.395516	0.292829	0.395337	0.801867	0.567912	chr1	154916558	154928567	12009	protein_coding	hira-stimul
PCNXL2	0.332259	0.46597	0.183644	0.249129	0.160764	0.189891	0.235983	0.33029	0.323442	0.479687	0.332259	0.46597	0.0991678	0.162432	0.0811858	0.0793744	0.177931	0.142355	0.407213	0.272942	0.298465	0.348589	0.244345	0.170342	0.53552	0.305502	1.22559	0.58575	chr1	233119881	233431459	311578	protein_coding	hira-stimul
PCSK9	1.03852	0.626645	1.16065	0.935569	0.860576	0.614077	1.02682	0.852954	1.13782	0.732248	1.03852	0.626645	0.626751	0.609991	0.434591	0.256684	0.774222	0.367623	1.43252	0.416649	0.603504	0.973424	0.418471	0.409617	0.745505	0.586653	1.37938	0.664889	chr1	55505148	55530526	25378	protein_coding	hira-stimul
PDE4B	0.0205534	0.020513	0.0239577	0.0311308	0.029714	0.0284752	0.00618211	0.0098683	0.0125062	0.0152971	0.0205534	0.020513	0.0129372	0.0202973	0.0150056	0.0119026	0.00466131	0.00425324	0.0157328	0.00870405	0.629441	0.989484	0.730077	0.580248	0.22679	0.207344	0.76546	0.424319	chr1	66258192	66840262	582070	protein_coding	hira-stimul
PDE4DIP	0.692568	0.422716	0.591365	0.615968	0.64313	0.530335	0.727496	0.653137	0.781628	0.414864	0.692568	0.422716	0.319337	0.401611	0.324781	0.22168	0.548532	0.281502	0.98407	0.236058	0.461091	0.950073	0.468951	0.524418	0.792026	0.665937	1.4209	0.558431	chr1	144851423	145076186	224763	protein_coding	hira-stimul
PDIA3P	0.185569	0.305024	0.457687	0.460077	0.472477	0.456167	0.17116	0.202209	0.0554893	0.193495	0.185569	0.305024	0.247151	0.29997	0.238601	0.190678	0.129055	0.0871521	0.0698055	0.110099	1.33185	0.983431	1.28578	0.625124	0.695454	0.285722	0.37617	0.360951	chr1	146649429	146651528	2099	pseudogene	hira-indep
PDIK1L	0.640233	0.575471	0.788405	0.866474	0.487336	0.353492	0.683793	0.586217	0.568837	0.623364	0.640233	0.575471	0.425739	0.564941	0.246105	0.14776	0.51558	0.25266	0.716166	0.354694	0.664975	0.981702	0.384399	0.256763	0.8053	0.439048	1.1186	0.616354	chr1	26437655	26452039	14384	protein_coding	hira-stimul
PDPN	0.00406744	0.00226207	0	0.001769	0.0041198	0.00289615	0.00175356	0.00248201	0	0.00274045	0.00406744	0.00226207	0	0.00115339	0.0020805	0.00121059	0.00132218	0.00106975	0	0.00155932	0	0.509882	0.511501	0.535169	0.325065	0.472906	0	0.689331	chr1	13910251	13944452	34201	protein_coding	hira-inhib
PDZK1	0.0433702	0.0875116	0.0140649	0.0355981	0.0260279	0.0262033	0.0279016	0.0301999	0.0565769	0.0427493	0.0433702	0.0875116	0.00759505	0.02321	0.0131441	0.010953	0.0210378	0.0130162	0.0712303	0.0243244	0.175121	0.265222	0.303067	0.12516	0.485075	0.148736	1.64238	0.277956	chr1	145727665	145764206	36541	protein_coding	hira-stimul
PEA15	0.732736	0.714154	3.13653	2.87159	2.64782	2.32736	3.05908	2.32887	0.890538	1.40057	0.732736	0.714154	1.69373	1.87228	1.33715	0.972836	2.30655	1.00374	1.1203	0.796924	2.31151	2.62167	1.82487	1.36222	3.14785	1.4055	1.52892	1.1159	chr1	160175124	160185162	10038	protein_coding	hira-stimul
PEAR1	0.0208323	0.0261246	0.0407463	0.0466341	0.0744722	0.0319933	0.040944	0.0199407	0.0705378	0.070179	0.0208323	0.0261246	0.022003	0.0304054	0.0376085	0.0133732	0.0308718	0.00859444	0.0887366	0.0399319	1.0562	1.16386	1.8053	0.511901	1.48192	0.328979	4.25957	1.52852	chr1	156863522	156886226	22704	protein_coding	hira-stimul
PEF1	1.2646	1.16284	2.50873	2.2822	1.50479	1.50204	1.38204	1.52925	1.11548	1.2446	1.2646	1.16284	1.35471	1.48799	0.759919	0.627853	1.04206	0.659107	1.40327	0.708177	1.07126	1.27962	0.600916	0.53993	0.824022	0.566808	1.10966	0.609007	chr1	32095462	32110838	15376	protein_coding	hira-stimul
PER3	0.0602679	0.140722	0.0963162	0.159571	0.0809644	0.117907	0.133385	0.201662	0.0823345	0.095573	0.0602679	0.140722	0.0520107	0.10404	0.040887	0.0492851	0.100572	0.0869163	0.103577	0.054381	0.862993	0.739332	0.678421	0.35023	1.66875	0.617646	1.71861	0.386443	chr1	7844762	7905237	60475	protein_coding	hira-stimul
PEX10	0.146809	0.112845	0.363882	0.426316	0.244809	0.267706	0.304885	0.214859	0.16489	0.180938	0.146809	0.112845	0.196496	0.277958	0.123629	0.111901	0.229883	0.0926042	0.207432	0.102954	1.33845	2.46318	0.842105	0.991636	1.56587	0.820632	1.41294	0.912346	chr1	2336240	2344010	7770	protein_coding	hira-stimul
PEX11B	0.558795	0.490688	1.25939	1.11122	0.71214	0.874053	0.356608	0.489792	0.477092	0.375664	0.558795	0.490688	0.680071	0.724515	0.359631	0.365354	0.268882	0.2111	0.600182	0.213753	1.21703	1.47653	0.643583	0.744575	0.481183	0.430213	1.07406	0.435619	chr1	145516164	145523732	7568	protein_coding	hira-stimul
PEX14	1.0142	0.995693	0.559862	0.539338	0.679127	0.725551	0.887016	0.983725	1.07491	1.08472	1.0142	0.995693	0.302325	0.351648	0.342959	0.30328	0.66881	0.423985	1.35331	0.617206	0.298093	0.353169	0.338157	0.304592	0.659446	0.425819	1.33436	0.619875	chr1	10535002	10690815	155813	protein_coding	hira-stimul
PEX19	0.574866	0.596389	1.58933	1.57322	0.988468	1.13023	0.693482	0.986943	0.717352	0.778465	0.574866	0.596389	0.858238	1.02574	0.499176	0.472436	0.522885	0.425372	0.902429	0.442947	1.49294	1.71992	0.868335	0.792161	0.909578	0.713247	1.56981	0.742714	chr1	160246598	160254941	8343	protein_coding	hira-stimul
PFDN2	2.3072	2.95829	5.05704	5.26561	3.91638	5.23084	3.96207	4.12462	2.73215	3.47173	2.3072	2.95829	2.7308	3.43318	1.97777	2.18649	2.9874	1.77771	3.43704	1.97541	1.1836	1.16053	0.857217	0.739106	1.29482	0.600925	1.4897	0.667755	chr1	161070345	161087866	17521	protein_coding	hira-stimul
PFKFB2	1.07052	0.966572	2.5065	1.87835	1.98902	2.09653	1.30866	1.62541	1.37358	1.76932	1.07052	0.966572	1.35351	1.22468	1.00446	0.87635	0.98673	0.700552	1.72796	1.00674	1.26435	1.26704	0.938287	0.906657	0.921729	0.72478	1.61413	1.04156	chr1	207226619	207254368	27749	protein_coding	hira-stimul
PFN1P2	0.0436312	0.067403	0	0.0632533	0	0.0690372	0.0156753	0.0147913	0.0152211	0.0163315	0.0436312	0.067403	0	0.0412412	0	0.0288575	0.0118192	0.00637505	0.0191634	0.00929262	0	0.611859	0	0.428134	0.270888	0.0945811	0.439212	0.137867	chr1	144610814	144612727	1913	pseudogene	hira-stimul
PGBD2	0.65093	0.565531	1.57588	1.19501	1.05034	1.06175	1.05945	0.964828	0.873269	0.627068	0.65093	0.565531	0.850975	0.779147	0.530422	0.443811	0.798825	0.415841	1.09857	0.356802	1.30732	1.37773	0.814867	0.78477	1.22721	0.73531	1.6877	0.630914	chr1	249200441	249213345	12904	protein_coding	hira-stimul
PGBD5	0.00794919	0.00736811	0.00550657	0.00432156	0.0144676	0.00943345	0.0107096	0.0136426	0.00779947	0.0139473	0.00794919	0.00736811	0.00297355	0.00281766	0.00730614	0.00394318	0.00807504	0.00587996	0.00981173	0.00793601	0.374069	0.382412	0.919105	0.535169	1.01583	0.798028	1.23431	1.07708	chr1	230457391	230513391	56000	protein_coding	hira-stimul
PGD	1.13317	1.02216	2.12065	2.08431	1.59252	1.75485	1.72414	1.83705	1.16654	1.36922	1.13317	1.02216	1.14515	1.35897	0.804223	0.733527	1.3	0.791769	1.46751	0.779086	1.01057	1.32951	0.70971	0.717625	1.14723	0.774603	1.29505	0.762196	chr1	10459084	10480201	21117	protein_coding	hira-stimul
PGM1	1.1815	1.14596	0.920697	1.09403	0.48758	0.528016	0.859597	0.961642	1.14697	1.15134	1.1815	1.14596	0.497176	0.713308	0.246228	0.220711	0.648136	0.414468	1.44404	0.655112	0.420801	0.622454	0.208403	0.192599	0.548571	0.361677	1.22221	0.571671	chr1	64058946	64125916	66970	protein_coding	hira-stimul
PHACTR4	1.36526	1.1653	0.856387	0.715619	0.969306	0.967112	1.16955	1.19257	1.45512	1.34678	1.36526	1.1653	0.462449	0.466584	0.4895	0.404253	0.881841	0.513998	1.832	0.766318	0.338726	0.400398	0.358539	0.346909	0.645914	0.441086	1.34187	0.657614	chr1	28696092	28826881	130789	protein_coding	hira-stimul
PHC2	0.781317	0.843821	1.80661	1.88754	1.50164	1.34619	1.54201	1.3645	0.853355	1.10397	0.781317	0.843821	0.975569	1.23068	0.758328	0.562707	1.16268	0.588099	1.07352	0.628159	1.24862	1.45846	0.970577	0.666856	1.4881	0.696948	1.37399	0.744422	chr1	33789223	33841194	51971	protein_coding	hira-stimul
PHF13	0.505954	0.548795	0.987657	0.936379	0.967691	0.622782	1.47062	1.0264	0.492905	0.516772	0.505954	0.548795	0.533335	0.610519	0.488684	0.260323	1.10885	0.442378	0.620074	0.294043	1.05412	1.11247	0.965866	0.474354	2.1916	0.80609	1.22556	0.535798	chr1	6673755	6684093	10338	protein_coding	hira-stimul
PHGDH	0.954052	1.18163	1.5784	1.80492	1.74003	1.79427	1.70225	1.56176	0.94859	1.73112	0.954052	1.18163	0.852336	1.17681	0.878715	0.750005	1.2835	0.673119	1.19333	0.985007	0.893385	0.995919	0.921035	0.634721	1.34531	0.569653	1.2508	0.8336	chr1	120254418	120286849	32431	protein_coding	hira-stimul
PHLDA3	0.234499	0.203334	1.0713	0.978753	0.699143	0.673267	1.01097	1.11789	0.602134	0.649814	0.234499	0.203334	0.578502	0.638147	0.353067	0.281426	0.762271	0.481811	0.757485	0.369744	2.46697	3.13842	1.50562	1.38406	3.25064	2.36955	3.23023	1.81841	chr1	201434621	201438299	3678	protein_coding	hira-stimul
PHTF1	1.84588	1.42189	2.10981	1.54834	1.86837	1.72489	2.40816	2.04922	1.61302	1.60056	1.84588	1.42189	1.1393	1.00952	0.943527	0.721004	1.81575	0.883214	2.02918	0.910719	0.617211	0.709983	0.511153	0.507074	0.983679	0.621155	1.0993	0.640499	chr1	114239823	114301777	61954	protein_coding	hira-stimul
PI4KB	0.820831	0.849843	1.31543	1.24393	1.1376	1.21003	1.14207	1.25821	0.832482	1.04288	0.820831	0.849843	0.710332	0.811042	0.574488	0.505793	0.861121	0.542289	1.04726	0.593399	0.865382	0.954344	0.699886	0.59516	1.04908	0.638104	1.27586	0.698245	chr1	151264272	151300191	35919	protein_coding	hira-stimul
PIAS3	0.432127	0.437174	0.70059	0.764939	0.333605	0.562844	0.735214	0.72354	0.479565	0.525472	0.432127	0.437174	0.378319	0.49874	0.168471	0.235269	0.554351	0.311846	0.603772	0.298994	0.87548	1.14083	0.389863	0.538158	1.28284	0.713322	1.39721	0.683923	chr1	145575987	145586546	10559	protein_coding	hira-stimul
PIGC	1.32277	1.49382	4.44423	5.30795	3.61465	3.50424	2.65566	2.53358	1.59719	2.04466	1.32277	1.49382	2.39988	3.46078	1.8254	1.46477	2.00237	1.09197	2.00927	1.16341	1.81429	2.31673	1.37998	0.980555	1.51377	0.730994	1.51898	0.778816	chr1	172410596	172413230	2634	protein_coding	hira-stimul
PIGK	0.727849	0.770668	0.464576	0.45608	0.488963	0.478049	0.610912	0.657153	0.816186	0.734909	0.727849	0.770668	0.250871	0.297364	0.246926	0.199824	0.460628	0.283233	1.02758	0.418163	0.344675	0.385852	0.339255	0.259287	0.632862	0.367516	1.4118	0.542598	chr1	77554666	77685132	130466	protein_coding	hira-stimul
PIGM	0.823978	1.03822	1.87091	2.66646	1.09229	1.36743	1.01991	1.8135	0.673586	1.07706	0.823978	1.03822	1.01029	1.73853	0.551606	0.571586	0.769012	0.781618	0.847371	0.612847	1.22611	1.67453	0.669443	0.550544	0.933292	0.752845	1.02839	0.590286	chr1	159997461	160001783	4322	protein_coding	hira-stimul
PIGR	0.0139537	0.0258674	0.0152747	0.0303436	0.0314074	0.0294384	0.0183814	0.0346897	0.0243393	0.0191509	0.0139537	0.0258674	0.00824834	0.019784	0.0158607	0.0123053	0.0138596	0.0149513	0.0306188	0.0108969	0.591122	0.764825	1.13667	0.475705	0.993255	0.577996	2.19432	0.421258	chr1	207101866	207119811	17945	protein_coding	hira-stimul
PIGV	0.426352	0.341418	0.677712	0.73525	0.586968	0.478229	0.502604	0.498651	0.543818	0.380015	0.426352	0.341418	0.365964	0.479383	0.296419	0.1999	0.378963	0.214919	0.684123	0.216229	0.858362	1.40409	0.695244	0.585498	0.888851	0.629488	1.6046	0.633325	chr1	27114453	27124894	10441	protein_coding	hira-stimul
PIK3C2B	1.5408	1.32551	0.975003	0.838074	0.907992	0.809682	1.19946	1.1336	1.9751	1.40851	1.5408	1.32551	0.526502	0.546424	0.458536	0.338447	0.904393	0.488582	2.48665	0.801442	0.341707	0.412237	0.297596	0.255333	0.586963	0.368599	1.61387	0.604629	chr1	204391757	204459474	67717	protein_coding	hira-stimul
PIK3CD	0.0722671	0.0503217	0.0898829	0.0711482	0.0848962	0.0684067	0.0806024	0.0680125	0.107617	0.100933	0.0722671	0.0503217	0.0485368	0.0463886	0.0428726	0.028594	0.0607742	0.0293134	0.135382	0.0574309	0.67163	0.921841	0.593252	0.568224	0.840966	0.58252	1.87336	1.14127	chr1	9711789	9789172	77383	protein_coding	hira-stimul
PIK3R3	1.7083	1.74582	1.48341	1.36016	1.6305	2.23945	1.55619	2.1504	1.93721	1.51165	1.7083	1.74582	0.801041	0.886824	0.823403	0.93609	1.17337	0.926822	2.43895	0.860129	0.468911	0.50797	0.482001	0.536189	0.686863	0.530881	1.4277	0.492679	chr1	46505811	46598708	92897	protein_coding	hira-stimul
PINK1	0.510003	0.441303	0.584429	0.552849	0.450631	0.54489	0.315528	0.429365	0.617083	0.544111	0.510003	0.441303	0.315592	0.360458	0.227569	0.227764	0.237908	0.185056	0.776907	0.309599	0.618804	0.816803	0.44621	0.516117	0.466484	0.419341	1.52334	0.701557	chr1	20959947	20978004	18057	protein_coding	hira-stimul
PIP5K1A	3.90478	3.79511	3.61552	3.02818	5.18357	4.8919	3.91512	4.50491	4.28599	4.07625	3.90478	3.79511	1.95238	1.97437	2.6177	2.04481	2.952	1.94162	5.39178	2.31939	0.499998	0.520241	0.670384	0.538802	0.755997	0.51161	1.38081	0.611151	chr1	151171020	151222007	50987	protein_coding	hira-stimul
PITHD1	1.14409	1.38384	2.92416	3.13643	3.10617	2.93897	2.29619	2.50352	1.34989	1.45965	1.14409	1.38384	1.57905	2.04495	1.56862	1.22849	1.73133	1.07902	1.69816	0.830541	1.38018	1.47774	1.37106	0.88774	1.51328	0.779727	1.48429	0.600171	chr1	24104875	24114722	9847	protein_coding	hira-stimul
PKLR	0.0022914	0.0021239	0	0	0	0	0.00246968	0	0	0.00257306	0.0022914	0.0021239	0	0	0	0	0.00186214	0	0	0.00146407	0	0	0	0	0.812664	0	0	0.689331	chr1	155259083	155271225	12142	protein_coding	hira-inhib
PKN2	3.26494	2.91272	1.92593	1.90419	2.27386	2.17474	2.74601	2.64911	3.17899	2.89609	3.26494	2.91272	1.04	1.24153	1.1483	0.909041	2.07049	1.14177	4.00235	1.64788	0.318536	0.426245	0.351706	0.312094	0.634159	0.391993	1.22586	0.565751	chr1	89149921	89301938	152017	protein_coding	hira-stimul
PLA2G2D	0.0110187	0.0238308	0.0226159	0.0119806	0.0418518	0.00435869	0.0197933	0.0298833	0.0384396	0.0164974	0.0110187	0.0238308	0.0122126	0.00781135	0.0211352	0.00182193	0.0149241	0.0128797	0.048357	0.00938702	1.10835	0.327784	1.91812	0.0764528	1.35444	0.540465	4.38863	0.393903	chr1	20438433	20446008	7575	protein_coding	hira-stimul
PLA2G4A	1.99082	1.4255	1.34048	1.00796	1.49234	1.10137	1.63025	1.46087	1.94516	1.87743	1.99082	1.4255	0.723859	0.65719	0.753632	0.460373	1.22921	0.629635	2.44896	1.06826	0.363599	0.461024	0.378553	0.322955	0.617438	0.441694	1.23012	0.749392	chr1	186798031	186958113	160082	protein_coding	hira-stimul
PLCH2	0.000952455	0.000882832	0.00117295	0	0	0	0	0	0.00299045	0.00320859	0.000952455	0.000882832	0.000633393	0	0	0	0	0	0.00376498	0.00182569	0.665011	0	0	0	0	0	3.95292	2.06799	chr1	2407753	2436964	29211	protein_coding	hira-stimul
PLD5	0.00153041	0.00112301	0.00204176	0.001456	0.00177616	0.00121077	0.00130584	0.00116734	0.0018019	0.00157531	0.00153041	0.00112301	0.00110255	0.000949312	0.000896961	0.000506102	0.000984603	0.000503124	0.00226679	0.000896351	0.720428	0.845328	0.586092	0.450665	0.643359	0.448013	1.48117	0.798169	chr1	242251688	242687998	436310	protein_coding	hira-stimul
PLEKHA6	0.099207	0.20229	0.11343	0.192574	0.134595	0.163606	0.128604	0.189957	0.27536	0.295668	0.099207	0.20229	0.0612522	0.125558	0.0679705	0.0683873	0.0969674	0.0818715	0.346403	0.168235	0.617418	0.620684	0.685138	0.338066	0.977425	0.404723	3.49172	0.831653	chr1	204187980	204329044	141064	protein_coding	hira-stimul
PLEKHG5	0.0413604	0.0273152	0.029288	0.0354147	0.0274922	0.0377327	0.0412351	0.0541581	0.037876	0.0423806	0.0413604	0.0273152	0.0158155	0.0230904	0.0138836	0.0157723	0.0310913	0.0233421	0.0476859	0.0241146	0.382383	0.845331	0.335673	0.577417	0.751716	0.854548	1.15294	0.882826	chr1	6526255	6580069	53814	protein_coding	hira-stimul
PLEKHM2	0.522927	0.488271	0.974132	0.845067	0.96238	1.04868	0.742566	0.725925	0.712958	0.832493	0.522927	0.488271	0.526031	0.550984	0.486002	0.438348	0.559895	0.312874	0.896901	0.473689	1.00594	1.12844	0.929388	0.897756	1.07069	0.640779	1.71516	0.970134	chr1	16010826	16061264	50438	protein_coding	hira-stimul
PLEKHN1	0.00323213	0.0119835	0.0119411	0.0562285	0.00818434	0.0115069	0.0034836	0.0262972	0.00676533	0.0471825	0.00323213	0.0119835	0.00644819	0.036661	0.00413309	0.00480988	0.00262663	0.0113341	0.00851079	0.0268468	1.99503	3.05929	1.27875	0.401376	0.812664	0.945808	2.63318	2.24032	chr1	901876	910484	8608	protein_coding	hira-stimul
PLEKHO1	0.242032	0.210935	0.429353	0.366484	0.364803	0.335094	0.437877	0.398532	0.229181	0.271782	0.242032	0.210935	0.231851	0.238948	0.184226	0.140069	0.330159	0.171767	0.28831	0.154644	0.957934	1.1328	0.761162	0.66404	1.36411	0.814314	1.1912	0.733136	chr1	150122169	150131825	9656	protein_coding	hira-stimul
PLK3	0.513761	0.592704	2.68663	2.67106	1.04234	0.873497	0.814628	0.973034	0.651731	0.892678	0.513761	0.592704	1.45078	1.74153	0.526382	0.365122	0.61423	0.419378	0.819878	0.507934	2.82384	2.93828	1.02457	0.616027	1.19555	0.707567	1.59583	0.856977	chr1	45266035	45271667	5632	protein_coding	hira-stimul
PLOD1	0.333517	0.323648	0.495388	0.496584	0.355907	0.382059	0.551671	0.433352	0.486535	0.439744	0.333517	0.323648	0.26751	0.323773	0.179733	0.159701	0.41596	0.186775	0.612061	0.250214	0.802087	1.00039	0.538902	0.493439	1.24719	0.577092	1.83517	0.773106	chr1	11994723	12035599	40876	protein_coding	hira-stimul
PLXNA2	0.213854	0.31272	0.101513	0.154198	0.155286	0.141834	0.267491	0.247053	0.306287	0.34734	0.213854	0.31272	0.054817	0.100537	0.0784194	0.0592866	0.201688	0.10648	0.385615	0.197636	0.256329	0.321492	0.366696	0.189584	0.943112	0.340496	1.80317	0.631992	chr1	208195587	208417665	222078	protein_coding	hira-stimul
PMF1	1.36669	1.15377	2.25764	1.82221	2.00405	1.94885	2.0124	1.86196	1.20707	1.22477	1.36669	1.15377	1.21913	1.18808	1.01205	0.814619	1.51735	0.802505	1.51849	0.696894	0.892028	1.02974	0.740508	0.70605	1.11024	0.69555	1.11107	0.604015	chr1	156182778	156209868	27090	protein_coding	hira-stimul
PMVK	0.360369	0.359193	0.563695	0.485414	0.318483	0.320859	0.302872	0.274269	0.398454	0.333364	0.360369	0.359193	0.304395	0.31649	0.160834	0.134119	0.228365	0.11821	0.501654	0.189684	0.844677	0.881114	0.446303	0.37339	0.633699	0.329099	1.39206	0.528084	chr1	154897207	154909484	12277	protein_coding	hira-stimul
PNRC2	10.0386	7.92945	27.4555	24.8116	20.5584	13.9162	13.1896	11.2725	8.63405	9.5036	10.0386	7.92945	14.826	16.1772	10.382	5.81697	9.94496	4.85845	10.8616	5.40755	1.4769	2.04014	1.03421	0.733591	0.990672	0.612709	1.08199	0.681958	chr1	24286300	24289949	3649	protein_coding	hira-stimul
PODN	0.00237279	0.00329901	0	0.00386989	0.00300417	0	0.0012787	0.00120659	0	0.00133223	0.00237279	0.00329901	0	0.00252317	0.00151711	0	0.00096414	0.00052004	0	0.000758039	0	0.764826	0.639376	0	0.406332	0.157635	0	0.229778	chr1	53527723	53551174	23451	protein_coding	hira-inhib
POGK	3.36734	3.54131	6.43147	6.57624	4.97082	4.50332	6.7972	5.09382	2.95708	3.44609	3.36734	3.54131	3.47299	4.28771	2.51026	1.88239	5.12509	2.19544	3.72001	1.96083	1.03138	1.21077	0.745474	0.531551	1.522	0.61995	1.10473	0.553701	chr1	166808723	166823709	14986	protein_coding	hira-stimul
POGZ	3.04366	3.02685	2.68948	2.55007	2.66571	2.57175	2.96155	2.98555	2.65657	2.98719	3.04366	3.02685	1.45232	1.66265	1.34618	1.07499	2.23301	1.28677	3.34462	1.69971	0.477162	0.549299	0.442291	0.355152	0.733659	0.425119	1.09888	0.561545	chr1	151375199	151431941	56742	protein_coding	hira-stimul
POLR3C	3.40651	4.05371	5.82549	6.293	5.87016	6.62522	4.97693	5.7293	3.36068	3.77526	3.40651	4.05371	3.14576	4.10304	2.96443	2.76934	3.75261	2.46933	4.22774	2.14812	0.923457	1.01217	0.870225	0.683162	1.1016	0.609153	1.24108	0.529915	chr1	145592604	145610884	18280	protein_coding	hira-stimul
POLR3GL	0.274639	0.173682	0.699627	0.233698	0.151182	0.120449	0.116819	0.163946	0.362413	0.150589	0.274639	0.173682	0.377799	0.152371	0.0763469	0.0503477	0.0880815	0.0706607	0.456278	0.0856851	1.37562	0.877299	0.27799	0.289884	0.320717	0.40684	1.66137	0.493345	chr1	145456235	145470387	14152	protein_coding	hira-stimul
POMGNT1	0.0782978	0.118239	0.113759	0.175049	0.0679445	0.115243	0.120421	0.135999	0.0801033	0.115944	0.0782978	0.118239	0.0614299	0.114132	0.034312	0.0481716	0.0907974	0.0586156	0.10085	0.0659721	0.784567	0.965265	0.438224	0.407409	1.15964	0.495738	1.28803	0.557956	chr1	46654352	46685977	31625	protein_coding	hira-stimul
POU2F1	2.0247	1.7987	1.22075	1.18252	1.21495	1.18739	1.80022	1.59207	1.85662	2.12031	2.0247	1.7987	0.659205	0.771003	0.61355	0.496329	1.35737	0.686182	2.33748	1.20646	0.325582	0.428645	0.303032	0.275938	0.670403	0.381488	1.15448	0.670738	chr1	167190065	167396582	206517	protein_coding	hira-stimul
PPAP2B	0.962315	1.55824	0.769757	1.07481	1.14581	1.216	0.771723	1.19628	1.41463	2.178	0.962315	1.55824	0.415669	0.700776	0.578634	0.508288	0.581879	0.515597	1.7796	1.23928	0.431947	0.449723	0.601294	0.326194	0.604666	0.330884	1.8493	0.795309	chr1	56960418	57045257	84839	protein_coding	hira-stimul
PPCS	1.40745	1.42646	3.81539	4.40027	2.53345	2.36278	1.90298	1.965	1.61608	2.27383	1.40745	1.42646	2.06031	2.86898	1.27939	0.987642	1.43485	0.846915	2.03303	1.29381	1.46386	2.01126	0.909014	0.692373	1.01947	0.593718	1.44448	0.907007	chr1	42922172	42926086	3914	protein_coding	hira-stimul
PPFIA4	0.0161557	0.00374369	0.0186523	0.00548939	0.0102273	0.00718961	0.0152361	0.0154038	0.0169082	0.0158739	0.0161557	0.00374369	0.0100722	0.00357908	0.00516479	0.00300526	0.011488	0.00663904	0.0212874	0.00903225	0.623448	0.956031	0.319688	0.802753	0.711082	1.77339	1.31764	2.41266	chr1	203020310	203047864	27554	protein_coding	hira-inhib
PPIE	0.765725	0.968993	1.74527	1.8715	1.46971	1.67256	1.41262	1.5982	0.958211	1.15771	0.765725	0.968993	0.942446	1.22022	0.742204	0.69913	1.06512	0.688824	1.20543	0.658737	1.23079	1.25926	0.969282	0.721502	1.39099	0.710866	1.57423	0.679816	chr1	40204516	40229586	25070	protein_coding	hira-stimul
PPIEL	0.590276	0.638869	0.748675	0.639209	0.932885	0.807444	0.66271	0.804583	0.602296	0.606155	0.590276	0.638869	0.404284	0.416764	0.471107	0.337512	0.499683	0.346775	0.757688	0.344902	0.684908	0.652347	0.798113	0.528295	0.846525	0.542796	1.28362	0.539864	chr1	39987951	40025370	37419	pseudogene	hira-stimul
PPIH	1.80002	2.09401	2.98508	3.76487	2.91461	3.91974	2.65471	3.39056	2.02703	2.25602	1.80002	2.09401	1.61194	2.4547	1.47188	1.63845	2.00165	1.46133	2.55	1.28368	0.895514	1.17225	0.817701	0.782447	1.11202	0.697863	1.41665	0.613023	chr1	43124047	43142429	18382	protein_coding	hira-stimul
PPM1J	0.01043	0.00966764	0.057801	0.107735	0.0132054	0.0123775	0.0562077	0	0.0163738	0.0175682	0.01043	0.00966764	0.0312125	0.0702432	0.00666873	0.00517379	0.0423806	0	0.0205982	0.00999631	2.99257	7.26581	0.639379	0.535166	4.06334	0	1.9749	1.034	chr1	113252615	113257950	5335	protein_coding	hira-stimul
PPOX	0.316815	0.225376	0.614433	0.775062	0.255256	0.211911	0.311616	0.205943	0.289371	0.336353	0.316815	0.225376	0.331794	0.50534	0.128904	0.0885788	0.234958	0.0887614	0.364318	0.191385	1.04728	2.24221	0.406876	0.393027	0.741627	0.393837	1.14994	0.84918	chr1	161136180	161141010	4830	protein_coding	hira-stimul
PPP1R12B	0.693078	0.579936	0.408812	0.38011	0.339084	0.300067	0.393791	0.396361	0.606226	0.562278	0.693078	0.579936	0.220758	0.247832	0.171237	0.125428	0.296918	0.170832	0.763239	0.319936	0.318519	0.427343	0.247068	0.216279	0.428405	0.29457	1.10123	0.551675	chr1	202317829	202557697	239868	protein_coding	hira-stimul
PPP1R15B	27.8018	20.8409	63.1546	46.4122	50.4869	45.2764	25.5508	24.1426	20.9818	17.3007	27.8018	20.8409	34.1035	30.2608	25.4959	18.9255	19.2653	10.4055	26.3951	9.8441	1.22666	1.45199	0.917059	0.908096	0.692952	0.499281	0.949403	0.472345	chr1	204372491	204380944	8453	protein_coding	hira-stimul
PPP1R8	1.2198	1.20431	2.31391	2.51026	1.99889	2.17206	1.94314	2.24782	1.46988	1.7274	1.2198	1.20431	1.24951	1.63669	1.00944	0.907921	1.46513	0.96881	1.84911	0.982891	1.02436	1.35903	0.827545	0.753893	1.20112	0.804453	1.51591	0.816144	chr1	28157251	28178183	20932	protein_coding	hira-stimul
PPP2R5A	1.30975	1.16989	1.16782	1.11205	1.21731	1.12069	1.31803	1.40378	1.23822	1.32352	1.30975	1.16989	0.630623	0.725057	0.614742	0.468448	0.993795	0.605029	1.55892	0.753083	0.481483	0.619765	0.469358	0.400421	0.758767	0.517168	1.19024	0.643721	chr1	212458878	212535205	76327	protein_coding	hira-stimul
PPPDE1	1.02228	1.13364	1.53923	1.53948	1.61769	1.85659	1.5946	1.69721	0.973648	1.43722	1.02228	1.13364	0.831184	1.00374	0.816933	0.776055	1.20233	0.731498	1.22485	0.817778	0.813069	0.885414	0.799129	0.684569	1.17612	0.645264	1.19815	0.721374	chr1	244816351	244872334	55983	protein_coding	hira-stimul
PPT1	0.989202	1.08523	1.69648	2.04149	1.551	1.84362	1.66461	1.86948	1.08283	1.17359	0.989202	1.08523	0.916099	1.33105	0.783255	0.770633	1.25512	0.805746	1.3622	0.667773	0.926099	1.22652	0.791805	0.71011	1.26882	0.742466	1.37707	0.615328	chr1	40538381	40563142	24761	protein_coding	hira-stimul
PQLC2	0.252854	0.232859	0.769438	0.773344	0.799427	0.718224	0.743229	0.533684	0.375803	0.489101	0.252854	0.232859	0.415497	0.50422	0.403711	0.300218	0.560395	0.230018	0.47276	0.278298	1.64323	2.16535	1.59662	1.28927	2.21628	0.987799	1.8697	1.19514	chr1	19638739	19655794	17055	protein_coding	hira-stimul
PRCC	2.52584	3.09318	3.76692	3.54609	3.7562	4.02376	3.51627	3.95602	3.22199	3.40481	2.52584	3.09318	2.03414	2.31205	1.89688	1.68193	2.65127	1.70504	4.05326	1.93734	0.805331	0.747467	0.75099	0.543755	1.04966	0.551227	1.60472	0.626325	chr1	156737273	156770609	33336	protein_coding	hira-stimul
PRDM2	0.629337	0.680025	1.06316	1.08581	1.20629	1.23248	1.1203	1.13598	0.548322	0.836588	0.629337	0.680025	0.574106	0.707948	0.609176	0.515177	0.844706	0.489607	0.689789	0.476019	0.91224	1.04106	0.967965	0.757585	1.34222	0.719984	1.09606	0.700002	chr1	14026734	14151574	124840	protein_coding	hira-stimul
PRDX1	4.71279	4.57907	12.0859	10.7154	6.66668	7.22338	6.82013	6.19218	5.2878	5.09972	4.71279	4.57907	6.52639	6.98644	3.36667	3.01937	5.14238	2.66883	6.65205	2.90174	1.38482	1.52573	0.714369	0.659386	1.09115	0.582832	1.41149	0.633697	chr1	45976706	45988562	11856	protein_coding	hira-stimul
PRDX6	7.20486	7.90243	15.9253	19.1674	11.1366	12.6777	8.26291	10.0666	7.81464	8.28157	7.20486	7.90243	8.59966	12.4971	5.62398	5.29928	6.23023	4.3387	9.83082	4.71221	1.19359	1.58143	0.780582	0.670588	0.864727	0.549034	1.36447	0.596299	chr1	173446485	173457946	11461	protein_coding	hira-stimul
PRELP	0.0606496	0.0677902	0.0681	0.0484883	0.0858218	0.0529221	0.086517	0.0852665	0.0634745	0.0841293	0.0606496	0.0677902	0.036774	0.0316144	0.04334	0.0221214	0.0652338	0.0367499	0.0798509	0.0478696	0.606335	0.466356	0.714597	0.326322	1.07559	0.542112	1.31659	0.706143	chr1	203444882	203460479	15597	protein_coding	hira-stimul
PRG4	0.687792	0.401974	0.654004	0.473187	0.782186	0.567018	0.231248	0.190351	0.447504	0.389586	0.687792	0.401974	0.353162	0.308518	0.395004	0.237014	0.174361	0.0820413	0.56296	0.221674	0.513472	0.767507	0.574307	0.589624	0.253508	0.204096	0.818503	0.551465	chr1	186265404	186283688	18284	protein_coding	hira-stimul
PRKAA2	2.36787	2.54077	1.70094	1.83548	2.37287	1.98249	1.65771	1.863	2.3028	2.57436	2.36787	2.54077	0.918508	1.19673	1.1983	0.828681	1.24991	0.802953	2.89692	1.46481	0.387905	0.471012	0.506066	0.326153	0.527864	0.316027	1.22343	0.576522	chr1	57110989	57181008	70019	protein_coding	hira-stimul
PRKAB2	1.48791	1.32318	1.57418	1.38019	1.55806	1.30021	1.98479	2.17078	1.15255	1.56955	1.48791	1.32318	0.850057	0.899884	0.78682	0.543488	1.49653	0.935606	1.44991	0.893074	0.57131	0.680092	0.528809	0.410744	1.00579	0.707089	0.974459	0.674945	chr1	146626684	146644129	17445	protein_coding	hira-stimul
PRKACB	1.10031	1.04657	0.650289	0.673863	0.787992	0.72254	1.14143	1.10175	0.837019	0.800018	1.10031	1.04657	0.351156	0.439359	0.397936	0.302022	0.860638	0.474854	1.05381	0.45521	0.319143	0.419808	0.361658	0.288582	0.782178	0.453724	0.957736	0.434954	chr1	84543744	84704181	160437	protein_coding	hira-stimul
PRKCZ	0.35219	0.218649	0.242259	0.170395	0.11461	0.121863	0.223003	0.206568	0.36903	0.270721	0.35219	0.218649	0.13082	0.111098	0.0578781	0.0509387	0.168144	0.0890308	0.464609	0.15404	0.371447	0.508109	0.164338	0.23297	0.477425	0.407186	1.3192	0.704509	chr1	1981908	2116834	134926	protein_coding	hira-stimul
PRMT6	1.21	1.36166	2.5839	2.72807	1.88755	1.68511	2.62504	2.02875	1.07682	1.74484	1.21	1.36166	1.39531	1.7787	0.953213	0.704376	1.97928	0.874391	1.35464	0.992814	1.15315	1.30627	0.787779	0.517292	1.63577	0.642151	1.11954	0.72912	chr1	107599266	107601916	2650	protein_coding	hira-stimul
PRPF3	2.18374	2.54924	2.63962	2.89065	2.70158	3.08784	3.17017	3.58955	2.09669	2.71278	2.18374	2.54924	1.42539	1.8847	1.3643	1.29072	2.39031	1.5471	2.63764	1.54357	0.652731	0.73932	0.624753	0.506314	1.09459	0.606885	1.20785	0.605503	chr1	150293927	150325704	31777	protein_coding	hira-stimul
PRPF38A	1.56251	1.61006	4.43654	4.27788	3.369	4.10412	2.37793	3.03414	1.66874	1.98493	1.56251	1.61006	2.39573	2.78918	1.70135	1.71552	1.79296	1.30771	2.09927	1.12943	1.53326	1.73234	1.08885	1.0655	1.14749	0.812215	1.34353	0.70148	chr1	52870218	52883992	13774	protein_coding	hira-stimul
PRPF38B	10.8017	10.6733	21.6105	20.803	15.9122	15.8111	14.2967	14.552	9.94591	11.5439	10.8017	10.6733	11.6697	13.5636	8.03566	6.60904	10.7797	6.27191	12.512	6.56848	1.08035	1.27079	0.743926	0.619212	0.997964	0.587626	1.15833	0.615412	chr1	109234931	109244422	9491	protein_coding	hira-stimul
PRRC2C	4.41988	4.94649	3.70734	3.615	4.67659	4.35628	5.34551	5.29212	4.71764	5.27352	4.41988	4.94649	2.00196	2.35698	2.36168	1.82093	4.03051	2.2809	5.93479	3.00063	0.452945	0.476495	0.534331	0.368125	0.911906	0.461116	1.34275	0.606619	chr1	171454665	171562650	107985	protein_coding	hira-stimul
PRRX1	0.0602827	0.0634177	0.0528323	0.0550901	0.0398005	0.0381832	0.0506231	0.0458877	0.0568976	0.0344693	0.0602827	0.0634177	0.0285294	0.0359187	0.0200993	0.0159606	0.0381698	0.0197776	0.0716341	0.019613	0.473261	0.566384	0.333417	0.251674	0.63318	0.311862	1.1883	0.309267	chr1	170633312	170708541	75229	protein_coding	hira-stimul
PRUNE	0.581926	0.565481	0.621889	0.629349	0.340385	0.443086	0.501198	0.540611	0.693754	0.646216	0.581926	0.565481	0.33582	0.410336	0.171894	0.18521	0.377903	0.233003	0.873436	0.367697	0.577084	0.72564	0.295389	0.327526	0.649401	0.412045	1.50094	0.650237	chr1	150980972	151008189	27217	protein_coding	hira-stimul
PSEN2	0.290949	0.274226	0.361144	0.495256	0.331117	0.305361	0.358216	0.428892	0.369506	0.475314	0.290949	0.274226	0.195018	0.322907	0.167214	0.127641	0.270095	0.184852	0.464839	0.270454	0.670282	1.17752	0.57472	0.465459	0.928324	0.674088	1.59766	0.986244	chr1	227058272	227083804	25532	protein_coding	hira-stimul
PSMA5	5.13462	4.58922	7.18422	5.8935	7.50317	7.36911	6.83152	7.40058	5.43205	5.95569	5.13462	4.58922	3.87948	3.84256	3.7891	3.08029	5.15097	3.18965	6.83352	3.38879	0.755553	0.837302	0.737952	0.671201	1.00318	0.695031	1.33087	0.738423	chr1	109941652	109969108	27456	protein_coding	hira-stimul
PSMB2	2.53651	2.44979	3.83895	3.32434	3.92135	4.10948	3.54785	3.63318	2.81184	3.07704	2.53651	2.44979	2.07303	2.16747	1.98028	1.71776	2.67508	1.5659	3.53729	1.75084	0.817278	0.884757	0.780711	0.701188	1.05463	0.639198	1.39455	0.714688	chr1	36065142	36107445	42303	protein_coding	hira-stimul
PSMB4	3.2937	3.52253	11.0839	10.7052	8.56844	7.22127	8.68456	7.57221	5.41524	4.82419	3.2937	3.52253	5.98531	6.97979	4.32706	3.01849	6.54816	3.26362	6.81237	2.74496	1.8172	1.98147	1.31374	0.85691	1.98809	0.9265	2.0683	0.779259	chr1	151372040	151374412	2372	protein_coding	hira-stimul
PSMD4	1.8372	1.54738	3.2702	2.6988	2.59538	2.45108	2.34718	2.28664	2.38394	2.29341	1.8372	1.54738	1.76591	1.75962	1.31067	1.02455	1.76977	0.985542	2.999	1.30495	0.961195	1.13716	0.713405	0.66212	0.963299	0.63691	1.63237	0.843329	chr1	151227196	151239954	12758	protein_coding	hira-stimul
PSRC1	0.414416	0.370953	0.284341	0.644348	0.116931	0.173534	0.275653	0.266129	0.491341	0.458044	0.414416	0.370953	0.153544	0.420115	0.0590502	0.0725372	0.207842	0.114702	0.618598	0.260627	0.370507	1.13253	0.14249	0.195543	0.501531	0.309208	1.4927	0.702588	chr1	109822175	109825790	3615	protein_coding	hira-stimul
PTAFR	0.046399	0.0446614	0.0344308	0.0297522	0.0225943	0.0268253	0.0166697	0.041744	0.0560309	0.0467585	0.046399	0.0446614	0.0185926	0.0193984	0.0114101	0.011213	0.012569	0.0179917	0.0705429	0.0266056	0.400712	0.434345	0.245913	0.251066	0.270888	0.402846	1.52035	0.595718	chr1	28473676	28520447	46771	protein_coding	hira-stimul
PTBP2	5.18817	4.78375	3.02734	2.80619	3.88864	3.34152	5.48766	4.20869	4.24966	3.89402	5.18817	4.78375	1.63476	1.82964	1.96376	1.39676	4.1377	1.81395	5.35032	2.2157	0.315094	0.382469	0.378508	0.291979	0.797525	0.379189	1.03125	0.463172	chr1	97187174	97280605	93431	protein_coding	hira-stimul
PTCH2	0.0586435	0.0696419	0.173019	0.165854	0.0379158	0.0211913	0.0391669	0.0479585	0.0658108	0.136645	0.0586435	0.0696419	0.0934303	0.108137	0.0191475	0.00885796	0.0295318	0.0206701	0.0828558	0.077751	1.59319	1.55275	0.326506	0.127193	0.503583	0.296806	1.41287	1.11644	chr1	45285515	45308616	23101	protein_coding	hira-stimul
PTCHD2	0.0181202	0.0203316	0.0645964	0.060143	0.119539	0.183346	0.10279	0.182832	0.0279472	0.0497979	0.0181202	0.0203316	0.0348821	0.0392132	0.0603672	0.0766386	0.0775037	0.0788006	0.0351576	0.028335	1.92504	1.92868	3.33149	3.76943	4.2772	3.87577	1.94024	1.39364	chr1	11539294	11597640	58346	protein_coding	hira-stimul
PTGER3	0.0012811	0.00263879	0.00192828	0.00247634	0.00306376	0.0126043	0.00168762	0.0121605	0.00104282	0.00271731	0.0012811	0.00263879	0.00104127	0.00161457	0.0015472	0.0052686	0.00127247	0.00524118	0.00131187	0.00154615	0.812795	0.611861	1.20771	1.9966	0.99326	1.9862	1.02402	0.585931	chr1	71318035	71513491	195456	protein_coding	hira-stimul
PTGFRN	0.807359	0.678028	0.705457	0.693679	0.8215	0.703891	1.33545	1.13549	0.99799	1.00395	0.807359	0.678028	0.380947	0.452279	0.414857	0.294226	1.00693	0.489396	1.25547	0.571248	0.471843	0.66705	0.513845	0.433944	1.24719	0.721793	1.55503	0.842513	chr1	117452688	117532972	80284	protein_coding	hira-stimul
PTGS2	10.8705	7.34519	23.9886	17.1686	14.802	11.6007	12.5646	12.7818	4.54533	5.709	10.8705	7.34519	12.9538	11.1939	7.47501	4.84909	9.47371	5.50896	5.71803	3.24842	1.19165	1.52398	0.687642	0.660173	0.871506	0.750009	0.526013	0.442251	chr1	186640943	186649559	8616	protein_coding	hira-stimul
PTP4A2	4.57612	5.0323	5.40905	5.6449	5.18546	5.2582	4.6553	5.22329	4.74194	5.57097	4.57612	5.0323	2.92089	3.68047	2.61866	2.19793	3.5101	2.25124	5.96536	3.16988	0.638289	0.73137	0.572244	0.436764	0.767046	0.447358	1.30358	0.629907	chr1	32372021	32403988	31967	protein_coding	hira-stimul
PTPN14	3.21122	2.81562	1.52202	1.46985	2.07581	1.79731	2.75815	2.30273	3.47554	2.86978	3.21122	2.81562	0.821891	0.958342	1.04828	0.751276	2.07965	0.992477	4.3757	1.6329	0.255943	0.340366	0.326444	0.266824	0.647618	0.35249	1.36263	0.579945	chr1	214522038	214725024	202986	protein_coding	hira-stimul
PTPN22	0.00144049	0.0142421	0.00354794	0.00783121	0.00790311	0.0159549	0.00776284	0.0200219	0.00201011	0.00916616	0.00144049	0.0142421	0.00191589	0.00510595	0.00399107	0.00666915	0.00585318	0.00862944	0.00252872	0.00521555	1.33002	0.358511	2.77063	0.46827	4.06333	0.605911	1.75546	0.366206	chr1	114356432	114414375	57943	protein_coding	hira-stimul
PTPRC	0.0225568	0.0217791	0.117481	0.1469	0.0348062	0.046845	0.00607795	0.0133821	0.0272961	0.0184694	0.0225568	0.0217791	0.0634397	0.0957788	0.0175771	0.0195812	0.00458277	0.00576769	0.0343385	0.0105091	2.81244	4.39774	0.779239	0.899083	0.203166	0.264827	1.52231	0.482531	chr1	198608136	198726545	118409	protein_coding	hira-stimul
PTPRF	0.120221	0.133264	0.127383	0.147097	0.116915	0.158686	0.300512	0.229301	0.253849	0.316794	0.120221	0.133264	0.0687868	0.0959072	0.0590421	0.0663307	0.226586	0.0988287	0.319596	0.180256	0.57217	0.719679	0.491113	0.497739	1.88475	0.741601	2.6584	1.35262	chr1	43996546	44089343	92797	protein_coding	hira-stimul
PTPRU	0.130949	0.11081	0.0891695	0.100987	0.046422	0.0376615	0.18132	0.151666	0.194124	0.153273	0.130949	0.11081	0.0481515	0.0658435	0.0234431	0.0157425	0.136715	0.065368	0.244402	0.0872123	0.367712	0.594202	0.179025	0.142068	1.04403	0.589911	1.86639	0.787044	chr1	29563027	29653325	90298	protein_coding	hira-stimul
PUM1	4.30513	4.53041	2.63285	2.54057	3.44516	3.02562	4.35692	4.08081	4.21577	4.60614	4.30513	4.53041	1.42174	1.65645	1.73981	1.26471	3.28512	1.75883	5.30765	2.62089	0.330243	0.36563	0.404124	0.27916	0.76307	0.388227	1.23287	0.578511	chr1	31404352	31538564	134212	protein_coding	hira-stimul
PUSL1	0.0817229	0.0925823	0.167737	0.473904	0.160951	0.150861	0.24467	0.184698	0.161555	0.142751	0.0817229	0.0925823	0.090578	0.308985	0.0812803	0.0630599	0.184481	0.0796048	0.203236	0.0812253	1.10835	3.33741	0.994584	0.681123	2.2574	0.859828	2.48689	0.877331	chr1	1243993	1247057	3064	protein_coding	hira-stimul
PVRL4	0.0149541	0.0166332	0.00552482	0.0162595	0.0321865	0.00887316	0.0241764	0.0365009	0.0140856	0.036943	0.0149541	0.0166332	0.0029834	0.0106012	0.0162542	0.00370898	0.018229	0.0157319	0.0177197	0.0210206	0.199504	0.637351	1.08694	0.222987	1.219	0.945812	1.18494	1.26377	chr1	161040780	161059385	18605	protein_coding	hira-indep
PYCR2	0.58286	0.705564	1.65583	1.95534	1.21057	1.21951	1.39303	1.1548	0.9228	0.940253	0.58286	0.705564	0.894148	1.27488	0.611338	0.509755	1.05034	0.497719	1.16088	0.535004	1.53407	1.8069	1.04886	0.722479	1.80205	0.70542	1.9917	0.758264	chr1	226107579	226111965	4386	protein_coding	hira-stimul
PYGO2	1.52347	1.5125	2.91708	3.23392	1.78459	1.82541	2.47821	2.27818	1.35476	1.74698	1.52347	1.5125	1.57522	2.10852	0.901218	0.763021	1.86857	0.981896	1.70429	0.994032	1.03397	1.39406	0.591556	0.504477	1.22652	0.649187	1.11869	0.657211	chr1	154929501	154934258	4757	protein_coding	hira-stimul
PYHIN1	0.000611301	0.00226646	0	0.000664666	0	0	0	0	0	0.0048051	0.000611301	0.00226646	0	0.000433362	0	0	0	0	0	0.0027341	0	0.191207	0	0	0	0	0	1.20633	chr1	158901336	158946849	45513	protein_coding	hira-inhib
QSOX1	0.173985	0.160049	0.446779	0.531746	0.491521	0.557399	0.418799	0.409599	0.212125	0.279308	0.173985	0.160049	0.241261	0.346698	0.248218	0.232993	0.315774	0.176537	0.266853	0.158926	1.38668	2.1662	1.42666	1.45576	1.81495	1.10302	1.53377	0.992985	chr1	180123967	180167143	43176	protein_coding	hira-stimul
RAB13	0.95253	0.710985	1.37667	1.139	0.912962	0.712699	0.917322	0.74383	1.28819	0.727801	0.95253	0.710985	0.743402	0.742628	0.461046	0.297908	0.691661	0.320591	1.62183	0.414119	0.78045	1.04451	0.484022	0.419008	0.72613	0.450911	1.70266	0.582458	chr1	153954127	153958806	4679	protein_coding	hira-stimul
RAB25	0.0381927	0.0193482	0.0146894	0.0129693	0.00755099	0.00353881	0.0160701	0.0121311	0.0374508	0.0133942	0.0381927	0.0193482	0.00793228	0.00845598	0.00381325	0.00147922	0.0121169	0.0052285	0.0471506	0.0076213	0.207691	0.437042	0.0998424	0.0764527	0.317256	0.270232	1.23454	0.393902	chr1	156030965	156040295	9330	protein_coding	hira-stimul
RAB3B	0.0184789	0.0261593	0.0202504	0.0237451	0.0263736	0.0251189	0.0191924	0.0235773	0.0267238	0.0347096	0.0184789	0.0261593	0.0109352	0.0154818	0.0133187	0.0104997	0.0144711	0.0101618	0.0336185	0.0197498	0.591768	0.591828	0.72075	0.401375	0.783113	0.388459	1.81929	0.754981	chr1	52373627	52456436	82809	protein_coding	hira-stimul
RAB3GAP2	2.33797	2.27569	1.87022	1.60487	2.29943	2.07192	2.77282	2.43807	2.60471	2.18367	2.33797	2.27569	1.00992	1.04638	1.16121	0.866063	2.09071	1.05081	3.27933	1.24251	0.431964	0.459806	0.496675	0.380571	0.89424	0.461754	1.40264	0.545992	chr1	220321609	220445843	124234	protein_coding	hira-stimul
RAB42	0.411016	0.303775	0.482607	0.521786	0.340843	0.277804	0.403693	0.336974	0.543471	0.34906	0.411016	0.303775	0.260608	0.340204	0.172126	0.116122	0.304385	0.145236	0.68423	0.198615	0.634058	1.11992	0.418781	0.382263	0.740566	0.478103	1.66473	0.653823	chr1	28918711	28921088	2377	protein_coding	hira-stimul
RAB4A	1.15736	1.29922	1.81993	2.09769	1.80309	2.21157	1.78566	2.1591	1.31442	1.58668	1.15736	1.29922	0.982762	1.36769	0.91056	0.924436	1.34639	0.930572	1.65354	0.902821	0.849141	1.0527	0.786756	0.711532	1.16333	0.716254	1.42872	0.694895	chr1	229406878	229440128	33250	protein_coding	hira-stimul
RAB7L1	0.671709	0.742936	0.872915	0.895785	0.681296	0.638585	1.12796	1.07944	1.0642	0.800116	0.671709	0.742936	0.471374	0.584052	0.344054	0.266929	0.850482	0.465239	1.33876	0.455266	0.701753	0.78614	0.512208	0.359289	1.26615	0.626216	1.99307	0.612793	chr1	205737113	205744610	7497	protein_coding	hira-stimul
RABGAP1L	0.490785	0.416295	0.18363	0.147658	0.146571	0.125275	0.265825	0.221774	0.443386	0.330976	0.490785	0.416295	0.0991602	0.096273	0.0740184	0.0523649	0.200432	0.0955846	0.558223	0.188325	0.202044	0.231262	0.150816	0.125788	0.408391	0.229608	1.13741	0.452384	chr1	174128551	174964445	835894	protein_coding	hira-stimul
RABGGTB	21.9924	17.2175	54.9606	41.4825	42.0465	33.0358	33.4148	26.017	23.2027	19.1015	21.9924	17.2175	29.6787	27.0466	21.2335	13.809	25.1948	11.2133	29.189	10.8688	1.3495	1.57088	0.965492	0.802031	1.14561	0.651275	1.32723	0.631262	chr1	76251885	76260764	8879	protein_coding	hira-stimul
RABIF	0.917602	0.882156	2.20388	2.0587	1.37877	1.11208	1.42723	1.38556	0.817086	1.11705	0.917602	0.882156	1.1901	1.34227	0.696279	0.464849	1.07613	0.597176	1.02789	0.635601	1.29696	1.52158	0.758803	0.526947	1.17276	0.676951	1.1202	0.720509	chr1	202847409	202858385	10976	protein_coding	hira-stimul
RAD54L	1.54532	1.26595	2.12111	1.44882	2.37368	1.71865	3.06108	2.3652	1.61268	1.49996	1.54532	1.26595	1.1454	0.944631	1.19871	0.718396	2.30805	1.0194	2.02875	0.853477	0.741205	0.746183	0.775702	0.567476	1.49358	0.805246	1.31284	0.674179	chr1	46713366	46744145	30779	protein_coding	hira-stimul
RALGPS2	0.72616	0.685523	0.379633	0.384294	0.339709	0.353137	0.430409	0.41926	0.910408	0.862224	0.72616	0.685523	0.205002	0.25056	0.171553	0.147611	0.324528	0.180701	1.1462	0.490605	0.282309	0.365502	0.236247	0.215326	0.44691	0.263596	1.57845	0.715666	chr1	178694299	178889237	194938	protein_coding	hira-stimul
RAP1A	2.36828	2.36889	1.75891	1.67722	2.31922	1.98701	3.02688	2.58255	2.27411	2.28866	2.36828	2.36889	0.949811	1.09355	1.17121	0.83057	2.28227	1.11308	2.8631	1.30225	0.401055	0.461629	0.494539	0.350616	0.963681	0.469874	1.20894	0.549729	chr1	112162404	112256101	93697	protein_coding	hira-stimul
RAP1GAP	0.0715056	0.0824958	0.0730706	0.100493	0.0471925	0.0365607	0.0901872	0.0692415	0.0879722	0.0849932	0.0715056	0.0824958	0.0394581	0.0655214	0.0238322	0.0152824	0.0680011	0.0298431	0.110757	0.0483611	0.551819	0.79424	0.333292	0.18525	0.950991	0.361753	1.54893	0.586225	chr1	21922707	21995856	73149	protein_coding	hira-stimul
RASAL2	1.52408	1.42156	0.733507	0.658587	1.1629	0.828017	1.35054	1.03887	1.60604	1.53075	1.52408	1.42156	0.396094	0.429399	0.587265	0.346111	1.01831	0.447753	2.022	0.870997	0.25989	0.302062	0.385324	0.243473	0.668145	0.314973	1.3267	0.612705	chr1	178062863	178448648	385785	protein_coding	hira-stimul
RASSF5	0.266178	0.294993	0.186955	0.256847	0.173675	0.246402	0.231153	0.244747	0.395778	0.459041	0.266178	0.294993	0.100956	0.167464	0.0877059	0.102996	0.174289	0.105486	0.498285	0.261194	0.379279	0.567689	0.329501	0.349147	0.654785	0.357588	1.872	0.885426	chr1	206680878	206762616	81738	protein_coding	hira-stimul
RAVER2	0.769279	0.838564	0.616779	0.649726	0.655851	0.60349	1.12854	1.01642	0.86722	0.832291	0.769279	0.838564	0.333061	0.423621	0.331205	0.252259	0.850919	0.438077	1.09183	0.473574	0.432952	0.505175	0.430539	0.300822	1.10613	0.522413	1.41929	0.564744	chr1	65210777	65298914	88137	protein_coding	hira-stimul
RBBP4	4.40333	4.61335	5.99319	5.37367	6.81554	5.93875	7.45254	7.24418	4.39206	4.62614	4.40333	4.61335	3.23632	3.50363	3.44185	2.4824	5.61922	3.12224	5.52521	2.63227	0.734972	0.759455	0.781647	0.53809	1.27613	0.676784	1.25478	0.570577	chr1	33116748	33151812	35064	protein_coding	hira-stimul
RBBP5	1.98347	2.2171	2.81322	2.67044	3.30304	3.58267	2.94919	3.53023	2.13575	2.55646	1.98347	2.2171	1.51914	1.74113	1.66804	1.49756	2.22369	1.52153	2.68677	1.45463	0.7659	0.785317	0.840968	0.675457	1.12111	0.68627	1.35458	0.656094	chr1	205055269	205091150	35881	protein_coding	hira-stimul
RBM15	9.98662	10.0895	20.1568	20.6606	16.7915	16.5076	17.9953	16.5136	9.22007	9.98653	9.98662	10.0895	10.8847	13.4707	8.47971	6.90018	13.5685	7.11736	11.5988	5.68234	1.08993	1.33512	0.849107	0.683897	1.35866	0.705423	1.16144	0.563193	chr1	110881944	110889303	7359	protein_coding	hira-stimul
RBM34	1.7438	1.74746	3.39264	2.80662	3.19264	3.38447	2.74582	3.42081	1.95631	2.02134	1.7438	1.74746	1.83203	1.82992	1.61228	1.41471	2.07035	1.47437	2.46104	1.15014	1.05059	1.04719	0.92458	0.80958	1.18726	0.843721	1.41131	0.65818	chr1	235294497	235324571	30074	protein_coding	hira-stimul
RBM8A	3.01588	3.13558	10.8684	11.8084	7.84647	9.41763	4.64943	6.13872	3.28026	3.35534	3.01588	3.13558	5.86894	7.69908	3.96247	3.93657	3.50567	2.64579	4.12657	1.90919	1.94601	2.45539	1.31387	1.25545	1.1624	0.843796	1.36828	0.608879	chr1	145507556	145513535	5979	protein_coding	hira-stimul
RBMXL1	3.16893	2.37898	6.94187	4.76286	3.93062	4.09401	3.52542	3.04846	2.63963	2.62891	3.16893	2.37898	3.74861	3.10538	1.98496	1.7113	2.65817	1.31389	3.32065	1.49585	1.18293	1.30534	0.626383	0.71934	0.838822	0.55229	1.04788	0.628778	chr1	89445138	89449749	4611	protein_coding	hira-stimul
RC3H1	2.88229	3.09973	0.930024	0.985357	1.54546	1.41995	2.44986	2.27409	2.86211	2.93522	2.88229	3.09973	0.502213	0.642453	0.780457	0.593539	1.84719	0.980133	3.6034	1.67014	0.174241	0.207261	0.270777	0.191481	0.640877	0.316199	1.25019	0.538802	chr1	173900351	173962210	61859	protein_coding	hira-stimul
RCAN3	0.153274	0.113419	0.173934	0.136989	0.0985537	0.105708	0.143577	0.132216	0.181911	0.122103	0.153274	0.113419	0.0939244	0.0893168	0.0497696	0.0441859	0.108257	0.0569851	0.229026	0.0694766	0.612787	0.787494	0.32471	0.389581	0.706298	0.50243	1.49423	0.612566	chr1	24828840	24863510	34670	protein_coding	hira-stimul
RCAN3AS	0.0276929	0.0171124	0.0682079	0.0501839	0	0.0219091	0.00497459	0	0.0193219	0.0103656	0.0276929	0.0171124	0.0368323	0.0327199	0	0.009158	0.00375084	0	0.0243263	0.00589803	1.33003	1.91206	0	0.535168	0.135444	0	0.87843	0.344664	chr1	24822822	24828850	6028	lncRNA	hira-stimul
RCC1	2.62776	2.01915	3.87137	2.93184	2.85839	2.45192	2.91087	2.43158	2.7693	2.16628	2.62776	2.01915	2.09054	1.91156	1.44349	1.0249	2.1948	1.04801	3.48378	1.23261	0.79556	0.946715	0.549322	0.507591	0.835235	0.519036	1.32576	0.610461	chr1	28837404	28865708	28304	protein_coding	hira-stimul
RCC2	2.8364	2.98517	2.81269	3.08228	2.73544	2.61912	3.77621	3.56791	2.82356	3.01864	2.8364	2.98517	1.51885	2.00965	1.3814	1.09479	2.84726	1.53777	3.55486	1.71761	0.535486	0.67321	0.487025	0.366744	1.00383	0.515136	1.2533	0.57538	chr1	17733250	17766250	33000	protein_coding	hira-stimul
RCOR3	3.67962	3.53073	2.5787	2.45527	2.20914	2.2091	4.26196	3.95511	3.11731	2.9592	3.67962	3.53073	1.3925	1.60084	1.11562	0.923404	3.21352	1.70465	3.92469	1.68378	0.378435	0.453401	0.303188	0.261533	0.873329	0.482805	1.0666	0.476894	chr1	211432707	211489725	57018	protein_coding	hira-stimul
RCSD1	0.000366018	0.00101779	0.000450754	0.00119391	0.00185365	0	0.000788993	0	0.000383067	0.00123303	0.000366018	0.00101779	0.000243407	0.000778429	0.000936093	0	0.000594901	0	0.000481898	0.000701594	0.665014	0.764823	2.55751	0	1.62533	0	1.3166	0.689331	chr1	167599473	167675486	76013	protein_coding	hira-stimul
RD3	0.0271502	0.0157285	0.0083589	0.0276753	0.00429683	0.0342333	0.0256047	0.0534989	0.0319666	0.0152437	0.0271502	0.0157285	0.00451381	0.0180443	0.0021699	0.0143095	0.0193059	0.023058	0.0402459	0.00867367	0.166253	1.14724	0.079922	0.909783	0.711079	1.466	1.48234	0.551462	chr1	211649863	211666259	16396	protein_coding	hira-stimul
RER1	0.893352	0.75826	1.63141	1.60751	1.41963	1.42964	1.5046	1.57705	0.915794	1.02373	0.893352	0.75826	0.880961	1.0481	0.716913	0.59759	1.13447	0.679709	1.15207	0.582502	0.98613	1.38224	0.802498	0.788106	1.2699	0.896406	1.2896	0.768209	chr1	2323213	2336885	13672	protein_coding	hira-stimul
RERE	1.26295	1.46081	0.507865	0.592937	0.483136	0.53745	0.640231	0.711775	1.3791	1.41477	1.26295	1.46081	0.274247	0.386595	0.243984	0.224654	0.482734	0.306775	1.73629	0.805004	0.217148	0.264644	0.193186	0.153787	0.382227	0.210003	1.37479	0.551067	chr1	8412463	8877699	465236	protein_coding	hira-stimul
RFWD2	2.34007	2.54061	1.05089	1.02419	1.32471	1.23647	1.9643	1.70313	2.42408	2.30306	2.34007	2.54061	0.567481	0.667772	0.668979	0.516844	1.48108	0.734049	3.05192	1.31044	0.242506	0.262839	0.28588	0.203433	0.632922	0.288926	1.3042	0.515798	chr1	175913966	176176370	262404	protein_coding	hira-stimul
RFX5	2.32735	2.30823	4.10335	4.38925	2.12793	2.73548	2.79434	3.0073	2.39923	2.18806	2.32735	2.30823	2.21581	2.86179	1.0746	1.14343	2.10693	1.29615	3.02063	1.24501	0.952074	1.23982	0.461729	0.495371	0.905292	0.561533	1.29788	0.539377	chr1	151313115	151319769	6654	protein_coding	hira-stimul
RGL1	0.0726806	0.0663979	0.0390127	0.0336168	0.068413	0.0496736	0.0513693	0.0541807	0.0544589	0.0882357	0.0726806	0.0663979	0.0210669	0.0219182	0.0345486	0.0207636	0.0387325	0.0233519	0.0685638	0.0502061	0.289855	0.330103	0.475348	0.312714	0.532913	0.351696	0.943357	0.75614	chr1	183605207	183897666	292459	protein_coding	hira-stimul
RGS16	0.566916	0.69915	1.9939	2.61711	0.517036	0.655665	0.735301	0.729354	0.54304	0.949403	0.566916	0.69915	1.07671	1.70636	0.261103	0.274068	0.554417	0.314352	0.683687	0.54021	1.89923	2.44061	0.460568	0.392002	0.977953	0.44962	1.20598	0.772667	chr1	182567757	182573548	5791	protein_coding	hira-stimul
RGS2	2.20756	1.40924	9.86771	8.82662	7.24258	4.75139	2.02751	1.72098	1.72743	1.9677	2.20756	1.40924	5.32856	5.75496	3.6575	1.98608	1.52874	0.741742	2.17311	1.11962	2.41378	4.08373	1.65681	1.40933	0.692503	0.526342	0.984393	0.794486	chr1	192778168	192781407	3239	protein_coding	hira-stimul
RGS5	0.0861779	0.117337	0.0247651	0.0258406	0.00636516	0.013017	0.0108371	0.0148742	0.0454408	0.0420837	0.0861779	0.117337	0.0133732	0.0168481	0.00321441	0.00544111	0.00817117	0.00641078	0.05721	0.0239456	0.155181	0.143587	0.0372997	0.0463716	0.0948175	0.0546356	0.663859	0.204076	chr1	163112088	163172963	60875	protein_coding	hira-stimul
RGS7	0.000334825	0.000798043	0.00053015	0.00156023	0.00199847	0.00244082	0.00113418	0.00131345	0.00180216	0.00316899	0.000334825	0.000798043	0.000286281	0.00101727	0.00100923	0.00102026	0.000855172	0.000566097	0.00226712	0.00180316	0.855017	1.27471	3.01419	1.27846	2.55409	0.709356	6.77105	2.25947	chr1	240938816	241520478	581662	protein_coding	hira-stimul
RHBDL2	0.0472168	0.0396192	0.0520269	0.0475558	0.0484539	0.026542	0.0787463	0.063185	0.0937104	0.0680898	0.0472168	0.0396192	0.0280945	0.0310064	0.0244692	0.0110946	0.0593747	0.0272327	0.117888	0.0387431	0.595011	0.78261	0.518231	0.28003	1.25749	0.687362	2.49673	0.977887	chr1	39351478	39407456	55978	protein_coding	hira-stimul
RHBG	0.203335	0.173974	0.252548	0.222975	0.213433	0.241301	0.241633	0.233309	0.198255	0.171734	0.203335	0.173974	0.136376	0.14538	0.107784	0.100864	0.182191	0.100556	0.249405	0.0977166	0.670696	0.83564	0.530079	0.579764	0.896015	0.577995	1.22657	0.561674	chr1	156339002	156355011	16009	protein_coding	hira-stimul
RHCE	0.00142376	0.00087979	0.00175336	0.00103203	0.00480695	0.0033792	0.00102302	0.00193066	0.000993383	0.00106585	0.00142376	0.00087979	0.000946814	0.000672884	0.00242751	0.00141251	0.000771357	0.000832114	0.00124968	0.000606469	0.66501	0.764823	1.705	1.6055	0.541775	0.94581	0.877729	0.689333	chr1	25688739	25747363	58624	protein_coding	hira-stimul
RHD	0.0206424	0.0191335	0.0206917	0.0260982	0.0303897	0.0244967	0.0289748	0.027829	0.018087	0.0291095	0.0206424	0.0191335	0.0111735	0.017016	0.0153468	0.0102396	0.021847	0.0119943	0.0227534	0.0165633	0.54129	0.889332	0.74346	0.535167	1.05836	0.626874	1.10227	0.86567	chr1	25598980	25656936	57956	protein_coding	hira-stimul
RHOC	0.266029	0.328671	0.725982	0.982957	0.572405	0.52074	0.702256	0.563481	0.489844	0.816264	0.266029	0.328671	0.39203	0.640888	0.289065	0.217669	0.529501	0.24286	0.616224	0.464454	1.47364	1.94994	1.08659	0.662271	1.99039	0.738916	2.31638	1.41313	chr1	113243748	113250025	6277	protein_coding	hira-stimul
RHOU	0.109238	0.0916727	0.0797909	0.0899457	0.0305594	0.033534	0.0566969	0.0572589	0.155239	0.0870193	0.109238	0.0916727	0.0430871	0.0586446	0.0154325	0.0140172	0.0427495	0.0246786	0.195446	0.049514	0.394433	0.639717	0.141274	0.152905	0.391342	0.269203	1.78918	0.540117	chr1	228780393	228882416	102023	protein_coding	hira-stimul
RIIAD1	0.0034476	0.00319559	0	0.00374857	0	0	0	0	0	0	0.0034476	0.00319559	0	0.00244407	0	0	0	0	0	0	0	0.764825	0	0	0	0	0	0	chr1	151694012	151702082	8070	protein_coding	hira-indep
RIMKLA	0.0115304	0.00831252	0.0228773	0.0222879	0.0202757	0.0106426	0.00966582	0.00977222	0.0100562	0.0093511	0.0115304	0.00831252	0.0123537	0.0145317	0.0102392	0.00444861	0.00728803	0.00421183	0.0126507	0.00532078	1.07141	1.74817	0.88802	0.535169	0.632071	0.506685	1.09716	0.640092	chr1	42846467	42889900	43433	protein_coding	hira-stimul
RIMS3	0.00556777	0.0028671	0.00914231	0.0134529	0.00548279	0.0102781	0.0133355	0.00880842	0.00647456	0.00555748	0.00556777	0.0028671	0.00493685	0.00877129	0.00276881	0.00429625	0.010055	0.00379643	0.00815147	0.00316221	0.886683	3.05929	0.497292	1.49846	1.80592	1.32414	1.46405	1.10293	chr1	41086351	41131324	44973	protein_coding	hira-stimul
RIT1	1.0328	1.03898	2.11479	2.33278	1.51443	1.84296	1.44887	1.64227	1.10627	1.27707	1.0328	1.03898	1.14199	1.52097	0.764787	0.770357	1.09245	0.707818	1.39169	0.726653	1.10572	1.46391	0.740499	0.741455	1.05775	0.681263	1.34749	0.699391	chr1	155867600	155881177	13577	protein_coding	hira-stimul
RLF	1.38458	1.54103	1.35233	1.40961	1.45499	1.6626	1.47422	1.83852	1.38537	1.67669	1.38458	1.54103	0.730258	0.919066	0.73477	0.694967	1.11156	0.792402	1.7428	0.954037	0.527422	0.596397	0.530681	0.450976	0.802815	0.514203	1.25872	0.61909	chr1	40627040	40706593	79553	protein_coding	hira-stimul
RNASEL	0.0658786	0.0346574	0.043854	0.0483984	0.0293056	0.0274684	0.057571	0.0633785	0.0503127	0.0419866	0.0658786	0.0346574	0.0236812	0.0315558	0.0147993	0.0114818	0.0434085	0.0273161	0.0633437	0.0238904	0.359467	0.910506	0.224645	0.331294	0.658917	0.788176	0.961521	0.68933	chr1	182542768	182558394	15626	protein_coding	hira-stimul
RNF11	1.27199	1.20567	2.42312	1.90701	1.83687	2.17998	1.66289	1.81009	1.38309	1.5636	1.27199	1.20567	1.30848	1.24337	0.927619	0.911232	1.25382	0.780149	1.73993	0.889688	1.02869	1.03127	0.729266	0.755789	0.985715	0.647067	1.36788	0.73792	chr1	51701944	51739119	37175	protein_coding	hira-stimul
RNF115	1.48646	1.33436	0.887087	0.849188	1.47672	1.50386	1.49012	1.54085	1.36883	1.47898	1.48646	1.33436	0.479027	0.553671	0.745744	0.628613	1.12355	0.664106	1.72199	0.84154	0.32226	0.414933	0.501691	0.471097	0.755857	0.497697	1.15845	0.630669	chr1	145611035	145688776	77741	protein_coding	hira-stimul
RNF187	0.413137	0.47648	0.761229	0.854751	0.535048	0.598813	0.802121	0.692801	0.663423	0.722781	0.413137	0.47648	0.411064	0.557298	0.270199	0.250304	0.604799	0.298597	0.834586	0.411262	0.994981	1.16961	0.654018	0.525319	1.46392	0.626673	2.02012	0.863126	chr1	228675067	228683889	8822	protein_coding	hira-stimul
RNF19B	0.236474	0.304106	0.982839	1.05525	0.894425	1.31117	0.765679	1.0846	0.498109	0.832029	0.236474	0.304106	0.530733	0.688023	0.451685	0.548069	0.577322	0.467463	0.626621	0.473425	2.24436	2.26244	1.91008	1.80223	2.44138	1.53717	2.64985	1.55677	chr1	33402049	33430286	28237	protein_coding	hira-stimul
RNF2	1.57668	1.77114	1.61578	1.84807	1.96436	1.965	2.33326	2.32722	1.86882	1.90088	1.57668	1.77114	0.872521	1.20494	0.992002	0.82137	1.75928	1.00303	2.35098	1.0816	0.553391	0.68032	0.629171	0.463752	1.11581	0.56632	1.49109	0.610681	chr1	185014550	185071740	57190	protein_coding	hira-stimul
RNF207	0.717055	0.870322	0.824338	1.20035	0.640528	0.996715	1.06914	1.30031	0.905919	1.03045	0.717055	0.870322	0.445143	0.782628	0.323467	0.416627	0.806132	0.560434	1.14055	0.586326	0.620793	0.89924	0.451104	0.478704	1.12423	0.643938	1.59061	0.673689	chr1	6266188	6281359	15171	protein_coding	hira-stimul
RNF220	0.181761	0.230533	0.193391	0.21774	0.200543	0.203664	0.186051	0.245369	0.207364	0.23035	0.181761	0.230533	0.104431	0.141966	0.101274	0.0851316	0.140282	0.105754	0.260864	0.131069	0.574552	0.615818	0.557183	0.369281	0.771796	0.458737	1.4352	0.568548	chr1	44870959	45117396	246437	protein_coding	hira-stimul
RNPC3	3.04956	3.05733	5.64054	5.24178	4.81223	4.92373	3.49557	3.52235	2.99895	3.14602	3.04956	3.05733	3.04589	3.41764	2.43018	2.05812	2.63566	1.51813	3.77268	1.79009	0.998797	1.11785	0.796894	0.673175	0.864275	0.496555	1.23712	0.585506	chr1	104068577	104097859	29282	protein_coding	hira-stimul
RNPEP	1.20117	1.19783	1.14696	1.25297	0.629291	0.911444	1.30738	1.33834	1.32269	1.50363	1.20117	1.19783	0.619358	0.816936	0.317792	0.380984	0.985765	0.576825	1.66527	0.855565	0.515629	0.682014	0.264569	0.318061	0.82067	0.481558	1.38637	0.714263	chr1	201951765	201975275	23510	protein_coding	hira-stimul
RNU11	0.586563	3.07477	16.7557	21.934	6.02143	3.79084	3.75903	2.7409	4.22252	10.1247	0.586563	3.07477	9.04808	14.301	3.04082	1.58457	2.83431	1.18133	5.31193	5.76095	15.4256	4.65107	5.18414	0.515346	4.83206	0.3842	9.05603	1.87362	chr1	28975111	28975246	135	lincRNA	hira-stimul
RNU5F-1	0.00509473	0.00634806	0.00756005	0.00858711	0.00548421	0.00848108	0.00625094	0.00768226	0.00369667	0.00581075	0.00509473	0.00634806	0.00408243	0.0055988	0.00276953	0.00354509	0.00471321	0.00331105	0.00465041	0.00330632	0.801304	0.88197	0.543606	0.558453	0.925115	0.521585	0.912788	0.520839	chr1	220046618	220292777	246159	snRNA	hira-stimul
ROR1	0.108742	0.104932	0.0413807	0.0348789	0.0574887	0.0375807	0.0905488	0.0686713	0.160535	0.13553	0.108742	0.104932	0.0223456	0.022741	0.0290318	0.0157087	0.0682738	0.0295973	0.202114	0.0771166	0.205492	0.216722	0.266979	0.149704	0.627851	0.282062	1.85865	0.734919	chr1	64239689	64644707	405018	protein_coding	hira-stimul
RORC	0.127239	0.153919	0.128809	0.146553	0.0409565	0.0550241	0.0592717	0.0899253	0.148964	0.123505	0.127239	0.153919	0.0695569	0.0955526	0.020683	0.0230001	0.0446909	0.0387578	0.187546	0.0702743	0.546663	0.620798	0.162553	0.14943	0.351236	0.251806	1.47396	0.456567	chr1	151778546	151804348	25802	protein_coding	hira-stimul
RP11-165H20.1	0.0448342	0.0600266	0.0368091	0.0433316	0.0189214	0.00591174	0.0375842	0.091195	0.0782042	0.0895026	0.0448342	0.0600266	0.0198769	0.0282522	0.00955531	0.00247111	0.0283385	0.039305	0.0984591	0.050927	0.443343	0.470661	0.213125	0.0411669	0.632073	0.654794	2.19607	0.848407	chr1	111823145	111828730	5585	pseudogene	hira-stimul
RPA2	1.50217	1.36911	2.70405	1.97621	2.52022	2.08878	2.27733	2.24266	1.67515	1.6645	1.50217	1.36911	1.46019	1.28849	1.27271	0.87311	1.71711	0.966586	2.10734	0.947101	0.972052	0.941114	0.847248	0.637721	1.14308	0.705996	1.40286	0.691764	chr1	28218048	28241236	23188	protein_coding	hira-stimul
RPAP2	1.41831	1.51706	0.965724	0.993818	1.40921	1.29386	1.79157	1.87542	1.48348	1.62785	1.41831	1.51706	0.521491	0.647969	0.711651	0.540833	1.35084	0.808306	1.86622	0.926247	0.367685	0.427122	0.50176	0.356501	0.952432	0.532811	1.3158	0.610554	chr1	92764521	92853732	89211	protein_coding	hira-stimul
RPE65	0.00263268	0.00366035	0.00972646	0.00143125	0.00499982	0.00624849	0	0.00133875	0.0055106	0	0.00263268	0.00366035	0.00525229	0.000933175	0.00252491	0.00261187	0	0.000577001	0.00693233	0	1.99503	0.254941	0.959064	0.713557	0	0.157636	2.63319	0	chr1	68894506	68915642	21136	protein_coding	hira-stimul
RPF1	1.97663	2.38197	4.7715	5.39649	3.95842	4.88764	2.80189	3.41811	1.9412	2.59535	1.97663	2.38197	2.57661	3.51851	1.999	2.04303	2.11263	1.47321	2.44203	1.47675	1.30354	1.47714	1.01132	0.857707	1.0688	0.618482	1.23545	0.619972	chr1	84944919	84964033	19114	protein_coding	hira-stimul
RPL11	9.953	9.27327	19.7612	19.2088	15.2444	14.4645	14.2683	13.2432	12.0266	9.11465	9.953	9.27327	10.671	12.5241	7.69842	6.04616	10.7583	5.70782	15.1295	5.18624	1.07214	1.35056	0.773478	0.651999	1.08091	0.615513	1.52009	0.559267	chr1	24018268	24022915	4647	protein_coding	hira-stimul
RPL22	5.05075	5.57606	8.98454	8.52607	7.97052	8.65705	8.41862	7.91257	6.9133	6.47803	5.05075	5.57606	4.85165	5.559	4.02511	3.61865	6.34764	3.41032	8.69693	3.686	0.96058	0.99694	0.796934	0.648961	1.25677	0.6116	1.72191	0.66104	chr1	6245079	6259679	14600	protein_coding	hira-stimul
RPL5	13.3627	13.4024	30.068	29.5604	24.8224	26.4839	19.2173	19.6003	15.4442	14.0309	13.3627	13.4024	16.2367	19.2734	12.5353	11.0703	14.4898	8.44773	19.4288	7.98358	1.21508	1.43805	0.938082	0.825992	1.08435	0.630315	1.45396	0.595683	chr1	93297593	93307481	9888	protein_coding	hira-stimul
RPRD2	2.11375	2.27304	1.28763	1.44279	1.40776	1.60409	1.95736	2.21773	2.27482	2.44227	2.11375	2.27304	0.69532	0.940699	0.710919	0.67051	1.47585	0.955842	2.864	1.38965	0.328951	0.413851	0.336331	0.294984	0.698214	0.420512	1.35494	0.611363	chr1	150336989	150449041	112052	protein_coding	hira-stimul
RPS10P7	0.288099	0.485133	0.497287	0.570772	0.480775	0.575043	0.3917	0.451747	0.606286	0.599936	0.288099	0.485133	0.268535	0.372143	0.242791	0.240368	0.295342	0.194703	0.762708	0.341364	0.932093	0.767096	0.842736	0.495468	1.02514	0.401339	2.64738	0.703649	chr1	201489031	201489720	689	lincRNA	hira-stimul
RPS15AP10	3.5504	3.07411	1.33381	1.10185	2.37243	2.18656	3.00937	2.56099	3.46978	4.55381	3.5504	3.07411	0.720257	0.718406	1.19808	0.913982	2.26906	1.10379	4.36845	2.59112	0.202867	0.233696	0.337448	0.297316	0.639101	0.359059	1.23041	0.842884	chr1	46111451	46112357	906	pseudogene	hira-stimul
RPS27	19.5764	19.0283	35.168	36.5946	31.7867	28.3099	29.7595	20.1992	30.1647	21.6196	19.5764	19.0283	18.9907	23.8597	16.0523	11.8335	22.4387	8.70586	37.9472	12.3016	0.970082	1.2539	0.819981	0.621892	1.14621	0.457521	1.93842	0.646487	chr1	153963238	153964631	1393	protein_coding	hira-stimul
RPS6KA1	0.317463	0.295091	0.358391	0.39001	0.229618	0.288898	0.417505	0.37869	0.329686	0.317092	0.317463	0.295091	0.193531	0.254287	0.115957	0.120759	0.314799	0.163215	0.415075	0.180425	0.609618	0.861722	0.365262	0.409228	0.991608	0.553102	1.30747	0.611423	chr1	26856248	26901520	45272	protein_coding	hira-stimul
RPS6KC1	1.1768	1.27375	0.574483	0.573237	0.784167	0.726392	0.96522	0.95485	1.30133	1.33771	1.1768	1.27375	0.310221	0.373751	0.396004	0.303632	0.727776	0.41154	1.63837	0.761157	0.263614	0.293425	0.336509	0.238376	0.618436	0.323094	1.39223	0.597572	chr1	213224587	213446808	222221	protein_coding	hira-stimul
RPS8	10.0867	8.47129	20.9248	20.6079	16.3855	14.0759	13.3341	11.7563	11.5023	9.05021	10.0867	8.47129	11.2994	13.4364	8.27468	5.88373	10.0539	5.06697	14.4699	5.14957	1.12023	1.5861	0.820355	0.694549	0.996749	0.598134	1.43455	0.607885	chr1	45241245	45244412	3167	protein_coding	hira-stimul
RRAGC	0.69261	0.561905	1.10749	0.997323	0.639484	0.709851	0.839442	0.771972	0.782089	0.966773	0.69261	0.561905	0.598045	0.650255	0.322939	0.296718	0.632939	0.33272	0.98465	0.550094	0.863465	1.15723	0.466264	0.528057	0.913847	0.592128	1.42165	0.97898	chr1	39305014	39325340	20326	protein_coding	hira-stimul
RRNAD1	0.77332	0.434363	1.85642	1.28272	1.40652	1.13153	0.568654	0.543252	0.847131	0.640296	0.77332	0.434363	1.00247	0.836333	0.710293	0.47298	0.428765	0.234142	1.06569	0.364328	1.29632	1.92543	0.918498	1.0889	0.554447	0.539046	1.37807	0.838765	chr1	156698262	156706752	8490	protein_coding	hira-stimul
RRP15	2.14071	2.72039	3.59555	4.46324	4.43614	5.26079	3.81563	4.37672	2.53883	2.96904	2.14071	2.72039	1.9416	2.91003	2.24025	2.19901	2.87699	1.88637	3.19385	1.68938	0.906987	1.06971	1.0465	0.808344	1.34394	0.693418	1.49196	0.621008	chr1	218458628	218511325	52697	protein_coding	hira-stimul
RSBN1	1.12843	1.23545	1.33486	1.53232	1.2791	1.75988	0.92063	1.40369	1.27248	1.48751	1.12843	1.23545	0.720824	0.999073	0.645945	0.73563	0.694155	0.60499	1.60078	0.846393	0.638785	0.808671	0.572429	0.595435	0.615151	0.489692	1.41859	0.685089	chr1	114304453	114355070	50617	protein_coding	hira-stimul
RSC1A1	3.05898	5.03537	1.19197	2.01993	2.95208	2.0872	3.92049	4.79752	3.2082	4.95644	3.05898	5.03537	0.643664	1.31699	1.4908	0.87245	2.95605	2.06773	4.03912	2.82021	0.210418	0.261549	0.487352	0.173264	0.966351	0.410641	1.32042	0.560081	chr1	15987552	15988217	665	protein_coding	hira-stimul
RSG1	0.0423892	0.0376611	0.131348	0.0734885	0.0514426	0.0361632	0.0218962	0.0774802	0.0637853	0.0798446	0.0423892	0.0376611	0.0709279	0.0479145	0.0259785	0.0151162	0.0165097	0.033394	0.0802419	0.0454316	1.67325	1.27225	0.612857	0.401375	0.38948	0.886697	1.89298	1.20633	chr1	16558181	16563659	5478	protein_coding	hira-stimul
RTCD1	1.99737	2.06965	2.33928	2.65072	1.96626	2.12891	2.36003	2.47122	2.1809	2.3791	1.99737	2.06965	1.26321	1.72827	0.992961	0.889884	1.77946	1.0651	2.74575	1.35371	0.632437	0.835054	0.497134	0.429969	0.890903	0.514626	1.37468	0.654076	chr1	100731713	100758325	26612	protein_coding	hira-stimul
RUNX3	0.0382289	0.0468522	0.0774189	0.109919	0.0591571	0.072083	0.0737081	0.0760314	0.0484559	0.081554	0.0382289	0.0468522	0.0418062	0.0716672	0.0298743	0.0301307	0.0555759	0.0327695	0.0609575	0.0464042	1.09358	1.52964	0.781459	0.643101	1.45377	0.699424	1.59454	0.990439	chr1	25226001	25291501	65500	protein_coding	hira-stimul
RUSC1	0.288672	0.137576	0.580504	0.491908	0.318983	0.255399	0.746919	0.44634	0.307297	0.313333	0.288672	0.137576	0.313472	0.320724	0.161086	0.106757	0.563177	0.192373	0.38658	0.178286	1.08591	2.33125	0.558026	0.775984	1.95092	1.3983	1.33917	1.29591	chr1	155290639	155300909	10270	protein_coding	hira-indep
RWDD3	1.37576	1.16484	1.15912	1.62327	1.44669	1.0744	1.22997	1.69119	1.22729	1.22878	1.37576	1.16484	0.625925	1.05837	0.730578	0.449099	0.927397	0.728903	1.54393	0.699176	0.454967	0.908599	0.531036	0.385546	0.674098	0.625754	1.12224	0.600233	chr1	95699710	95712781	13071	protein_coding	hira-stimul
RYR2	0.133509	0.238445	0.071288	0.104633	0.0792975	0.0928463	0.0587548	0.0764599	0.160085	0.173143	0.133509	0.238445	0.0384955	0.0682207	0.0400452	0.0388098	0.0443011	0.0329542	0.201547	0.0985184	0.288337	0.286107	0.299944	0.162762	0.331821	0.138205	1.50961	0.41317	chr1	237205701	237997288	791587	protein_coding	hira-stimul
S100A10	9.33957	7.47599	16.2538	18.8239	5.99785	5.51816	7.08842	6.47182	6.37172	7.15232	9.33957	7.47599	8.77705	12.2732	3.02891	2.30659	5.34467	2.78935	8.022	4.06967	0.93977	1.64168	0.32431	0.308533	0.572261	0.373108	0.858926	0.544365	chr1	151955385	151966714	11329	protein_coding	hira-stimul
S100A11	3.7095	3.558	10.1614	11.3343	5.35214	5.85913	4.26965	5.37182	3.87201	5.07636	3.7095	3.558	5.48716	7.38996	2.70283	2.44912	3.21932	2.31525	4.87099	2.88845	1.47922	2.077	0.728624	0.688341	0.867857	0.650718	1.31311	0.811818	chr1	152004981	152009511	4530	protein_coding	hira-stimul
S100A13	0.516673	0.342316	1.78757	1.22253	1.48049	1.67041	0.950997	0.843711	0.771123	0.758426	0.516673	0.342316	0.965288	0.79709	0.747647	0.698231	0.717052	0.363639	0.970073	0.431544	1.86828	2.32852	1.44704	2.03973	1.38783	1.06229	1.87754	1.26066	chr1	153591275	153606568	15293	protein_coding	hira-stimul
[truncated: 15,313 more rows]
