# Supplementary material for: Dissecting regulatory pathways for transcription recovery following DNA damage reveals a non-canonical function of the histone chaperone HIRA
Source: Nat Commun. 2021 Jun 22;12:3835. doi: 10.1038/s41467-021-24153-1 (PMC8219801; doi:10.1038/s41467-021-24153-1)
Supplement: Supplementary file 5 — Supplementary Data 2 [file 41467_2021_24153_MOESM5_ESM.xlsx]

## Sheet: Legend
siLUC vs. siHIRA#2 in HeLa cells
RPKM>0 genes
0 h = no UV
0.5 h, 2.5 h, 6.5 h, 24.5 h = time post UV (10 J/m2 UVC)
columns B to K = RPKM
columns L to U = normalized RPKM (biological scaling normalization)
columns V to AC = normalized RPKM relative to no UV sample

## Sheet: siHIRA#2 experiment
Gene names	siLUC 0 h	siHIRA 0 h	siLUC 0.5 h	siHIRA 0.5 h	siLUC 2.5 h	siHIRA 2.5 h	siLUC 6.5 h	siHIRA 6.5 h	siLUC 24.5h	siHIRA 24.5h	siLUC 0 h normalized	siHIRA 0 h normalized	siLUC 0.5 h normalized	siHIRA 0.5 h normalized	siLUC 2.5 h normalized	siHIRA 2.5 h normalized	siLUC 6.5 h normalized	siHIRA 6.5 h normalized	siLUC 24.5 h normalized	siHIRA 24.5 h normalized	siLUC 0.5 h/0 h normalized	siHIRA 0.5 h/0 h normalized	siLUC 2.5 h/0 h normalized	siHIRA 2.5 h/0 h normalized	siLUC 6.5 h/0 h normalized	siHIRA 6.5 h/0 h normalized	siLUC 24.5 h/0 h normalized	siHIRA 24.5 h/0 h normalized	condition	Gene length (bp)
ABCA4	0.0101251	0.0058467	0.0169073	0.0180654	0.0049081	0.0122455	0.00734358	0.00734358	0.014405	0.00867409	0.0101251	0.0058467	0.00912994	0.010225	0.00247859	0.00607377	0.00553706	0.00457505	0.0181215	0.00718215	0.901714	1.74885	0.244797	1.03884	0.546865	0.782501	1.78976	1.22841	hira-stimul	128312
ABCB10	0.419546	0.29333	0.448161	0.260022	0.401262	0.271114	0.473056	0.473056	0.40963	0.376599	0.419546	0.29333	0.242007	0.147172	0.202637	0.134473	0.356684	0.294714	0.515315	0.311824	0.576831	0.50173	0.482992	0.458434	0.850167	1.00472	1.22827	1.06305	hira-stimul	42114
ABCD3	1.49674	1.55236	1.09343	0.984323	1.235	1.22197	1.56237	1.56237	1.65356	1.72796	1.49674	1.55236	0.590452	0.557127	0.623675	0.606097	1.17803	0.973357	2.08018	1.43075	0.394492	0.35889	0.416689	0.390436	0.787062	0.627017	1.38981	0.921662	hira-stimul	100287
ABL2	2.10879	2.18511	1.84226	1.88547	3.71652	3.44531	2.97513	2.97513	2.49605	2.71781	2.10879	2.18511	0.99482	1.06718	1.87684	1.70887	2.24325	1.85351	3.14003	2.25035	0.471749	0.488385	0.890009	0.782054	1.06376	0.848244	1.48902	1.02986	hira-stimul	130358
ACADM	1.25413	1.35869	2.04453	1.63872	2.07717	2.049	1.837	1.837	1.27988	1.15506	1.25413	1.35869	1.10405	0.927516	1.04897	1.0163	1.3851	1.14445	1.61009	0.95639	0.880328	0.682654	0.836413	0.748003	1.10443	0.842319	1.28383	0.703906	hira-stimul	39313
ACAP3	0.0586497	0.138693	0.139908	0.108252	0.0609217	0.0540434	0.0737898	0.0737898	0.0463561	0.0323001	0.0586497	0.138693	0.0755503	0.0612706	0.0307655	0.0268055	0.0556375	0.045971	0.058316	0.0267445	1.28816	0.441772	0.524563	0.193272	0.948641	0.331459	0.99431	0.192832	hira-stimul	15506
ACBD3	1.35852	1.42865	1.78789	1.49805	1.96721	1.9557	1.51918	1.51918	1.60217	1.55123	1.35852	1.42865	0.965461	0.847896	0.993441	0.970027	1.14546	0.946449	2.01553	1.28442	0.710671	0.593495	0.731267	0.678982	0.843169	0.662478	1.48362	0.899043	hira-stimul	42044
ACBD6	2.4895	2.88916	1.23686	1.39873	1.68368	1.72831	2.7619	2.7619	2.70106	3.69903	2.4895	2.88916	0.667904	0.791681	0.850258	0.857242	2.08247	1.72066	3.39793	3.0628	0.268289	0.274018	0.341538	0.29671	0.836502	0.595558	1.36491	1.0601	hira-stimul	214671
ACOT11	0.0480004	0.0490831	0.038824	0.0424522	0.0181781	0.0229791	0.0396318	0.0396318	0.0557229	0.0546144	0.0480004	0.0490831	0.020965	0.0240279	0.00917994	0.0113976	0.0298824	0.0246906	0.0700994	0.0452207	0.436766	0.489536	0.191247	0.232211	0.622544	0.503037	1.46039	0.921309	hira-stimul	86611
ACOT7	0.23376	0.196199	0.175067	0.1753	0.215604	0.224877	0.327442	0.327442	0.222031	0.298654	0.23376	0.196199	0.0945362	0.0992198	0.10888	0.111539	0.246891	0.203996	0.279315	0.247286	0.404416	0.50571	0.465777	0.568499	1.05617	1.03974	1.19488	1.26038	hira-indep	129495
ACP6	0.14786	0.149483	0.179984	0.266958	0.263475	0.240103	0.230516	0.230516	0.283975	0.221968	0.14786	0.149483	0.0971914	0.151098	0.133055	0.119091	0.173809	0.143611	0.357241	0.18379	0.65732	1.01081	0.899871	0.796686	1.1755	0.960721	2.41607	1.2295	hira-stimul	23467
ACTA1	0.0227846	0.0175424	0	0.0841085	0.0736312	0.128595	0	0	0	0.0780772	0.0227846	0.0175424	0	0.0476054	0.0371838	0.0637831	0	0	0	0.0646479	0	2.71373	1.63197	3.63594	0	0	0	3.68524	hira-inhib	2851
ACTL8	0.408167	0.239782	0.253976	0.163759	0.354011	0.197087	0.351763	0.351763	0.267623	0.278438	0.408167	0.239782	0.137147	0.0926876	0.178776	0.0977552	0.265229	0.219148	0.33667	0.230547	0.336007	0.386549	0.437996	0.407683	0.649806	0.913948	0.824833	0.961484	hira-inhib	71751
ADAM15	0.361792	0.343839	0.46254	0.549521	0.392771	0.305379	0.667719	0.667719	0.30383	0.445545	0.361792	0.343839	0.249772	0.311029	0.198349	0.151468	0.50346	0.415989	0.382218	0.368911	0.690373	0.904577	0.548241	0.44052	1.39157	1.20984	1.05646	1.07292	hira-indep	11491
ADAMTS4	0.17447	0.10209	0.163148	0.214684	0.225529	0.191313	0.151848	0.151848	0.154447	0.257083	0.17447	0.10209	0.0880999	0.121511	0.113892	0.0948912	0.114493	0.0946013	0.194294	0.212865	0.504957	1.19024	0.652789	0.929486	0.656235	0.926646	1.11363	2.08507	hira-inhib	9308
ADAMTSL4	0.142966	0.122528	0.227779	0.174843	0.0459189	0.0504089	0.0530007	0.0530007	0.188677	0.0876447	0.142966	0.122528	0.123001	0.0989611	0.023189	0.0250028	0.0399625	0.0330194	0.237356	0.0725698	0.860349	0.807661	0.1622	0.204058	0.279525	0.269485	1.66022	0.592271	hira-stimul	11515
ADAR	1.86528	1.89825	2.05494	1.88625	1.94271	2.22876	2.7165	2.7165	1.93641	2.42029	1.86528	1.89825	1.10967	1.06762	0.981069	1.10546	2.04824	1.69238	2.436	2.004	0.594907	0.562422	0.525963	0.58236	1.09809	0.891547	1.30597	1.05571	hira-stimul	45923
ADC	0.0132292	0.0114587	0.0193293	0.0142436	0.00801599	0.017333	0.0085669	0.0085669	0.0130703	0.01275	0.0132292	0.0114587	0.0104378	0.00806188	0.00404807	0.00859717	0.00645944	0.00533718	0.0164424	0.010557	0.788999	0.70356	0.305995	0.750274	0.488272	0.465775	1.24289	0.921309	hira-stimul	39282
ADCK3	0.442129	0.390073	0.502124	0.493349	0.417572	0.654283	1.19682	1.19682	0.4124	0.655831	0.442129	0.390073	0.271147	0.279236	0.210874	0.324524	0.902402	0.745619	0.518799	0.543028	0.613276	0.715855	0.476951	0.831958	2.04104	1.91149	1.17341	1.39212	hira-inhib	47309
ADCY10	0.0210686	0.0271761	0.0310421	0.0274203	0.0539718	0.0580233	0.0436097	0.0436097	0.0117546	0.0218469	0.0210686	0.0271761	0.0167627	0.0155199	0.0272558	0.0287796	0.0328817	0.0271688	0.0147873	0.0180892	0.795626	0.571086	1.29367	1.059	1.5607	0.999733	0.701864	0.66563	hira-indep	104829
ADIPOR1	1.88909	1.83956	2.97327	3.08397	2.14956	2.49133	2.17774	2.17774	1.58011	1.91643	1.88909	1.83956	1.60557	1.74553	1.08553	1.2357	1.64202	1.35673	1.98778	1.5868	0.849915	0.948883	0.57463	0.671737	0.86921	0.737531	1.05224	0.8626	hira-stimul	17740
ADORA1	0.0818162	0.0503939	0.0409858	0.0281887	0.021152	0.00923532	0.023736	0.023736	0.05432	0.0364474	0.0818162	0.0503939	0.0221323	0.0159548	0.0106818	0.00458072	0.0178969	0.0147875	0.0683346	0.0301784	0.270513	0.316602	0.130558	0.0908983	0.218746	0.293439	0.83522	0.598851	hira-stimul	39698
ADORA3	0.00161132	0.0012406	0.00134532	0.00396543	0	0.000649586	0.00166952	0.00166952	0.00254714	0.000690201	0.00161132	0.0012406	0.000726473	0.00224443	0	0.000322195	0.00125882	0.00104011	0.0032043	0.000571486	0.450856	1.80915	0	0.259709	0.781234	0.838393	1.98862	0.460653	hira-stimul	80628
ADPRHL2	0.767078	0.688836	1.53707	1.46302	1.46669	1.26788	1.21867	1.21867	0.66692	0.582797	0.767078	0.688836	0.830018	0.828069	0.740678	0.628868	0.918877	0.759231	0.838985	0.482556	1.08205	1.20213	0.965584	0.912944	1.19789	1.10219	1.09374	0.700538	hira-stimul	5081
ADSS	2.63746	2.6059	3.84491	3.37171	5.0096	4.55291	4.64344	4.64344	2.99748	2.7427	2.63746	2.6059	2.07625	1.90839	2.52985	2.25824	3.50115	2.89286	3.77083	2.27096	0.787216	0.732333	0.959199	0.866589	1.32747	1.11012	1.42972	0.871467	hira-stimul	43643
AGBL4	0.000900896	0.00114448	0.000376086	0.000942262	0.000509488	0.000690055	0.00051339	0.00051339	0.000925677	0.00104192	0.000900896	0.00114448	0.000203086	0.00053332	0.000257291	0.000342267	0.000387096	0.000319842	0.0011645	0.00086271	0.225427	0.465994	0.285595	0.299059	0.429679	0.279465	1.2926	0.753801	hira-stimul	1491100
AGL	0.46123	0.552623	0.566264	0.536189	0.591951	0.715425	0.592582	0.592582	0.565228	0.459104	0.46123	0.552623	0.305783	0.303483	0.298935	0.354851	0.446807	0.369179	0.711057	0.380138	0.662972	0.549168	0.648126	0.642121	0.968729	0.668048	1.54165	0.68788	hira-stimul	73940
AGMAT	0.31966	0.357984	0.452903	0.446975	0.618247	0.469584	0.666078	0.666078	0.382812	0.464714	0.31966	0.357984	0.244568	0.252988	0.312215	0.232914	0.502223	0.414967	0.481577	0.384783	0.765087	0.706702	0.976709	0.650626	1.57112	1.15918	1.50653	1.07486	hira-stimul	13412
AGRN	0.227374	0.241751	0.183812	0.230931	0.113717	0.128038	0.312246	0.312246	0.199683	0.221071	0.227374	0.241751	0.0992585	0.130707	0.0574271	0.0635068	0.235433	0.194529	0.251201	0.183047	0.436543	0.540668	0.252567	0.262695	1.03545	0.804668	1.10479	0.757171	hira-stimul	35997
AGTRAP	0.499784	0.333259	0.494826	0.359192	0.221543	0.278153	0.365905	0.365905	0.580302	0.572143	0.499784	0.333259	0.267206	0.203303	0.111879	0.137964	0.275892	0.227959	0.73002	0.473734	0.534643	0.610044	0.223855	0.413984	0.552023	0.684029	1.46067	1.42152	hira-indep	14687
AHCTF1	4.47542	4.21656	3.23741	2.90898	5.08745	4.49617	7.00649	7.00649	5.08418	5.1344	4.47542	4.21656	1.7482	1.64648	2.56916	2.2301	5.28289	4.36504	6.3959	4.25128	0.390623	0.39048	0.574061	0.528891	1.18042	1.03521	1.42912	1.00823	hira-stimul	92325
AHCYL1	6.19026	7.32894	10.5854	13.5702	7.89414	8.59837	6.23423	6.23423	4.86278	4.51229	6.19026	7.32894	5.71612	7.68073	3.98654	4.26479	4.70061	3.88393	6.11738	3.73618	0.923405	1.048	0.644002	0.581911	0.759356	0.529944	0.988226	0.509784	hira-stimul	38978
AHDC1	0.364169	0.281824	0.317338	0.24306	0.158831	0.258145	0.375382	0.375382	0.34629	0.361704	0.364169	0.281824	0.171363	0.137572	0.0802097	0.12804	0.283038	0.233863	0.435633	0.299491	0.470558	0.488148	0.220254	0.454326	0.777216	0.829819	1.19624	1.06269	hira-stimul	69388
AIDA	0.62334	0.77996	0.90684	0.804518	0.843809	0.86442	0.996465	0.996465	0.89743	1.04648	0.62334	0.77996	0.489694	0.455357	0.426124	0.428752	0.751335	0.620798	1.12897	0.866485	0.785596	0.583821	0.683613	0.549711	1.20534	0.795935	1.81116	1.11094	hira-stimul	44510
AIM1L	0.00805141	0.0108482	0.0134445	0.0148608	0.0032524	0.00162292	0.0229411	0.0229411	0.0127275	0.0275902	0.00805141	0.0108482	0.00726003	0.00841121	0.00164246	0.000804968	0.0172976	0.0142923	0.0160112	0.0228447	0.901709	0.775356	0.203997	0.0742029	2.14839	1.31748	1.98862	2.10585	hira-indep	32272
AK2	3.99321	3.93585	6.33472	5.5619	6.84245	7.37028	7.83743	7.83743	4.04397	4.89801	3.99321	3.93585	3.42075	3.14804	3.45544	3.65566	5.90942	4.88272	5.08731	4.05555	0.856641	0.799836	0.865328	0.928811	1.47987	1.24058	1.27399	1.03041	hira-stimul	28972
AK4	0.917593	0.66746	0.60007	0.477128	0.686118	0.610442	1.4392	1.4392	1.01111	0.988031	0.917593	0.66746	0.324038	0.270054	0.34649	0.302779	1.08516	0.896622	1.27198	0.81809	0.353139	0.4046	0.377607	0.453629	1.18261	1.34333	1.38621	1.22568	hira-stimul	84597
AK5	0.0130855	0.00917535	0.00780382	0.0112136	0.00226541	0.00207244	0.00363166	0.00363166	0.00701825	0.00460421	0.0130855	0.00917535	0.00421406	0.0063469	0.00114403	0.00102793	0.00273827	0.00226252	0.00882896	0.00381229	0.322041	0.691734	0.0874275	0.112032	0.20926	0.246587	0.674713	0.415492	hira-stimul	277993
AKIRIN1	4.2029	4.51814	7.28146	6.90269	4.29136	5.1979	5.41709	5.41709	3.50552	4.22759	4.2029	4.51814	3.93199	3.90692	2.16714	2.57816	4.08449	3.37485	4.40994	3.50044	0.935542	0.864719	0.515629	0.570624	0.971826	0.746955	1.04926	0.774753	hira-stimul	14822
AKNAD1	0.0425783	0.0291397	0.0605656	0.0717967	0.157982	0.10678	0.0196072	0.0196072	0.0573356	0.0432313	0.0425783	0.0291397	0.0327054	0.0406369	0.0797809	0.0529629	0.0147838	0.0122153	0.0721282	0.0357955	0.768124	1.39456	1.87375	1.81755	0.347215	0.419197	1.69401	1.22841	hira-stimul	41192
AKR1A1	0.819189	0.70339	1.27784	0.875263	0.664553	0.616273	0.925622	0.925622	0.820673	0.883404	0.819189	0.70339	0.690034	0.495399	0.335599	0.305671	0.697919	0.576663	1.03241	0.731459	0.842337	0.704302	0.409673	0.434569	0.851963	0.819833	1.26028	1.0399	hira-stimul	19269
AKR7A2	1.12864	0.895461	1.95448	1.43112	1.24543	1.3428	1.34767	1.34767	0.925538	0.985488	1.12864	0.895461	1.05542	0.810014	0.628942	0.666029	1.01614	0.839598	1.16433	0.815984	0.935125	0.904578	0.557257	0.743783	0.900325	0.937616	1.03162	0.911245	hira-stimul	9439
AKR7A3	0.156552	0.136605	0.121994	0.0898967	0.303551	0.143055	0.357479	0.357479	0.19798	0.178822	0.156552	0.136605	0.0658768	0.0508815	0.153293	0.0709553	0.269539	0.222709	0.249059	0.148065	0.420798	0.372472	0.979184	0.519419	1.72172	1.63032	1.5909	1.08389	hira-stimul	6224
AKR7L	0.256849	0.197755	0.0804179	0.0987657	0.168602	0.194149	0.382556	0.382556	0.228387	0.213164	0.256849	0.197755	0.0434257	0.0559014	0.085144	0.0962979	0.288447	0.238332	0.287311	0.1765	0.169071	0.28268	0.331494	0.486956	1.12302	1.20519	1.1186	0.892517	hira-stimul	8093
AKT3	0.166525	0.213061	0.069661	0.0890699	0.0713325	0.0731444	0.0818224	0.0818224	0.134659	0.17053	0.166525	0.213061	0.0376169	0.0504136	0.0360229	0.0362796	0.0616941	0.0509754	0.169401	0.141199	0.225894	0.236616	0.216321	0.170278	0.370479	0.239252	1.01727	0.662716	hira-stimul	355352
ALDH4A1	0.116283	0.100505	0.315532	0.163526	0.127498	0.122219	0.141998	0.141998	0.116023	0.147957	0.116283	0.100505	0.170387	0.0925557	0.0643865	0.0606206	0.107066	0.0884648	0.145957	0.122508	1.46528	0.920907	0.553705	0.60316	0.920741	0.880203	1.25519	1.21893	hira-indep	31370
ALDH9A1	1.80198	1.88839	2.44173	2.33956	2.36402	2.53476	2.6385	2.6385	1.80283	2.19532	1.80198	1.88839	1.31853	1.32419	1.19383	1.25724	1.98943	1.64379	2.26796	1.81772	0.731714	0.701227	0.66251	0.665774	1.10402	0.870469	1.25859	0.962579	hira-stimul	36452
ALG14	0.385163	0.392994	0.232018	0.272848	0.259411	0.253083	0.249142	0.249142	0.433576	0.351552	0.385163	0.392994	0.12529	0.154432	0.131003	0.125529	0.187853	0.155215	0.545439	0.291085	0.32529	0.392963	0.340122	0.319418	0.487724	0.394956	1.41612	0.740686	hira-stimul	90229
ALG6	0.439324	0.443109	0.542558	0.373883	0.684726	0.571886	0.573732	0.573732	0.510729	0.448502	0.439324	0.443109	0.292981	0.211618	0.345787	0.283655	0.432594	0.357435	0.642497	0.37136	0.666891	0.477575	0.787088	0.640148	0.984681	0.806653	1.46247	0.838077	hira-stimul	70973
ALPL	0.00846699	0.0159352	0.00785471	0.0173642	0.0152012	0.0310996	0.0623844	0.0623844	0.0282561	0.0588346	0.00846699	0.0159352	0.00424154	0.00982814	0.00767661	0.0154254	0.0470378	0.0388655	0.0355462	0.048715	0.500951	0.616756	0.906651	0.968008	5.55544	2.43897	4.19821	3.05707	hira-stimul	69048
AMIGO1	0.173705	0.155697	0.26264	0.467361	0	0.072466	0.209528	0.209528	0.106557	0.211001	0.173705	0.155697	0.141826	0.264526	0	0.0359431	0.157984	0.130536	0.134049	0.174709	0.816474	1.69898	0	0.230853	0.909497	0.838397	0.771703	1.12211	hira-inhib	2891
AMPD1	0.00576899	0.00444169	0.00481663	0.010648	0.0046608	0.0255827	0.0298868	0.0298868	0.00455975	0.0123556	0.00576899	0.00444169	0.00260098	0.00602677	0.0023537	0.012689	0.0225346	0.0186195	0.00573617	0.0102304	0.450855	1.35686	0.407992	2.8568	3.90617	4.19198	0.99431	2.30328	hira-inhib	22520
AMPD2	0.542253	0.380657	0.940982	0.791526	0.52399	0.56151	0.760134	0.760134	0.588263	0.487314	0.542253	0.380657	0.50813	0.448004	0.264615	0.278509	0.573141	0.473563	0.740035	0.403496	0.937072	1.17692	0.487992	0.731653	1.05696	1.24407	1.36474	1.06	hira-stimul	12219
AMY2B	0.763339	1.05202	0.695415	0.693309	1.54536	1.16322	0.724539	0.724539	0.82413	0.676161	0.763339	1.05202	0.375524	0.392413	0.780407	0.576957	0.546302	0.451388	1.03676	0.559861	0.491949	0.373009	1.02236	0.548428	0.715675	0.429068	1.35818	0.532177	hira-stimul	24828
ANGEL2	1.99646	2.2416	3.7528	3.1539	2.65011	3.14055	3.08919	3.08919	2.11494	2.20794	1.99646	2.2416	2.02651	1.78511	1.33831	1.55771	2.32925	1.92457	2.66059	1.82817	1.01505	0.796354	0.670339	0.694911	1.16669	0.858568	1.33266	0.815567	hira-stimul	23645
ANKRD13C	1.71565	1.75526	1.30185	1.4202	1.87148	1.83438	1.67885	1.67885	1.6829	1.61543	1.71565	1.75526	0.702999	0.803833	0.945097	0.909852	1.26585	1.04592	2.11709	1.33758	0.409757	0.457957	0.550868	0.518358	0.737827	0.59588	1.23399	0.762039	hira-stimul	95733
ANKRD34A	0.0884653	0.0875721	0.274341	0.20216	0.040841	0.0203793	0.104755	0.104755	0.0399555	0.0757873	0.0884653	0.0875721	0.148144	0.114423	0.0206247	0.0101081	0.0789853	0.0652624	0.050264	0.0627519	1.6746	1.30661	0.233139	0.115426	0.892839	0.745242	0.568178	0.716574	hira-inhib	5140
ANKRD36BP1	1.9312	2.37902	0.820857	0.993737	1.30492	1.47216	1.81905	1.81905	2.10921	1.89509	1.9312	2.37902	0.443263	0.562455	0.658985	0.730191	1.37156	1.13327	2.65339	1.56913	0.229527	0.236423	0.341231	0.306929	0.710213	0.476359	1.37396	0.659572	hira-stimul	1850
ANKRD45	0.0084462	0.00487721	0.00528892	0.00649561	0.00170594	0.017025	0.00875128	0.00875128	0.00500685	0.00542684	0.0084462	0.00487721	0.00285602	0.00367652	0.0008615	0.0084444	0.00659847	0.00545205	0.00629862	0.00449342	0.338142	0.753815	0.101998	1.7314	0.781235	1.11786	0.745734	0.92131	hira-inhib	61527
ANP32E	3.81911	3.2868	4.22588	4.12653	3.4696	2.88154	3.40332	3.40332	3.35007	3.3269	3.81911	3.2868	2.28198	2.33562	1.75215	1.42924	2.5661	2.12027	4.21439	2.75467	0.597515	0.710605	0.458784	0.434844	0.671911	0.645086	1.1035	0.838102	hira-stimul	17788
ANXA9	0.00477077	0.00734627	0.0159328	0.00587038	0.00770868	0.0192328	0.00494308	0.00494308	0.0226246	0.0163483	0.00477077	0.00734627	0.00860371	0.00332264	0.00389288	0.00953947	0.00372708	0.00307954	0.0284617	0.0135364	1.80342	0.452289	0.815986	1.29855	0.781233	0.419198	5.96586	1.84262	hira-stimul	13616
AP4B1	1.69465	1.43108	3.31931	2.67628	2.5028	2.32463	2.46083	2.46083	1.61195	1.70283	1.69465	1.43108	1.79243	1.51477	1.26391	1.15302	1.85547	1.5331	2.02783	1.40994	1.0577	1.05848	0.745826	0.805697	1.0949	1.07129	1.19661	0.98523	hira-stimul	10065
APH1A	1.32951	1.39083	2.56162	2.45393	1.59742	1.56671	1.23625	1.23625	0.78139	0.949151	1.32951	1.39083	1.38327	1.38892	0.806697	0.777088	0.932133	0.770184	0.982989	0.785897	1.04044	0.99863	0.606763	0.558723	0.70111	0.553758	0.739362	0.565056	hira-stimul	3811
APITD1	0.746536	0.542854	1.28827	0.899019	1.20611	0.942088	1.16554	1.16554	0.686508	0.665223	0.746536	0.542854	0.695666	0.508845	0.609086	0.467276	0.878817	0.726131	0.863627	0.550805	0.931858	0.937351	0.815882	0.860776	1.17719	1.33762	1.15685	1.01465	hira-stimul	12714
APOA1BP	1.14026	0.998612	2.40372	2.20804	0.869844	0.764746	0.985301	0.985301	1.25621	0.810872	1.14026	0.998612	1.29801	1.24975	0.439271	0.379314	0.742917	0.613843	1.58031	0.671402	1.13834	1.25149	0.385238	0.379841	0.651533	0.614696	1.38592	0.672335	hira-stimul	2534
ARF1	2.05201	2.06645	3.85006	3.93185	3.28356	3.89995	3.1365	3.1365	1.85521	2.01102	2.05201	2.06645	2.07903	2.22543	1.6582	1.93438	2.36492	1.95404	2.33385	1.66512	1.01317	1.07693	0.808085	0.936086	1.15249	0.945602	1.13735	0.80579	hira-stimul	16553
ARHGAP29	1.57195	1.04682	1.00428	0.683846	1.67554	1.01182	1.03629	1.03629	2.29357	1.4291	1.57195	1.04682	0.542311	0.387057	0.846148	0.501863	0.781363	0.645609	2.88531	1.18329	0.344993	0.369745	0.538279	0.479416	0.497066	0.616733	1.8355	1.13037	hira-stimul	68845
ARHGEF10L	0.281141	0.210445	0.142073	0.148188	0.0969644	0.0543496	0.105616	0.105616	0.22481	0.191195	0.281141	0.210445	0.0767194	0.0838744	0.048967	0.0269574	0.0796345	0.0657988	0.282811	0.158309	0.272886	0.398557	0.174172	0.128097	0.283255	0.312665	1.00594	0.75226	hira-stimul	158041
ARHGEF11	0.768053	0.83767	0.552545	0.560912	0.7389	0.757825	0.964241	0.964241	0.793272	1.02397	0.768053	0.83767	0.298374	0.317476	0.373144	0.375881	0.727038	0.600722	0.997936	0.847847	0.388481	0.378999	0.485832	0.448722	0.946598	0.717135	1.29931	1.01215	hira-stimul	110531
ARHGEF16	0.124869	0.0716336	0.126742	0.132561	0.0474741	0.0315856	0.0482	0.0482	0.0619264	0.0587308	0.124869	0.0716336	0.0684407	0.0750295	0.0239744	0.0156665	0.0363428	0.0300286	0.0779034	0.0486291	0.5481	1.04741	0.191997	0.218703	0.291047	0.419197	0.623881	0.678859	hira-indep	26531
ARHGEF19	0.174644	0.190821	0.381358	0.247959	0.2026	0.198581	0.283028	0.283028	0.233601	0.199488	0.174644	0.190821	0.205933	0.140345	0.102313	0.0984962	0.213403	0.176326	0.29387	0.165176	1.17916	0.735479	0.585837	0.516171	1.22193	0.924041	1.68268	0.865607	hira-stimul	14506
ARHGEF2	0.614615	0.616748	0.70473	0.653599	0.400552	0.451142	0.749604	0.749604	0.668018	1.09236	0.614615	0.616748	0.380554	0.369937	0.202279	0.223766	0.565201	0.467003	0.840367	0.904474	0.619175	0.599819	0.329115	0.362817	0.919602	0.757203	1.36731	1.46652	hira-indep	31707
ARID1A	1.95222	1.6216	1.27269	1.13932	1.14618	1.0964	1.75298	1.75298	1.56498	1.61685	1.95222	1.6216	0.687253	0.644855	0.578821	0.543814	1.32175	1.09211	1.96874	1.33875	0.352036	0.397666	0.296494	0.335357	0.677048	0.673475	1.00846	0.825575	hira-stimul	86080
ARID4B	1.3542	1.35779	0.785071	0.738014	1.00954	0.991684	1.26054	1.26054	1.41475	1.56048	1.3542	1.35779	0.423938	0.417716	0.509818	0.491875	0.950447	0.785316	1.77976	1.29208	0.313054	0.307644	0.376471	0.362262	0.701851	0.578378	1.31425	0.951603	hira-stimul	161323
ARL8A	0.333262	0.286031	0.301053	0.31596	0.211865	0.202627	0.220765	0.220765	0.276361	0.39324	0.333262	0.286031	0.162569	0.178833	0.106992	0.100503	0.166457	0.137537	0.347662	0.325603	0.48781	0.625224	0.321044	0.351371	0.499477	0.480845	1.04321	1.13835	hira-indep	11890
ARNT	1.01994	1.00155	0.773124	0.758643	0.674554	0.616964	0.661367	0.661367	1.07178	0.986628	1.01994	1.00155	0.417487	0.429392	0.34065	0.306014	0.498671	0.412032	1.3483	0.816928	0.409325	0.428727	0.33399	0.305541	0.488922	0.411394	1.32194	0.815664	hira-stimul	67064
ARPC5	6.02217	6.82801	10.2788	10.3991	8.34971	8.19568	6.58733	6.58733	5.78609	4.85351	6.02217	6.82801	5.55055	5.88589	4.2166	4.06506	4.96685	4.10391	7.2789	4.01871	0.921686	0.862021	0.70018	0.59535	0.82476	0.60104	1.20868	0.588562	hira-stimul	9654
ARTN	0.0331337	0.0255106	0	0.0407708	0	0.026715	0.102991	0.102991	0.0523772	0.0141927	0.0331337	0.0255106	0	0.0230763	0	0.0132506	0.0776552	0.0641634	0.0658905	0.0117516	0	0.904576	0	0.519417	2.34369	2.51517	1.98863	0.460654	hira-stimul	3921
ARV1	1.27176	1.46332	2.119	1.63132	1.72052	1.67993	1.37537	1.37537	1.37976	1.19743	1.27176	1.46332	1.14426	0.923327	0.868863	0.833245	1.03703	0.856856	1.73574	0.991472	0.899745	0.630981	0.683197	0.569421	0.815428	0.585556	1.36483	0.67755	hira-stimul	21657
ASAP3	0.194777	0.141105	0.19281	0.143516	0.101767	0.0987406	0.157099	0.157099	0.191746	0.171302	0.194777	0.141105	0.104117	0.0812301	0.0513923	0.0489753	0.118453	0.0978727	0.241216	0.141838	0.534547	0.575671	0.263852	0.347084	0.608145	0.693616	1.23842	1.0052	hira-stimul	55695
ASH1L	1.86736	1.83002	0.717307	0.712228	0.751251	0.77808	1.23982	1.23982	1.87346	1.91701	1.86736	1.83002	0.387346	0.403121	0.379382	0.385928	0.934824	0.772408	2.35681	1.58728	0.20743	0.220282	0.203165	0.210887	0.500613	0.422076	1.26211	0.867359	hira-stimul	227273
ASPM	4.80898	4.64855	4.04628	4.60411	2.90552	3.2571	3.87147	3.87147	4.88087	4.69433	4.80898	4.64855	2.18499	2.60593	1.46729	1.61552	2.91909	2.41193	6.14013	3.88691	0.454356	0.560589	0.305114	0.347532	0.607008	0.518856	1.27681	0.836154	hira-stimul	62568
ATAD3A	0.239147	0.270642	0.423393	0.283632	0.349172	0.392608	0.543335	0.543335	0.207413	0.261648	0.239147	0.270642	0.228632	0.160536	0.176332	0.194734	0.409675	0.338498	0.260926	0.216645	0.956032	0.593166	0.737337	0.719525	1.71307	1.25072	1.09107	0.800484	hira-stimul	22545
ATAD3B	0.47351	0.522274	0.706285	0.477904	0.717823	0.745042	0.938557	0.938557	0.535994	0.534061	0.47351	0.522274	0.381394	0.270494	0.362501	0.369541	0.707672	0.584721	0.67428	0.442203	0.805461	0.517915	0.765561	0.707561	1.49452	1.11957	1.424	0.846687	hira-stimul	24419
ATAD3C	0.0412537	0.0464218	0.0317939	0.0585718	0.0666583	0.0562895	0.0920635	0.0920635	0.0702294	0.0489346	0.0412537	0.0464218	0.0171687	0.0331516	0.0336624	0.0279196	0.0694159	0.0573556	0.0883486	0.0405178	0.416174	0.714139	0.815986	0.601433	1.68266	1.23553	2.14159	0.872819	hira-stimul	20470
ATF3	5.37908	4.02863	14.9312	17.9857	3.23145	4.82349	3.63207	3.63207	2.68505	2.21414	5.37908	4.02863	8.06285	10.1799	1.63188	2.39245	2.73858	2.26278	3.37779	1.83331	1.49893	2.52689	0.303376	0.593862	0.509117	0.561675	0.62795	0.45507	hira-stimul	55444
ATF6	1.48516	1.56295	1.18398	1.18053	1.25932	1.37482	1.37278	1.37278	1.61059	1.99775	1.48516	1.56295	0.639349	0.66818	0.635957	0.681911	1.03508	0.855242	2.02612	1.65414	0.430492	0.427512	0.428207	0.436297	0.696946	0.547197	1.36425	1.05834	hira-stimul	197827
ATG4C	0.431793	0.464598	0.394243	0.328922	0.287087	0.32587	0.286916	0.286916	0.433945	0.310592	0.431793	0.464598	0.212891	0.18617	0.144979	0.161632	0.216335	0.178749	0.545903	0.25717	0.49304	0.400712	0.33576	0.347895	0.501015	0.384738	1.26427	0.553533	hira-stimul	81165
ATP13A2	0.0600289	0.0789553	0.0542957	0.0830981	0.0282904	0.0726	0.0803379	0.0803379	0.0830309	0.139279	0.0600289	0.0789553	0.0293197	0.0470335	0.0142867	0.0360096	0.0605748	0.0500505	0.104453	0.115323	0.488426	0.595698	0.237996	0.456076	1.00909	0.633909	1.74004	1.46061	hira-stimul	25971
ATP1A1	3.78817	3.98815	5.86931	5.86336	6.16946	6.82448	7.09819	7.09819	3.44098	3.65796	3.78817	3.98815	3.16943	3.31866	3.11558	3.38494	5.35204	4.42217	4.32875	3.02879	0.836665	0.832131	0.822449	0.84875	1.41283	1.10883	1.1427	0.759448	hira-stimul	31602
ATP1A1OS	0.166444	0.141742	0.366369	0.316522	0.211895	0.288734	0.109745	0.109745	0.175331	0.125308	0.166444	0.141742	0.197839	0.179151	0.107007	0.143212	0.0827477	0.0683711	0.220566	0.103755	1.18862	1.26393	0.642901	1.01037	0.497151	0.482363	1.32517	0.731999	hira-stimul	25758
ATP1A2	0.0209882	0.0107729	0.0155764	0.00860863	0.00376813	0.00752106	0.0120813	0.0120813	0.0110593	0.0139848	0.0209882	0.0107729	0.00841126	0.00487248	0.00190291	0.00373045	0.0091093	0.00752665	0.0139126	0.0115794	0.400761	0.452291	0.0906655	0.346281	0.43402	0.698665	0.662877	1.07487	hira-inhib	27855
ATP1B1	6.20761	7.47874	7.57616	8.16701	5.95939	6.30354	4.09543	4.09543	7.15663	5.6467	6.20761	7.47874	4.09113	4.62253	3.00949	3.12656	3.08795	2.55145	9.00304	4.67547	0.65905	0.618089	0.484807	0.418059	0.497447	0.341161	1.45032	0.625168	hira-stimul	26014
ATP2B4	0.2711	0.237473	0.136086	0.163566	0.0833269	0.0774425	0.105694	0.105694	0.288312	0.265879	0.2711	0.237473	0.0734864	0.0925784	0.0420801	0.0384115	0.0796933	0.0658474	0.362696	0.220148	0.271068	0.389848	0.15522	0.161751	0.293963	0.277284	1.33787	0.927044	hira-stimul	117295
ATP5F1	4.12942	4.38455	7.16177	7.31591	4.84449	5.71152	5.47569	5.47569	4.31355	4.14008	4.12942	4.38455	3.86736	4.14081	2.44647	2.83291	4.12867	3.41135	5.42645	3.42799	0.936537	0.944408	0.592448	0.646113	0.999818	0.77804	1.31409	0.781833	hira-stimul	12783
ATP6V0B	1.11765	0.860509	1.64105	2.36703	1.24546	1.72459	2.22773	2.22773	0.913842	0.841923	1.11765	0.860509	0.886167	1.33974	0.628957	0.855397	1.67971	1.38788	1.14961	0.697112	0.792884	1.55691	0.56275	0.994059	1.50289	1.61285	1.0286	0.810116	hira-stimul	3371
ATP8B2	0.128681	0.180666	0.198023	0.173864	0.142693	0.128165	0.143786	0.143786	0.255268	0.27668	0.128681	0.180666	0.106932	0.098407	0.07206	0.0635698	0.108415	0.0895787	0.321127	0.229091	0.830988	0.54469	0.559989	0.351864	0.842507	0.495825	2.49553	1.26804	hira-stimul	25745
ATPAF1	0.443315	0.432864	0.503484	0.466817	0.572133	0.650979	0.643112	0.643112	0.421274	0.451644	0.443315	0.432864	0.271881	0.264218	0.288927	0.322886	0.484906	0.400659	0.529963	0.373961	0.613292	0.610396	0.651742	0.745928	1.09382	0.9256	1.19545	0.863923	hira-stimul	33389
ATPIF1	3.90384	3.76604	5.81483	5.98529	2.50032	3.97684	4.14184	4.14184	2.95571	3.73316	3.90384	3.76604	3.14001	3.38767	1.26266	1.97251	3.12295	2.58037	3.71828	3.09106	0.804338	0.899532	0.323441	0.523763	0.799968	0.685167	0.952468	0.820771	hira-stimul	2015
ATXN7L2	0.799153	0.626578	2.35907	2.38169	1.54006	1.42635	1.53814	1.53814	0.463591	0.628098	0.799153	0.626578	1.2739	1.34804	0.77773	0.70747	1.15976	0.958261	0.583197	0.520065	1.59406	2.15143	0.973193	1.1291	1.45123	1.52936	0.729769	0.830009	hira-inhib	8860
AURKAIP1	0.988254	0.93647	0.825111	1.21604	0.798418	0.858101	1.06333	1.06333	0.540766	0.975626	0.988254	0.93647	0.44556	0.688279	0.403201	0.425618	0.801751	0.662455	0.680284	0.807818	0.450856	0.734971	0.407993	0.454492	0.81128	0.707395	0.688369	0.862621	hira-inhib	1709
AURKAPS1	4.40676	5.956	12.1548	12.9071	7.4265	10.3034	7.38616	7.38616	4.92331	6.42109	4.40676	5.956	6.56359	7.30542	3.75038	5.11049	5.56916	4.60158	6.19352	5.31666	1.48944	1.22656	0.851052	0.85804	1.26378	0.772595	1.40546	0.892657	hira-stimul	1537
AXDND1	0.0179699	0.0235493	0.021807	0.0182977	0.0238781	0.0368532	0.0401413	0.0401413	0.0130383	0.0158079	0.0179699	0.0235493	0.0117758	0.0103565	0.0120584	0.0182792	0.0302665	0.025008	0.0164022	0.0130889	0.655306	0.439779	0.671035	0.776209	1.68429	1.06194	0.912759	0.55581	hira-stimul	189016
B3GALNT2	1.41351	1.43709	1.68061	1.48413	1.92509	1.82968	2.5194	2.5194	1.5856	1.90903	1.41351	1.43709	0.907529	0.840018	0.97217	0.907521	1.89963	1.56959	1.99468	1.58068	0.64204	0.584527	0.68777	0.631499	1.34391	1.0922	1.41116	1.09991	hira-stimul	57249
B3GALT6	0.523038	0.450239	1.20436	1.31031	1.06852	0.851003	0.871074	0.871074	0.294228	0.358772	0.523038	0.450239	0.650354	0.741635	0.539603	0.422097	0.65679	0.542679	0.370139	0.297063	1.24342	1.6472	1.03167	0.937497	1.25572	1.20531	0.707671	0.65979	hira-indep	2792
B4GALT2	0.444058	0.434536	0.670577	0.634373	0.479074	0.568816	0.849043	0.849043	0.351721	0.356906	0.444058	0.434536	0.362112	0.359055	0.241932	0.282133	0.640178	0.528954	0.442465	0.295518	0.81546	0.826295	0.544822	0.649274	1.44165	1.21728	0.996413	0.680078	hira-stimul	11970
B4GALT3	0.643832	0.826171	1.93842	1.60846	0.709304	0.863364	0.798482	0.798482	0.632242	0.76049	0.643832	0.826171	1.04675	0.910388	0.358199	0.428229	0.602055	0.497454	0.79536	0.629686	1.62581	1.10194	0.556354	0.518329	0.935113	0.60212	1.23535	0.762174	hira-stimul	6659
BAI2	0.0599267	0.0325688	0.0559202	0.0303632	0.0113918	0.00994773	0.0255669	0.0255669	0.0529378	0.036239	0.0599267	0.0325688	0.0301969	0.0171856	0.00575286	0.00493407	0.0192774	0.0159282	0.0665958	0.0300059	0.503897	0.52767	0.0959983	0.151497	0.321684	0.489062	1.11129	0.921308	hira-stimul	36931
BATF3	0.148406	0.173235	0.255807	0.394678	0.232061	0.231593	0.386896	0.386896	0.166488	0.13534	0.148406	0.173235	0.138136	0.223388	0.117191	0.11487	0.29172	0.241036	0.209442	0.112062	0.930796	1.28951	0.789664	0.663088	1.96569	1.39138	1.41128	0.646876	hira-stimul	13569
BCAR3	1.68402	2.95523	1.08703	1.80852	1.83795	2.18812	2.78126	2.78126	2.304	3.77501	1.68402	2.95523	0.586996	1.02362	0.928165	1.08531	2.09707	1.73272	2.89843	3.12571	0.348568	0.346377	0.55116	0.36725	1.24528	0.586325	1.72114	1.05769	hira-stimul	120037
BCAS2	1.47581	1.61836	3.57406	3.80786	2.24305	2.73923	1.98123	1.98123	0.986308	1.18924	1.47581	1.61836	1.92999	2.15525	1.13274	1.35866	1.49385	1.23431	1.24078	0.984691	1.30775	1.33175	0.767538	0.839528	1.01222	0.76269	0.840742	0.60845	hira-stimul	14085
BCL10	1.78041	1.66292	3.47011	3.92903	2.11281	2.45683	1.63303	1.63303	1.33801	1.56527	1.78041	1.66292	1.87386	2.22383	1.06697	1.21859	1.2313	1.01738	1.68322	1.29604	1.05249	1.3373	0.599283	0.7328	0.691585	0.611802	0.94541	0.779378	hira-stimul	11128
BCL2L15	0.236015	0.200352	0.216487	0.215949	0.391136	0.200053	0.338594	0.338594	0.162628	0.264405	0.236015	0.200352	0.116903	0.122227	0.197524	0.0992263	0.2553	0.210944	0.204586	0.218927	0.49532	0.610062	0.836912	0.49526	1.08171	1.05287	0.866835	1.09271	hira-inhib	10734
BCL9	1.25677	1.0801	0.89674	1.19939	0.875449	1.09563	1.20894	1.20894	1.21296	1.08706	1.25677	1.0801	0.48424	0.678855	0.442102	0.543432	0.911541	0.75317	1.5259	0.900086	0.385305	0.628511	0.351776	0.503132	0.725304	0.697315	1.21415	0.833336	hira-stimul	84834
BGLAP	0.221513	0.0959337	0	0.136285	0.178962	0.133951	0.454614	0.454614	0.336696	0.0474421	0.221513	0.0959337	0	0.0771373	0.0903758	0.0664397	0.342779	0.283225	0.423564	0.0392821	0	0.804069	0.407993	0.692558	1.54744	2.95229	1.91214	0.409471	hira-stimul	1173
BLZF1	1.59517	1.99249	3.02778	3.5738	3.75242	4.00501	2.83391	2.83391	1.69185	1.94083	1.59517	1.99249	1.635	2.02277	1.89497	1.98648	2.13677	1.76553	2.12835	1.60701	1.02497	1.0152	1.18794	0.996986	1.33952	0.88609	1.33424	0.806532	hira-stimul	28587
BMP8A	0.0271907	0.027477	0.0482418	0.0125467	0.0439352	0.0328849	0.035216	0.035216	0.0295505	0.0247499	0.0271907	0.027477	0.0260506	0.00710143	0.0221873	0.0163109	0.0265529	0.0219396	0.0371745	0.0204929	0.958069	0.25845	0.815988	0.59362	0.976542	0.79847	1.36718	0.745821	hira-stimul	38224
BMP8B	0.0518642	0.0468762	0.0790738	0.0665931	0.0838028	0.0454532	0.079438	0.079438	0.0320814	0.0386361	0.0518642	0.0468762	0.0426999	0.0376917	0.0423204	0.0225448	0.0598963	0.0494899	0.0403584	0.0319907	0.823301	0.804069	0.815985	0.480943	1.15487	1.05576	0.778155	0.682451	hira-stimul	30631
BNIPL	0.241067	0.0905383	0.196362	0.144698	0.266013	0.21807	0.228335	0.228335	0.18589	0.163705	0.241067	0.0905383	0.106035	0.0818991	0.134337	0.108163	0.172165	0.142253	0.23385	0.135548	0.439859	0.904579	0.557258	1.19466	0.714177	1.57119	0.970061	1.49713	hira-inhib	11048
BOLA1	0.326425	0.293211	0.642912	1.44187	0.439536	0.43865	0.446618	0.446618	0.172003	0.279646	0.326425	0.293211	0.347172	0.816098	0.221966	0.21757	0.33675	0.278243	0.21638	0.231547	1.06356	2.78331	0.67999	0.742027	1.03163	0.948951	0.662877	0.789694	hira-inhib	1194
BPNT1	0.431479	0.550013	0.756782	0.616411	0.521084	0.565185	0.434588	0.434588	0.631315	0.515782	0.431479	0.550013	0.408662	0.348889	0.263147	0.280332	0.327679	0.270748	0.794194	0.427067	0.94712	0.634328	0.609873	0.509682	0.759433	0.492258	1.84063	0.776468	hira-stimul	32368
BRDT	0.000998475	0.00384375	0.00166729	0.00368583	0	0.00322019	0.00310361	0.00310361	0.00315674	0.00342153	0.000998475	0.00384375	0.000900337	0.00208618	0	0.00159721	0.00234012	0.00193355	0.00397118	0.00283303	0.901712	0.542746	0	0.415535	2.3437	0.503037	3.97724	0.737048	hira-stimul	65058
BROX	1.97253	2.03591	3.90397	3.3011	2.70024	2.71713	2.16994	2.16994	1.98919	1.81334	1.97253	2.03591	2.10814	1.86842	1.36362	1.3477	1.63613	1.35187	2.5024	1.50145	1.06875	0.917733	0.691306	0.661963	0.82946	0.664014	1.26863	0.737481	hira-stimul	20201
BRP44	1.71569	1.79626	3.01547	3.3569	1.99859	2.03654	1.65327	1.65327	1.12277	1.47616	1.71569	1.79626	1.62835	1.90001	1.00929	1.01012	1.24657	1.02999	1.41244	1.22226	0.949096	1.05776	0.588269	0.562348	0.726568	0.573407	0.823252	0.680447	hira-stimul	20395
BSDC1	1.01837	1.06535	1.60046	1.63902	1.23042	1.51441	1.54695	1.54695	0.891913	1.53186	1.01837	1.06535	0.864248	0.927685	0.621362	0.751147	1.1664	0.96375	1.12203	1.26838	0.848659	0.87078	0.610154	0.705071	1.14536	0.904632	1.10179	1.19058	hira-indep	29358
BTBD19	0.695822	0.602144	1.02267	1.12046	0.939196	1.04858	0.748912	0.748912	0.642274	0.506669	0.695822	0.602144	0.552242	0.63418	0.474294	0.520096	0.56468	0.466572	0.807981	0.419522	0.793654	1.0532	0.681631	0.86374	0.811529	0.774851	1.16119	0.696714	hira-stimul	5648
BTBD8	0.0519362	0.0570185	0.0353324	0.0355039	0.0295271	0.0232639	0.0149478	0.0149478	0.0592942	0.0601483	0.0519362	0.0570185	0.0190795	0.0200952	0.0149112	0.0115389	0.0112706	0.00931248	0.0745921	0.0498028	0.367364	0.352433	0.287106	0.202371	0.217009	0.163324	1.43623	0.87345	hira-stimul	67540
BTF3L4	2.67028	2.7212	3.68844	3.4606	3.59705	3.50711	3.9392	3.9392	2.65705	2.93042	2.67028	2.7212	1.99176	1.9587	1.81651	1.73953	2.97016	2.45412	3.34257	2.42639	0.745898	0.719793	0.68027	0.63925	1.1123	0.901853	1.25177	0.891661	hira-stimul	34532
BTG2	1.06087	1.42684	6.08244	7.32804	1.57468	2.58911	4.23346	4.23346	0.984932	1.68344	1.06087	1.42684	3.28452	4.14767	0.795213	1.2842	3.19203	2.63745	1.23904	1.39389	3.09606	2.90689	0.749586	0.90003	3.00888	1.84845	1.16795	0.976906	hira-stimul	4066
C1orf100	0.00178179	0.00137185	0.0029753	0.00219248	0	0.00143662	0.00184615	0.00184615	0	0.00305289	0.00178179	0.00137185	0.00160666	0.00124094	0	0.000712564	0.001392	0.00115015	0	0.00252779	0.901712	0.904577	0	0.519418	0.781235	0.838394	0	1.84262	hira-inhib	36457
C1orf101	0.117948	0.130769	0.090296	0.0687714	0.114936	0.120607	0.14665	0.14665	0.126213	0.0876762	0.117948	0.130769	0.0487598	0.0389246	0.0580427	0.0598211	0.110574	0.0913629	0.158776	0.0725959	0.413401	0.297659	0.492104	0.457456	0.937482	0.698659	1.34615	0.555146	hira-stimul	178990
C1orf105	0.00674657	0.00623323	0.0135188	0.00166032	0.00872098	0.00652754	0.0027961	0.0027961	0.00213297	0.00693567	0.00674657	0.00623323	0.00730015	0.000939741	0.00440409	0.00323766	0.00210826	0.00174197	0.00268328	0.00574273	1.08205	0.150763	0.65279	0.519419	0.312494	0.279465	0.397725	0.92131	hira-inhib	48142
C1orf106	0.0348405	0.0846006	0.0358018	0.0758485	0.0259826	0.030252	0.0749746	0.0749746	0.093204	0.0872465	0.0348405	0.0846006	0.019333	0.0429303	0.0131212	0.015005	0.0565308	0.0467092	0.117251	0.0722401	0.554899	0.507446	0.376608	0.177363	1.62256	0.552114	3.36535	0.853896	hira-stimul	24238
C1orf109	1.07406	0.985005	1.75714	1.50021	1.27816	1.53303	2.44376	2.44376	1.20455	1.59158	1.07406	0.985005	0.948856	0.849119	0.645471	0.760383	1.8426	1.52246	1.51532	1.31783	0.883429	0.862045	0.600963	0.771958	1.71554	1.54564	1.41084	1.33789	hira-indep	8951
C1orf112	1.21804	1.21257	1.98782	1.41052	2.41221	2.0839	1.79866	1.79866	1.42263	1.19703	1.21804	1.21257	1.07342	0.798354	1.21817	1.03361	1.35619	1.12057	1.78967	0.991141	0.881271	0.658399	1.0001	0.852416	1.11342	0.924124	1.4693	0.817389	hira-stimul	57680
C1orf114	0.00598569	0.00460853	0.0166585	0.0122755	0.0193435	0.011261	0.0248076	0.0248076	0.0189241	0.00854647	0.00598569	0.00460853	0.00899559	0.00694793	0.00976847	0.00558546	0.0187049	0.0154551	0.0238065	0.00707648	1.50285	1.50762	1.63197	1.21198	3.12494	3.35359	3.97724	1.53552	hira-stimul	32557
C1orf115	0.109827	0.180391	0.354558	0.509895	0.307596	0.378838	0.318621	0.318621	0.0810188	0.219537	0.109827	0.180391	0.191461	0.288601	0.155336	0.187904	0.24024	0.198501	0.101922	0.181777	1.7433	1.59986	1.41437	1.04165	2.18744	1.10039	0.92802	1.00768	hira-indep	8872
C1orf116	0.0684449	0.0281053	0.114292	0.1909	0.147459	0.122045	0.0898283	0.0898283	0.0216393	0.0429998	0.0684449	0.0281053	0.0617177	0.108049	0.0744668	0.0605343	0.0677305	0.055963	0.0272222	0.0356038	0.901713	3.84445	1.08798	2.15384	0.989563	1.99119	0.397725	1.2668	hira-inhib	14236
C1orf122	0.353464	0.151189	0.393484	0.712807	0.253836	0.63331	0.73246	0.73246	0.0620832	0.302808	0.353464	0.151189	0.212481	0.403449	0.128187	0.314122	0.552275	0.456323	0.0781007	0.250725	0.60114	2.66851	0.36266	2.07768	1.56246	3.01823	0.220958	1.65835	hira-inhib	1654
C1orf123	0.828715	1.03292	3.33473	2.82971	2.10055	2.15612	1.31438	1.31438	0.693182	0.80354	0.828715	1.03292	1.80075	1.60162	1.06078	1.06944	0.991043	0.818859	0.872023	0.665331	2.17295	1.55057	1.28003	1.03535	1.19588	0.792761	1.05226	0.644126	hira-stimul	6518
C1orf124	1.0957	1.48722	2.37696	2.08872	1.88865	1.95265	1.75037	1.75037	1.32157	1.39088	1.0957	1.48722	1.28356	1.18222	0.953768	0.968514	1.31978	1.09048	1.66254	1.15165	1.17145	0.794916	0.870465	0.651225	1.20451	0.733234	1.51733	0.774363	hira-stimul	16308
C1orf126	0.0719101	0.0479833	0.0587047	0.0587629	0.0774622	0.0463836	0.0474427	0.0474427	0.0606261	0.0629736	0.0719101	0.0479833	0.0317005	0.0332598	0.0391184	0.0230063	0.0357718	0.0295568	0.0762676	0.0521421	0.440836	0.693154	0.54399	0.479464	0.497452	0.615981	1.0606	1.08667	hira-indep	40650
C1orf127	0.00182648	0.00140625	0	0.0112373	0.00590249	0.0029453	0	0	0.00866179	0.00625891	0.00182648	0.00140625	0	0.00636031	0.00298076	0.00146087	0	0	0.0108965	0.00518238	0	4.52289	1.63197	1.03884	0	0	5.96586	3.68525	hira-stimul	35565
C1orf129	0.00150722	0.000773633	0.00251681	0.00309103	0.00162359	0.00931684	0.00438466	0.00438466	0	0	0.00150722	0.000773633	0.00135908	0.00174952	0.000819913	0.00462115	0.00330603	0.00273164	0	0	0.901711	2.26144	0.54399	5.97331	2.19346	3.53093	0	0	hira-indep	129295
C1orf130	0.0304959	0.0272363	0.0325908	0.0255169	0.0354786	0.0265552	0.0252779	0.0252779	0.0250678	0.0177653	0.0304959	0.0272363	0.017599	0.0144426	0.0179167	0.0131714	0.0190595	0.0157481	0.0315353	0.0147097	0.577095	0.530269	0.587512	0.483596	0.624987	0.578204	1.03408	0.540076	hira-stimul	53252
C1orf131	0.852122	0.887629	1.81229	1.73051	1.48848	1.53672	1.35646	1.35646	0.831568	0.872319	0.852122	0.887629	0.978637	0.979469	0.751682	0.762213	1.02277	0.845075	1.04611	0.72228	1.14847	1.10347	0.88213	0.858707	1.20026	0.952058	1.22766	0.813718	hira-stimul	17416
C1orf135	1.42324	1.35627	2.10506	1.95598	1.85901	2.1692	2.08709	2.08709	1.44599	1.73537	1.42324	1.35627	1.13673	1.10708	0.9388	1.07592	1.57367	1.30026	1.81906	1.43689	0.798693	0.816272	0.659622	0.793296	1.10569	0.958701	1.27811	1.05944	hira-stimul	25352
C1orf140	0.489562	0.306253	0.875786	0.891051	0.4944	0.444063	0.338163	0.338163	0.435313	0.47082	0.489562	0.306253	0.472924	0.504335	0.249672	0.220255	0.254975	0.210676	0.547624	0.389839	0.966015	1.64679	0.509991	0.719194	0.520822	0.687913	1.1186	1.27293	hira-inhib	6369
C1orf141	0.00178645	0.00275086	0.0149153	0.0065946	0.0173194	0.00432111	0.00185097	0.00185097	0	0.00459129	0.00178645	0.00275086	0.00805426	0.00373254	0.0087463	0.00214327	0.00139563	0.00115315	0	0.00380159	4.50853	1.35686	4.89591	0.779127	0.781232	0.419198	0	1.38196	hira-inhib	36362
C1orf144	2.13979	1.9767	2.81496	2.65111	3.32746	2.97301	2.77252	2.77252	1.93791	2.10639	2.13979	1.9767	1.52008	1.50053	1.68037	1.47461	2.09048	1.72728	2.43789	1.74409	0.710387	0.759108	0.785295	0.745997	0.976956	0.87382	1.13931	0.882325	hira-stimul	31058
C1orf159	0.464433	0.415584	0.530747	0.32862	0.513577	0.479123	0.623573	0.623573	0.570821	0.604202	0.464433	0.415584	0.286603	0.185999	0.259356	0.237645	0.470174	0.388486	0.718093	0.500279	0.617104	0.44756	0.558437	0.571834	1.01236	0.934795	1.54617	1.2038	hira-stimul	34539
C1orf162	0.28673	0.331141	0.287275	0.352819	0.626795	0.681993	0.54961	0.54961	0.31728	0.245639	0.28673	0.331141	0.155129	0.199696	0.316531	0.338269	0.414406	0.342407	0.399138	0.203389	0.541026	0.603053	1.10394	1.02152	1.44528	1.03402	1.39204	0.614207	hira-stimul	4531
C1orf168	0.00257535	0.000991415	0.0010751	0.00158447	0	0.000519113	0	0	0	0.00055157	0.00257535	0.000991415	0.000580554	0.00089681	0	0.00025748	0	0	0	0.0004567	0.225427	0.904576	0	0.25971	0	0	0	0.460655	hira-inhib	100893
C1orf174	1.03017	0.945508	1.56471	1.53975	0.846385	0.980766	1.0131	1.0131	0.993641	1.01438	1.03017	0.945508	0.844943	0.871498	0.427424	0.48646	0.763877	0.631161	1.25	0.839907	0.820198	0.921725	0.414907	0.514496	0.741506	0.667537	1.21339	0.888313	hira-stimul	11161
C1orf182	0.147618	0.185981	0.369747	0.255951	0.16263	0.162302	0.104284	0.104284	0.296993	0.17245	0.147618	0.185981	0.199663	0.144868	0.0821281	0.0805018	0.0786301	0.0649689	0.373617	0.142789	1.35257	0.778941	0.556356	0.43285	0.53266	0.349331	2.53097	0.767759	hira-stimul	9681
C1orf186	0.00261004	0.00301431	0.00435834	0.00321163	0	0.00315663	0.00135216	0.00135216	0	0.002236	0.00261004	0.00301431	0.0023535	0.00181778	0	0.00156569	0.00101953	0.000842396	0	0.00185141	0.901712	0.603051	0	0.519419	0.390618	0.279466	0	0.614206	hira-inhib	49776
C1orf189	0.18015	0.143675	0.311607	0.203126	0.256297	0.353579	0.15468	0.15468	0.221241	0.0879265	0.18015	0.143675	0.168268	0.114969	0.12943	0.175375	0.116629	0.0963656	0.278321	0.0728031	0.934043	0.800204	0.718457	1.22064	0.647398	0.67072	1.54494	0.506721	hira-stimul	6962
C1orf190	0.0289946	0.0306951	0.012104	0.0267581	0.0409936	0.0262998	0.0300418	0.0300418	0.022917	0.0496788	0.0289946	0.0306951	0.00653616	0.0151451	0.0207018	0.0130447	0.0226515	0.018716	0.0288296	0.041134	0.225427	0.493404	0.713987	0.424977	0.781232	0.60974	0.994309	1.34009	hira-inhib	17923
C1orf198	1.63038	1.01653	2.04427	1.61813	1.33824	1.22099	1.08199	1.08199	0.913683	0.651252	1.63038	1.01653	1.10391	0.915862	0.675811	0.605611	0.81582	0.67408	1.14941	0.539237	0.677085	0.900969	0.414511	0.595763	0.500387	0.663118	0.704997	0.530468	hira-stimul	32471
C1orf201	0.114043	0.146341	0.156827	0.162315	0.0975561	0.102768	0.0857256	0.0857256	0.187347	0.227966	0.114043	0.146341	0.0846866	0.0918703	0.0492658	0.0509729	0.0646371	0.053407	0.235683	0.188756	0.742585	0.627782	0.431993	0.348316	0.566778	0.364949	2.06661	1.28984	hira-stimul	58099
C1orf204	0.0811416	0.0674709	0.0758762	0.107831	0.068177	0.0261691	0.0235403	0.0235403	0.0666989	0.0500495	0.0811416	0.0674709	0.0409731	0.0610323	0.0344294	0.0129799	0.0177494	0.0146656	0.0839072	0.041441	0.504959	0.904573	0.424312	0.192377	0.218746	0.217362	1.03408	0.614205	hira-stimul	20874
C1orf21	0.0901884	0.098987	0.0434767	0.0350103	0.0399016	0.0266196	0.0553445	0.0553445	0.0899536	0.0567979	0.0901884	0.098987	0.0234774	0.0198158	0.0201503	0.0132033	0.0417298	0.0344796	0.113162	0.0470287	0.260315	0.200186	0.223425	0.133384	0.462695	0.348325	1.25472	0.475099	hira-stimul	242006
C1orf210	0.469958	0.428839	0.406909	0.492608	0.590618	0.477155	0.559071	0.559071	0.687871	0.357874	0.469958	0.428839	0.219731	0.278816	0.298262	0.236669	0.42154	0.348301	0.865342	0.29632	0.467554	0.650165	0.634657	0.551883	0.896973	0.812196	1.84132	0.690981	hira-stimul	3732
C1orf212	1.14893	1.17806	3.23672	3.37454	4.04935	3.93466	1.74457	1.74457	1.17376	1.15949	1.14893	1.17806	1.74783	1.90999	2.04492	1.95159	1.31541	1.08687	1.47659	0.960058	1.52127	1.6213	1.77985	1.65661	1.1449	0.922591	1.28519	0.814948	hira-stimul	9455
C1orf213	0.158602	0.261668	0.605345	0.557594	0.146441	0.274022	0.16433	0.16433	0.179082	0.291155	0.158602	0.261668	0.326886	0.315598	0.0739527	0.135915	0.123905	0.102378	0.225285	0.241076	2.06105	1.2061	0.466279	0.519417	0.781231	0.39125	1.42044	0.921306	hira-stimul	2867
C1orf216	0.819012	0.630579	1.75545	1.45903	0.987591	1.1433	1.93783	1.93783	0.830913	0.848251	0.819012	0.630579	0.947943	0.825811	0.498733	0.567077	1.46112	1.20727	1.04529	0.702352	1.15742	1.30961	0.608945	0.899295	1.78401	1.91454	1.27628	1.11382	hira-stimul	5314
C1orf220	0.57561	0.640145	0.818778	0.668934	0.50015	0.524263	0.375512	0.375512	0.775111	0.648712	0.57561	0.640145	0.44214	0.378617	0.252576	0.260034	0.283136	0.233944	0.97509	0.537134	0.768124	0.591455	0.438797	0.406212	0.491889	0.365455	1.69401	0.839081	hira-stimul	6094
C1orf226	0.20949	0.280772	0.0959551	0.151519	0.0265288	0.0330942	0.0340225	0.0340225	0.493119	0.288339	0.20949	0.280772	0.0518158	0.0857598	0.013397	0.0164147	0.025653	0.021196	0.620344	0.238745	0.247342	0.305443	0.0639508	0.0584628	0.122454	0.0754919	2.96121	0.850315	hira-stimul	7913
C1orf227	0.00371045	0.0085703	0	0.00456567	0.0239816	0.0149583	0.00436199	0.00436199	0.0234616	0.00415676	0.00371045	0.0085703	0	0.00258417	0.0121107	0.00741932	0.00328894	0.00271752	0.0295147	0.0034418	0	0.301526	3.26395	0.865701	0.886399	0.317086	7.95448	0.401596	hira-stimul	17507
C1orf228	0.122563	0.143541	0.117277	0.116275	0.0557097	0.0751595	0.0370462	0.0370462	0.205896	0.170657	0.122563	0.143541	0.0633296	0.0658116	0.0281334	0.0372791	0.0279328	0.0230798	0.259017	0.141304	0.51671	0.458487	0.229542	0.259711	0.227906	0.160789	2.11334	0.984416	hira-stimul	50870
C1orf229	0.373987	0.531586	0.624497	0.389389	0.325389	0.510295	0.327881	0.327881	0.545715	0.345036	0.373987	0.531586	0.337228	0.220394	0.164321	0.253106	0.247222	0.20427	0.686509	0.28569	0.901712	0.414597	0.439377	0.476134	0.661045	0.384265	1.83565	0.537429	hira-stimul	2258
C1orf27	2.61864	3.10684	3.1816	3.53562	4.00168	4.14315	3.89857	3.89857	2.97753	3.2193	2.61864	3.10684	1.71806	2.00116	2.02085	2.055	2.93952	2.42881	3.74573	2.66558	0.65609	0.644115	0.771717	0.661445	1.12254	0.781762	1.43041	0.857972	hira-stimul	45614
C1orf31	1.22158	1.44215	2.32685	3.09693	0.704238	1.30865	1.70457	1.70457	0.71808	1.04662	1.22158	1.44215	1.2565	1.75286	0.35564	0.64909	1.28525	1.06195	0.903345	0.866601	1.02859	1.21545	0.291131	0.450085	1.05212	0.736364	0.739489	0.600909	hira-stimul	10582
C1orf35	0.175226	0.308368	0.397097	0.492831	0.444923	0.282562	0.311237	0.311237	0.118712	0.300228	0.175226	0.308368	0.214432	0.278942	0.224686	0.140151	0.234673	0.193901	0.14934	0.248589	1.22375	0.904576	1.28226	0.454492	1.33926	0.628796	0.852269	0.806143	hira-indep	2595
C1orf43	3.21543	3.05957	5.07288	5.14494	3.05401	3.6071	3.07557	3.07557	2.37538	2.77043	3.21543	3.05957	2.73936	2.91204	1.54228	1.78912	2.31898	1.91608	2.98823	2.29392	0.851941	0.95178	0.479648	0.584762	0.721204	0.626258	0.92934	0.749751	hira-stimul	14091
C1orf49	0.00623166	0.0239895	0	0.0153359	0	0.00502445	0.0258269	0.0258269	0.0295526	0.0053386	0.00623166	0.0239895	0	0.00868012	0	0.00249213	0.0194735	0.0160902	0.0371772	0.00442036	0	0.36183	0	0.103884	3.12493	0.670717	5.96585	0.184262	hira-stimul	10424
C1orf50	0.588588	0.732268	1.48065	1.15692	0.456998	0.776562	0.593702	0.593702	0.567227	0.779276	0.588588	0.732268	0.799551	0.654817	0.230784	0.385175	0.447651	0.369876	0.713572	0.645241	1.35842	0.894231	0.392098	0.526002	0.760551	0.505111	1.21234	0.881154	hira-stimul	8498
C1orf51	0.0608085	0.0585226	0.0761552	0.0187061	0.0491277	0.0367715	0.0630049	0.0630049	0.0240313	0.0781412	0.0608085	0.0585226	0.0411238	0.0105877	0.0248095	0.0182387	0.0475057	0.0392521	0.0302314	0.0647009	0.676284	0.180916	0.407994	0.311652	0.781234	0.670716	0.497157	1.10557	hira-inhib	4273
C1orf52	3.00766	3.51972	6.3504	6.22572	5.85337	6.22947	4.3074	4.3074	3.03228	3.19502	3.00766	3.51972	3.42922	3.52376	2.95595	3.08982	3.24778	2.68351	3.81461	2.64548	1.14016	1.00115	0.982808	0.877859	1.07984	0.762421	1.2683	0.751616	hira-stimul	9719
C1orf53	0.418131	0.238851	0.900916	1.112	0.414091	0.413047	0.26553	0.26553	0.213217	0.346654	0.418131	0.238851	0.486495	0.629392	0.209116	0.204871	0.20021	0.165425	0.268227	0.28703	1.1635	2.63508	0.500121	0.857737	0.47882	0.692587	0.64149	1.20171	hira-inhib	4816
C1orf54	0.0478048	0.0306718	0.0399131	0.0294117	0.0514958	0.0642399	0.0495315	0.0495315	0.0629741	0.0682564	0.0478048	0.0306718	0.0215531	0.016647	0.0260054	0.031863	0.0373468	0.0308581	0.0792214	0.0565163	0.450856	0.542747	0.543991	1.03884	0.781234	1.00607	1.65719	1.84261	hira-inhib	8153
C1orf55	1.95687	2.18493	3.38481	3.59203	3.37609	3.54203	3.15441	3.15441	2.18103	2.45119	1.95687	2.18493	1.8278	2.03309	1.70493	1.75685	2.37843	1.9652	2.74374	2.02959	0.934041	0.930505	0.871251	0.804075	1.21542	0.899433	1.4021	0.928902	hira-stimul	16664
C1orf56	0.161812	0.346065	0.780578	0.707942	0.319561	0.434886	0.3912	0.3912	0.198948	0.354259	0.161812	0.346065	0.421512	0.400695	0.161378	0.215703	0.294965	0.243718	0.250277	0.293326	2.60495	1.15786	0.99732	0.623303	1.82289	0.704254	1.54671	0.847605	hira-stimul	3613
C1orf63	3.91954	4.16619	11.1654	13.3302	6.76265	9.12054	6.14718	6.14718	2.89696	3.92801	3.91954	4.16619	6.02932	7.54489	3.41514	4.52379	4.63497	3.82969	3.64438	3.25239	1.53827	1.81098	0.871311	1.08583	1.18253	0.919232	0.929797	0.780663	hira-stimul	5246
C1orf74	0.422567	0.336564	1.00508	1.25509	0.470889	0.780371	0.354793	0.354793	0.276408	0.351446	0.422567	0.336564	0.542743	0.710381	0.237799	0.387064	0.267514	0.221036	0.347721	0.290997	1.2844	2.11069	0.562748	1.15005	0.633069	0.656743	0.822878	0.864612	hira-indep	2229
C1orf85	0.766539	0.259743	0.658283	0.65507	0.318493	0.46591	0.68251	0.68251	0.521976	0.431537	0.766539	0.259743	0.355473	0.37077	0.160839	0.231091	0.514613	0.425204	0.656646	0.357313	0.463737	1.42745	0.209825	0.889692	0.671346	1.63702	0.856637	1.37564	hira-inhib	2966
C1orf86	0.0697761	0.109098	0.16312	0.144243	0.0796154	0.114768	0.15616	0.15616	0.0882405	0.155143	0.0697761	0.109098	0.0880848	0.0816415	0.0402058	0.0569249	0.117745	0.0972877	0.111007	0.128458	1.26239	0.748332	0.576211	0.521778	1.68746	0.891746	1.5909	1.17746	hira-stimul	23274
C1orf9	1.65461	1.75871	2.01603	1.97298	1.8468	1.78918	2.01359	2.01359	1.5824	1.78796	1.65461	1.75871	1.08866	1.11671	0.932634	0.887433	1.51825	1.25447	1.99066	1.48043	0.657953	0.634958	0.563658	0.504593	0.917586	0.713288	1.2031	0.841771	hira-stimul	78714
C1orf95	0.0118273	0.00165566	0.00718169	0.00132303	0.00173734	0	0.00111404	0.00111404	0.0118977	0.00276336	0.0118273	0.00165566	0.00387811	0.000748835	0.000877357	0	0.000839986	0.000694047	0.0149673	0.00228806	0.327895	0.452288	0.0741806	0	0.071021	0.419197	1.26549	1.38196	hira-indep	60415
C1orf96	0.512279	0.476492	0.964203	0.677721	0.655407	0.589715	0.650437	0.650437	0.664691	0.763572	0.512279	0.476492	0.52067	0.38359	0.330981	0.292499	0.490429	0.405222	0.836181	0.632238	1.01638	0.805029	0.646094	0.613858	0.957348	0.850428	1.63228	1.32686	hira-stimul	21937
C1orf98	0.0935435	0.0944283	0.0929871	0.0690627	0.320643	0.340238	0.215383	0.215383	0.138014	0.12644	0.0935435	0.0944283	0.050213	0.0390895	0.161925	0.168758	0.162399	0.134184	0.173622	0.104692	0.536788	0.413959	1.73101	1.78716	1.73608	1.42101	1.85605	1.1087	hira-stimul	31249
C4BPA	0.285613	0.469286	0.295748	0.426053	0.0704048	0.145375	0.0876216	0.0876216	0.249708	0.344469	0.285613	0.469286	0.159704	0.241146	0.0355544	0.072106	0.0660667	0.0545883	0.314133	0.28522	0.559162	0.513857	0.124485	0.15365	0.231315	0.116322	1.09985	0.607775	hira-stimul	40711
C4BPB	3.76098	5.78746	6.31752	10.0598	3.81128	4.46381	3.48442	3.48442	4.73553	6.15783	3.76098	5.78746	3.41146	5.69385	1.9247	2.21405	2.62725	2.17079	5.9573	5.09868	0.907067	0.983825	0.511754	0.38256	0.698555	0.375086	1.58397	0.880988	hira-stimul	11126
CACHD1	0.398042	0.430826	0.208202	0.199296	0.325478	0.321757	0.45619	0.45619	0.472317	0.522441	0.398042	0.430826	0.112429	0.112802	0.164366	0.159591	0.343967	0.284206	0.594175	0.432581	0.282455	0.261826	0.412937	0.370431	0.864148	0.659678	1.49274	1.00407	hira-stimul	222266
CACNA1E	0.000200964	0.000309455	0.000671153	0.000247284	0	0.000324066	0.000416445	0.000416445	0.00031768	0.000688655	0.000200964	0.000309455	0.000362423	0.000139963	0	0.000160737	0.000314	0.000259445	0.000399641	0.000570206	1.80342	0.452288	0	0.519419	1.56247	0.838394	1.98862	1.84261	hira-indep	323236
CACYBP	2.52926	2.78006	4.3881	4.93816	3.12558	3.15255	3.35098	3.35098	1.76945	1.9223	2.52926	2.78006	2.36957	2.795	1.57842	1.56366	2.52664	2.08766	2.22597	1.59166	0.936865	1.00537	0.624063	0.562457	0.998964	0.750941	0.880087	0.572529	hira-stimul	12593
CAMK1G	0.00429622	0.00496165	0.0179349	0.00792967	0	0.0121238	0.00222569	0.00222569	0	0.00368053	0.00429622	0.00496165	0.00968485	0.00448819	0	0.0060134	0.00167817	0.0013866	0	0.00304748	2.25427	0.904577	0	1.21198	0.390616	0.279464	0	0.614207	hira-inhib	30240
CAMK2N1	0.050683	0.117066	0.112843	0.207883	0	0.17708	0.122532	0.122532	0.0267063	0.130259	0.050683	0.117066	0.0609352	0.117662	0	0.0878317	0.0923891	0.0763374	0.0335965	0.107854	1.20228	1.00509	0	0.750275	1.82288	0.652089	0.662876	0.921313	hira-inhib	3845
CAMSAP2	2.71917	2.74542	1.59846	1.54924	2.26911	2.22561	2.89183	2.89183	2.86406	2.67994	2.71917	2.74542	0.863168	0.87687	1.1459	1.1039	2.18044	1.80161	3.60299	2.21899	0.317438	0.319394	0.421416	0.402089	0.801877	0.656224	1.32503	0.808252	hira-stimul	121146
CAMTA1	0.291339	0.294475	0.198344	0.178149	0.261126	0.211544	0.239984	0.239984	0.347261	0.344279	0.291339	0.294475	0.107106	0.100832	0.131869	0.104926	0.180948	0.14951	0.436854	0.285063	0.367633	0.342414	0.45263	0.356315	0.621091	0.507717	1.49947	0.968038	hira-stimul	984383
CAP1	1.61715	1.66121	2.40504	2.16599	1.89845	2.19885	1.91459	1.91459	1.78357	1.95407	1.61715	1.66121	1.29872	1.22595	0.958717	1.09063	1.4436	1.19279	2.24373	1.61797	0.803093	0.737986	0.592844	0.656527	0.892682	0.718025	1.38746	0.973971	hira-stimul	32067
CAPN2	0.646674	0.535561	0.489695	0.46288	1.76607	1.10351	0.847591	0.847591	0.847135	0.870758	0.646674	0.535561	0.264435	0.26199	0.891865	0.547341	0.639084	0.528049	1.0657	0.720988	0.408916	0.489188	1.37916	1.022	0.988262	0.985974	1.64796	1.34623	hira-stimul	74426
CAPZA1	4.76294	4.63373	5.0901	4.88334	5.92154	5.74093	5.99165	5.99165	4.67286	4.99736	4.76294	4.63373	2.74865	2.76397	2.99038	2.8475	4.5177	3.7328	5.87846	4.13781	0.577092	0.596489	0.627843	0.614516	0.948512	0.805571	1.23421	0.892977	hira-stimul	52167
CAPZB	1.70445	1.35901	1.00176	0.762274	1.00917	0.886898	1.14987	1.14987	1.49409	1.44862	1.70445	1.35901	0.54095	0.431447	0.509631	0.439901	0.867002	0.716369	1.87957	1.19946	0.317375	0.317472	0.299	0.323693	0.50867	0.527126	1.10274	0.882596	hira-stimul	146800
CASP9	0.813057	1.48083	1.98147	3.43074	0.779224	1.32622	0.600253	0.600253	0.710163	1.09513	0.813057	1.48083	1.06999	1.9418	0.393508	0.657805	0.452591	0.373958	0.893385	0.906768	1.31601	1.31129	0.483986	0.444214	0.556653	0.252532	1.0988	0.612337	hira-stimul	32517
CASZ1	0.0190766	0.0150001	0.0237217	0.0294668	0.0131167	0.011454	0.0121958	0.0121958	0.0198901	0.027122	0.0190766	0.0150001	0.0128097	0.0166782	0.00662393	0.00568118	0.00919563	0.00759798	0.0250217	0.022457	0.671489	1.11187	0.347228	0.378743	0.482037	0.506529	1.31165	1.49712	hira-inhib	160042
CATSPER4	0.00545185	0.00419752	0.00910369	0.0140619	0	0.025867	0.022595	0.022595	0.00861817	0.00467054	0.00545185	0.00419752	0.00491599	0.00795904	0	0.01283	0.0170366	0.0140767	0.0108417	0.00386721	0.901711	1.89613	0	3.05657	3.12493	3.35357	1.98862	0.921308	hira-stimul	11915
CC2D1B	0.67817	0.807235	1.18801	1.18773	0.696315	0.741358	0.702665	0.702665	0.545884	0.584546	0.67817	0.807235	0.641525	0.672255	0.351639	0.367714	0.529809	0.43776	0.686722	0.484004	0.945965	0.832787	0.518512	0.455522	0.781234	0.542296	1.01261	0.599583	hira-stimul	15613
CCBL2	0.596878	0.706325	0.66796	0.47909	0.531479	0.452313	0.708749	0.708749	0.58017	0.552889	0.596878	0.706325	0.360698	0.271165	0.268397	0.224347	0.534397	0.441551	0.729854	0.457792	0.604308	0.38391	0.449668	0.317626	0.89532	0.625138	1.22279	0.648132	hira-stimul	43683
CCDC163P	0.116111	0.138159	0.141008	0.116896	0.11939	0.238299	0.218736	0.218736	0.0667439	0.135642	0.116111	0.138159	0.0761443	0.0661631	0.0602919	0.118196	0.164927	0.136273	0.0839638	0.112312	0.655789	0.478891	0.519261	0.855509	1.42042	0.986346	0.723134	0.812915	hira-inhib	6154
CCDC17	0.334698	0.460781	0.270096	0.159225	0.156815	0.256316	0.201111	0.201111	0.519249	0.37467	0.334698	0.460781	0.145852	0.0901213	0.0791916	0.127133	0.151638	0.125292	0.653215	0.310227	0.435771	0.195584	0.236606	0.275907	0.453058	0.271913	1.95166	0.673263	hira-stimul	4016
CCDC18	1.10088	1.02367	0.998298	0.800868	1.01741	0.898858	0.760203	0.760203	1.6177	1.21794	1.10088	1.02367	0.539081	0.453291	0.513792	0.445834	0.573193	0.473606	2.03507	1.00845	0.489682	0.44281	0.46671	0.435525	0.520668	0.462655	1.84858	0.985136	hira-stimul	98007
CCDC19	0.114689	0.127948	0.121161	0.132484	0.0756396	0.0585025	0.167335	0.167335	0.110999	0.134346	0.114689	0.127948	0.0654269	0.0749859	0.038198	0.0290172	0.126171	0.10425	0.139637	0.111238	0.570473	0.586066	0.333057	0.226789	1.10011	0.814782	1.21753	0.869404	hira-stimul	27753
CCDC23	0.339341	0.329748	0.650591	0.695926	0.294464	0.354671	0.416709	0.416709	0.347682	0.328395	0.339341	0.329748	0.351319	0.393894	0.148704	0.175917	0.314199	0.25961	0.437384	0.271911	1.0353	1.19453	0.438215	0.533489	0.925908	0.787297	1.28892	0.824603	hira-stimul	10337
CCDC24	0.0924398	0.135305	0.264615	0.259991	0.128028	0.0958271	0.164192	0.164192	0.0208753	0.101819	0.0924398	0.135305	0.142892	0.147155	0.0646541	0.0475302	0.123801	0.102292	0.0262611	0.0843061	1.54579	1.08758	0.699419	0.351282	1.33926	0.756008	0.284089	0.623082	hira-inhib	4919
CCDC28B	0.0271227	0.0626473	0.0679356	0.0500612	0.109563	0.0984078	0.112409	0.112409	0.0643124	0.0580892	0.0271227	0.0626473	0.0366852	0.0283346	0.0553293	0.0488103	0.0847564	0.0700308	0.080905	0.0480979	1.35257	0.452288	2.03996	0.779128	3.12492	1.11786	2.98293	0.767756	hira-stimul	4790
CCDC30	0.00759269	0.0133618	0.00543366	0.00867539	0.00613419	0.00612182	0.00393346	0.00393346	0.00514387	0.00743381	0.00759269	0.0133618	0.00293418	0.00491027	0.00309777	0.00303642	0.00296583	0.00245055	0.00647099	0.00615519	0.386448	0.367486	0.407993	0.227247	0.390616	0.183399	0.852266	0.460656	hira-stimul	119776
CCDC76	0.805226	1.13582	1.43177	1.63849	1.40965	1.3585	1.10192	1.10192	1.00028	0.912637	0.805226	1.13582	0.773156	0.927385	0.711873	0.673816	0.830848	0.686496	1.25835	0.755663	0.960172	0.81649	0.884066	0.593242	1.03182	0.604406	1.56273	0.665302	hira-stimul	17349
CCNL2	1.47351	1.72852	2.19679	1.8534	1.75588	2.00998	2.59777	2.59777	1.4693	1.58438	1.47351	1.72852	1.18627	1.04902	0.886719	0.99695	1.95872	1.61841	1.84838	1.31187	0.805062	0.606892	0.601774	0.576765	1.32929	0.936299	1.25441	0.758954	hira-stimul	13628
CCT3	3.15353	3.13329	4.73933	3.78013	3.50773	3.90272	4.87656	4.87656	3.48584	3.59709	3.15353	3.13329	2.55924	2.13955	1.7714	1.93575	3.67693	3.0381	4.38519	2.97839	0.811547	0.682846	0.561721	0.617801	1.16597	0.969619	1.39056	0.950563	hira-stimul	29455
CD101	0.194208	0.143636	0.0841919	0.0436581	0.0573295	0.0331239	0.0961089	0.0961089	0.194827	0.161576	0.194208	0.143636	0.0454636	0.0247105	0.0289514	0.0164295	0.0724661	0.0598758	0.245092	0.133785	0.234098	0.172035	0.149074	0.114383	0.373137	0.416858	1.26201	0.931416	hira-stimul	34786
CD247	0.000738411	0.00113704	0.00246605	0.000908608	0	0.00238146	0.00765082	0.00765082	0	0.00126518	0.000738411	0.00113704	0.00133167	0.000514272	0	0.0011812	0.00576872	0.00476646	0	0.00104757	1.80342	0.45229	0	1.03884	7.81234	4.19199	0	0.921312	hira-inhib	87971
CD46	4.61136	5.4667	4.63529	5.10267	4.30423	4.21197	6.33897	6.33897	5.18635	6.00364	4.61136	5.4667	2.50306	2.88811	2.17364	2.08914	4.77958	3.94918	6.52443	4.97101	0.542802	0.52831	0.471366	0.382157	1.03648	0.722406	1.41486	0.909326	hira-stimul	43479
CD55	30.0693	35.501	56.1764	68.7822	59.1186	48.9606	39.755	39.755	54.0443	51.2948	30.0693	35.501	30.3353	38.9307	29.8549	24.2845	29.9753	24.7674	67.9877	42.4721	1.00884	1.09661	0.99287	0.68405	0.996873	0.697653	2.26103	1.19636	hira-stimul	39495
CD58	1.00148	0.907244	1.08547	0.935543	1.38624	1.32137	1.20306	1.20306	1.05118	1.20134	1.00148	0.907244	0.586154	0.529517	0.700051	0.6554	0.907107	0.749506	1.32238	0.99471	0.585288	0.583655	0.699017	0.722407	0.905767	0.826135	1.32043	1.09641	hira-stimul	56560
CD84	0.0253593	0.0364462	0.0282306	0.0416058	0.0327807	0.0477088	0.038537	0.038537	0.01069	0.0521401	0.0253593	0.0364462	0.0152445	0.0235489	0.0165543	0.0236636	0.0290569	0.0240086	0.013448	0.043172	0.601141	0.646127	0.652788	0.649274	1.14581	0.658739	0.530299	1.18454	hira-inhib	38423
CDA	0.787087	0.562623	0.546751	0.474938	0.651222	0.328686	0.265113	0.265113	0.939206	0.63903	0.787087	0.562623	0.295246	0.268815	0.328867	0.163028	0.199895	0.165165	1.18152	0.529117	0.375112	0.477789	0.417828	0.289765	0.253968	0.293563	1.50113	0.940447	hira-stimul	29957
CDC14A	0.275611	0.374331	0.180341	0.236253	0.28459	0.33675	0.35054	0.35054	0.343894	0.549494	0.275611	0.374331	0.0973841	0.133719	0.143718	0.167028	0.264307	0.218386	0.432619	0.454981	0.353339	0.357222	0.521452	0.446204	0.958986	0.583405	1.56967	1.21545	hira-stimul	167811
CDC20	1.54445	1.53054	2.32363	2.46781	0.321209	1.20827	0.998166	0.998166	1.30532	1.56068	1.54445	1.53054	1.25476	1.39678	0.162211	0.599302	0.752617	0.621857	1.64209	1.29224	0.812432	0.912606	0.105028	0.391562	0.487304	0.406299	1.06322	0.844305	hira-stimul	4248
CDC42	3.12061	3.176	4.05428	3.97893	3.91961	4.26423	4.44428	4.44428	3.01657	3.51933	3.12061	3.176	2.18931	2.25207	1.9794	2.11506	3.35099	2.76879	3.79485	2.91401	0.701565	0.709091	0.6343	0.66595	1.07382	0.871784	1.21606	0.917508	hira-stimul	40317
CDC42BPA	1.249	1.26287	0.492685	0.522791	0.373781	0.379734	0.59091	0.59091	1.39833	1.29704	1.249	1.26287	0.26605	0.2959	0.188759	0.188348	0.445546	0.368137	1.7591	1.07395	0.21301	0.234307	0.151128	0.149143	0.356722	0.291508	1.40841	0.850404	hira-stimul	328261
CDC42SE1	1.75154	1.72866	2.97717	3.01263	1.7294	1.99677	2.62265	2.62265	1.5026	1.9702	1.75154	1.72866	1.60767	1.70515	0.873347	0.990398	1.97748	1.63391	1.89027	1.63133	0.917862	0.986399	0.498617	0.572928	1.12899	0.945189	1.07921	0.943694	hira-stimul	8679
CDC7	3.38636	3.29769	5.58468	4.71214	5.50097	4.27697	4.49149	4.49149	3.4657	2.79464	3.38636	3.29769	3.01573	2.66707	2.77799	2.12138	3.38658	2.7982	4.35985	2.31396	0.890551	0.80877	0.820347	0.643292	1.00007	0.848533	1.28747	0.701692	hira-stimul	24918
CDC73	3.66041	3.73195	2.33118	2.35831	3.33386	3.07985	3.72633	3.72633	3.68488	3.56523	3.66041	3.73195	1.25884	1.3348	1.6836	1.52761	2.80965	2.3215	4.63558	2.95201	0.343906	0.357669	0.459948	0.409332	0.767579	0.622062	1.26641	0.79101	hira-stimul	132855
CDCA8	1.40868	1.29142	1.87571	1.6794	0.861367	1.15186	1.55052	1.55052	1.45391	1.49185	1.40868	1.29142	1.01288	0.95054	0.43499	0.571323	1.16909	0.965974	1.82902	1.23525	0.71903	0.736043	0.308793	0.442399	0.82992	0.747994	1.29839	0.956507	hira-stimul	17233
CDCP2	0.00439624	0.00338478	0.00734099	0.00540952	0	0	0.00455502	0.00455502	0.013899	0.00376621	0.00439624	0.00338478	0.00396413	0.00306179	0	0	0.00343449	0.00283778	0.0174849	0.00311842	0.90171	0.904575	0	0	0.781232	0.838393	3.97725	0.921307	hira-stimul	14776
CDK11	3.91643	7.71385	8.14654	14.2912	4.80072	8.60209	5.49214	5.49214	2.4684	6.168	3.91643	7.71385	4.39913	8.08882	2.42436	4.26664	4.14107	3.4216	3.10525	5.1071	1.12325	1.04861	0.619024	0.553114	1.05736	0.443566	0.792877	0.662069	hira-stimul	5235
CDK11A	0.151675	0.101242	0.113049	0.249915	0.183021	0.191049	0.175365	0.175365	0.16053	0.173995	0.151675	0.101242	0.0610465	0.141452	0.0924256	0.0947603	0.132225	0.109252	0.201947	0.144068	0.402482	1.39717	0.609366	0.935978	0.871767	1.07912	1.33144	1.423	hira-indep	21622
CDK11B	0.0994186	0.111676	0.245743	0.21768	0.131988	0.201821	0.114514	0.114514	0.0837891	0.107859	0.0994186	0.111676	0.132701	0.123207	0.0666539	0.100103	0.0863436	0.0713422	0.105407	0.0893073	1.33477	1.10325	0.670437	0.896372	0.868485	0.638832	1.06023	0.7997	hira-stimul	83172
CDK18	0.278349	0.29578	0.242001	0.198143	0.0520383	0.0723358	0.200213	0.200213	0.330915	0.336995	0.278349	0.29578	0.130681	0.112149	0.0262793	0.0358786	0.150961	0.124733	0.416291	0.279032	0.469484	0.379163	0.0944115	0.121301	0.542343	0.421708	1.49557	0.943376	hira-stimul	28238
CDKN2C	5.3613	5.88276	10.0644	12.2516	3.12605	3.12856	1.60816	1.60816	2.59176	1.91959	5.3613	5.88276	5.43478	6.93441	1.57866	1.55177	1.21255	1.00188	3.26043	1.58942	1.0137	1.17877	0.294454	0.263782	0.226168	0.170308	0.608142	0.270183	hira-stimul	5943
CELF3	0.00775301	0.00298463	0.0194194	0.00954	0.00626373	0	0.00401653	0.00401653	0	0	0.00775301	0.00298463	0.0104865	0.00539964	0.00316318	0	0.00302846	0.0025023	0	0	1.35257	1.80915	0.407994	0	0.390618	0.838395	0	0	hira-indep	16757
CELSR2	0.0832869	0.104931	0.130809	0.170806	0.0489368	0.0752921	0.0941401	0.0941401	0.10772	0.105945	0.0832869	0.104931	0.0706369	0.0966762	0.0247131	0.0373449	0.0709816	0.0586493	0.135512	0.0877225	0.848115	0.921331	0.296722	0.355899	0.852255	0.558932	1.62705	0.836001	hira-stimul	25738
CENPF	4.96949	4.21646	3.97949	3.95428	3.27111	3.27042	4.27402	4.27402	4.75421	4.67707	4.96949	4.21646	2.14892	2.23812	1.65191	1.62213	3.22261	2.66271	5.9808	3.87261	0.432424	0.530806	0.33241	0.384713	0.648479	0.631505	1.2035	0.918451	hira-stimul	61383
CENPL	2.19644	2.08225	3.74959	3.79897	3.29305	3.69945	3.04535	3.04535	1.87689	2.07131	2.19644	2.08225	2.02478	2.15022	1.66299	1.83493	2.29619	1.89725	2.36113	1.71504	0.921846	1.03264	0.75713	0.881223	1.04542	0.911155	1.07498	0.82365	hira-stimul	25090
CEP104	0.258954	0.245897	0.295481	0.292053	0.258027	0.341022	0.256383	0.256383	0.30019	0.300721	0.258954	0.245897	0.15956	0.165302	0.130304	0.169147	0.193313	0.159727	0.377639	0.248997	0.61617	0.672241	0.503192	0.687877	0.746514	0.649567	1.45832	1.01261	hira-stimul	45153
CEP170	1.07858	1.01608	0.735397	0.757283	0.590586	0.585796	0.78927	0.78927	1.08972	1.0626	1.07858	1.01608	0.397114	0.428622	0.298246	0.290555	0.59511	0.491715	1.37087	0.879833	0.368183	0.421839	0.276517	0.285957	0.551753	0.483934	1.27099	0.865909	hira-stimul	130979
CEP350	1.71174	1.69652	1.13611	0.924117	1.39242	1.29017	1.33636	1.33636	1.75088	1.67495	1.71174	1.69652	0.613499	0.52305	0.703172	0.639924	1.00762	0.832552	2.20261	1.38686	0.358407	0.308308	0.410794	0.377198	0.58865	0.490741	1.28676	0.817473	hira-stimul	160108
CEP85	1.32809	1.26368	1.61707	1.18623	1.2824	1.08725	1.76535	1.76535	1.29833	1.46837	1.32809	1.26368	0.873218	0.671406	0.647612	0.539276	1.33107	1.09981	1.6333	1.21581	0.657499	0.53131	0.487627	0.42675	1.00225	0.870326	1.22981	0.962119	hira-stimul	44607
CEPT1	2.16724	2.27869	2.56411	2.00548	2.70735	2.34298	2.56329	2.56329	2.9405	2.80227	2.16724	2.27869	1.38462	1.1351	1.36721	1.16212	1.93272	1.59693	3.69915	2.32028	0.638886	0.498138	0.630854	0.509994	0.891789	0.70081	1.70685	1.01825	hira-stimul	45476
CERS2	1.18275	1.0429	1.93192	1.53667	1.35592	1.35852	1.57739	1.57739	1.26466	1.17741	1.18275	1.0429	1.04324	0.869755	0.68474	0.673826	1.18935	0.982714	1.59094	0.974895	0.882043	0.833978	0.578939	0.646108	1.00558	0.94229	1.34512	0.934793	hira-stimul	9831
CFH	0.072005	0.0852498	0.0896103	0.097796	0.141592	0.152808	0.0464527	0.0464527	0.0655026	0.0279333	0.072005	0.0852498	0.0483896	0.0553525	0.071504	0.0757928	0.0350253	0.02894	0.0824023	0.0231288	0.672031	0.649298	0.993042	0.889067	0.486429	0.339473	1.1444	0.271306	hira-stimul	95627
CGN	0.0999146	0.071432	0.0873164	0.0439085	0.0422828	0.0210988	0.0295781	0.0295781	0.0676898	0.0285319	0.0999146	0.071432	0.0471509	0.0248522	0.0213528	0.010465	0.0223019	0.0184272	0.0851538	0.0236244	0.471912	0.347914	0.213711	0.146503	0.223209	0.257968	0.852266	0.330726	hira-stimul	27306
CHD1L	2.77647	2.66619	2.10745	2.1239	3.62053	2.37179	3.45684	3.45684	2.89975	2.82905	2.77647	2.66619	1.13802	1.20213	1.82837	1.17641	2.60646	2.15361	3.64789	2.34245	0.409881	0.450878	0.658522	0.441232	0.938767	0.807749	1.31386	0.878577	hira-stimul	53153
CHD5	0.0257023	0.0191505	0.0193826	0.00918186	0.00535872	0.0120328	0.0137448	0.0137448	0.0170382	0.0404863	0.0257023	0.0191505	0.0104666	0.00519693	0.00270615	0.00596827	0.0103636	0.00856301	0.0214341	0.0335227	0.407224	0.271373	0.105288	0.311651	0.403216	0.447143	0.833935	1.75048	hira-inhib	78348
CHML	12.8006	14.7103	25.478	29.9219	18.6608	20.0706	15.5795	15.5795	9.14139	7.77646	12.8006	14.7103	13.7581	16.9358	9.4237	9.95502	11.7469	9.70603	11.4999	6.43891	1.0748	1.15129	0.736192	0.676738	0.917687	0.659812	0.898385	0.437714	hira-stimul	7066
CHRM3	0.0822571	0.084383	0.0301796	0.0379151	0.0217152	0.0216714	0.0417738	0.0417738	0.0794692	0.0744389	0.0822571	0.084383	0.016297	0.0214599	0.0109662	0.010749	0.0314974	0.0260251	0.0999723	0.0616354	0.198123	0.254316	0.133316	0.127384	0.382915	0.308416	1.21536	0.730424	hira-stimul	280345
CHTOP	9.05651	8.46044	15.7765	13.2533	13.249	11.2716	12.3239	12.3239	8.00254	8.17871	9.05651	8.46044	8.51931	7.50137	6.69075	5.59071	9.29222	7.67779	10.0672	6.77197	0.940684	0.88664	0.738777	0.660806	1.02603	0.907493	1.1116	0.800428	hira-stimul	12325
CITED4	1.86171	1.23968	3.36081	3.34336	0.487814	0.892522	1.05471	1.05471	0.874934	1.15722	1.86171	1.23968	1.81484	1.89234	0.246346	0.442691	0.795251	0.657084	1.10067	0.958178	0.974823	1.52648	0.132322	0.357101	0.427162	0.530044	0.591213	0.772924	hira-inhib	1291
CKS1B	6.31323	5.77311	13.1531	12.7306	5.65015	6.43569	7.6244	7.6244	5.12981	6.05149	6.31323	5.77311	7.10267	7.20552	2.85333	3.1921	5.7488	4.75	6.4533	5.01063	1.12505	1.24812	0.45196	0.552926	0.910595	0.82278	1.02219	0.867926	hira-stimul	4608
CLCC1	2.28053	2.04099	2.6957	2.11545	2.35349	2.31226	2.77266	2.77266	2.7946	2.62255	2.28053	2.04099	1.45568	1.19734	1.18851	1.14688	2.09059	1.72737	3.51561	2.17147	0.638307	0.586649	0.521156	0.561924	0.91671	0.846338	1.54157	1.06393	hira-stimul	33982
CLCN6	1.12001	1.12787	1.4156	1.33491	0.754579	0.830677	0.693153	0.693153	1.07626	1.08028	1.12001	1.12787	0.764424	0.755559	0.381062	0.412016	0.522637	0.431834	1.35394	0.894472	0.682515	0.669899	0.340231	0.365304	0.466636	0.382876	1.20886	0.793063	hira-stimul	36995
CLCNKA	0.0161589	0.0124412	0.00899423	0.031482	0.0261098	0.00868571	0.0111617	0.0111617	0.0255436	0	0.0161589	0.0124412	0.00485688	0.0178188	0.0131854	0.00430811	0.00841592	0.00695374	0.0321338	0	0.30057	1.43224	0.815987	0.346278	0.520823	0.558928	1.98862	0	hira-stimul	12060
CLCNKB	0.0383322	0.0332021	0.0160021	0.0294796	0	0.0154532	0.00992919	0.00992919	0.00757436	0.0205243	0.0383322	0.0332021	0.00864113	0.0166855	0	0.00766479	0.00748661	0.00618589	0.00952854	0.0169941	0.225428	0.502542	0	0.230852	0.195309	0.18631	0.248578	0.511839	hira-inhib	13557
CLIC4	0.94664	1.06122	0.931858	0.79861	1.7038	1.33555	0.888634	0.888634	0.989493	1.27753	0.94664	1.06122	0.503203	0.452013	0.860419	0.662433	0.67003	0.553619	1.24478	1.05779	0.531568	0.425937	0.908919	0.624218	0.707798	0.521682	1.31495	0.996772	hira-stimul	99056
CLK2	2.62412	2.6412	3.90645	3.29566	2.81596	2.46383	2.78774	2.78774	2.21359	2.31223	2.62412	2.6412	2.10948	1.86534	1.42206	1.22206	2.10196	1.73676	2.7847	1.91453	0.803882	0.706249	0.541919	0.462691	0.801014	0.657566	1.06119	0.72487	hira-stimul	10623
CLSPN	1.39912	1.53851	2.0955	1.823	2.88207	2.42306	3.38743	3.38743	0.82764	1.08684	1.39912	1.53851	1.13157	1.03182	1.45545	1.20184	2.55412	2.11037	1.04117	0.899904	0.808773	0.670661	1.04026	0.78117	1.82552	1.3717	0.744161	0.584919	hira-stimul	37839
CLSTN1	1.01308	1.00789	0.639651	0.62038	0.498025	0.613859	0.877688	0.877688	1.03361	0.97145	1.01308	1.00789	0.345412	0.351135	0.251503	0.304474	0.661777	0.5468	1.30028	0.804361	0.340952	0.348386	0.248255	0.302091	0.653232	0.542519	1.28349	0.798064	hira-stimul	95472
CMPK1	1.20988	1.29526	1.08126	1.0576	1.12551	1.08603	1.47392	1.47392	1.08409	1.54311	1.20988	1.29526	0.58388	0.598602	0.568383	0.538671	1.11134	0.918252	1.36379	1.2777	0.482594	0.462148	0.469784	0.415879	0.91855	0.708933	1.12721	0.986439	hira-stimul	45043
CNIH3	0.00261781	0.00161241	0.000874261	0.00257695	0	0	0.00108494	0.00108494	0.00165527	0	0.00261781	0.00161241	0.000472101	0.00145855	0	0	0.000818045	0.000675918	0.00208233	0	0.180342	0.90458	0	0	0.312492	0.419197	0.795447	0	hira-stimul	124071
CNIH4	0.990221	0.955149	1.69206	1.43534	1.29229	1.3604	1.02958	1.02958	1.31348	1.52143	0.990221	0.955149	0.913712	0.812402	0.652606	0.674758	0.776303	0.641428	1.65236	1.25974	0.922736	0.85055	0.659051	0.706443	0.78397	0.671548	1.66868	1.3189	hira-stimul	19101
CNKSR1	0.0838515	0.161399	0.15752	0.103179	0.0592762	0.101411	0.0651601	0.0651601	0.057991	0.148159	0.0838515	0.161399	0.0850608	0.0583993	0.0299345	0.0502999	0.0491307	0.0405947	0.0729527	0.122676	1.01442	0.361832	0.356994	0.311649	0.585925	0.251518	0.870022	0.760077	hira-stimul	12395
CNN3	0.943361	0.979359	1.24514	1.21104	2.38186	1.78391	1.21344	1.21344	0.839039	0.747418	0.943361	0.979359	0.672376	0.685449	1.20284	0.884819	0.914934	0.755973	1.05551	0.618862	0.712745	0.699895	1.27506	0.903468	0.969866	0.771906	1.11888	0.631905	hira-stimul	30229
CNR2	0.00330092	0.00127073	0	0	0.00266684	0.00133073	0	0	0.00260901	0	0.00330092	0.00127073	0	0	0.00134675	0.000660042	0	0	0.00328213	0	0	0	0.407994	0.51942	0	0	0.994309	0	hira-stimul	39358
CNST	1.24585	1.47509	1.34138	1.36414	1.57371	1.57559	1.51641	1.51641	1.33871	1.35889	1.24585	1.47509	0.724345	0.772103	0.794724	0.781493	1.14337	0.944723	1.6841	1.12516	0.581406	0.523428	0.637897	0.529793	0.917745	0.640451	1.35177	0.762774	hira-stimul	102246
COG2	1.33621	1.41992	1.63979	1.66129	1.92886	2.10698	1.9396	1.9396	1.37299	1.61017	1.33621	1.41992	0.885487	0.94029	0.974074	1.04506	1.46246	1.20837	1.72722	1.33322	0.662685	0.662213	0.728983	0.736001	1.09448	0.851013	1.29263	0.938941	hira-stimul	51530
COL11A1	0.00139979	0.00215547	0.000467485	0.00516729	0.00452361	0.00948043	0.00493119	0.00493119	0.00575318	0.00623578	0.00139979	0.00215547	0.000252442	0.00292469	0.00228442	0.00470229	0.00371812	0.00307213	0.0072375	0.00516323	0.180343	1.35687	1.63198	2.18156	2.6562	1.42527	5.17042	2.39541	hira-stimul	232030
COL16A1	0.19267	0.150268	0.116992	0.113921	0.0262802	0.0423671	0.120556	0.120556	0.211617	0.165059	0.19267	0.150268	0.0631757	0.0644793	0.0132715	0.0210141	0.0908992	0.0751064	0.266214	0.136669	0.327896	0.429095	0.068882	0.139844	0.471787	0.499816	1.38171	0.909501	hira-stimul	51921
COL24A1	0.0372534	0.0488186	0.0289453	0.0409753	0.022358	0.0334694	0.0247349	0.0247349	0.0274016	0.0342594	0.0372534	0.0488186	0.0156305	0.023192	0.0112908	0.0166008	0.0186501	0.0154098	0.0344712	0.0283668	0.419571	0.475065	0.303081	0.340051	0.500629	0.315655	0.925317	0.581065	hira-stimul	427206
COL9A2	0.00774379	0.00596214	0	0.0190573	0.00625626	0.00312182	0.00802349	0.00802349	0.0183618	0.00995104	0.00774379	0.00596214	0	0.0107864	0.00315941	0.00154842	0.00604971	0.00499863	0.0230991	0.00823946	0	1.80915	0.407993	0.259709	0.781234	0.838396	2.98292	1.38196	hira-stimul	16777
COPA	3.12167	3.44037	3.3363	3.44856	3.88703	4.05158	3.15848	3.15848	2.95479	3.63634	3.12167	3.44037	1.8016	1.95188	1.96295	2.00958	2.38149	1.96773	3.71713	3.01089	0.577128	0.567347	0.628814	0.584118	0.762891	0.571954	1.19075	0.875164	hira-stimul	54978
CORT	0.28647	0.240765	0.379765	0.22872	0.643089	0.550107	0.471282	0.471282	0.717294	0.487085	0.28647	0.240765	0.205073	0.129456	0.32476	0.272853	0.355347	0.293609	0.902356	0.403306	0.715862	0.537684	1.13366	1.13328	1.24043	1.21948	3.14991	1.6751	hira-stimul	2285
CPSF3L	0.422068	0.432007	0.721367	0.60489	0.417213	0.612547	0.740858	0.740858	0.439565	0.484944	0.422068	0.432007	0.389538	0.342368	0.210693	0.303823	0.558607	0.461555	0.552973	0.401534	0.922928	0.792505	0.499191	0.703283	1.3235	1.0684	1.31015	0.929461	hira-stimul	13082
CPT2	0.723835	0.611697	1.34909	1.129	0.578885	0.730196	0.587105	0.587105	0.832163	0.629498	0.723835	0.611697	0.728509	0.639014	0.292337	0.362177	0.442677	0.365766	1.04686	0.521224	1.00646	1.04466	0.403872	0.592086	0.611572	0.597954	1.44627	0.852096	hira-stimul	17769
CR1	0.0031222	0.00274727	0.00521356	0.0049395	0.00576559	0.00611359	0.00369711	0.00369711	0.00352536	0.00305687	0.0031222	0.00274727	0.00281532	0.00279576	0.00291162	0.00303234	0.00278762	0.0023033	0.0044349	0.00253109	0.901711	1.01765	0.932555	1.10377	0.892839	0.838396	1.42044	0.92131	hira-stimul	145638
CR1L	0.000826668	0.000636473	0.0041412	0.00101721	0	0.00133305	0.00428263	0.00428263	0	0.00424919	0.000826668	0.000636473	0.00223625	0.000575741	0	0.000661193	0.0032291	0.00266808	0	0.00351833	2.70513	0.90458	0	1.03884	3.90617	4.19197	0	5.52785	hira-inhib	78579
CRABP2	0.237005	0.120825	0.0524096	0.141608	0.266574	0.26993	0.455276	0.455276	0.0661527	0.107553	0.237005	0.120825	0.0283012	0.0801501	0.13462	0.133885	0.343278	0.283637	0.0832201	0.0890539	0.119412	0.663357	0.568004	1.10809	1.4484	2.3475	0.351132	0.737048	hira-inhib	6209
CRB1	0.287632	0.319789	0.570572	0.458848	0.38744	0.333532	0.144372	0.144372	0.278383	0.14028	0.287632	0.319789	0.308109	0.259708	0.195657	0.165432	0.108856	0.0899438	0.350206	0.116152	1.07119	0.812123	0.680234	0.517316	0.378458	0.28126	1.21755	0.363214	hira-stimul	210252
CREB3L4	0.373442	0.336091	0.707855	0.496775	0.46385	0.398751	0.338866	0.338866	0.207413	0.242271	0.373442	0.336091	0.382242	0.281175	0.234244	0.19778	0.255505	0.211114	0.260926	0.2006	1.02356	0.836603	0.627257	0.588473	0.684189	0.628144	0.698704	0.596863	hira-stimul	6436
CREG1	1.07537	1.25365	2.99	3.2578	2.49986	3.19827	2.78028	2.78028	1.0825	1.48443	1.07537	1.25365	1.6146	1.84391	1.26243	1.58634	2.09633	1.73211	1.36179	1.22911	1.50144	1.47084	1.17395	1.26538	1.9494	1.38166	1.26634	0.980424	hira-stimul	12806
CROCC	0.0776501	0.0676254	0.0297587	0.0501233	0.0431939	0.0390014	0.0695735	0.0695735	0.0563432	0.0856901	0.0776501	0.0676254	0.0160697	0.0283698	0.0218129	0.0193447	0.0524584	0.0433443	0.0708797	0.0709514	0.20695	0.419514	0.280913	0.286057	0.675574	0.640947	0.912809	1.04918	hira-inhib	51030
CROCCP2	0.267003	0.256965	0.309161	0.221136	0.231988	0.289798	0.290459	0.290459	0.25162	0.378298	0.267003	0.256965	0.166947	0.125163	0.117154	0.14374	0.219006	0.180956	0.316538	0.313231	0.625262	0.487082	0.438774	0.559375	0.820238	0.704205	1.18552	1.21896	hira-indep	12651
CROCCP3	0.205679	0.237537	0.197484	0.203564	0.315723	0.209366	0.269049	0.269049	0.251979	0.312761	0.205679	0.237537	0.106641	0.115217	0.15944	0.103846	0.202863	0.167618	0.31699	0.258966	0.518484	0.48505	0.775189	0.437176	0.986309	0.705648	1.54119	1.09021	hira-stimul	25266
CRTC2	0.788643	0.919769	1.36267	1.25839	0.905332	1.03939	1.14315	1.14315	1.12173	0.95649	0.788643	0.919769	0.735842	0.712249	0.457193	0.515537	0.861935	0.712182	1.41114	0.791974	0.933048	0.774378	0.579721	0.560508	1.09293	0.774306	1.78932	0.861057	hira-stimul	10985
CRYZ	0.293141	0.404822	0.446764	0.4151	0.349608	0.384543	0.368814	0.368814	0.33835	0.394635	0.293141	0.404822	0.241253	0.234947	0.176552	0.190733	0.278086	0.229771	0.425644	0.326758	0.822992	0.58037	0.602277	0.471154	0.948642	0.567586	1.45201	0.807164	hira-stimul	27921
CSDE1	8.72886	8.60729	10.2384	10.8932	12.1412	11.5858	11.071	11.071	7.97261	7.88529	8.72886	8.60729	5.52874	6.16555	6.13131	5.74656	8.34753	6.89723	10.0295	6.52902	0.633386	0.716317	0.702418	0.667638	0.956314	0.801325	1.14901	0.758545	hira-stimul	41138
CSF1	0.286808	0.229219	0.329924	0.262725	0.077238	0.0770823	0.227828	0.227828	0.24684	0.267546	0.286808	0.229219	0.178159	0.148702	0.0390052	0.0382328	0.171782	0.141937	0.310525	0.221528	0.621178	0.648735	0.135998	0.166796	0.598945	0.619219	1.08269	0.966447	hira-stimul	20384
CSMD2	0.000298965	0.000153454	0.000332816	0.000980998	0.000483073	8.03499e-05	0.000103255	0.000103255	0	8.53737e-05	0.000298965	0.000153454	0.000179721	0.000555245	0.000243952	3.98536e-05	7.78543e-05	6.43279e-05	0	7.06894e-05	0.601143	3.61831	0.815988	0.25971	0.260413	0.4192	0	0.460655	hira-inhib	651835
CSRP1	7.02508	6.24555	13.0458	13.6648	9.0398	8.3237	6.16411	6.16411	5.1381	4.16252	7.02508	6.24555	7.04473	7.73428	4.5651	4.12856	4.64774	3.84024	6.46373	3.44657	1.0028	1.23837	0.649829	0.661039	0.661592	0.614876	0.920093	0.551844	hira-stimul	23730
CTBS	0.450088	0.459735	0.766808	0.688544	0.378371	0.514921	0.299343	0.299343	0.509581	0.45593	0.450088	0.459735	0.414076	0.389716	0.191077	0.255401	0.225705	0.186491	0.641053	0.37751	0.91999	0.847697	0.424533	0.555539	0.501468	0.405648	1.42428	0.821147	hira-stimul	21360
CTH	2.3003	4.12261	5.5761	8.05044	4.21545	5.82199	3.27663	3.27663	2.62146	3.81698	2.3003	4.12261	3.01109	4.55655	2.1288	2.88771	2.47058	2.04134	3.2978	3.16046	1.309	1.10526	0.925445	0.700456	1.07402	0.495157	1.43364	0.766616	hira-stimul	28634
CTNNBIP1	0.101657	0.0693925	0.13475	0.0631886	0.0999099	0.064219	0.0998993	0.0998993	0.127564	0.117614	0.101657	0.0693925	0.072765	0.0357647	0.0504545	0.0318526	0.0753241	0.0622373	0.160476	0.0973844	0.715789	0.515398	0.496321	0.459021	0.740963	0.896887	1.5786	1.40338	hira-stimul	61983
CTPS	9.54947	8.87813	12.2806	12.7242	13.454	14.126	13.0187	13.0187	8.31766	8.53395	9.54947	8.87813	6.63152	7.2019	6.79427	7.0065	9.8161	8.11065	10.4636	7.06611	0.694439	0.811195	0.711481	0.789186	1.02792	0.913554	1.09573	0.795901	hira-stimul	33229
CTRC	0.0158127	0.0304366	0.039607	0.0681009	0.153303	0.0635022	0.0655355	0.0655355	0.0124982	0.0135466	0.0158127	0.0304366	0.0213878	0.0385451	0.077418	0.0314971	0.0494138	0.0408286	0.0157227	0.0112166	1.35257	1.26641	4.89594	1.03484	3.12494	1.34143	0.994311	0.368523	hira-stimul	8216
CTSK	0.276104	0.298114	0.132995	0.182939	0.197328	0.248303	0.239737	0.239737	0.310558	0.267065	0.276104	0.298114	0.0718173	0.103543	0.0996506	0.123158	0.180762	0.149356	0.390682	0.22113	0.26011	0.347328	0.360917	0.413125	0.654687	0.501003	1.41498	0.741763	hira-stimul	12234
CTSS	0.0817388	0.117475	0.0667286	0.0849332	0.108595	0.287049	0.254073	0.254073	0.172281	0.553974	0.0817388	0.117475	0.0360334	0.0480722	0.0548405	0.142376	0.191571	0.158287	0.216729	0.45869	0.440836	0.409212	0.670923	1.21197	2.3437	1.34741	2.65149	3.90458	hira-inhib	35762
CTTNBP2NL	1.52432	1.32978	1.39704	1.03193	1.95105	1.35067	1.20034	1.20034	2.37327	1.74086	1.52432	1.32978	0.754402	0.584072	0.98528	0.669932	0.905056	0.747812	2.98557	1.44143	0.49491	0.439225	0.646374	0.503792	0.593744	0.562358	1.95863	1.08396	hira-stimul	64987
CYB561D1	0.633573	0.560772	1.06675	1.21032	0.85012	0.981107	0.878307	0.878307	0.528976	0.721028	0.633573	0.560772	0.576045	0.685041	0.429311	0.486629	0.662243	0.547185	0.665452	0.597011	0.909201	1.2216	0.677602	0.867784	1.04525	0.975771	1.05032	1.06462	hira-indep	6406
CYB5R1	0.74527	0.586439	1.58571	1.58265	0.893452	0.804424	0.88428	0.88428	0.570052	0.679657	0.74527	0.586439	0.856283	0.89578	0.451193	0.398994	0.666747	0.550906	0.717125	0.562756	1.14896	1.52749	0.605409	0.680368	0.894638	0.93941	0.962236	0.959616	hira-indep	5404
CYB5RL	0.126543	0.104646	0.121305	0.10669	0.094662	0.075577	0.13597	0.13597	0.111131	0.120453	0.126543	0.104646	0.0655047	0.0603865	0.0478043	0.0374862	0.102521	0.0847093	0.139803	0.0997351	0.517648	0.577055	0.377771	0.358219	0.81017	0.809484	1.10478	0.953071	hira-stimul	27720
CYP4A11	0.010553	0.0040625	0	0.0259706	0.00852582	0.00425431	0.0109341	0.0109341	0.0166819	0.0135609	0.010553	0.0040625	0	0.0146994	0.00430554	0.00211014	0.00824431	0.00681194	0.0209858	0.0112284	0	3.6183	0.407992	0.519419	0.781229	1.67679	1.98861	2.76392	hira-inhib	12311
CYP4X1	0.0215064	0.0128787	0.00798046	0.0147019	0.00772229	0.00578004	0.00495181	0.00495181	0.0264419	0.0184243	0.0215064	0.0128787	0.00430945	0.00832128	0.00389976	0.0028669	0.00373366	0.00308498	0.0332639	0.0152553	0.20038	0.646127	0.18133	0.222608	0.173607	0.239541	1.5467	1.18454	hira-stimul	27184
CYR61	60.0815	39.8276	124.583	106.279	80.2468	48.6259	31.3134	31.3134	36.3354	18.905	60.0815	39.8276	67.2748	60.1539	40.5246	24.1184	23.6103	19.5082	45.7099	15.6533	1.11973	1.51036	0.674494	0.605571	0.392971	0.489817	0.760799	0.393027	hira-stimul	3205
DAB1	0.00222988	0.0025553	0.0013855	0.00268004	8.37926e-05	0.000543553	0.000268654	0.000268654	0.00188544	0.00191032	0.00222988	0.0025553	0.00074817	0.0015169	4.23153e-05	0.000269602	0.000202565	0.000167371	0.00237188	0.00158174	0.33552	0.59363	0.0189765	0.105507	0.0908413	0.0654997	1.06368	0.619006	hira-stimul	1252633
DAP3	1.55503	1.4417	1.83612	1.49714	1.8377	1.97354	1.98737	1.98737	1.7094	1.99992	1.55503	1.4417	0.991505	0.847381	0.928038	0.978876	1.49848	1.23813	2.15043	1.65593	0.637611	0.587765	0.596798	0.678973	0.963632	0.8588	1.38288	1.1486	hira-stimul	49919
DARS2	0.769556	0.705494	1.15908	0.983628	0.994291	0.859066	0.742845	0.742845	0.770167	0.653618	0.769556	0.705494	0.625903	0.556733	0.502117	0.426097	0.560105	0.462792	0.96887	0.541196	0.81333	0.78914	0.652476	0.603969	0.727829	0.655984	1.259	0.767116	hira-stimul	33886
DBT	0.81028	0.792917	0.889383	0.706185	0.708837	0.750668	0.729349	0.729349	0.799527	0.798504	0.81028	0.792917	0.480267	0.399701	0.357963	0.372331	0.549929	0.454384	1.0058	0.661161	0.592717	0.504089	0.441777	0.469572	0.67869	0.573054	1.24131	0.833834	hira-stimul	62932
DCAF6	2.9032	2.49765	1.54893	1.17985	1.41287	1.08745	1.27583	1.27583	3.29429	2.27872	2.9032	2.49765	0.836422	0.667795	0.713499	0.539375	0.961976	0.794842	4.14422	1.88678	0.288104	0.267369	0.245763	0.215953	0.33135	0.318236	1.42747	0.755422	hira-stimul	139287
DCAF8	3.04603	2.74376	4.1238	3.09681	5.29439	4.38819	3.18948	3.18948	3.2523	2.81657	3.04603	2.74376	2.22685	1.75279	2.67367	2.17654	2.40487	1.98705	4.09139	2.33212	0.731067	0.638829	0.877755	0.79327	0.789509	0.724205	1.34319	0.849972	hira-stimul	46846
DCDC2B	0.0182905	0.0140823	0.0305421	0.0341922	0	0.0221209	0.0189511	0.0189511	0	0.023504	0.0182905	0.0140823	0.0164927	0.0193528	0	0.010972	0.0142891	0.0118065	0	0.0194613	0.90171	1.37426	0	0.779132	0.781232	0.838395	0	1.38197	hira-inhib	7103
DCLRE1B	1.14494	1.05782	2.6026	2.33577	1.76646	1.42938	2.05114	2.05114	0.89911	0.961874	1.14494	1.05782	1.4054	1.32205	0.892062	0.708972	1.54656	1.27786	1.13108	0.796432	1.22749	1.24978	0.779135	0.67022	1.35078	1.20801	0.987895	0.752899	hira-stimul	8794
DCST1	0.00758641	0.00584099	0.00633404	0.00466751	0.00612913	0.0183503	0.00393022	0.00393022	0.00599624	0.00324961	0.00758641	0.00584099	0.00342038	0.00264181	0.00309521	0.00910175	0.00296339	0.00244853	0.00754327	0.00269068	0.450856	0.452288	0.407994	1.55825	0.390618	0.419197	0.994314	0.460654	hira-stimul	17125
DCST2	0.0170328	0.0229495	0.0355524	0.0104793	0.0137609	0.0137332	0.02206	0.02206	0.0269251	0.0218877	0.0170328	0.0229495	0.0191983	0.00593128	0.00694925	0.00681167	0.0166332	0.0137434	0.0338718	0.018123	1.12714	0.258449	0.407992	0.296811	0.976542	0.598853	1.98862	0.789691	hira-stimul	15255
DDAH1	1.28102	1.05471	0.855548	0.716272	1.62804	1.13155	1.08618	1.08618	2.12418	1.85241	1.28102	1.05471	0.461996	0.40541	0.82216	0.561249	0.81898	0.67669	2.67222	1.5338	0.360647	0.38438	0.641801	0.532136	0.639318	0.641589	2.08601	1.45423	hira-stimul	259879
DDI2	1.29327	1.23373	1.53712	1.21047	1.54431	1.65768	1.83035	1.83035	1.64865	1.8441	1.29327	1.23373	0.830045	0.685126	0.779877	0.822209	1.38008	1.14031	2.074	1.52691	0.641819	0.555329	0.603027	0.666442	1.06713	0.924277	1.60369	1.23764	hira-stimul	42411
DDOST	0.936713	0.925795	1.59744	1.56952	0.944629	1.03914	1.16328	1.16328	0.777124	1.05289	0.936713	0.925795	0.862618	0.888348	0.477038	0.515413	0.877113	0.724723	0.977622	0.871793	0.920899	0.959552	0.509268	0.556725	0.936373	0.782812	1.04367	0.94167	hira-indep	9778
DDR2	1.84843	1.8195	0.893293	0.874802	1.28274	1.01056	1.10674	1.10674	2.16096	2.08242	1.84843	1.8195	0.482378	0.495138	0.647784	0.501238	0.834482	0.689499	2.71849	1.72424	0.260966	0.272129	0.350451	0.275481	0.451454	0.37895	1.4707	0.947647	hira-stimul	148020
DDX20	2.69354	2.38615	4.88613	5.70032	5.0126	5.28075	4.57249	4.57249	2.0178	2.63651	2.69354	2.38615	2.63851	3.22638	2.53136	2.61925	3.44766	2.84866	2.53839	2.18303	0.97957	1.35213	0.93979	1.09769	1.27997	1.19383	0.9424	0.914876	hira-indep	12010
DDX59	2.09144	2.03428	3.31319	3.18345	2.91087	2.93321	2.25283	2.25283	1.84709	2.08777	2.09144	2.03428	1.78912	1.80183	1.46999	1.45487	1.69863	1.40351	2.32364	1.72867	0.85545	0.885735	0.70286	0.715178	0.812184	0.689931	1.11102	0.849772	hira-stimul	25962
DEDD	1.31471	1.26421	2.31576	2.08124	2.0795	1.51623	1.40806	1.40806	1.28905	1.31639	1.31471	1.26421	1.25051	1.17798	1.05015	0.75205	1.06168	0.877221	1.62162	1.08997	0.951168	0.931793	0.798767	0.594877	0.807537	0.693889	1.23345	0.862176	hira-stimul	11710
DEGS1	3.40068	2.95327	7.76657	6.29059	4.42525	3.62003	3.65807	3.65807	2.39808	2.35754	3.40068	2.95327	4.19395	3.56047	2.23475	1.79553	2.75818	2.27898	3.01678	1.95204	1.23327	1.2056	0.657148	0.607982	0.811069	0.771679	0.887112	0.660977	hira-stimul	10215
DEM1	0.383815	0.417742	1.08721	1.16065	0.782286	0.982616	0.873528	0.873528	0.580591	0.579235	0.383815	0.417742	0.587093	0.656928	0.395054	0.487378	0.65864	0.544208	0.730383	0.479607	1.52963	1.57257	1.02928	1.1667	1.71604	1.30274	1.90296	1.14809	hira-stimul	7782
DENND1B	0.686151	0.570978	0.270422	0.252419	0.217874	0.177581	0.187687	0.187687	0.740714	0.543244	0.686151	0.570978	0.146028	0.142869	0.110026	0.0880802	0.141516	0.116929	0.931818	0.449806	0.212822	0.250218	0.160353	0.154262	0.206246	0.204787	1.35804	0.787782	hira-stimul	270745
DENND2C	0.101763	0.141137	0.112862	0.162596	0.321496	0.303704	0.263595	0.263595	0.166867	0.316187	0.101763	0.141137	0.0609455	0.0920293	0.162355	0.150637	0.198751	0.16422	0.209919	0.261803	0.598896	0.652057	1.59543	1.06731	1.95307	1.16355	2.06282	1.85496	hira-stimul	85537
DENND2D	0.0289112	0.0111298	0.0241385	0.0237167	0.00778587	0.0116553	0.0299555	0.0299555	0.0228512	0.02064	0.0289112	0.0111298	0.0130348	0.0134237	0.00393186	0.00578103	0.0225864	0.0186623	0.0287468	0.0170899	0.450856	1.2061	0.135998	0.519419	0.781235	1.67678	0.994314	1.53551	hira-inhib	13481
DENND4B	0.692015	0.736604	0.999389	0.963192	0.525478	0.667719	1.18326	1.18326	0.651572	0.628478	0.692015	0.736604	0.53967	0.545167	0.265366	0.331189	0.892178	0.737171	0.819678	0.52038	0.779853	0.740108	0.383469	0.449616	1.28925	1.00077	1.18448	0.706458	hira-stimul	17178
DEPDC1	1.98002	1.70598	2.9615	2.34027	1.90317	1.62973	1.32177	1.32177	2.10301	1.93555	1.98002	1.70598	1.59921	1.32459	0.961101	0.808346	0.996615	0.823463	2.64559	1.60264	0.807674	0.776441	0.4854	0.473831	0.503336	0.482692	1.33614	0.939422	hira-stimul	22965
DFFA	0.995121	0.795317	1.30948	0.944984	1.10108	0.976767	1.29594	1.29594	0.726689	0.908465	0.995121	0.795317	0.707119	0.534861	0.556045	0.484476	0.977139	0.807371	0.914175	0.752209	0.710586	0.672513	0.558772	0.609161	0.98193	1.01516	0.918657	0.945798	hira-indep	12011
DFFB	0.159229	0.198995	0.254327	0.161856	0.104406	0.0986133	0.155417	0.155417	0.1751	0.195719	0.159229	0.198995	0.137337	0.0916105	0.052725	0.0489122	0.117184	0.0968248	0.220276	0.162055	0.86251	0.460366	0.331127	0.245796	0.735949	0.486569	1.38339	0.814369	hira-stimul	28149
DHCR24	2.27707	2.08713	2.27714	1.79637	2.4132	1.97715	1.6363	1.6363	2.0839	1.71883	2.27707	2.08713	1.22966	1.01675	1.21867	0.980666	1.23377	1.01941	2.62155	1.42319	0.540017	0.48715	0.53519	0.469864	0.541824	0.488429	1.15128	0.681889	hira-stimul	37622
DHDDS	0.862276	0.885612	0.928403	0.960655	1.05437	1.03343	1.22112	1.22112	0.839419	1.0068	0.862276	0.885612	0.501338	0.543731	0.532457	0.512581	0.920724	0.760758	1.05599	0.83363	0.581412	0.61396	0.617502	0.578788	1.06778	0.859019	1.22465	0.941304	hira-stimul	39023
DHRS3	1.41827	1.01657	1.04378	1.03654	0.303003	0.290843	0.423675	0.423675	0.726674	0.62359	1.41827	1.01657	0.563641	0.586682	0.153017	0.144258	0.319451	0.26395	0.914156	0.516333	0.397415	0.577119	0.10789	0.141907	0.22524	0.259647	0.644557	0.507916	hira-stimul	49882
DHX9	11.6477	11.9695	11.6258	12.4399	12.7792	12.4067	14.7843	14.7843	9.43901	10.1031	11.6477	11.9695	6.27793	7.04098	6.4535	6.15372	11.1474	9.21062	11.8743	8.36537	0.538985	0.588244	0.554058	0.514117	0.957044	0.769507	1.01945	0.69889	hira-stimul	48679
DIEXF	2.64448	2.82898	4.0861	4.48542	8.43762	7.53634	5.58804	5.58804	2.37708	3.1242	2.64448	2.82898	2.20649	2.53875	4.261	3.73802	4.21338	3.48135	2.99037	2.58684	0.834377	0.897407	1.61128	1.32133	1.59327	1.2306	1.1308	0.914406	hira-stimul	29599
DIRAS3	0.0134881	0.0311545	0.0450458	0	0	0.0108752	0	0	0.0639652	0.0462205	0.0134881	0.0311545	0.0243247	0	0	0.0053941	0	0	0.0804682	0.0382706	1.80342	0	0	0.17314	0	0	5.96587	1.22841	hira-stimul	4816
DISC1	0.0399665	0.041511	0.0227693	0.0215999	0.046851	0.0245156	0.0162392	0.0162392	0.071602	0.0694177	0.0399665	0.041511	0.0122954	0.0122255	0.0236598	0.0121597	0.0122444	0.010117	0.0900753	0.0574779	0.307643	0.294513	0.59199	0.292928	0.306366	0.243719	2.25377	1.38464	hira-stimul	414459
DISC2	0.100142	0.0771018	0.13935	0.102686	0.0809053	0.188398	0.190224	0.190224	0.131919	0.0428953	0.100142	0.0771018	0.075249	0.0581203	0.0408572	0.0934454	0.143429	0.11851	0.165954	0.0355173	0.751423	0.753812	0.407992	1.21197	1.43226	1.53705	1.65719	0.460655	hira-stimul	3892
DISP1	0.948988	1.03213	0.679537	0.765351	0.637211	0.528392	0.490741	0.490741	1.01658	0.752385	0.948988	1.03213	0.36695	0.433189	0.321792	0.262082	0.370019	0.305732	1.27886	0.622975	0.386675	0.419704	0.339089	0.253924	0.389909	0.296214	1.3476	0.603582	hira-stimul	190907
DKFZP564C196	0.111121	0.121577	0.205085	0.401064	0.189	0.193335	0.121194	0.121194	0.083206	0.0751545	0.111121	0.121577	0.110746	0.227002	0.095445	0.0958942	0.0913803	0.0755039	0.104673	0.0622279	0.996624	1.86715	0.858929	0.788752	0.822349	0.621037	0.941974	0.51184	hira-stimul	11107
DLEU2L	3.44983	2.59458	1.45023	1.64011	2.40708	2.24418	2.20902	2.20902	2.72671	2.21658	3.44983	2.59458	0.783124	0.928302	1.21558	1.11311	1.6656	1.37622	3.4302	1.83533	0.227004	0.357785	0.352358	0.429015	0.482807	0.530421	0.99431	0.70737	hira-stimul	1657
DMAP1	0.692102	0.837362	1.47089	1.41569	1.04569	0.891393	0.939178	0.939178	0.610969	0.69302	0.692102	0.837362	0.794281	0.801281	0.528073	0.442131	0.70814	0.585108	0.768599	0.573821	1.14764	0.956911	0.762999	0.528005	1.02317	0.698751	1.11053	0.685272	hira-stimul	7227
DMBX1	0.134974	0.1732	0.165283	0.110723	0.0872374	0.130592	0.139849	0.139849	0.0853459	0.115631	0.134974	0.1732	0.0892528	0.0626692	0.0440549	0.0647736	0.105446	0.0871259	0.107365	0.0957425	0.661259	0.361832	0.326395	0.373982	0.781233	0.503037	0.795451	0.552786	hira-stimul	7219
DNAH14	0.269854	0.353554	0.258911	0.254103	0.292328	0.276235	0.375473	0.375473	0.417834	0.420889	0.269854	0.353554	0.139812	0.143822	0.147626	0.137013	0.283107	0.23392	0.525635	0.348496	0.518102	0.40679	0.547057	0.387529	1.04911	0.661624	1.94785	0.985694	hira-stimul	469641
DNAJB4	4.92446	4.27322	11.4526	12.4742	5.90766	7.04662	3.41467	3.41467	3.13207	1.8955	4.92446	4.27322	6.1844	7.0604	2.98337	3.49512	2.57466	2.12734	3.94014	1.56947	1.25585	1.65224	0.605826	0.817913	0.522831	0.497831	0.800117	0.367281	hira-stimul	12360
DNAJC11	1.58036	1.29942	1.28901	1.18706	1.6781	1.51544	1.60564	1.60564	1.47497	1.52306	1.58036	1.29942	0.696065	0.671876	0.84744	0.751658	1.21065	1.00031	1.85551	1.26109	0.440447	0.517058	0.536233	0.578457	0.766061	0.769816	1.17411	0.970505	hira-stimul	67739
DNAJC16	0.871078	1.05901	0.989134	0.933577	0.694957	0.671988	0.640399	0.640399	1.12529	1.09048	0.871078	1.05901	0.534132	0.528405	0.350953	0.333306	0.482861	0.398969	1.41561	0.902917	0.613185	0.498961	0.402895	0.314734	0.554326	0.376737	1.62513	0.852605	hira-stimul	44877
DNAJC6	0.840006	0.751652	0.333801	0.262341	0.950934	0.686763	0.852283	0.852283	0.970967	0.851575	0.840006	0.751652	0.180253	0.148485	0.480222	0.340634	0.642621	0.530972	1.22148	0.705104	0.214585	0.197545	0.571688	0.453181	0.76502	0.706407	1.45413	0.938073	hira-stimul	151123
DNAJC8	1.342	1.36615	1.78485	1.59603	1.79743	1.60028	1.6622	1.6622	1.22174	1.29279	1.342	1.36615	0.963819	0.903353	0.907702	0.793739	1.2533	1.03555	1.53695	1.07043	0.718196	0.66124	0.67638	0.581004	0.933904	0.758007	1.14527	0.783538	hira-stimul	32753
DNALI1	0.00653575	0.00503204	0	0.00804217	0	0	0	0	0	0	0.00653575	0.00503204	0	0.00455187	0	0	0	0	0	0	0	0.904577	0	0	0	0	0	0	hira-indep	9939
DNM3	0.227005	0.223727	0.0866007	0.0978197	0.0891284	0.0959178	0.0915616	0.0915616	0.224372	0.202069	0.227005	0.223727	0.0467644	0.055366	0.0450098	0.0475752	0.0690374	0.0570429	0.28226	0.167313	0.206006	0.247471	0.198277	0.212649	0.304123	0.254966	1.24341	0.747845	hira-stimul	571237
DNM3OS	0.010769	0.00829135	0	0	0	0	0	0	0.0170235	0.00922572	0.010769	0.00829135	0	0	0	0	0	0	0.0214156	0.0076389	0	0	0	0	0	0	1.98863	0.921309	hira-stimul	6252
DNTTIP2	4.61754	4.28876	8.25379	8.12794	9.60897	9.65695	8.92074	8.92074	3.62332	4.38062	4.61754	4.28876	4.45705	4.60041	4.85253	4.78985	6.72624	5.55762	4.55814	3.62715	0.965243	1.07267	1.05089	1.11684	1.45667	1.29586	0.987135	0.845735	hira-stimul	9749
DOCK7	0.437182	0.423964	0.219641	0.214224	0.25075	0.195531	0.329066	0.329066	0.439629	0.516519	0.437182	0.423964	0.118606	0.121251	0.126629	0.0969834	0.248116	0.205008	0.553053	0.427678	0.271297	0.285993	0.289648	0.228754	0.567534	0.483551	1.26504	1.00876	hira-stimul	233573
DPH2	0.402281	0.634201	1.21553	1.22572	0.897633	0.895823	1.44891	1.44891	0.423945	0.640026	0.402281	0.634201	0.656386	0.693758	0.453305	0.444328	1.09248	0.902671	0.533323	0.529942	1.63166	1.09391	1.12684	0.700611	2.71571	1.42332	1.32575	0.835605	hira-stimul	3391
DPH5	1.04665	1.15002	1.59778	1.25909	1.35179	1.33312	0.976566	0.976566	1.47573	1.36574	1.04665	1.15002	0.862801	0.712645	0.682654	0.661228	0.736331	0.608401	1.85647	1.13083	0.824345	0.61968	0.652228	0.57497	0.703512	0.529035	1.77372	0.983316	hira-stimul	36183
DPM3	0.753489	0.396932	1.03305	1.93972	0.166605	0.700249	0.427333	0.427333	0.488978	0.441663	0.753489	0.396932	0.557847	1.09788	0.0841355	0.347324	0.322209	0.266228	0.615134	0.365697	0.740352	2.76592	0.111661	0.87502	0.427623	0.670716	0.816381	0.921309	hira-inhib	630
DPT	0.0153985	0.0296393	0.0128565	0.0521063	0.0155507	0.0155194	0.00398868	0.00398868	0.0243417	0.0148407	0.0153985	0.0296393	0.00694251	0.0294922	0.0078531	0.00769762	0.00300746	0.00248495	0.0306219	0.0122881	0.450856	0.995036	0.509991	0.25971	0.195309	0.0838396	1.98863	0.414588	hira-stimul	33748
DPYD	0.108529	0.211247	0.0517067	0.102361	0.0491627	0.0789962	0.0748617	0.0748617	0.0909553	0.137386	0.108529	0.211247	0.0279216	0.0579363	0.0248272	0.0391821	0.0564457	0.0466388	0.114422	0.113756	0.257273	0.274259	0.228761	0.18548	0.520098	0.220779	1.0543	0.538496	hira-stimul	843316
DR1	2.786	2.95796	4.99701	5.00078	3.80619	4.66846	3.38919	3.38919	2.80874	3.18455	2.786	2.95796	2.69839	2.83044	1.92213	2.31556	2.55545	2.11147	3.53339	2.63681	0.968552	0.95689	0.689923	0.782822	0.917247	0.713825	1.26827	0.891428	hira-stimul	16671
DRAM2	1.48736	1.78982	2.32241	2.46237	1.27583	1.66144	1.81166	1.81166	1.92476	2.05722	1.48736	1.78982	1.2541	1.3937	0.644294	0.824074	1.36599	1.12866	2.42135	1.70338	0.843173	0.778682	0.43318	0.460423	0.9184	0.630602	1.62795	0.951704	hira-stimul	22885
DSTYK	0.67592	0.663737	0.525892	0.431484	0.510398	0.583637	0.707171	0.707171	0.827761	0.933437	0.67592	0.663737	0.283982	0.24422	0.257751	0.289484	0.533207	0.440568	1.04132	0.772886	0.420141	0.367947	0.381334	0.436143	0.788861	0.663768	1.5406	1.16445	hira-stimul	69097
DTL	5.28948	5.05656	7.19332	6.2571	11.1024	9.2615	11.0161	11.0161	4.18339	3.85817	5.28948	5.05656	3.88439	3.54152	5.60671	4.5937	8.30614	6.86303	5.2627	3.19456	0.734362	0.700381	1.05997	0.908464	1.57031	1.35725	0.994938	0.631766	hira-stimul	69269
DUSP10	0.433557	0.498256	1.08329	1.1512	1.00961	1.2633	0.952935	0.952935	0.541736	0.789224	0.433557	0.498256	0.584977	0.651579	0.509853	0.626597	0.718513	0.593679	0.681504	0.653477	1.34925	1.30772	1.17598	1.25758	1.65725	1.19151	1.57189	1.31153	hira-stimul	40753
DUSP12	3.2867	3.50732	5.48825	6.52698	4.57034	4.5327	4.77489	4.77489	2.57689	3.0571	3.2867	3.50732	2.96366	3.69427	2.30802	2.24822	3.60027	2.97476	3.24173	2.53128	0.901711	1.0533	0.702231	0.641008	1.0954	0.848157	0.986317	0.721713	hira-stimul	7372
DUSP23	0.412436	0.158773	0.89531	0.275221	0.199926	0.232777	0.188191	0.188191	0	0.247331	0.412436	0.158773	0.483467	0.155775	0.100963	0.115457	0.141896	0.117243	0	0.20479	1.17222	0.981118	0.244796	0.727185	0.344044	0.738432	0	1.28983	hira-inhib	1575
DUSP27	0.111684	0.138456	0.085345	0.0582317	0.0244694	0.0137363	0.0196133	0.0196133	0.0712409	0.045407	0.111684	0.138456	0.0460863	0.0329591	0.012357	0.0068132	0.0147884	0.0122191	0.0896211	0.037597	0.412649	0.238048	0.110643	0.0492084	0.132413	0.0882525	0.802452	0.271545	hira-stimul	34316
DUSP5P	0.429697	0.234205	0.0461773	0.238194	0.193342	0.156077	0.0782437	0.0782437	0.0437146	0.179503	0.429697	0.234205	0.0249357	0.134818	0.0976377	0.0774142	0.0589957	0.0487458	0.054993	0.148628	0.058031	0.57564	0.227225	0.33054	0.137296	0.208133	0.127981	0.634609	hira-inhib	2349
DVL1	0.192505	0.155445	0.148965	0.219543	0.0758664	0.162784	0.214053	0.214053	0.148443	0.120671	0.192505	0.155445	0.0804411	0.124261	0.0383125	0.0807409	0.161396	0.133355	0.186741	0.0999156	0.417865	0.799391	0.199021	0.519418	0.838399	0.857892	0.970059	0.642771	hira-stimul	13835
DYRK3	0.684677	0.86394	1.77037	1.98887	0.998605	1.58321	1.31015	1.31015	0.789194	1.13637	0.684677	0.86394	0.956	1.1257	0.504296	0.785272	0.987853	0.816223	0.992806	0.940914	1.39628	1.30298	0.736545	0.908943	1.4428	0.944769	1.45004	1.0891	hira-stimul	13662
E2F2	1.06112	0.866132	1.46126	1.38952	2.13368	1.42593	2.29656	2.29656	0.898751	0.543184	1.06112	0.866132	0.78908	0.786468	1.07751	0.707261	1.73161	1.43076	1.13063	0.449756	0.74363	0.908024	1.01544	0.816574	1.63187	1.65189	1.06551	0.51927	hira-stimul	24793
EBNA1BP2	4.09469	4.10409	8.07657	9.00131	5.48142	7.44832	7.30815	7.30815	3.12776	3.32818	4.09469	4.10409	4.36135	5.09474	2.76812	3.69437	5.51035	4.55298	3.93472	2.75573	1.06512	1.24138	0.676026	0.900167	1.34573	1.10938	0.960933	0.67146	hira-stimul	8397
ECE1	0.590879	0.486509	0.301835	0.318354	0.295343	0.238819	0.407613	0.407613	0.43541	0.400796	0.590879	0.486509	0.162991	0.180188	0.149148	0.118454	0.30734	0.253943	0.547746	0.331859	0.275845	0.37037	0.252418	0.243478	0.520141	0.52197	0.927002	0.682123	hira-stimul	128295
ECHDC2	0.13813	0.139222	0.125811	0.188509	0.0811609	0.0809972	0.104087	0.104087	0.0873412	0.19579	0.13813	0.139222	0.0679379	0.106696	0.0409863	0.0401746	0.0784816	0.0648462	0.109875	0.162114	0.491841	0.766374	0.296722	0.288565	0.568172	0.465776	0.795448	1.16443	hira-inhib	25865
ECM1	0.0449619	0.0778891	0.0938488	0.0553252	0.181625	0.130019	0.0582324	0.0582324	0.0533062	0.134815	0.0449619	0.0778891	0.0506784	0.0313141	0.0917206	0.0644894	0.0439072	0.0362788	0.0670592	0.111627	1.12714	0.402034	2.03996	0.827965	0.976543	0.465775	1.49147	1.43315	hira-indep	5779
EDEM3	0.558155	0.645174	0.926132	0.630345	1.29375	1.19113	0.719849	0.719849	0.883117	0.632354	0.558155	0.645174	0.500111	0.356775	0.653344	0.5908	0.542766	0.448466	1.11096	0.523589	0.896008	0.552991	1.17054	0.915723	0.972429	0.695108	1.99042	0.811547	hira-stimul	64417
EDN2	0.0220237	0.00847829	0.0551638	0.0270999	0	0	0.0114096	0.0114096	0.0522218	0.0188674	0.0220237	0.00847829	0.0297885	0.0153385	0	0	0.00860284	0.00710818	0.065695	0.0156222	1.35256	1.80916	0	0	0.390617	0.838398	2.98292	1.84261	hira-stimul	5899
EFCAB2	0.629258	0.758417	0.462791	0.518605	0.449274	0.512077	0.662617	0.662617	0.641771	0.829915	0.629258	0.758417	0.249907	0.29353	0.226883	0.25399	0.499613	0.41281	0.807348	0.68717	0.397146	0.38703	0.360557	0.334895	0.793972	0.544305	1.28302	0.906058	hira-stimul	155360
EFCAB7	0.400416	0.435172	0.52955	0.514495	0.429132	0.403221	0.384702	0.384702	0.454275	0.337199	0.400416	0.435172	0.285957	0.291204	0.216712	0.199998	0.290065	0.239669	0.571478	0.279201	0.71415	0.66917	0.541216	0.459583	0.72441	0.550746	1.42721	0.641587	hira-stimul	49352
EFHD2	1.94727	1.60254	2.50512	2.21411	1.88888	1.43942	1.24432	1.24432	1.41366	1.17668	1.94727	1.60254	1.35276	1.25319	0.953884	0.713952	0.938217	0.775211	1.77838	0.974291	0.694698	0.782	0.489857	0.445513	0.481812	0.483739	0.913271	0.607967	hira-stimul	20449
EFNA1	3.89494	2.85928	3.51396	3.69104	3.32571	2.8725	2.80198	2.80198	1.76541	1.51814	3.89494	2.85928	1.89754	2.08913	1.67948	1.42476	2.11269	1.74563	2.22089	1.25702	0.48718	0.730648	0.431196	0.498293	0.54242	0.610515	0.570198	0.439628	hira-stimul	7038
EFNA3	0.0599596	0.0403939	0.112638	0.0737797	0.0242209	0.00604302	0.0388283	0.0388283	0.0829351	0.102734	0.0599596	0.0403939	0.0608245	0.0417593	0.0122316	0.00299734	0.0292765	0.02419	0.104332	0.0850638	1.01443	1.0338	0.203997	0.0742027	0.488271	0.598854	1.74004	2.10586	hira-inhib	8667
EFNA4	0.614187	0.696421	1.19342	1.16798	0.55936	0.693115	1.02598	1.02598	0.511927	0.707935	0.614187	0.696421	0.644447	0.661077	0.282477	0.343785	0.773589	0.639186	0.644004	0.58617	1.04927	0.949249	0.45992	0.493645	1.25953	0.917815	1.04855	0.841689	hira-stimul	5817
EGLN1	0.991962	1.09742	1.04942	0.898497	1.68328	1.71097	1.21556	1.21556	1.25595	1.34271	0.991962	1.09742	0.566687	0.508549	0.850056	0.848641	0.916532	0.757294	1.57999	1.11176	0.571279	0.463404	0.856945	0.773306	0.923959	0.690068	1.59279	1.01307	hira-stimul	61294
EIF2B3	0.422811	0.407694	0.246147	0.218365	0.254371	0.288475	0.492111	0.492111	0.483296	0.514523	0.422811	0.407694	0.132919	0.123595	0.128457	0.143084	0.371052	0.306585	0.607986	0.426025	0.314371	0.303155	0.303817	0.350958	0.877583	0.751998	1.43796	1.04496	hira-stimul	136168
EIF2C1	0.460039	0.429777	0.506846	0.385313	0.464905	0.388813	0.494798	0.494798	0.559928	0.562047	0.460039	0.429777	0.273697	0.218087	0.234777	0.192851	0.373078	0.308259	0.704389	0.465375	0.594943	0.507443	0.510342	0.448724	0.81097	0.717254	1.53115	1.08283	hira-stimul	41090
EIF2C3	0.98746	0.996392	0.941523	0.768157	1.17109	1.07228	1.188	1.188	1.24902	1.29973	0.98746	0.996392	0.508422	0.434777	0.5914	0.531851	0.895752	0.740124	1.57127	1.07618	0.514879	0.436351	0.598911	0.533777	0.907127	0.742804	1.59122	1.08007	hira-stimul	125381
EIF2C4	0.278602	0.269891	0.251175	0.247858	0.185985	0.159245	0.154497	0.154497	0.308079	0.398913	0.278602	0.269891	0.135634	0.140288	0.0939224	0.0789855	0.116491	0.0962516	0.387563	0.3303	0.48684	0.519794	0.33712	0.292657	0.418126	0.356631	1.3911	1.22383	hira-stimul	49663
EIF2D	1.3469	1.36198	2.02627	1.77537	1.6798	2.03564	1.84567	1.84567	1.58951	1.71221	1.3469	1.36198	1.09419	1.00486	0.848299	1.00968	1.39164	1.14985	1.9996	1.41771	0.812373	0.737793	0.629816	0.741331	1.03321	0.844251	1.4846	1.04092	hira-stimul	20931
EIF3I	1.35756	1.18613	2.4223	2.22439	1.68189	1.80479	2.01149	2.01149	0.867294	1.29789	1.35756	1.18613	1.30804	1.259	0.849354	0.895176	1.51666	1.25316	1.09106	1.07465	0.963524	1.06144	0.625648	0.754703	1.1172	1.05651	0.803689	0.906016	hira-inhib	9235
EIF4G3	2.61642	2.48431	0.874554	0.760921	0.966636	0.745761	1.24985	1.24985	2.81746	2.33009	2.61642	2.48431	0.472259	0.430681	0.488151	0.369897	0.942387	0.778657	3.54436	1.92931	0.180498	0.173361	0.186572	0.148893	0.360182	0.31343	1.35466	0.7766	hira-stimul	370597
ELF3	1.59799	1.75449	2.68569	3.8723	0.918767	1.53346	1.56429	1.56429	1.44125	1.45297	1.59799	1.75449	1.45027	2.19172	0.463977	0.760596	1.17947	0.974553	1.81309	1.20306	0.90756	1.24921	0.290351	0.433514	0.738099	0.555462	1.13461	0.685703	hira-stimul	6626
ELK4	2.59001	2.46552	4.71213	4.21913	3.82856	3.44123	3.37688	3.37688	2.36008	2.51568	2.59001	2.46552	2.54455	2.38803	1.93342	1.70685	2.54617	2.1038	2.96898	2.08298	0.982448	0.96857	0.746492	0.692288	0.983072	0.853287	1.14632	0.844845	hira-stimul	24930
ELOVL1	0.729873	0.648402	0.960951	1.07413	0.294835	0.633748	0.770778	0.770778	0.465945	0.589202	0.729873	0.648402	0.518914	0.607958	0.148892	0.314339	0.581167	0.480195	0.586159	0.487859	0.710964	0.937624	0.203997	0.48479	0.796257	0.740582	0.803097	0.752402	hira-indep	4628
ELTD1	0.00332988	0.00170917	0.0037069	0.00478028	0	0.00134241	0.000575026	0.000575026	0.00350921	0.00190178	0.00332988	0.00170917	0.00200173	0.00270564	0	0.000665835	0.00043357	0.000358241	0.00441459	0.00157467	0.601141	1.58301	0	0.389566	0.130206	0.2096	1.32575	0.921309	hira-stimul	117047
EMBP1	0.0676948	0.0786538	0.115094	0.134791	0.16109	0.201453	0.219322	0.219322	0.0428043	0.0885719	0.0676948	0.0786538	0.0621508	0.0762917	0.0813505	0.0999207	0.165369	0.136638	0.0538478	0.0733375	0.918102	0.969968	1.20172	1.27039	2.44286	1.7372	0.79545	0.932409	hira-inhib	52777
ENAH	2.47314	2.24335	1.27897	1.08953	1.80056	1.36359	2.00644	2.00644	2.94694	2.50547	2.47314	2.24335	0.690644	0.616674	0.909283	0.676341	1.51286	1.25001	3.70725	2.07453	0.279258	0.27489	0.367663	0.301487	0.611715	0.557208	1.49901	0.924746	hira-stimul	166312
ENO1	15.2365	12.6799	17.8372	16.4963	14.442	14.3729	13.6472	13.6472	9.75932	9.51316	15.2365	12.6799	9.63209	9.33691	7.29321	7.12896	10.29	8.50221	12.2772	7.8769	0.632172	0.736355	0.478667	0.562225	0.675351	0.670526	0.805777	0.621211	hira-stimul	18093
ENSA	3.89952	3.64944	7.06503	7.1653	3.43169	3.34997	3.05202	3.05202	2.208	2.89306	3.89952	3.64944	3.81512	4.05556	1.733	1.66159	2.30122	1.90141	2.77766	2.39545	0.978355	1.11128	0.444415	0.455299	0.59013	0.521014	0.712309	0.656389	hira-indep	7500
EPB41	0.682688	0.651424	0.282169	0.249446	0.206358	0.192002	0.382809	0.382809	0.61138	0.624921	0.682688	0.651424	0.152371	0.141186	0.104211	0.095233	0.288638	0.23849	0.769116	0.517435	0.223193	0.216735	0.152648	0.146192	0.422796	0.366106	1.1266	0.794313	hira-stimul	232956
EPHA10	0.0475511	0.0518653	0.0374956	0.047134	0.0362826	0.0276895	0.0396885	0.0396885	0.0417599	0.0441313	0.0475511	0.0518653	0.0202476	0.0266778	0.0183227	0.013734	0.0299251	0.0247259	0.052534	0.0365407	0.425808	0.514368	0.385327	0.264801	0.629326	0.476734	1.10479	0.704531	hira-stimul	49179
EPHA2	0.869498	0.863135	0.97364	0.933871	0.979777	1.23881	1.30252	1.30252	1.11576	1.24265	0.869498	0.863135	0.525766	0.528571	0.494787	0.61445	0.9821	0.81147	1.40363	1.02891	0.604677	0.612385	0.569049	0.711881	1.1295	0.940143	1.61429	1.19207	hira-stimul	31751
EPHB2	0.034003	0.0523596	0.0291857	0.037148	0.0410785	0.0658493	0.0698038	0.0698038	0.0421972	0.0800395	0.034003	0.0523596	0.0157603	0.0210258	0.0207446	0.0326613	0.0526321	0.0434878	0.0530841	0.0662727	0.463497	0.401565	0.610083	0.623787	1.54787	0.83056	1.56116	1.26572	hira-stimul	204493
EPHX1	0.269242	0.256652	0.608628	0.403419	0.701399	0.738323	0.726831	0.726831	0.214254	0.251719	0.269242	0.256652	0.328659	0.228335	0.354206	0.366208	0.548031	0.452816	0.269532	0.208423	1.22068	0.889668	1.31557	1.42687	2.03546	1.76432	1.00108	0.812085	hira-stimul	35466
EPHX4	0.00193554	0.00149022	0	0.00476333	0.00312748	0.00156059	0.00601636	0.00601636	0.00305967	0.00165816	0.00193554	0.00149022	0	0.00269604	0.00157938	0.000774053	0.00453634	0.00374819	0.00384906	0.00137296	0	1.80916	0.815988	0.519422	2.34371	2.51519	1.98863	0.921311	hira-stimul	33561
EPRS	1.8582	1.67989	1.91205	1.409	3.07379	2.23223	1.69944	1.69944	2.02585	2.19859	1.8582	1.67989	1.03251	0.797494	1.55226	1.10719	1.28138	1.05875	2.54852	1.82043	0.555649	0.47473	0.835359	0.659082	0.68958	0.63025	1.3715	1.08366	hira-stimul	78059
EPS15	0.940168	0.903235	0.517811	0.453259	0.604735	0.513706	0.674416	0.674416	1.27966	1.29563	0.940168	0.903235	0.279618	0.256545	0.305391	0.254798	0.50851	0.420161	1.60981	1.07278	0.297413	0.284029	0.324826	0.282095	0.540871	0.465174	1.71226	1.18771	hira-stimul	165061
ERI3	1.01844	0.868718	0.578733	0.52355	0.764148	0.636141	1.01159	1.01159	0.92357	0.941328	1.01844	0.868718	0.312516	0.296329	0.385895	0.315526	0.762739	0.630221	1.16185	0.77942	0.306857	0.341111	0.378908	0.363209	0.748929	0.72546	1.14081	0.897207	hira-stimul	134198
ERMAP	0.894536	0.703075	1.38092	1.11792	1.04265	0.82509	0.511696	0.511696	0.662843	0.429071	0.894536	0.703075	0.745697	0.632743	0.526538	0.409245	0.385819	0.318787	0.833856	0.355271	0.833613	0.899965	0.588616	0.582078	0.431306	0.453418	0.932167	0.50531	hira-stimul	27885
ERO1LB	0.0456239	0.0523168	0.0729425	0.0943626	0.170967	0.264543	0.179919	0.179919	0.0598454	0.142205	0.0456239	0.0523168	0.0393889	0.0534092	0.0863383	0.131213	0.135659	0.11209	0.0752855	0.117746	0.86334	1.02088	1.89239	2.50805	2.97342	2.14252	1.65013	2.25063	hira-inhib	66918
ERRFI1	2.21344	2.00875	5.91521	5.01517	5.81707	5.65841	2.0703	2.0703	2.46614	2.63485	2.21344	2.00875	3.19421	2.83859	2.93762	2.80657	1.56101	1.2898	3.1024	2.18166	1.4431	1.41311	1.32717	1.39717	0.70524	0.642089	1.40162	1.08608	hira-stimul	14615
ESPN	0.0197623	0.00829938	0.0179999	0.019896	0.00290293	0.0159339	0.0055844	0.0055844	0.0170399	0.0107738	0.0197623	0.00829938	0.00971995	0.0112611	0.00146598	0.00790321	0.00421064	0.00347908	0.0214362	0.00892071	0.491843	1.35686	0.0741806	0.952266	0.213064	0.419198	1.0847	1.07486	hira-indep	36157
ESPNP	0.0022446	0.00864088	0.00749623	0.00828588	0	0.00361955	0.00465135	0.00465135	0.00354822	0.00192293	0.0022446	0.00864088	0.00404796	0.00468981	0	0.0017953	0.00350712	0.00289779	0.00446366	0.00159219	1.80342	0.542747	0	0.207768	1.56247	0.335358	1.98862	0.184262	hira-stimul	28940
ESRRG	0.00798535	0.00803986	0.00683806	0.00705449	0.00330842	0.00338429	0.00265185	0.00265185	0.00631154	0.00570081	0.00798535	0.00803986	0.00369255	0.00399284	0.00167075	0.00167861	0.00199949	0.0016521	0.00793992	0.00472027	0.462416	0.496631	0.209227	0.208786	0.250395	0.205489	0.99431	0.587109	hira-stimul	634510
ETNK2	0.01538	0.016578	0.0462275	0.0340648	0.0347916	0.00992042	0.00318709	0.00318709	0.0145874	0.0184462	0.01538	0.016578	0.0249629	0.0192807	0.0175698	0.00492053	0.00240307	0.00198556	0.0183509	0.0152735	1.62307	1.16303	1.14238	0.296811	0.156246	0.119771	1.19317	0.921309	hira-stimul	21118
ETV3	0.979628	1.24989	2.2512	2.16965	1.7638	1.89189	1.27118	1.27118	1.00289	1.19891	0.979628	1.24989	1.21565	1.22802	0.890719	0.938377	0.95847	0.791945	1.26164	0.992697	1.24093	0.982504	0.909242	0.750768	0.978402	0.633612	1.28787	0.794228	hira-stimul	13925
EVI5	0.655282	0.714469	0.308158	0.303804	0.275237	0.293881	0.458807	0.458807	0.849437	0.957792	0.655282	0.714469	0.166405	0.171953	0.138995	0.145765	0.34594	0.285837	1.06859	0.793052	0.253945	0.240673	0.212114	0.204019	0.527926	0.400069	1.63074	1.10999	hira-stimul	283709
EXO1	3.49226	3.51339	4.9194	4.68979	7.93658	6.54206	6.95716	6.95716	3.17041	2.88043	3.49226	3.51339	2.65648	2.65442	4.00797	3.24486	5.2457	4.33431	3.98838	2.385	0.760675	0.755516	1.14767	0.92357	1.50209	1.23365	1.14206	0.67883	hira-stimul	41749
EXOC8	1.82246	1.95265	3.93702	3.93617	3.80966	3.41684	3.0107	3.0107	1.63185	2.11811	1.82246	1.95265	2.12599	2.22787	1.92388	1.69475	2.27007	1.87567	2.05287	1.7538	1.16655	1.14095	1.05565	0.867924	1.24561	0.960575	1.12643	0.898162	hira-stimul	5097
EXOSC10	1.27711	1.18357	1.35657	1.20871	1.29363	1.41081	1.47881	1.47881	0.904335	1.23301	1.27711	1.18357	0.732548	0.68413	0.653283	0.699762	1.11502	0.921299	1.13765	1.02093	0.573598	0.578022	0.511532	0.59123	0.873083	0.778407	0.890803	0.862587	hira-indep	33263
EXTL2	0.577976	0.695396	1.20177	1.28603	1.47943	1.89966	1.28442	1.28442	0.753764	0.854127	0.577976	0.695396	0.648956	0.727893	0.747112	0.942231	0.968453	0.800194	0.948235	0.707217	1.12281	1.04673	1.29264	1.35496	1.67559	1.1507	1.64061	1.017	hira-stimul	22478
EYA3	1.25585	1.1821	0.753667	0.685794	1.39926	1.14006	1.21986	1.21986	1.26215	1.27014	1.25585	1.1821	0.40698	0.388159	0.706626	0.56547	0.919774	0.759973	1.58778	1.05168	0.324068	0.328364	0.562668	0.47836	0.732392	0.642901	1.26431	0.889667	hira-stimul	118294
F11R	0.561767	0.622096	0.904853	0.883942	0.341396	0.490981	0.507369	0.507369	0.554037	0.636712	0.561767	0.622096	0.488621	0.500311	0.172405	0.243527	0.382556	0.316091	0.696979	0.527198	0.869792	0.804235	0.306898	0.391461	0.680987	0.508106	1.24069	0.847454	hira-stimul	26133
F13B	0.0347039	0.0320633	0.0100298	0.019928	0.0500362	0.0783468	0.0647233	0.0647233	0.0182864	0.0198203	0.0347039	0.0320633	0.00541609	0.0112792	0.0252683	0.03886	0.0488014	0.0403226	0.0230043	0.0164112	0.156066	0.351781	0.728111	1.21198	1.40622	1.25759	0.662873	0.511838	hira-stimul	28077
F3	2.98097	1.53408	2.92433	1.75215	5.23895	1.73041	1.47007	1.47007	3.32006	1.31642	2.98097	1.53408	1.57914	0.991717	2.64567	0.858283	1.10843	0.915854	4.17664	1.09	0.52974	0.646457	0.88752	0.559478	0.371836	0.597005	1.4011	0.710521	hira-stimul	12682
F5	0.0984249	0.125406	0.0378158	0.0632348	0.07037	0.0582894	0.0893451	0.0893451	0.10189	0.117152	0.0984249	0.125406	0.0204205	0.0357909	0.0355369	0.0289115	0.0673662	0.055662	0.128178	0.0970019	0.207473	0.2854	0.361055	0.230544	0.684443	0.443854	1.30229	0.773503	hira-stimul	74578
FAAH	0.0232209	0.0178783	0.0166178	0.00816373	0	0.00534928	0.0240596	0.0240596	0	0.0341025	0.0232209	0.0178783	0.00897361	0.00462067	0	0.00265324	0.0181409	0.0149891	0	0.0282369	0.386445	0.258451	0	0.148406	0.781233	0.838398	0	1.57939	hira-inhib	19582
FABP3	0.249075	0.185377	0.471369	0.296268	0.0402459	0.0937177	0.0860238	0.0860238	0.340982	0.156479	0.249075	0.185377	0.254539	0.167688	0.0203242	0.046484	0.0648619	0.0535928	0.428955	0.129565	1.02194	0.904577	0.0815986	0.250754	0.260411	0.289102	1.72219	0.698925	hira-stimul	7824
FAF1	2.37091	2.24768	0.693652	0.687301	0.678286	0.594689	1.20487	1.20487	2.20426	2.11906	2.37091	2.24768	0.374572	0.389012	0.342534	0.294966	0.908472	0.750634	2.77296	1.75458	0.157987	0.173073	0.144474	0.131231	0.383174	0.333959	1.16958	0.780619	hira-stimul	519002
FAIM3	0.169777	0.144054	0.38575	0.484311	0.139963	0.198347	0.0969295	0.0969295	0.0985885	0.163827	0.169777	0.144054	0.208305	0.27412	0.0706813	0.0983801	0.0730848	0.0603871	0.124024	0.135649	1.22693	1.9029	0.416319	0.682939	0.430476	0.419198	0.730513	0.941652	hira-inhib	18748
FAM102B	3.37132	4.14901	1.80878	2.26188	2.17288	1.73546	2.14496	2.14496	2.99812	2.96571	3.37132	4.14901	0.976741	1.28022	1.0973	0.860788	1.6173	1.33631	3.77163	2.45561	0.289721	0.308561	0.325482	0.207468	0.479723	0.322079	1.11874	0.591854	hira-stimul	78979
FAM110D	0.0179991	0.0415739	0.120222	0.0664432	0	0.0145123	0	0	0.0284526	0.0308393	0.0179991	0.0415739	0.0649199	0.0376069	0	0.0071981	0	0	0.0357934	0.0255349	3.60684	0.904578	0	0.17314	0	0	1.98862	0.614206	hira-stimul	3609
FAM129A	0.618378	0.618537	0.363504	0.351046	0.976295	0.671243	0.559661	0.559661	0.869818	1.44214	0.618378	0.618537	0.196292	0.198692	0.493029	0.332937	0.421984	0.348669	1.09423	1.19409	0.317431	0.321229	0.797294	0.538265	0.682405	0.563699	1.76952	1.93051	hira-indep	183517
FAM131C	0.0163789	0.0189158	0.0410251	0.0302311	0.0132326	0.0231104	0.0296984	0.0296984	0.0194186	0.0491108	0.0163789	0.0189158	0.0221536	0.0171108	0.00668246	0.0114628	0.0223926	0.0185021	0.0244286	0.0406637	1.35257	0.904577	0.407992	0.605989	1.36716	0.97813	1.49147	2.14972	hira-inhib	15864
FAM132A	0.0151879	0.0116936	0.0253613	0	0.0245409	0.0122457	0.031473	0.031473	0.0480176	0.0260227	0.0151879	0.0116936	0.0136951	0	0.0123932	0.00607387	0.0237306	0.0196077	0.0604061	0.0215468	0.901711	0	0.815989	0.519418	1.56247	1.67679	3.97725	1.84261	hira-stimul	4277
FAM167B	0.118538	0.0912654	0	0.0972398	0	0	0.0409398	0.0409398	0.0624608	0.10155	0.118538	0.0912654	0	0.0550377	0	0	0.0308686	0.0255055	0.0785757	0.0840834	0	0.603051	0	0	0.260411	0.279465	0.662873	0.921306	hira-inhib	1644
FAM176B	0.0611665	0.0235468	0	0	0	0.0246586	0	0	0.0966907	0	0.0611665	0.0235468	0	0	0	0.0122307	0	0	0.121637	0	0	0	0	0.519419	0	0	1.98862	0	hira-stimul	2124
FAM177B	0.164269	0.137634	0.266234	0.166461	0.359109	0.550387	0.215256	0.215256	0.214583	0.194694	0.164269	0.137634	0.143766	0.0942169	0.18135	0.272992	0.162303	0.134104	0.269945	0.161207	0.875189	0.684547	1.10398	1.98346	0.988032	0.974356	1.64331	1.17127	hira-stimul	13445
FAM189B	0.143193	0.144984	0.262037	0.241367	0.0887461	0.10122	0.170722	0.170722	0.124031	0.120992	0.143193	0.144984	0.1415	0.136614	0.0448168	0.0502051	0.128724	0.10636	0.156031	0.100181	0.988177	0.942268	0.312982	0.34628	0.898957	0.733597	1.08966	0.690982	hira-stimul	8279
FAM20B	2.23075	2.05273	2.56868	2.46599	2.49224	2.41392	3.13134	3.13134	1.80045	1.88946	2.23075	2.05273	1.38709	1.39575	1.25858	1.1973	2.36103	1.95082	2.26497	1.56447	0.621803	0.679948	0.564196	0.583274	1.0584	0.950356	1.01534	0.762143	hira-stimul	50629
FAM212B	0.125165	0.130467	0.414794	0.274856	0.146238	0.169231	0.215478	0.215478	0.136745	0.183112	0.125165	0.130467	0.223989	0.155568	0.0738502	0.0839386	0.16247	0.134243	0.172025	0.151617	1.78955	1.1924	0.590023	0.64337	1.29805	1.02894	1.37439	1.16211	hira-stimul	33734
FAM213B	0.0907607	0.0299482	0.0649523	0.0319086	0.0209504	0.0313622	0.0537365	0.0537365	0.10248	0	0.0907607	0.0299482	0.0350742	0.0180603	0.01058	0.0155557	0.0405173	0.0334778	0.12892	0	0.386447	0.60305	0.11657	0.519419	0.446419	1.11786	1.42044	0	hira-stimul	5010
FAM36A	3.03364	2.6136	10.1764	8.83081	6.17609	6.50265	5.65663	5.65663	1.8697	2.24396	3.03364	2.6136	5.49526	4.99824	3.11893	3.22531	4.2651	3.52408	2.35208	1.858	1.81144	1.9124	1.02811	1.23405	1.40593	1.34836	0.775333	0.710896	hira-indep	9721
FAM40A	1.02504	1.22892	1.97064	1.8297	1.25305	1.57452	2.0858	2.0858	1.07696	1.4945	1.02504	1.22892	1.06415	1.03561	0.63279	0.780962	1.57269	1.29945	1.35482	1.23745	1.03815	0.842699	0.617332	0.635486	1.53427	1.05739	1.32172	1.00694	hira-stimul	20023
FAM41C	0.119027	0.0916415	0.1118	0.137307	0.120203	0.137955	0.169573	0.169573	0.164635	0.178445	0.119027	0.0916415	0.060372	0.0777158	0.0607025	0.0684257	0.127858	0.105644	0.207111	0.147752	0.507213	0.848041	0.509989	0.746667	1.07419	1.1528	1.74003	1.61229	hira-indep	8732
FAM46B	0.182678	0.108683	0.29091	0.183914	0.228089	0.153984	0.0602244	0.0602244	0.157513	0.0497951	0.182678	0.108683	0.157091	0.104095	0.115185	0.0763761	0.0454092	0.0375198	0.198151	0.0412303	0.859936	0.957788	0.630535	0.702742	0.248575	0.345222	1.0847	0.379363	hira-stimul	7823
FAM46C	0.440634	0.656148	1.12788	1.20924	0.838453	1.09854	0.597719	0.597719	0.485749	0.412255	0.440634	0.656148	0.609055	0.68443	0.423419	0.544876	0.45068	0.372379	0.611072	0.341347	1.38222	1.0431	0.960931	0.830416	1.0228	0.567523	1.3868	0.520229	hira-stimul	22408
FAM54B	0.453995	0.375954	0.634894	0.521143	0.346194	0.297287	0.361383	0.361383	0.471679	0.396978	0.453995	0.375954	0.342843	0.294967	0.174828	0.147454	0.272483	0.225142	0.593372	0.328698	0.755169	0.784583	0.385088	0.392214	0.600189	0.598854	1.307	0.874303	hira-stimul	13037
FAM63A	0.213643	0.303006	0.366137	0.629542	0.0635909	0.0990297	0.0873788	0.0873788	0.266623	0.351602	0.213643	0.303006	0.197714	0.356321	0.0321134	0.0491187	0.0658836	0.054437	0.335412	0.291126	0.925441	1.17595	0.150313	0.162105	0.308382	0.179656	1.56996	0.960794	hira-stimul	11554
FAM69A	0.164422	0.182122	0.137279	0.108607	0.109204	0.103291	0.146322	0.146322	0.228023	0.283155	0.164422	0.182122	0.0741307	0.0614716	0.055148	0.0512323	0.110327	0.0911586	0.286853	0.234452	0.450856	0.33753	0.335405	0.281308	0.670998	0.500536	1.74461	1.28734	hira-stimul	128794
FAM71A	0.222843	0.235912	0.790736	0.694084	0.135027	0.134755	0.115446	0.115446	0.0880665	0.0715903	0.222843	0.235912	0.426997	0.392852	0.0681886	0.0668385	0.0870463	0.0719229	0.110788	0.0592768	1.91614	1.66525	0.305994	0.28332	0.390617	0.304872	0.497156	0.251266	hira-stimul	2332
FAM72A	0.0160749	0.00618825	0.0134212	0.01978	0	0.00648041	0	0	0.0127055	0.00688562	0.0160749	0.00618825	0.00724745	0.0111955	0	0.00321428	0	0	0.0159835	0.00570129	0.450855	1.80915	0	0.519417	0	0	0.994315	0.921309	hira-indep	16164
FAM72B	0.0194756	0.0179937	0.0455293	0.0527218	0.0125876	0.0157027	0.0161432	0.0161432	0.0184719	0.0266952	0.0194756	0.0179937	0.0245858	0.0298405	0.00635674	0.00778854	0.012172	0.0100572	0.0232377	0.0221036	1.26239	1.65839	0.326395	0.432848	0.624986	0.55893	1.19317	1.22841	hira-indep	16677
FAM72D	0.271453	0.167199	0.49861	0.400824	0.131585	0.175093	0.309383	0.309383	0.171643	0.279061	0.271453	0.167199	0.269249	0.226866	0.0664504	0.0868461	0.233275	0.192746	0.215927	0.231063	0.991882	1.35686	0.244795	0.519418	0.859356	1.15279	0.795449	1.38196	hira-inhib	16692
FAM73A	0.630692	0.622806	0.508456	0.442654	0.452689	0.528133	0.594858	0.594858	0.595697	0.636651	0.630692	0.622806	0.274566	0.250542	0.228608	0.261954	0.448523	0.370597	0.749387	0.527147	0.435341	0.40228	0.362472	0.420603	0.71116	0.595043	1.1882	0.846406	hira-stimul	98773
FAM76A	0.334168	0.381291	0.38473	0.376605	0.281344	0.348844	0.444642	0.444642	0.408268	0.432489	0.334168	0.381291	0.207754	0.213158	0.142079	0.173027	0.33526	0.277012	0.513601	0.358101	0.621706	0.559044	0.425172	0.453792	1.00327	0.726511	1.53695	0.93918	hira-stimul	36934
FAM78B	0.00336062	0.00724479	0.00224467	0.00744337	0.00217206	0.00541919	0.003482	0.003482	0	0.00460641	0.00336062	0.00724479	0.00121212	0.00421295	0.00109689	0.00268792	0.00262543	0.00216929	0	0.00381411	0.360684	0.581514	0.326395	0.371014	0.781233	0.299427	0	0.526462	hira-inhib	96703
FBLIM1	0.100367	0.0970436	0.101338	0.10914	0.105602	0.080924	0.152361	0.152361	0.0885537	0.163969	0.100367	0.0970436	0.0547225	0.0617732	0.053329	0.0401383	0.11488	0.0949209	0.111401	0.135766	0.545224	0.636551	0.53134	0.413611	1.1446	0.978126	1.10993	1.39902	hira-inhib	27830
FBXO2	0.0803075	0.162306	0.117338	0.1392	0.113542	0.113313	0.0832081	0.0832081	0.126949	0.0945981	0.0803075	0.162306	0.0633625	0.0787872	0.0573387	0.0562032	0.0627389	0.0518386	0.159702	0.0783272	0.788999	0.485424	0.713989	0.34628	0.781233	0.319388	1.98863	0.48259	hira-stimul	6471
FBXO28	1.32873	1.41407	1.82113	1.73652	1.82526	2.12186	1.72754	1.72754	1.31464	1.46319	1.32873	1.41407	0.98341	0.98287	0.921756	1.05244	1.30257	1.07626	1.65382	1.21152	0.740113	0.695065	0.693712	0.744265	0.980308	0.761106	1.24466	0.856762	hira-stimul	47959
FBXO42	0.80872	0.754792	0.558295	0.41921	0.765995	0.764726	0.821206	0.821206	0.908903	0.920697	0.80872	0.754792	0.301479	0.237273	0.386827	0.379304	0.619189	0.511611	1.1434	0.762337	0.372786	0.314355	0.478321	0.502528	0.765641	0.677818	1.41384	1.01	hira-stimul	102390
FBXO44	0.27571	0.284897	0.302888	0.258907	0.152407	0.193049	0.180422	0.180422	0.217918	0.366728	0.27571	0.284897	0.16356	0.146541	0.0769655	0.0957523	0.136038	0.112403	0.274141	0.303651	0.59323	0.514366	0.279154	0.336094	0.49341	0.394539	0.994309	1.06583	hira-indep	8953
FBXO6	0.0379876	0.0438714	0.0422887	0.0779055	0	0.0459428	0.0327997	0.0327997	0.0200166	0.0488154	0.0379876	0.0438714	0.0228359	0.0440945	0	0.0227876	0.024731	0.0204342	0.0251809	0.0404192	0.601141	1.00509	0	0.519419	0.651028	0.465775	0.662871	0.92131	hira-inhib	10260
FCER1G	0.115058	0.153809	0.164682	0.141578	0.159354	0.372861	0.306551	0.306551	0.103933	0.0281627	0.115058	0.153809	0.0889283	0.0801331	0.0804738	0.184939	0.231139	0.190981	0.130748	0.0233187	0.7729	0.520991	0.699419	1.20239	2.0089	1.24168	1.13636	0.151608	hira-stimul	3952
FCRL1	0.00252296	0.0019425	0	0	0	0	0	0	0	0	0.00252296	0.0019425	0	0	0	0	0	0	0	0	0	0	0	0	0	0	0	0	hira-indep	25747
FDPS	2.34895	2.33303	4.05888	3.00437	2.8356	2.40364	2.97589	2.97589	2.24859	1.75553	2.34895	2.33303	2.1918	1.70047	1.43198	1.19221	2.24382	1.85398	2.82873	1.45358	0.933096	0.728869	0.609625	0.511012	0.955244	0.794666	1.20425	0.623043	hira-stimul	11919
FGGY	0.116591	0.113387	0.0593844	0.0523403	0.0308724	0.0277633	0.025721	0.025721	0.0930342	0.0600944	0.116591	0.113387	0.0320676	0.0296246	0.0155906	0.0137706	0.0193936	0.0160242	0.117037	0.0497582	0.275043	0.26127	0.13372	0.121448	0.166339	0.141323	1.00383	0.438835	hira-stimul	465778
FH	2.91348	2.80564	5.60158	4.83268	6.14471	5.56617	4.14505	4.14505	2.81785	2.6011	2.91348	2.80564	3.02485	2.7353	3.10308	2.76082	3.12537	2.58237	3.54486	2.15371	1.03823	0.974928	1.06508	0.984025	1.07273	0.92042	1.21671	0.767636	hira-stimul	22229
FHAD1	0.04995	0.0616651	0.0625424	0.0784183	0.0619241	0.0555498	0.0535388	0.0535388	0.0524131	0.0938623	0.04995	0.0616651	0.0337729	0.0443848	0.0312717	0.0275527	0.0403683	0.0333547	0.0659357	0.077718	0.676134	0.719771	0.626059	0.446812	0.808173	0.5409	1.32003	1.26032	hira-indep	150855
FHL3	0.497626	0.388853	0.942573	0.64888	0.360032	0.365294	0.615641	0.615641	0.528338	0.426311	0.497626	0.388853	0.508989	0.367266	0.181816	0.181186	0.464193	0.383544	0.664649	0.352986	1.02284	0.944486	0.365367	0.465949	0.932816	0.986348	1.33564	0.907761	hira-stimul	8746
FLAD1	1.15912	1.32426	2.05495	2.17372	1.68892	1.5897	2.20594	2.20594	1.06681	1.1733	1.15912	1.32426	1.10967	1.23033	0.852905	0.788491	1.66328	1.3743	1.34205	0.971492	0.957341	0.929066	0.735821	0.59542	1.43495	1.03779	1.15782	0.733612	hira-stimul	9818
FLJ23867	0.0482965	0.0557771	0.0403236	0.0599998	0.0780382	0.116821	0.100082	0.100082	0.190865	0.147996	0.0482965	0.0557771	0.0217747	0.0339599	0.0394093	0.0579432	0.0754618	0.0623511	0.240108	0.122541	0.450856	0.60885	0.815986	1.03884	1.56247	1.11786	4.97154	2.19697	hira-stimul	2690
FLJ27354	0.00807342	0.0186478	0.10785	0.0397371	0.195677	0.22132	0.0669202	0.0669202	0	0.0207493	0.00807342	0.0186478	0.058239	0.0224912	0.0988169	0.109775	0.0504578	0.0416913	0	0.0171804	7.21367	1.2061	12.2398	5.88674	6.24987	2.23572	0	0.921311	hira-inhib	8046
FLJ31662	0.731136	0.725302	0.680874	0.674742	0.727003	0.646182	0.830385	0.830385	0.711241	0.51795	0.731136	0.725302	0.367672	0.381904	0.367137	0.320506	0.62611	0.51733	0.894741	0.428863	0.502878	0.526545	0.502145	0.441894	0.856353	0.713261	1.22377	0.591288	hira-stimul	4620
FLJ32224	0.10154	0.0576049	0.0981633	0.111792	0.0690819	0.0323168	0.0415292	0.0415292	0.109824	0.0755423	0.10154	0.0576049	0.0530082	0.0632743	0.0348864	0.0160291	0.031313	0.0258727	0.138159	0.062549	0.522042	1.09842	0.343573	0.27826	0.308381	0.44914	1.36063	1.08583	hira-stimul	24310
FLJ37453	0.423365	0.318505	0.835255	0.768953	0.593825	0.699038	0.503591	0.503591	0.185808	0.226971	0.423365	0.318505	0.451038	0.435227	0.299882	0.346723	0.379708	0.313737	0.233746	0.187932	1.06536	1.36647	0.708329	1.08859	0.89688	0.985031	0.552116	0.590044	hira-indep	13933
FLJ39739	0.00114921	0.000884806	0.00134329	0.00127268	0.00148553	0.000741266	0.000714431	0.000714431	0.00163498	0.00147677	0.00114921	0.000884806	0.000725377	0.000720337	0.000750193	0.000367668	0.000538681	0.000445091	0.0020568	0.00122277	0.631196	0.814118	0.65279	0.415535	0.46874	0.503037	1.78976	1.38196	hira-stimul	4213468
FLVCR1	2.16798	1.98547	3.11883	2.22824	3.90901	3.30485	3.66903	3.66903	2.19064	2.29182	2.16798	1.98547	1.68417	1.26118	1.97405	1.63921	2.76645	2.28581	2.75583	1.89763	0.776838	0.635207	0.910548	0.825601	1.27605	1.15127	1.27115	0.955757	hira-stimul	41109
FMN2	0.00186417	0.00247911	0.00141494	0.0039621	0.00355982	0.00874497	0.00649688	0.00649688	0.00509	0.00813027	0.00186417	0.00247911	0.000764068	0.00224255	0.00179771	0.00433751	0.00489865	0.00404756	0.00640322	0.00673186	0.40987	0.904578	0.964348	1.74962	2.62779	1.63267	3.43489	2.71544	hira-stimul	383305
FMO6P	0.00272661	0.00419856	0	0	0	0	0	0	0	0	0.00272661	0.00419856	0	0	0	0	0	0	0	0	0	0	0	0	0	0	0	0	hira-indep	23824
FMOD	0.0123285	0.02373	0.0411731	0.0303401	0.0199205	0.0198804	0.0127738	0.0127738	0.0389772	0.0369659	0.0123285	0.02373	0.0222335	0.0171725	0.0100599	0.00986068	0.00963145	0.00795808	0.0490333	0.0306078	1.80342	0.723662	0.815983	0.415536	0.781234	0.335359	3.97723	1.28983	hira-stimul	10538
FNBP1L	0.920133	0.876026	0.585467	0.52295	0.66998	0.553585	0.722109	0.722109	1.03427	0.949623	0.920133	0.876026	0.316152	0.29599	0.33834	0.274578	0.54447	0.449874	1.30111	0.786288	0.343594	0.337878	0.367708	0.313436	0.59173	0.513539	1.41405	0.897562	hira-stimul	106531
FNDC7	0.0239684	0.0570393	0.0654927	0.0804352	0.302786	0.609622	0.279948	0.279948	0.0172222	0.0242669	0.0239684	0.0570393	0.0353661	0.0455263	0.152907	0.302373	0.211081	0.174408	0.0216655	0.020093	1.47553	0.798157	6.37952	5.30113	8.80663	3.05767	0.90392	0.352266	hira-stimul	29812
FOXD2	0.0833694	0.0106981	0.193203	0.102585	0.0673549	0.0112032	0.0575872	0.0575872	0	0	0.0833694	0.0106981	0.10433	0.0580631	0.0340142	0.00555679	0.0434207	0.0358768	0	0	1.25141	5.42742	0.407994	0.519418	0.520824	3.35357	0	0	hira-indep	4675
FOXJ3	2.21123	2.36255	1.192	1.23201	1.86813	1.73453	2.65055	2.65055	2.19819	2.74405	2.21123	2.36255	0.64368	0.697318	0.943406	0.860327	1.99851	1.65129	2.76532	2.27207	0.291096	0.295155	0.426643	0.364152	0.903802	0.698945	1.25058	0.961704	hira-stimul	159339
FPGT	0.380135	0.377195	0.67708	0.522323	0.307114	0.234979	0.260557	0.260557	0.270409	0.179112	0.380135	0.377195	0.365623	0.295635	0.155093	0.11655	0.19646	0.162327	0.340175	0.148305	0.961825	0.783772	0.407993	0.30899	0.516816	0.430353	0.894878	0.393178	hira-stimul	10253
FRRS1	0.247235	0.302113	0.32705	0.356482	0.261553	0.27843	0.172089	0.172089	0.24538	0.270836	0.247235	0.302113	0.176607	0.201769	0.132084	0.138101	0.129755	0.107211	0.308688	0.224252	0.714328	0.667859	0.534246	0.457118	0.524825	0.354872	1.24856	0.742279	hira-stimul	57091
FUBP1	11.0835	11.694	13.256	15.5171	14.5815	13.5607	13.8894	13.8894	9.9485	10.8212	11.0835	11.694	7.15824	8.78268	7.36366	6.72611	10.4726	8.6531	12.5152	8.95995	0.645847	0.751041	0.66438	0.575176	0.944883	0.73996	1.12918	0.766201	hira-stimul	31187
FUCA1	0.0167362	0.0386568	0.0558934	0.0823748	0.0811277	0.0449801	0.0375715	0.0375715	0.0661406	0.0716886	0.0167362	0.0386568	0.0301824	0.0466241	0.0409695	0.0223101	0.0283289	0.023407	0.0832049	0.0593582	1.80342	1.2061	2.44796	0.577133	1.69267	0.605509	4.97155	1.53552	hira-stimul	23288
GABPB2	0.254804	0.205853	0.26932	0.246824	0.248647	0.261175	0.174132	0.174132	0.246387	0.330915	0.254804	0.205853	0.145433	0.139702	0.125567	0.129543	0.131296	0.108484	0.309955	0.273998	0.570763	0.678651	0.492797	0.629298	0.51528	0.526999	1.21644	1.33104	hira-indep	47928
GADD45A	1.86946	1.20209	5.5573	4.57543	5.51029	5.9961	6.87523	6.87523	1.85106	2.60472	1.86946	1.20209	3.00094	2.58969	2.7827	2.97407	5.18392	4.28327	2.32863	2.15671	1.60525	2.15433	1.4885	2.47408	2.77295	3.56318	1.24562	1.79413	hira-inhib	3162
GALE	0.0998213	0.192138	0.250028	0.245658	0.12097	0.130786	0.180997	0.180997	0.17752	0.299306	0.0998213	0.192138	0.135015	0.139042	0.0610898	0.0648699	0.136472	0.112761	0.22332	0.247825	1.35257	0.723659	0.611992	0.337621	1.36716	0.586876	2.2372	1.28983	hira-stimul	5206
GALNT2	3.50384	2.91534	1.63926	1.57576	2.90471	2.51539	2.38561	2.38561	3.22516	2.81232	3.50384	2.91534	0.8852	0.89188	1.46688	1.24763	1.79875	1.48624	4.05725	2.3286	0.252637	0.305927	0.418649	0.427955	0.513365	0.509798	1.15794	0.798741	hira-stimul	214920
GAS5	76.6088	67.1505	196.155	180.667	117.103	93.4618	111.573	111.573	56.385	59.9798	76.6088	67.1505	105.924	102.258	59.137	46.3571	84.126	69.51	70.9323	49.6633	1.38266	1.52281	0.771935	0.690346	1.09813	1.03514	0.925903	0.739582	hira-stimul	4087
GATAD2B	2.42572	2.45182	1.34292	1.23969	1.59061	1.5719	2.35589	2.35589	2.57995	2.98366	2.42572	2.45182	0.725177	0.701665	0.803258	0.779662	1.77634	1.46772	3.24558	2.47047	0.298953	0.286181	0.331142	0.317993	0.732294	0.598624	1.33799	1.00761	hira-stimul	118249
GBA	0.979214	0.701099	1.81218	1.39678	0.917087	0.764375	0.872411	0.872411	0.818328	0.812167	0.979214	0.701099	0.978577	0.790577	0.463129	0.37913	0.657798	0.543512	1.02946	0.672474	0.99935	1.12763	0.47296	0.540765	0.671761	0.775229	1.05131	0.959172	hira-indep	10415
GBAP1	2.26479	1.35381	6.54409	3.7546	3.73589	2.11256	2.14078	2.14078	2.03723	1.40849	2.26479	1.35381	3.53381	2.1251	1.88662	1.04783	1.61415	1.33371	2.56284	1.16623	1.56033	1.56972	0.833024	0.773986	0.712714	0.98515	1.1316	0.861443	hira-stimul	13710
GBP1	0.0597001	0.0153216	0.307376	0.0918256	0.104503	0.0561574	0.036083	0.036083	0.0707796	0.0639307	0.0597001	0.0153216	0.165983	0.0519733	0.052774	0.0278541	0.0272066	0.0224797	0.0890407	0.0529346	2.78028	3.39216	0.883985	1.81796	0.455721	1.46719	1.49147	3.4549	hira-inhib	13057
GBP2	0.0316187	0.0297538	0.117329	0.0389064	0.0397366	0.0311586	0.0218405	0.0218405	0.0944107	0.0391262	0.0316187	0.0297538	0.0633577	0.022021	0.020067	0.0154547	0.0164677	0.0136066	0.118769	0.0323965	2.0038	0.740108	0.634656	0.519418	0.520823	0.457307	3.75628	1.08882	hira-stimul	18490
GBP3	0.0561719	0.040159	0.0937977	0.138238	0.136145	0.1294	0.0748295	0.0748295	0.0951379	0.11343	0.0561719	0.040159	0.0506508	0.0782427	0.0687532	0.0641824	0.0564214	0.0466188	0.119683	0.09392	0.90171	1.94832	1.22398	1.59821	1.00444	1.16086	2.13066	2.3387	hira-indep	16190
GBP4	0.0547312	0.0589945	0.0182784	0.053877	0.0176871	0.0441286	0.0340249	0.0340249	0.0403751	0.0500135	0.0547312	0.0589945	0.00987034	0.0304944	0.00893199	0.0218878	0.0256548	0.0211975	0.0507919	0.0414112	0.180342	0.516902	0.163197	0.371014	0.468741	0.359313	0.928024	0.70195	hira-stimul	17803
GBP5	0.0093392	0.0395476	0.0233923	0.0287294	0	0.0263549	0.0290295	0.0290295	0.0147632	0.0320031	0.0093392	0.0395476	0.0126318	0.0162608	0	0.013072	0.0218882	0.0180854	0.0185721	0.0264986	1.35256	0.411171	0	0.330539	2.3437	0.457307	1.98862	0.670042	hira-stimul	13911
GBP6	0.0508242	0.055607	0.0580677	0.105328	0.0475446	0.0496055	0.0277157	0.0277157	0.0338281	0.0664567	0.0508242	0.055607	0.0313566	0.0596156	0.02401	0.0246043	0.0208976	0.0172669	0.0425557	0.0550261	0.616961	1.07209	0.472413	0.442468	0.411175	0.310516	0.837313	0.989554	hira-inhib	24284
GCLM	2.89986	3.52617	3.87964	4.33452	4.07712	4.92846	4.45553	4.45553	2.24852	3.18415	2.89986	3.52617	2.09501	2.45334	2.05895	2.44452	3.35947	2.7758	2.82864	2.63648	0.722451	0.695752	0.710016	0.69325	1.15849	0.787198	0.97544	0.747688	hira-stimul	22423
GDAP2	1.01607	1.30924	1.0294	1.15796	1.13274	1.22083	1.29828	1.29828	1.0719	1.35532	1.01607	1.30924	0.555876	0.655405	0.572034	0.605532	0.978903	0.808828	1.34845	1.1222	0.547084	0.5006	0.562987	0.462506	0.963421	0.617785	1.32712	0.857142	hira-stimul	66196
GEMIN8P4	0.381661	0.176311	0.509849	0.93926	0.123339	0.153863	0.118634	0.118634	0	0	0.381661	0.176311	0.275318	0.531621	0.0622862	0.076316	0.08945	0.073909	0	0	0.721369	3.01525	0.163198	0.432849	0.23437	0.419197	0	0	hira-indep	1702
GFI1	0.053614	0.0660461	0.0537159	0.0197915	0.0866303	0.0216139	0.0666606	0.0666606	0.0254256	0.0688959	0.053614	0.0660461	0.0290066	0.011202	0.0437483	0.0107205	0.0502621	0.0415296	0.0319854	0.0570458	0.541026	0.169609	0.815987	0.162318	0.937481	0.628796	0.596587	0.863727	hira-inhib	12116
GGPS1	1.50569	1.49493	2.48716	1.89735	1.85906	1.65665	1.09163	1.09163	1.28899	1.2657	1.50569	1.49493	1.34307	1.0739	0.938825	0.821698	0.823089	0.680085	1.62155	1.048	0.891994	0.718361	0.623518	0.549657	0.546652	0.454928	1.07695	0.701036	hira-stimul	16092
GIPC2	0.00638771	0.0153006	0.00829611	0.0139734	0.0286704	0.0492137	0.0286799	0.0286799	0.00336586	0.00425623	0.00638771	0.0153006	0.0044799	0.00790894	0.0144786	0.02441	0.0216246	0.0178676	0.00423425	0.00352416	0.701331	0.516904	2.26663	1.59536	3.38535	1.16777	0.662875	0.230328	hira-stimul	91524
GJB3	0.0250902	0.0579529	0.104742	0.0771834	0.0608119	0.0910339	0.116984	0.116984	0	0.107473	0.0250902	0.0579529	0.0565607	0.0436858	0.03071	0.0451528	0.0882059	0.072881	0	0.0889876	2.25429	0.753816	1.22398	0.77913	3.51555	1.25759	0	1.53552	hira-inhib	5178
GJC2	0.0256932	0.0395637	0.0214517	0.039519	0.0103789	0.0103579	0.0266212	0.0266212	0	0.0330166	0.0256932	0.0395637	0.0115839	0.0223678	0.00524134	0.00513752	0.0200724	0.016585	0	0.0273377	0.450855	0.565361	0.203997	0.129854	0.781233	0.419198	0	0.69098	hira-inhib	10113
GLIS1	0.0054139	0.00745906	0.00570967	0.00631112	0.0119707	0.00666253	0.012695	0.012695	0.032431	0.0485773	0.0054139	0.00745906	0.00308322	0.00357209	0.0060452	0.00330461	0.00957203	0.00790899	0.0407982	0.040222	0.569501	0.478893	1.11661	0.443034	1.76805	1.06032	7.53582	5.39237	hira-stimul	227972
GLMN	1.03584	0.890719	1.58335	1.12571	1.85528	1.57783	1.97642	1.97642	1.24131	1.10639	1.03584	0.890719	0.855009	0.637152	0.936916	0.782604	1.49022	1.23131	1.56157	0.916091	0.825426	0.715323	0.904499	0.87862	1.43866	1.38238	1.50754	1.02848	hira-stimul	52612
GLRX2	1.16687	1.05987	3.42099	3.32212	2.33809	2.46771	1.71575	1.71575	1.0641	1.39889	1.16687	1.05987	1.84733	1.88032	1.18074	1.22398	1.29368	1.06891	1.33864	1.15828	1.58315	1.7741	1.01188	1.15484	1.10867	1.00853	1.1472	1.09285	hira-indep	9650
GLT25D2	0.000637488	0.00490819	0.002129	0.000784423	0.00412025	0.0071959	0.0046236	0.0046236	0.0070541	0.00655356	0.000637488	0.00490819	0.00114966	0.000443983	0.00208073	0.00356917	0.00348619	0.0028805	0.00887406	0.00542635	1.80342	0.0904577	3.26395	0.727186	5.46864	0.586877	13.9204	1.10557	hira-stimul	101898
GLTPD1	0.0785665	0.0725884	0.157432	0.174015	0.0761693	0.088685	0.0976851	0.0976851	0.0745177	0.0269229	0.0785665	0.0725884	0.0850133	0.0984925	0.0384655	0.0439878	0.0736546	0.0608578	0.0937433	0.0222922	1.08206	1.35686	0.489592	0.605989	0.937481	0.838396	1.19317	0.307104	hira-stimul	4134
GLUL	0.674141	0.533324	1.21865	1.36985	1.24918	1.02226	1.09013	1.09013	0.527946	0.492755	0.674141	0.533324	0.658071	0.775335	0.630836	0.507041	0.821958	0.679151	0.664156	0.408001	0.976162	1.45378	0.935763	0.950718	1.21927	1.27343	0.985189	0.765016	hira-stimul	10503
GMEB1	0.536474	0.544134	0.629404	0.601888	0.68965	0.736304	0.832768	0.832768	0.374589	0.575683	0.536474	0.544134	0.339878	0.340669	0.348273	0.365207	0.627907	0.518814	0.471233	0.476666	0.633541	0.626075	0.649189	0.671171	1.17043	0.953468	0.878389	0.876008	hira-indep	46876
GNAI3	2.23434	2.3218	2.8595	2.67128	2.45475	2.60804	2.6191	2.6191	2.33033	2.54018	2.23434	2.3218	1.54413	1.51194	1.23965	1.29359	1.9748	1.6317	2.93156	2.10327	0.69109	0.651195	0.554817	0.557149	0.883841	0.702773	1.31205	0.905879	hira-stimul	47267
GNAT2	0.0132339	0.0152837	0.0220985	0.0162842	0.0534589	0.0160054	0.0274238	0.0274238	0.0522999	0.0113374	0.0132339	0.0152837	0.0119332	0.00921686	0.0269967	0.00793868	0.0206775	0.017085	0.0657933	0.00938737	0.901714	0.603051	2.03997	0.519421	1.56247	1.11786	4.97157	0.614208	hira-stimul	9817
GNB1	1.8723	1.87781	1.12396	1.17703	1.17161	1.33707	1.91834	1.91834	1.61301	1.93745	1.8723	1.87781	0.606938	0.666199	0.591663	0.663187	1.44643	1.19513	2.02917	1.60421	0.324167	0.354774	0.316009	0.35317	0.772541	0.636447	1.08378	0.854298	hira-stimul	105802
GNG12	2.02785	2.21602	1.44209	1.35511	1.47332	1.3379	2.42234	2.42234	2.58411	3.00917	2.02785	2.21602	0.778729	0.766992	0.744027	0.663598	1.82644	1.50912	3.25081	2.49159	0.384017	0.346113	0.366904	0.299455	0.90068	0.681004	1.60308	1.12435	hira-stimul	132007
GNG4	0.0876032	0.0805494	0.0757724	0.0822033	0.150716	0.108744	0.259242	0.259242	0.0906605	0.163596	0.0876032	0.0805494	0.0409171	0.0465271	0.0761116	0.053937	0.195468	0.161508	0.114051	0.135457	0.467073	0.577622	0.868822	0.669614	2.23129	2.00508	1.3019	1.68167	hira-inhib	103070
GNG5	3.37862	3.25056	6.71314	7.74524	5.63156	6.23536	4.54041	4.54041	2.63647	3.70021	3.37862	3.25056	3.6251	4.38381	2.84394	3.09274	3.42347	2.82868	3.31668	3.06377	1.07295	1.34863	0.841745	0.951448	1.01327	0.870212	0.981667	0.942537	hira-indep	8257
GNL2	2.64592	2.63276	4.38429	3.77882	4.59379	4.77993	5.00188	5.00188	2.65038	3.11139	2.64592	2.63276	2.36752	2.13881	2.31986	2.37085	3.77142	3.11617	3.33418	2.57623	0.89478	0.812384	0.87677	0.900517	1.42537	1.18361	1.26012	0.978529	hira-stimul	29174
GNPAT	0.762538	0.755616	0.872455	0.816664	0.904125	0.915083	0.951022	0.951022	0.876151	0.819597	0.762538	0.755616	0.471126	0.462232	0.456583	0.453881	0.717071	0.592487	1.1022	0.678626	0.617839	0.611728	0.598768	0.600677	0.940374	0.784111	1.44543	0.89811	hira-stimul	36801
GNRHR2	0.996649	1.22296	0.74544	0.830353	0.956175	1.03795	0.742215	0.742215	1.09956	1.20068	0.996649	1.22296	0.402538	0.46998	0.482868	0.514823	0.55963	0.4624	1.38325	0.994163	0.403891	0.384297	0.484492	0.420965	0.561512	0.378099	1.3879	0.812915	hira-stimul	6257
GOLPH3L	0.750597	0.762368	0.88735	0.755841	0.595107	0.573356	0.426473	0.426473	0.908366	0.804694	0.750597	0.762368	0.479169	0.427806	0.300529	0.284385	0.321561	0.265693	1.14272	0.666287	0.638384	0.561154	0.400387	0.373028	0.428407	0.34851	1.52242	0.87397	hira-stimul	50972
GOLT1A	0.012231	0.00941695	0.00680791	0.0150501	0	0.00657439	0.016897	0.016897	0.0128897	0.0209563	0.012231	0.00941695	0.00367627	0.00851836	0	0.0032609	0.0127403	0.0105268	0.0162152	0.0173518	0.30057	0.904577	0	0.34628	1.04164	1.11786	1.32575	1.84262	hira-inhib	15933
GON4L	0.895809	0.913582	0.604615	0.619586	0.779422	0.82999	1.02151	1.02151	0.995675	1.15272	0.895809	0.913582	0.326492	0.350686	0.393608	0.411675	0.770219	0.636401	1.25256	0.954452	0.364466	0.383858	0.439388	0.450616	0.859802	0.696599	1.39824	1.04474	hira-stimul	107463
GORAB	3.53036	3.53803	5.18062	5.27179	4.83908	4.82209	2.8705	2.8705	2.88495	3.0543	3.53036	3.53803	2.79753	2.98383	2.44374	2.39176	2.16436	1.78832	3.62927	2.52896	0.792422	0.84336	0.692206	0.676014	0.61307	0.505457	1.02802	0.714793	hira-stimul	21712
GPATCH2	1.64973	1.78573	1.33252	1.37999	1.561	1.38185	1.38615	1.38615	1.50821	1.26845	1.64973	1.78573	0.719561	0.781074	0.788305	0.685398	1.04516	0.863571	1.89733	1.05028	0.436169	0.437398	0.477839	0.383819	0.633532	0.483596	1.15008	0.58815	hira-stimul	200576
GPATCH3	0.676653	0.611141	1.40151	1.33699	1.11437	1.20292	0.84629	0.84629	0.71995	0.735643	0.676653	0.611141	0.756815	0.756736	0.562757	0.596648	0.638103	0.527239	0.905697	0.609112	1.11847	1.23824	0.831677	0.976286	0.943028	0.862712	1.3385	0.996681	hira-stimul	9984
GPATCH4	3.88906	3.9163	8.54665	8.18492	7.07032	8.09034	8.82611	8.82611	3.01764	3.48003	3.88906	3.9163	4.61519	4.63266	3.57051	4.01281	6.65489	5.49867	3.79619	2.88146	1.18671	1.18292	0.918091	1.02464	1.71118	1.40405	0.97612	0.735762	hira-stimul	7180
GPBP1L1	2.63603	2.5498	2.42671	2.23283	2.03379	2.1721	2.56796	2.56796	2.84274	3.18724	2.63603	2.5498	1.31042	1.26378	1.02706	1.07736	1.93624	1.59984	3.57617	2.63903	0.49712	0.49564	0.389625	0.422528	0.73453	0.627437	1.35665	1.035	hira-stimul	59327
GPN2	1.09278	0.959609	1.70641	1.54091	1.42048	1.50976	1.9499	1.9499	1.03647	1.17655	1.09278	0.959609	0.921461	0.872155	0.717342	0.748841	1.47022	1.21479	1.30388	0.974183	0.843227	0.908865	0.656438	0.780361	1.3454	1.26592	1.19318	1.01519	hira-stimul	10997
GPR137B	0.115477	0.0836344	0.062097	0.0614132	0.0980385	0.0836381	0.0973407	0.0973407	0.077349	0.100605	0.115477	0.0836344	0.0335324	0.0347599	0.0495094	0.0414845	0.0733949	0.0606433	0.097305	0.0833009	0.290381	0.415617	0.428739	0.496022	0.63558	0.725099	0.842636	0.996013	hira-inhib	66378
GPR153	0.0285952	0.091734	0.0636657	0.123151	0.0462045	0.0461114	0.054318	0.054318	0.0376689	0.0694088	0.0285952	0.091734	0.0343795	0.0697035	0.0233333	0.0228713	0.0409558	0.0338401	0.0473875	0.0574705	1.20228	0.759843	0.815986	0.249321	1.43226	0.368894	1.65718	0.626491	hira-stimul	13630
GPR157	0.432988	0.398022	0.600325	0.429459	0.224729	0.393541	0.372496	0.372496	0.414824	0.368689	0.432988	0.398022	0.324176	0.243074	0.113488	0.195196	0.280862	0.232065	0.521849	0.305274	0.748694	0.610704	0.262105	0.490416	0.64866	0.583046	1.20523	0.766979	hira-stimul	24754
GPR161	0.110722	0.0639359	0.100848	0.0897963	0.331384	0.28405	0.192941	0.192941	0.0974586	0.120724	0.110722	0.0639359	0.0544579	0.0508247	0.167349	0.140889	0.145478	0.120202	0.122603	0.0999595	0.491844	0.794932	1.51143	2.20359	1.3139	1.88004	1.1073	1.56343	hira-inhib	51628
GPR3	0.184658	0.142173	0.376871	0.454441	0.430984	0.297772	0.340139	0.340139	0	0.31639	0.184658	0.142173	0.20351	0.257214	0.217647	0.147695	0.256465	0.211907	0	0.261971	1.10209	1.80916	1.17865	1.03884	1.38886	1.49048	0	1.84262	hira-inhib	3166
GPR37L1	0.245832	0.24984	0.31198	0.169397	0.222443	0.150639	0.213957	0.213957	0.264252	0.143209	0.245832	0.24984	0.168469	0.0958787	0.112334	0.0747169	0.161324	0.133295	0.332429	0.118577	0.685302	0.38376	0.456953	0.299059	0.656235	0.533522	1.35226	0.474612	hira-stimul	6606
GPR52	0.630543	0.985971	0.147378	0.108602	0	0.0355807	0.274341	0.274341	1.32542	0.495105	0.630543	0.985971	0.0795841	0.0614687	0	0.017648	0.206853	0.170914	1.66738	0.409947	0.126215	0.0623433	0	0.0178991	0.328056	0.173346	2.64435	0.41578	hira-stimul	1472
GPR89A	0.35595	0.221516	0.160143	0.19668	0.154962	0.528387	0.232494	0.232494	0.252671	0.630417	0.35595	0.221516	0.0864772	0.111321	0.0782558	0.26208	0.1753	0.144844	0.31786	0.521985	0.242948	0.502541	0.219851	1.18312	0.492486	0.653875	0.892991	2.35642	hira-inhib	62509
GPR89C	0.0146327	0.0184713	0.014022	0.0183184	0.0155514	0.0222016	0.0141193	0.0141193	0.0139401	0.0133207	0.0146327	0.0184713	0.00757188	0.0103682	0.00785346	0.011012	0.010646	0.00879632	0.0175366	0.0110295	0.517463	0.561315	0.536706	0.596168	0.727545	0.476216	1.19846	0.597118	hira-stimul	1581888
GPSM2	1.0587	1.05376	1.05949	0.9647	1.63014	1.2368	0.77831	0.77831	1.29889	1.30892	1.0587	1.05376	0.572125	0.54602	0.823221	0.613453	0.586846	0.484887	1.634	1.08379	0.540403	0.518164	0.777577	0.582156	0.554308	0.460149	1.54341	1.02849	hira-stimul	53442
GREM2	0.161615	0.432451	0.139802	0.303189	0.0539404	0.137143	0.227296	0.227296	0.151612	0.157066	0.161615	0.432451	0.0754931	0.171605	0.0272399	0.0680229	0.171381	0.141605	0.190728	0.130051	0.467117	0.396819	0.168548	0.157296	1.06043	0.327448	1.18014	0.300729	hira-stimul	122590
GRHL3	0.00431533	0.011075	0.0168138	0.0318599	0.0116213	0.0104381	0.0059616	0.0059616	0.0113693	0.0542213	0.00431533	0.011075	0.00907945	0.0180327	0.00586876	0.0051773	0.00449505	0.00371408	0.0143026	0.0448952	2.104	1.62824	1.35998	0.467476	1.04165	0.335357	3.31437	4.05375	hira-inhib	45159
GSTM1	0.196514	0.168112	0.309915	0.376146	0.352811	0.28168	0.497717	0.497717	0.224355	0.32735	0.196514	0.168112	0.167354	0.212899	0.17817	0.139713	0.375279	0.310078	0.282239	0.271046	0.851614	1.26641	0.906651	0.831073	1.90968	1.84447	1.43623	1.61229	hira-inhib	5950
GSTM2	0.0365942	0.0281748	0.0203688	0.025016	0.0197098	0.0196701	0.0421288	0.0421288	0.0257099	0.0174166	0.0365942	0.0281748	0.0109992	0.0141591	0.00995345	0.00975637	0.0317651	0.0262462	0.0323431	0.0144209	0.300571	0.502543	0.271995	0.34628	0.868037	0.93155	0.88383	0.511838	hira-stimul	15976
GSTM3	1.27961	1.75226	2.68531	3.97855	1.16673	2.26101	3.45754	3.45754	1.18478	1.50581	1.27961	1.75226	1.45007	2.25186	0.589199	1.12146	2.60699	2.15405	1.49045	1.24681	1.13321	1.28512	0.460452	0.640008	2.03733	1.2293	1.16477	0.711544	hira-stimul	7107
GSTM4	0.117155	0.148565	0.149598	0.186557	0.0334058	0.0611206	0.0999649	0.0999649	0.130726	0.100365	0.117155	0.148565	0.0807829	0.105591	0.0168699	0.0303158	0.0753735	0.0622781	0.164453	0.0831022	0.689539	0.710741	0.143997	0.204058	0.643366	0.419198	1.40372	0.559366	hira-stimul	9426
GTF2B	1.3548	1.54147	3.09419	3.24797	3.75481	4.09123	2.42585	2.42585	1.4156	1.58464	1.3548	1.54147	1.67086	1.83835	1.89618	2.02925	1.82909	1.5113	1.78082	1.31208	1.23329	1.1926	1.3996	1.31644	1.35008	0.980431	1.31446	0.851189	hira-stimul	38981
GUK1	0.227	0.231152	0.709196	0.702809	0.319463	0.507748	0.531095	0.531095	0.266234	0.263474	0.227	0.231152	0.382966	0.39779	0.161329	0.251843	0.400446	0.330872	0.334922	0.218156	1.68707	1.7209	0.7107	1.08951	1.76408	1.43141	1.47543	0.943779	hira-stimul	8871
H3F3A	7.00279	7.26896	10.6221	13.6753	6.63025	9.0559	9.34412	9.34412	4.56473	4.99643	7.00279	7.26896	5.73593	7.74022	3.34828	4.49173	7.04547	5.82139	5.74243	4.13704	0.819093	1.06483	0.478135	0.617932	1.00609	0.800856	0.82002	0.569138	hira-stimul	9296
H6PD	0.329296	0.292972	0.448347	0.326008	0.545895	0.506085	0.318728	0.318728	0.424436	0.450137	0.329296	0.292972	0.242107	0.184521	0.275677	0.251018	0.240321	0.198568	0.53394	0.372713	0.735227	0.629823	0.837171	0.856799	0.729802	0.67777	1.62146	1.27218	hira-stimul	36532
HAO2	0.00256248	0.00197292	0	0.0031531	0	0	0	0	0	0	0.00256248	0.00197292	0	0.00178465	0	0	0	0	0	0	0	0.904575	0	0	0	0	0	0	hira-indep	25350
HAX1	0.744176	0.802898	1.43886	1.76513	1.10752	1.29476	0.710182	0.710182	0.681061	1.37572	0.744176	0.802898	0.776984	0.999064	0.559298	0.642201	0.535477	0.442443	0.856775	1.1391	1.04409	1.24432	0.751566	0.799854	0.719557	0.551058	1.15131	1.41873	hira-inhib	3317
HBXIP	1.96726	1.88956	4.34206	3.94262	2.58075	2.57555	2.11866	2.11866	1.70886	1.80391	1.96726	1.88956	2.34471	2.23152	1.30328	1.27747	1.59747	1.31993	2.14975	1.49364	1.19187	1.18097	0.662484	0.676069	0.812028	0.698536	1.09276	0.790468	hira-stimul	6670
HCN3	0.116518	0.0897101	0.150346	0.143374	0.0855779	0.0854054	0.186577	0.186577	0.0586057	0.154267	0.116518	0.0897101	0.0811868	0.0811497	0.0432168	0.0423611	0.140679	0.116237	0.073726	0.127733	0.696775	0.904577	0.370903	0.4722	1.20736	1.2957	0.632743	1.42384	hira-inhib	12265
HDAC1	0.608641	0.654124	0.608702	0.540998	0.407032	0.479356	0.572263	0.572263	0.682593	0.659452	0.608641	0.654124	0.328699	0.306205	0.205551	0.237761	0.431486	0.35652	0.858702	0.546026	0.540054	0.468114	0.337722	0.363479	0.708934	0.545034	1.41085	0.834744	hira-stimul	41517
HDGF	3.0718	2.88827	4.6552	5.13637	3.05056	3.6569	4.14079	4.14079	2.29359	2.61937	3.0718	2.88827	2.51381	2.90719	1.54053	1.81382	3.12216	2.57971	2.88534	2.16884	0.81835	1.00655	0.501508	0.627996	1.01639	0.893169	0.939298	0.750913	hira-stimul	10342
HEATR1	2.33731	2.40576	2.39869	2.60212	3.06881	3.22617	3.86794	3.86794	2.19919	2.56173	2.33731	2.40576	1.29529	1.4728	1.54975	1.60018	2.91643	2.40973	2.76658	2.12111	0.554181	0.612197	0.663048	0.665145	1.24777	1.00165	1.18366	0.881681	hira-stimul	55537
HEATR8	0.00026609	0.00020487	0.0155515	0.000109141	0	0.00393329	0.000367602	0.000367602	0.0148623	0.000151971	0.00026609	0.00020487	0.00839781	6.17738e-05	0	0.00195091	0.000277172	0.000229016	0.0186968	0.000125832	31.56	0.301527	0	9.52268	1.04165	1.11786	70.2648	0.614204	hira-stimul	68513
HEATR8-TTC4	0.271187	0.217515	0.358997	0.208793	0.183019	0.227785	0.269021	0.269021	0.285792	0.193696	0.271187	0.217515	0.193858	0.118177	0.0924246	0.112981	0.202842	0.1676	0.359526	0.16038	0.714851	0.543304	0.340815	0.519419	0.747978	0.770522	1.32575	0.73733	hira-stimul	63978
HECTD3	0.265499	0.221449	0.307875	0.28132	0.250248	0.279475	0.389709	0.389709	0.151557	0.240086	0.265499	0.221449	0.166253	0.159227	0.126375	0.13862	0.293841	0.242789	0.190659	0.198791	0.626189	0.719024	0.475991	0.625966	1.10675	1.09636	0.718115	0.897684	hira-inhib	8808
HENMT1	3.36849	2.87674	5.26006	4.70034	3.65489	4.00661	4.34668	4.34668	3.41276	3.54569	3.36849	2.87674	2.84043	2.66039	1.84572	1.98728	3.2774	2.70798	4.29325	2.93583	0.843236	0.924794	0.547937	0.690809	0.972957	0.941337	1.27453	1.02054	hira-stimul	13239
HES2	0.277246	0.447853	0.393511	0.441197	0.313585	0.447075	0.502704	0.502704	0.262959	0.403773	0.277246	0.447853	0.212496	0.249718	0.15836	0.221749	0.379039	0.313185	0.330802	0.334324	0.766453	0.557588	0.571191	0.495138	1.36716	0.699302	1.19317	0.746504	hira-stimul	4686
HEYL	0.0679736	0.0430991	0.133535	0.0885609	0.0452252	0.0548056	0.0704287	0.0704287	0.037924	0.0822103	0.0679736	0.0430991	0.0721089	0.0501255	0.0228387	0.0271836	0.0531032	0.0438771	0.0477084	0.0680701	1.06084	1.16303	0.335994	0.630723	0.781233	1.01805	0.701866	1.57939	hira-inhib	16246
HFM1	0.0595025	0.0569186	0.102356	0.0992763	0.070652	0.0904993	0.0667893	0.0667893	0.037753	0.0432517	0.0595025	0.0569186	0.0552722	0.0561904	0.0356793	0.0448877	0.0503591	0.0416097	0.0474933	0.0358124	0.928906	0.987206	0.599626	0.788629	0.846336	0.731039	0.798173	0.629186	hira-stimul	144104
HHAT	0.0134381	0.0196868	0.0105964	0.0176837	0.0253324	0.0445432	0.0346152	0.0346152	0.0392399	0.0903393	0.0134381	0.0196868	0.00572206	0.010009	0.0127929	0.0220934	0.0260999	0.0215653	0.0493638	0.0748009	0.425808	0.50841	0.951984	1.12225	1.94223	1.09542	3.67342	3.79955	hira-indep	348043
HHIPL2	0.0402175	0.0948286	0.0377755	0.0680449	0.024369	0.0729595	0.0390657	0.0390657	0.0437078	0.0538342	0.0402175	0.0948286	0.0203988	0.0385134	0.0123063	0.0361879	0.0294555	0.0243379	0.0549844	0.0445747	0.507211	0.406137	0.305995	0.381614	0.732406	0.256652	1.36718	0.470056	hira-stimul	25843
HHLA3	0.299893	0.333094	0.673168	0.707782	0.564008	0.507377	0.219035	0.219035	0.427435	0.252703	0.299893	0.333094	0.363511	0.400605	0.284824	0.251659	0.165152	0.136459	0.537713	0.209238	1.21213	1.20268	0.949752	0.755519	0.550704	0.409671	1.79302	0.628165	hira-stimul	13213
HIAT1	2.8039	2.86621	3.30198	2.87231	3.03897	3.34678	3.58724	3.58724	3.13004	3.00016	2.8039	2.86621	1.78307	1.62573	1.53468	1.66	2.70478	2.23485	3.93759	2.48413	0.635925	0.567205	0.547338	0.579163	0.964649	0.779723	1.40433	0.866696	hira-stimul	45141
HIPK1	1.73595	1.93466	2.47377	2.09321	1.96941	1.99041	1.93604	1.93604	1.86966	1.84748	1.73595	1.93466	1.33584	1.18476	0.994552	0.987243	1.45977	1.20615	2.35203	1.52971	0.769513	0.612385	0.572915	0.510293	0.840908	0.623444	1.3549	0.790689	hira-stimul	48496
HIST2H2AB	1.15998	0.893096	1.69485	1.0705	1.17144	1.16908	1.20187	1.20187	0.687625	1.11796	1.15998	0.893096	0.915219	0.605903	0.591577	0.579864	0.90621	0.748765	0.865032	0.925671	0.788995	0.67843	0.509989	0.649274	0.781229	0.838393	0.74573	1.03647	hira-inhib	448
HIST2H2AC	3.86482	3.11208	3.47502	5.85307	1.92149	3.35582	3.13067	3.13067	0.939912	2.2922	3.86482	3.11208	1.87651	3.31284	0.970352	1.66449	2.36053	1.95041	1.18241	1.89794	0.485536	1.06451	0.251073	0.534847	0.610772	0.626721	0.305942	0.609863	hira-inhib	437
HIST2H2BC	1.33077	1.80461	3.09669	2.70979	1.62311	3.1791	1.68351	1.68351	0.458054	1.33865	1.33077	1.80461	1.67221	1.53374	0.819671	1.57683	1.26937	1.04883	0.576232	1.1084	1.25658	0.849902	0.615937	0.873781	0.953859	0.581193	0.433006	0.614206	hira-inhib	582
HIST2H2BE	3.13341	3.10474	7.6082	6.03998	4.57995	4.45291	3.20932	3.20932	1.98627	1.67772	3.13341	3.10474	4.10843	3.41863	2.31287	2.20864	2.41983	1.99941	2.49873	1.38915	1.31117	1.1011	0.738133	0.711378	0.772266	0.643985	0.797447	0.447429	hira-stimul	2223
HIST2H2BF	0.00403037	0.00491322	0.00841258	0.00785228	0.00624099	0.0058222	0.0074819	0.0074819	0.00265464	0.00402824	0.00403037	0.00491322	0.00454279	0.00444439	0.0031517	0.00288781	0.00564135	0.00466122	0.00333954	0.00333538	1.12714	0.904578	0.781988	0.587763	1.39971	0.948711	0.828593	0.678859	hira-stimul	386815
HIST2H3D	1.42141	0.656631	0	1.57413	0.229675	1.03145	1.32548	1.32548	0	0.243543	1.42141	0.656631	0	0.890958	0.115986	0.511599	0.999412	0.825774	0	0.201654	0	1.35686	0.0815992	0.779127	0.703113	1.25759	0	0.307103	hira-inhib	457
HIST3H2A	0.26193	0.403334	0	1.12806	0.423231	0.844755	0.949868	0.949868	0.207027	0.224393	0.26193	0.403334	0	0.638482	0.213732	0.418998	0.7162	0.591768	0.26044	0.185797	0	1.58301	0.815988	1.03884	2.73432	1.46719	0.994311	0.460654	hira-stimul	496
HIST3H2BB	0.287428	0.878809	1.1722	0.564523	0.46443	0.579367	1.18551	1.18551	0	0.492473	0.287428	0.878809	0.632988	0.31952	0.234537	0.287366	0.893875	0.738573	0	0.407768	2.20225	0.363583	0.815986	0.326995	3.10991	0.840425	0	0.464	hira-inhib	452
HIVEP3	0.084271	0.0627102	0.0428096	0.029433	0.0663984	0.0432184	0.0523635	0.0523635	0.168311	0.111707	0.084271	0.0627102	0.0231172	0.0166591	0.0335312	0.0214363	0.0394821	0.0326225	0.211735	0.0924934	0.27432	0.265652	0.397897	0.341832	0.468513	0.52021	2.51255	1.47493	hira-stimul	529561
HLX	0.482196	0.433131	0.901044	0.805244	0.296815	0.518379	0.404448	0.404448	0.399272	0.487805	0.482196	0.433131	0.486564	0.455768	0.149892	0.257116	0.304954	0.251971	0.502284	0.403903	1.00906	1.05226	0.310852	0.593622	0.632427	0.581743	1.04166	0.932518	hira-stimul	5658
HMCN1	0.0192142	0.0184097	0.0273313	0.022417	0.064393	0.0437219	0.0188759	0.0188759	0.0256487	0.0219475	0.0192142	0.0184097	0.0147589	0.012688	0.0325185	0.0216861	0.0142324	0.0117597	0.0322661	0.0181725	0.768125	0.689203	1.69242	1.17797	0.740724	0.638777	1.67928	0.987117	hira-stimul	456403
HMGCL	0.264429	0.150572	0.478349	0.481288	0.351607	0.424144	0.254002	0.254002	0.217627	0.25957	0.264429	0.150572	0.258308	0.272409	0.177562	0.210375	0.191518	0.158243	0.273775	0.214924	0.976854	1.80916	0.67149	1.39717	0.724268	1.05095	1.03534	1.42738	hira-inhib	23583
HMGN2	10.4727	11.5643	18.8674	29.7137	14.561	16.4038	15.5493	15.5493	6.09167	8.6492	10.4727	11.5643	10.1884	16.818	7.3533	8.13628	11.7242	9.68721	7.66332	7.16154	0.972853	1.4543	0.70214	0.703569	1.1195	0.837683	0.731743	0.61928	hira-stimul	4232
HNRNPR	7.18038	6.77343	7.45272	7.11039	7.88375	6.85835	7.13754	7.13754	6.63437	7.02517	7.18038	6.77343	4.02447	4.02448	3.98129	3.40174	5.38171	4.44669	8.34604	5.81684	0.560481	0.594157	0.554468	0.502218	0.749501	0.65649	1.16234	0.858773	hira-stimul	34578
HNRNPU	20.6596	21.1158	30.2948	32.0972	20.1711	23.2008	22.0235	22.0235	14.5954	14.5352	20.6596	21.1158	16.3592	18.167	10.1864	11.5076	16.6057	13.7206	18.361	12.0351	0.791845	0.860352	0.493059	0.544976	0.803777	0.649781	0.88874	0.569959	hira-stimul	14226
HOOK1	0.309388	0.322756	0.428465	0.437868	0.447021	0.349915	0.253824	0.253824	0.32713	0.26324	0.309388	0.322756	0.231371	0.247833	0.225746	0.173558	0.191383	0.158132	0.41153	0.217963	0.747835	0.767866	0.729652	0.537737	0.618587	0.489944	1.33014	0.675317	hira-stimul	61518
HORMAD1	0.301604	0.308887	0.170861	0.133043	0.160913	0.14453	0.321342	0.321342	0.368822	0.363196	0.301604	0.308887	0.0922649	0.0753023	0.0812611	0.0716869	0.242292	0.200196	0.463978	0.300726	0.305914	0.243786	0.26943	0.232081	0.803344	0.648121	1.53837	0.97358	hira-stimul	22830
HP1BP3	3.90835	3.64403	3.78319	2.87861	3.81325	3.36424	3.82777	3.82777	4.03159	3.75661	3.90835	3.64403	2.04292	1.62929	1.92569	1.66866	2.88614	2.3847	5.07174	3.11047	0.522707	0.447113	0.492712	0.457917	0.738454	0.654413	1.29767	0.853581	hira-stimul	44011
HPCA	0.0159408	0.0306831	0	0.0098075	0	0	0.00825828	0.00825828	0	0	0.0159408	0.0306831	0	0.00555104	0	0	0.00622674	0.00514491	0	0	0	0.180915	0	0	0.390617	0.167679	0	0	hira-indep	8150
HPDL	0.996176	1.58467	2.94952	1.92696	1.65108	1.93784	3.40532	3.40532	1.02571	1.00961	0.996176	1.58467	1.59274	1.09066	0.833795	0.961169	2.56761	2.12151	1.29034	0.835957	1.59885	0.688256	0.836996	0.606542	2.57747	1.33877	1.2953	0.527528	hira-stimul	1802
HS2ST1	0.827986	0.857141	0.476966	0.415304	0.556639	0.519595	0.932081	0.932081	0.925681	0.922409	0.827986	0.857141	0.257562	0.235062	0.281103	0.257719	0.702789	0.580686	1.16451	0.763755	0.31107	0.27424	0.339502	0.300673	0.848793	0.677469	1.40643	0.891049	hira-stimul	195347
HSD17B7	0.185067	0.115348	0.313937	0.187962	0.156637	0.118425	0.0821795	0.0821795	0.130023	0.115763	0.185067	0.115348	0.169526	0.106386	0.0791017	0.0587388	0.0619633	0.0511978	0.163569	0.0958518	0.916025	0.922309	0.427422	0.509231	0.334816	0.443855	0.883836	0.830979	hira-indep	22113
HSD3BP4	0.0224073	0.00575065	0.0124722	0	0.0120687	0.0120443	0.0154777	0.0154777	0	0.00639871	0.0224073	0.00575065	0.00673499	0	0.00609469	0.00597397	0.0116702	0.00964261	0	0.00529813	0.300571	0	0.271996	1.03883	0.520821	1.67679	0	0.92131	hira-inhib	8697
HSPB11	1.35831	1.60972	2.1915	1.86079	1.50973	1.51154	2.21954	2.21954	1.38358	1.26834	1.35831	1.60972	1.18341	1.05321	0.762414	0.749724	1.67353	1.38277	1.74054	1.05019	0.871237	0.65428	0.561296	0.465748	1.23207	0.859015	1.2814	0.652403	hira-stimul	24055
HSPB7	0.0272764	0.115504	0.136641	0.117472	0.0220368	0.0219924	0.0141308	0.0141308	0.021559	0.0467349	0.0272764	0.115504	0.0737861	0.0664892	0.0111286	0.0109082	0.0106546	0.00880349	0.0271212	0.0386965	2.70513	0.575644	0.407993	0.0944403	0.390617	0.076218	0.994311	0.335023	hira-stimul	4763
HSPG2	0.379539	0.247427	0.284818	0.201541	0.150578	0.133881	0.19955	0.19955	0.416941	0.207572	0.379539	0.247427	0.153802	0.114072	0.0760419	0.066405	0.150461	0.12432	0.524512	0.17187	0.405233	0.461034	0.200353	0.268382	0.39643	0.50245	1.38197	0.694628	hira-stimul	115014
HTR1D	0.244994	0.229338	0.841745	0.733053	0.407257	0.332538	0.356111	0.356111	0.181103	0.37296	0.244994	0.229338	0.454542	0.414908	0.205665	0.164939	0.268508	0.221857	0.227828	0.308811	1.85532	1.80916	0.839469	0.719195	1.09598	0.967381	0.929931	1.34653	hira-inhib	2835
HTR6	0.00910042	0.00700665	0	0.011198	0	0.00366873	0.00942911	0.00942911	0	0.0194906	0.00910042	0.00700665	0	0.00633807	0	0.00181969	0.00710955	0.00587434	0	0.0161382	0	0.904579	0	0.259709	0.781233	0.838394	0	2.30327	hira-inhib	14276
HYI	0.15223	0.167437	0.290513	0.240837	0.0702788	0.227945	0.135196	0.135196	0.103132	0.0931528	0.15223	0.167437	0.156877	0.136314	0.0354908	0.113061	0.101938	0.0842271	0.12974	0.0771305	1.03053	0.81412	0.233139	0.675243	0.66963	0.503038	0.852263	0.460654	hira-stimul	2987
IARS2	1.12416	1.11556	0.972466	0.729822	0.942868	0.89965	1.34303	1.34303	1.45869	1.51338	1.12416	1.11556	0.525132	0.413079	0.476148	0.446226	1.01264	0.836708	1.83503	1.25308	0.467132	0.370289	0.423559	0.400002	0.900801	0.750034	1.63236	1.12327	hira-stimul	53929
IBA57	0.767056	0.813715	1.63672	1.62622	1.37789	1.74613	1.3233	1.3233	0.709131	0.747379	0.767056	0.813715	0.883829	0.920441	0.695834	0.86608	0.997768	0.824416	0.892087	0.61883	1.15224	1.13116	0.907149	1.06435	1.30078	1.01315	1.163	0.760499	hira-stimul	16530
ICMT	1.32623	1.34906	1.86992	1.60489	2.14266	1.81191	2.4343	2.4343	0.9927	0.998123	1.32623	1.34906	1.00976	0.908368	1.08204	0.898707	1.83546	1.51657	1.24882	0.826446	0.761374	0.673334	0.815879	0.666173	1.38397	1.12417	0.941629	0.612609	hira-stimul	14792
ID3	6.78188	7.9976	10.7553	14.0782	1.40699	2.54421	2.22846	2.22846	1.87625	1.25323	6.78188	7.9976	5.80786	7.96826	0.71053	1.26193	1.68026	1.38833	2.36032	1.03767	0.856379	0.996332	0.104769	0.157788	0.247757	0.173593	0.348034	0.129748	hira-stimul	1865
IER5	2.54375	2.82953	10.4619	12.2452	9.7313	10.5348	8.51535	8.51535	2.01688	3.95721	2.54375	2.82953	5.64943	6.93078	4.91431	5.22526	6.42057	5.30506	2.53724	3.27657	2.2209	2.44945	1.93191	1.84669	2.52406	1.87489	0.997439	1.15799	hira-inhib	2342
IFFO2	0.192182	0.122985	0.16254	0.128988	0.209709	0.16602	0.204295	0.204295	0.216998	0.165709	0.192182	0.122985	0.0877716	0.0730072	0.105903	0.0823459	0.154038	0.127276	0.272983	0.137207	0.456711	0.593627	0.551056	0.669561	0.801524	1.03489	1.42044	1.11564	hira-stimul	52053
IFI16	0.525222	0.535889	0.555825	0.590689	0.677109	0.631774	0.624516	0.624516	0.950539	1.01424	0.525222	0.535889	0.300146	0.33433	0.34194	0.31336	0.470885	0.389073	1.19578	0.839791	0.571464	0.623879	0.651039	0.584748	0.896545	0.726034	2.27671	1.5671	hira-stimul	45264
IFI44	0.300082	0.416574	0.554234	0.632197	0.455491	0.538888	0.504069	0.504069	0.924816	0.743966	0.300082	0.416574	0.299286	0.357824	0.230023	0.267288	0.380068	0.314035	1.16342	0.616004	0.997349	0.858967	0.766534	0.641635	1.26655	0.753852	3.877	1.47874	hira-stimul	14287
IFI44L	0.190125	0.22925	0.324446	0.378805	0.167168	0.238	0.321583	0.321583	0.307143	0.188071	0.190125	0.22925	0.175201	0.214404	0.0844198	0.118048	0.242474	0.200346	0.386386	0.155723	0.921503	0.935239	0.444023	0.514931	1.27534	0.87392	2.03227	0.679271	hira-stimul	25743
IFI6	0.042229	0.130053	0.246804	0.246821	0.204703	0.272386	0.371911	0.371911	0.300396	0.280373	0.042229	0.130053	0.133274	0.139701	0.103375	0.135103	0.280421	0.231701	0.377898	0.232149	3.15599	1.07418	2.44796	1.03883	6.64048	1.78159	8.94878	1.78503	hira-stimul	6153
IGFN1	1.4907	1.12473	1.35981	0.92237	0.765296	0.722543	0.698966	0.698966	1.60586	1.02606	1.4907	1.12473	0.734297	0.522061	0.386474	0.358381	0.52702	0.435456	2.02017	0.849578	0.492586	0.464166	0.259257	0.318638	0.353539	0.387165	1.35518	0.755361	hira-stimul	38128
IGSF3	0.0376031	0.0300239	0.0255815	0.0282763	0.0168777	0.0314415	0.0295818	0.0295818	0.0396282	0.0608491	0.0376031	0.0300239	0.013814	0.0160044	0.00852324	0.015595	0.0223047	0.0184295	0.0498523	0.0503831	0.367364	0.533055	0.226663	0.519419	0.593161	0.613826	1.32575	1.6781	hira-inhib	93284
IGSF8	0.104073	0.153579	0.0868922	0.138732	0.0700676	0.0559411	0.0898598	0.0898598	0.0959678	0.133737	0.104073	0.153579	0.0469218	0.0785223	0.0353841	0.0277468	0.0677543	0.0559827	0.120727	0.110734	0.450855	0.511283	0.339993	0.180668	0.651027	0.36452	1.16003	0.721025	hira-stimul	7490
IKBKE	0.0829115	0.142692	0.0814403	0.0810173	0.0591042	0.123869	0.154126	0.154126	0.115646	0.148326	0.0829115	0.142692	0.0439778	0.0458558	0.0298476	0.061439	0.116211	0.0960205	0.145483	0.122814	0.530418	0.321362	0.359994	0.430571	1.40163	0.672921	1.75467	0.860692	hira-stimul	26638
IL10	0.0398357	0.061341	0.0443459	0.0490174	0.0214557	0.0428248	0.0687908	0.0687908	0.0629714	0.0227512	0.0398357	0.061341	0.0239468	0.0277438	0.0108351	0.0212411	0.0518683	0.0428567	0.079218	0.018838	0.601139	0.452289	0.271995	0.346279	1.30205	0.698663	1.98862	0.307103	hira-stimul	4892
IL19	0.00147259	0.00113378	0	0.00362401	0	0.00474926	0	0	0	0.00378465	0.00147259	0.00113378	0	0.00205119	0	0.00235563	0	0	0	0.00313369	0	1.80916	0	2.07768	0	0	0	2.76393	hira-inhib	44112
IL20	0.095108	0.205033	0.412918	0.748988	0.153677	0.368081	0.197086	0.197086	0.0902069	0.0977737	0.095108	0.205033	0.222976	0.423927	0.0776069	0.182568	0.148603	0.122785	0.11348	0.0809566	2.34445	2.0676	0.815987	0.890433	1.56246	0.598853	1.19317	0.394847	hira-stimul	3415
IL22RA1	0.0138122	0.00850749	0.0138385	0.0135966	0.00892718	0.00668187	0.0314844	0.0314844	0.0218341	0.0354983	0.0138122	0.00850749	0.00747279	0.00769568	0.00450823	0.00331421	0.0237392	0.0196148	0.0274673	0.0293926	0.541028	0.904577	0.326394	0.389563	1.71872	2.30559	1.98863	3.45491	hira-inhib	23515
IL23R	0.00138976	0.000535006	0.003481	0.00256512	0.00336839	0.00224106	0.00215993	0.00215993	0.00219691	0.00535766	0.00138976	0.000535006	0.00187974	0.00145186	0.00170104	0.00111157	0.00162859	0.00134564	0.00276371	0.00443614	1.35256	2.71372	1.22398	2.07767	1.17185	2.51518	1.98863	8.29176	hira-inhib	93482
IL24	0.184294	0.355162	0.534496	1.09805	0.125383	0.24244	0.0904502	0.0904502	0.19933	0.905748	0.184294	0.355162	0.288628	0.621496	0.0633184	0.12025	0.0681995	0.0563505	0.250757	0.749959	1.56613	1.7499	0.343573	0.338579	0.370058	0.158661	1.36064	2.1116	hira-inhib	6697
IL28RA	0.15691	0.146481	0.150658	0.144807	0.158461	0.12335	0.170706	0.170706	0.179829	0.230135	0.15691	0.146481	0.0813553	0.0819608	0.0800228	0.0611816	0.128712	0.10635	0.226225	0.190552	0.518484	0.559532	0.509992	0.417676	0.820294	0.726032	1.44175	1.30086	hira-indep	33119
IL6R	0.292151	0.212736	0.280215	0.205245	0.339754	0.246151	0.191677	0.191677	0.303623	0.325628	0.292151	0.212736	0.151316	0.116169	0.171576	0.122091	0.144524	0.119415	0.381958	0.26962	0.517938	0.54607	0.587285	0.573908	0.494691	0.561328	1.3074	1.26739	hira-indep	64258
ILF2	3.86841	3.98846	9.4848	8.95022	6.89382	6.19096	6.19114	6.19114	3.20787	3.32597	3.86841	3.98846	5.12179	5.06582	3.48138	3.07072	4.66812	3.85708	4.0355	2.7539	1.324	1.27012	0.899951	0.7699	1.20673	0.96706	1.04319	0.690468	hira-stimul	8966
INADL	0.548252	0.620176	0.216198	0.259835	0.135484	0.166156	0.204737	0.204737	0.504819	0.511012	0.548252	0.620176	0.116747	0.147067	0.0684194	0.0824134	0.154372	0.127551	0.635062	0.423118	0.212944	0.237137	0.124796	0.132887	0.281571	0.205669	1.15834	0.682255	hira-stimul	421443
INPP5B	0.446041	0.367407	0.307215	0.273036	0.41809	0.384451	0.426301	0.426301	0.418514	0.556746	0.446041	0.367407	0.165896	0.154538	0.211135	0.190688	0.321431	0.265586	0.526491	0.460986	0.37193	0.420619	0.473354	0.519009	0.720631	0.722865	1.18036	1.2547	hira-indep	86361
INTS3	1.05371	0.990008	0.650978	0.766479	0.435922	0.306352	0.537105	0.537105	1.24815	1.01375	1.05371	0.990008	0.351528	0.433827	0.220141	0.151951	0.404977	0.334616	1.57017	0.839385	0.33361	0.438206	0.20892	0.153484	0.384335	0.337994	1.49014	0.847857	hira-stimul	45989
INTS7	2.69674	2.80569	2.97074	2.58258	5.27984	3.79028	4.25677	4.25677	3.05575	3.2344	2.69674	2.80569	1.6042	1.46174	2.66632	1.87998	3.2096	2.65197	3.84413	2.67808	0.594866	0.520991	0.988719	0.670059	1.19018	0.945211	1.42547	0.954519	hira-stimul	95262
IPO13	0.101034	0.183864	0.296521	0.188366	0.252299	0.23451	0.203022	0.203022	0.183911	0.159995	0.101034	0.183864	0.160121	0.106615	0.127411	0.116317	0.153079	0.126483	0.23136	0.132476	1.58483	0.579859	1.26107	0.632625	1.51512	0.687914	2.28992	0.72051	hira-stimul	21217
IPO9	3.12212	3.12765	3.01989	2.40363	3.95207	3.22599	3.67188	3.67188	2.58306	2.73721	3.12212	3.12765	1.63074	1.36045	1.9958	1.60009	2.7686	2.28758	3.24949	2.26641	0.522318	0.434977	0.639244	0.511595	0.886768	0.731406	1.0408	0.724637	hira-stimul	55135
IPP	0.26564	0.226606	0.301477	0.212251	0.371623	0.278512	0.212979	0.212979	0.281728	0.299506	0.26564	0.226606	0.162798	0.120134	0.18767	0.138142	0.160586	0.132686	0.354414	0.247991	0.61285	0.530145	0.706481	0.609613	0.604526	0.585536	1.33419	1.09437	hira-stimul	56488
IQCC	0.531925	0.507833	0.852698	0.785434	0.446936	0.514656	0.727502	0.727502	0.403611	0.346328	0.531925	0.507833	0.460457	0.444556	0.225703	0.255269	0.548537	0.453234	0.507743	0.28676	0.865643	0.875397	0.424313	0.502664	1.03123	0.892486	0.954538	0.564673	hira-stimul	3053
IQGAP3	0.578022	0.486359	0.558394	0.448765	0.297983	0.282274	0.540436	0.540436	0.602624	0.667322	0.578022	0.486359	0.301533	0.254001	0.150481	0.140008	0.407489	0.336692	0.758101	0.552543	0.521663	0.52225	0.260339	0.287869	0.704971	0.69227	1.31154	1.13608	hira-stimul	47200
IRF2BP2	8.73018	7.00169	11.5738	11.7485	4.00625	4.67852	3.84457	3.84457	4.27361	3.25798	8.73018	7.00169	6.24985	6.64965	2.02316	2.32055	2.89881	2.39517	5.3762	2.69761	0.71589	0.949721	0.231743	0.331427	0.332044	0.342084	0.615818	0.385279	hira-stimul	5257
IRF6	0.00948163	0.0146003	0.0105552	0.0116671	0.0204274	0.0101931	0.0130988	0.0130988	0.0149884	0.00270761	0.00948163	0.0146003	0.00569981	0.00660358	0.0103158	0.00505578	0.0098765	0.00816055	0.0188554	0.0022419	0.601142	0.452291	1.08798	0.346279	1.04165	0.55893	1.98863	0.153552	hira-stimul	20553
ISG15	0.423775	0.326275	0.303272	0.446959	0	0.487177	0.250904	0.250904	1.05269	1.40031	0.423775	0.326275	0.163767	0.252979	0	0.24164	0.189182	0.156313	1.32428	1.15946	0.386448	0.775355	0	0.740602	0.44642	0.479084	3.12497	3.55362	hira-inhib	1073
ISG20L2	2.57771	2.16018	4.56643	4.41102	3.67888	3.41571	4.844	4.844	1.77587	2.00975	2.57771	2.16018	2.46587	2.49664	1.85783	1.69419	3.65238	3.01781	2.23404	1.66407	0.956614	1.15575	0.720731	0.784283	1.41691	1.39702	0.866678	0.77034	hira-stimul	5293
ITGA10	0.00688159	0.0264916	0.05171	0.029637	0.0333581	0.0693559	0.0142603	0.0142603	0.0217566	0.0147385	0.00688159	0.0264916	0.0279234	0.0167745	0.0168458	0.0344005	0.0107523	0.00888417	0.0273698	0.0122035	4.0577	0.633202	2.44796	1.29854	1.56247	0.335358	3.97725	0.460655	hira-stimul	18879
ITGB3BP	1.35733	1.35848	1.26082	1.20617	1.69456	1.38503	1.62908	1.62908	1.14502	1.063	1.35733	1.35848	0.680843	0.682692	0.855753	0.686975	1.22833	1.01492	1.44044	0.880164	0.501604	0.502541	0.630468	0.505694	0.904958	0.747097	1.06123	0.647904	hira-stimul	82504
ITPKB	0.0404912	0.0274528	0.0343114	0.0423876	0.0136712	0.0277745	0.024481	0.024481	0.0343922	0.0450432	0.0404912	0.0274528	0.0185282	0.0239914	0.00690396	0.0137762	0.0184587	0.0152517	0.0432654	0.0372958	0.457585	0.873914	0.170505	0.501812	0.455869	0.555559	1.06851	1.35854	hira-inhib	107486
IVNS1ABP	17.8795	13.7463	26.7555	23.9402	24.1363	19.4046	18.9955	18.9955	15.358	10.3224	17.8795	13.7463	14.448	13.5502	12.1888	9.62468	14.3226	11.8342	19.3204	8.54695	0.808075	0.985731	0.681721	0.700165	0.801063	0.8609	1.08059	0.621763	hira-stimul	20940
JAK1	1.24695	1.11181	1.01486	0.757634	2.08763	1.37104	1.26648	1.26648	1.49157	1.46595	1.24695	1.11181	0.548024	0.428821	1.05425	0.680036	0.954926	0.789017	1.8764	1.21381	0.439492	0.385696	0.845465	0.611648	0.765809	0.709669	1.50479	1.09174	hira-stimul	133282
JMJD4	0.347873	0.260548	0.791808	0.621333	0.32311	0.458884	0.507248	0.507248	0.340421	0.303087	0.347873	0.260548	0.427576	0.351674	0.163171	0.227606	0.382465	0.316016	0.42825	0.250956	1.22912	1.34975	0.469052	0.873568	1.09944	1.21289	1.23105	0.963185	hira-stimul	4223
JTB	1.74424	1.32581	2.83831	2.72513	1.72717	1.42672	1.95144	1.95144	1.33654	1.5344	1.74424	1.32581	1.53269	1.54242	0.872221	0.707653	1.47139	1.21575	1.68137	1.27048	0.878714	1.16338	0.500058	0.533752	0.843568	0.916984	0.963954	0.958269	hira-indep	3707
JUN	3.27508	1.98119	14.6853	16.852	4.34554	3.59357	2.77211	2.77211	1.11245	1.17227	3.27508	1.98119	7.93006	9.53823	2.1945	1.78241	2.09017	1.72702	1.39946	0.97064	2.42133	4.8144	0.670059	0.899667	0.638205	0.871711	0.427306	0.489928	hira-inhib	3323
KANK4	0.0928423	0.0895167	0.0651497	0.046088	0.00756505	0.0119538	0.011319	0.011319	0.0481067	0.0267395	0.0928423	0.0895167	0.0351808	0.0260858	0.00382035	0.00592908	0.00853453	0.00705174	0.0605182	0.0221403	0.378931	0.291407	0.0411488	0.0662344	0.091925	0.0787757	0.651839	0.247332	hira-stimul	83247
KAZN	0.0704208	0.0749221	0.0413553	0.0464812	0.0384006	0.0450801	0.102642	0.102642	0.0705882	0.0857247	0.0704208	0.0749221	0.0223319	0.0263084	0.0193923	0.0223597	0.0773921	0.063946	0.0888	0.0709801	0.31712	0.351143	0.275377	0.29844	1.09899	0.853499	1.26099	0.947385	hira-stimul	519332
KCNAB2	0.366264	0.258105	0.326718	0.262777	0.226509	0.218828	0.509263	0.509263	0.300807	0.330639	0.366264	0.258105	0.176428	0.148732	0.114387	0.108539	0.383984	0.317271	0.378415	0.273769	0.481695	0.576245	0.312308	0.420521	1.04838	1.22923	1.03318	1.06069	hira-indep	108896
KCNC4	0.244928	0.130718	0.432227	0.303225	0.251846	0.222165	0.351823	0.351823	0.158391	0.205058	0.244928	0.130718	0.233403	0.171625	0.127182	0.110194	0.265275	0.219186	0.199256	0.169788	0.952944	1.31294	0.519264	0.842989	1.08307	1.67678	0.813528	1.29889	hira-inhib	23339
KCND3	0.00121803	0.00117224	0.00203391	0.00112408	0.00196811	0.00294621	0.00315506	0.00315506	0.000962719	0.000260869	0.00121803	0.00117224	0.00109831	0.000636229	0.000993896	0.00146132	0.00237892	0.0019656	0.0012111	0.000216	0.901711	0.542747	0.815986	1.2466	1.95308	1.67679	0.994311	0.184262	hira-stimul	213324
KCNH1	0.00299283	0.00757112	0.00118989	0.00455946	0.00230279	0.00298759	0.0028056	0.0028056	0.011039	0.00903479	0.00299283	0.00757112	0.000642541	0.00258065	0.00116291	0.00148184	0.00211542	0.00174789	0.0138871	0.00748081	0.214693	0.340855	0.388565	0.195723	0.70683	0.230863	4.64011	0.988071	hira-stimul	455801
KCNK1	1.46687	1.6052	1.30899	1.35078	1.78279	1.80446	2.31475	2.31475	2.0151	2.56002	1.46687	1.6052	0.706855	0.764541	0.900309	0.895012	1.74532	1.44209	2.535	2.1197	0.48188	0.47629	0.613762	0.55757	1.18983	0.898386	1.72817	1.32052	hira-stimul	58509
KCNK2	0.0165516	0.0207352	0.00843208	0.0103559	0.0117857	0.00995238	0.00872007	0.00872007	0.0203994	0.02163	0.0165516	0.0207352	0.00455332	0.00586144	0.00595178	0.00493638	0.00657493	0.0054326	0.0256624	0.0179096	0.275099	0.282681	0.359589	0.238068	0.397239	0.261999	1.55045	0.863731	hira-stimul	231552
KCNN3	0.00488657	0.00665637	0.0100428	0.00740047	0.00425158	0.00454608	0.00895775	0.00895775	0.0041594	0.00644043	0.00488657	0.00665637	0.00542311	0.00418867	0.00214705	0.00225486	0.00675414	0.00558068	0.00523253	0.00533268	1.1098	0.629272	0.439377	0.338752	1.38218	0.838397	1.0708	0.801139	hira-stimul	172813
KCNQ4	0.0690549	0.0762062	0.0422804	0.0439018	0.027895	0.0296946	0.0632016	0.0632016	0.069135	0.0778922	0.0690549	0.0762062	0.0228314	0.0248484	0.014087	0.0147285	0.047654	0.0393746	0.0869718	0.0644947	0.330627	0.326068	0.203997	0.193272	0.690089	0.516685	1.25946	0.846319	hira-stimul	56441
KCNT2	0.00305674	0.0030072	0.00311926	0.0020896	0.0065855	0.00506608	0.00228738	0.00228738	0.00590582	0.00189127	0.00305674	0.0030072	0.0016844	0.00118271	0.00332568	0.00251278	0.00172468	0.00142504	0.00742952	0.00156597	0.551045	0.393294	1.08798	0.835586	0.564223	0.473875	2.43054	0.520741	hira-stimul	382587
KCTD3	3.73164	3.49407	2.67513	2.62687	3.70731	3.27148	4.35625	4.35625	2.84622	2.54094	3.73164	3.49407	1.44457	1.48681	1.87219	1.62265	3.28461	2.71394	3.58054	2.1039	0.387114	0.425523	0.501707	0.464402	0.880206	0.776729	0.95951	0.602134	hira-stimul	54415
KDM1A	2.75915	2.54952	1.90655	1.34015	2.27224	1.9154	3.0109	3.0109	3.81756	3.45516	2.75915	2.54952	1.02954	0.758525	1.14748	0.950038	2.27022	1.87579	4.80249	2.86087	0.373136	0.297517	0.415882	0.372634	0.822796	0.735743	1.74057	1.12212	hira-stimul	64244
KDM4A	1.4125	1.26459	1.19646	1.07505	1.08954	1.01904	1.18102	1.18102	1.65541	1.53206	1.4125	1.26459	0.646088	0.608478	0.550218	0.505444	0.890489	0.735775	2.08251	1.26855	0.457408	0.481166	0.389535	0.39969	0.630435	0.581829	1.47434	1.00313	hira-stimul	55393
KDM5B	1.52679	1.63856	1.39373	1.57942	1.58045	2.02018	1.86995	1.86995	1.86194	2.29005	1.52679	1.63856	0.752614	0.893952	0.798127	1.00201	1.40994	1.16498	2.34232	1.89616	0.492939	0.545572	0.522749	0.611518	0.923468	0.710977	1.53415	1.15721	hira-stimul	81018
KHDRBS1	3.2823	3.03112	3.03781	2.86822	3.15833	2.99498	3.60613	3.60613	2.67933	2.84218	3.2823	3.03112	1.64042	1.62341	1.59496	1.48551	2.71902	2.24662	3.3706	2.35333	0.499777	0.535582	0.485927	0.490086	0.828389	0.741184	1.0269	0.776388	hira-stimul	29982
KIAA0040	0.0395794	0.04848	0.102141	0.137251	0.0755807	0.116044	0.089474	0.089474	0.0255953	0.0524021	0.0395794	0.04848	0.0551561	0.0776841	0.0381683	0.0575578	0.0674634	0.0557423	0.0321989	0.0433889	1.39356	1.60239	0.964346	1.18725	1.70451	1.1498	0.813526	0.894986	hira-inhib	36107
KIAA0090	0.929802	0.859388	1.29972	1.0126	1.22576	1.23181	1.28319	1.28319	0.942068	0.889713	0.929802	0.859388	0.701849	0.573132	0.619009	0.610978	0.967525	0.799427	1.18512	0.736682	0.754837	0.666907	0.665743	0.710945	1.04057	0.930229	1.2746	0.857217	hira-stimul	33463
KIAA0319L	0.955396	1.09346	0.805124	0.716462	0.844283	0.886104	0.803117	0.803117	1.07778	1.09459	0.955396	1.09346	0.434767	0.405517	0.426363	0.439508	0.60555	0.500342	1.35585	0.906321	0.455065	0.370857	0.446268	0.401942	0.633821	0.457577	1.41915	0.828856	hira-stimul	123947
KIAA0494	1.11924	1.35641	1.46995	1.58384	1.74035	1.8135	1.81125	1.81125	1.24656	1.57924	1.11924	1.35641	0.793773	0.896453	0.878877	0.899496	1.36568	1.12841	1.56817	1.30761	0.709207	0.660902	0.785244	0.663145	1.22019	0.831908	1.4011	0.964023	hira-stimul	43906
KIAA0754	1.54508	1.62674	1.29002	1.45454	0.78119	0.983106	1.5141	1.5141	1.66262	1.56947	1.54508	1.62674	0.696611	0.82327	0.394501	0.487621	1.14163	0.943284	2.09158	1.29952	0.450857	0.506086	0.255327	0.299753	0.738882	0.579862	1.3537	0.79885	hira-stimul	6979
KIAA0907	5.76518	5.82769	9.20644	8.31146	7.93583	8.26067	8.57378	8.57378	5.13961	5.36202	5.76518	5.82769	4.97148	4.70429	4.00759	4.09729	6.46463	5.34146	6.46563	4.43975	0.862328	0.80723	0.695138	0.703073	1.12132	0.916566	1.1215	0.761837	hira-stimul	21353
KIAA1107	0.0371114	0.0679222	0.0429659	0.0414032	0.0178182	0.0118549	0.0114257	0.0114257	0.0406744	0.0346998	0.0371114	0.0679222	0.0232016	0.0234342	0.00899819	0.00588003	0.00861498	0.00711821	0.0511684	0.0287314	0.625188	0.345015	0.242464	0.0865701	0.232138	0.104799	1.37878	0.423005	hira-stimul	17672
KIAA1324	0.0286936	0.0323296	0.0560939	0.0447798	0.117605	0.163638	0.0928154	0.0928154	0.040933	0.0653508	0.0286936	0.0323296	0.0302907	0.0253454	0.0593905	0.0811644	0.0699828	0.057824	0.0514937	0.0541105	1.05566	0.783968	2.06982	2.51053	2.43897	1.78858	1.79461	1.67371	hira-indep	92819
KIAA1522	0.597321	0.37215	0.393722	0.314308	0.206367	0.17585	0.252444	0.252444	0.568404	0.435971	0.597321	0.37215	0.21261	0.177898	0.104215	0.0872216	0.190343	0.157273	0.715052	0.360984	0.355939	0.478029	0.174471	0.234372	0.318661	0.422605	1.1971	0.969996	hira-stimul	33060
KIAA1614	0.041429	0.0394918	0.0362369	0.0485505	0.0286892	0.0397658	0.0265729	0.0265729	0.0436601	0.0409846	0.041429	0.0394918	0.0195679	0.0274796	0.014488	0.0197238	0.020036	0.0165549	0.0549244	0.0339352	0.472324	0.69583	0.349708	0.499441	0.483622	0.419199	1.32575	0.859299	hira-stimul	32927
KIAA1751	0.0115711	0.0168278	0.015028	0.0158201	0.0207741	0.0134759	0.00799267	0.00799267	0.0203237	0.00991282	0.0115711	0.0168278	0.00811512	0.00895418	0.0104909	0.00668405	0.00602647	0.00497943	0.0255672	0.00820781	0.701327	0.532106	0.906649	0.397203	0.520821	0.295905	2.20958	0.487753	hira-stimul	50525
KIAA1804	1.43771	1.37175	1.2665	1.13807	1.2219	1.23036	2.00339	2.00339	1.33857	1.2792	1.43771	1.37175	0.68391	0.644148	0.617059	0.610259	1.51056	1.24811	1.68392	1.05918	0.475694	0.469581	0.429196	0.444876	1.05067	0.909868	1.17125	0.772136	hira-stimul	57381
KIAA2013	0.286508	0.374961	0.935499	0.39726	0.245488	0.28342	0.354185	0.354185	0.120082	0.423004	0.286508	0.374961	0.505169	0.224849	0.123971	0.140576	0.267055	0.220657	0.151063	0.350247	1.76319	0.59966	0.432698	0.374909	0.932105	0.588481	0.527256	0.93409	hira-inhib	6841
KIF14	1.19616	1.07195	0.795848	0.809217	0.75949	0.717867	0.69601	0.69601	1.30993	1.769	1.19616	1.07195	0.429758	0.458017	0.383542	0.356062	0.524792	0.433614	1.64789	1.46473	0.359281	0.427274	0.320645	0.332163	0.43873	0.40451	1.37765	1.36642	hira-indep	69238
KIF17	0.00241433	0.00650598	0.0120558	0.0133686	0.0136539	0.00681318	0.0137584	0.0137584	0.0133578	0.0144783	0.00241433	0.00650598	0.00651013	0.00756663	0.00689522	0.00337934	0.0103738	0.00857148	0.0168041	0.011988	2.69645	1.16303	2.85596	0.51942	4.29678	1.31748	6.96016	1.84262	hira-stimul	53811
KIF1B	0.937946	0.76908	0.475628	0.414168	0.544773	0.427523	0.549	0.549	0.856523	0.954082	0.937946	0.76908	0.256839	0.234419	0.27511	0.212051	0.413946	0.342027	1.07751	0.78998	0.273831	0.304805	0.293312	0.275721	0.441332	0.444722	1.14879	1.02718	hira-stimul	170898
KIF21B	0.0143516	0.0414361	0.0279589	0.0441486	0.021257	0.0240884	0.0359357	0.0359357	0.0189056	0.0676216	0.0143516	0.0414361	0.0150978	0.0249881	0.0107348	0.0119478	0.0270955	0.0223879	0.0237832	0.0559907	1.05199	0.603052	0.747985	0.288344	1.88798	0.5403	1.65718	1.35125	hira-stimul	54315
KIF26B	0.00355521	0.00492705	0.000989437	0.00320808	0.00229783	0.00277094	0.00405199	0.00405199	0.002248	0.00395943	0.00355521	0.00492705	0.000534296	0.00181577	0.0011604	0.00137439	0.0030552	0.00252439	0.00282798	0.00327841	0.150285	0.368532	0.326395	0.278947	0.859359	0.512353	0.795448	0.66539	hira-stimul	548142
KIF2C	1.10394	1.26438	1.50173	1.4042	1.08973	1.26062	1.49281	1.49281	1.24663	1.73824	1.10394	1.26438	0.810934	0.794777	0.550314	0.625268	1.12558	0.930021	1.56826	1.43926	0.734582	0.62859	0.4985	0.494525	1.0196	0.735555	1.4206	1.13832	hira-stimul	27949
KIFAP3	0.701627	0.753731	0.465954	0.524676	0.474102	0.522341	0.424687	0.424687	0.810573	0.685228	0.701627	0.753731	0.251615	0.296967	0.239422	0.259081	0.320214	0.26458	1.0197	0.567369	0.358617	0.393995	0.341238	0.343732	0.456388	0.351027	1.45334	0.752747	hira-stimul	153410
KIRREL	1.99489	1.71619	1.09861	0.948614	1.30305	1.23824	2.3993	2.3993	1.85164	1.63025	1.99489	1.71619	0.593249	0.536916	0.65804	0.614167	1.80907	1.49476	2.32936	1.34985	0.297385	0.312853	0.329863	0.357867	0.906853	0.870978	1.16766	0.786537	hira-stimul	102782
KLF17	0.135597	0.116682	0.0732548	0.0490736	0.0644408	0.0514488	0.0826436	0.0826436	0.151305	0.112748	0.135597	0.116682	0.0395576	0.0277757	0.0325426	0.0255186	0.0623133	0.051487	0.190342	0.0933553	0.291729	0.238046	0.239995	0.218702	0.459548	0.441259	1.40373	0.800084	hira-stimul	16288
KLHDC9	0.163377	0.0503153	0.109125	0	0	0.052691	0.0338556	0.0338556	0.0516527	0	0.163377	0.0503153	0.0589275	0	0	0.0261347	0.0255271	0.021092	0.0649791	0	0.360684	0	0	0.519419	0.156247	0.419197	0.397725	0	hira-stimul	1988
KLHL12	0.886631	0.847046	1.29151	1.03502	1.17003	0.989567	1.11061	1.11061	0.801209	0.822194	0.886631	0.847046	0.697415	0.585821	0.590865	0.490825	0.8374	0.69191	1.00792	0.680777	0.78659	0.691605	0.666416	0.579455	0.944474	0.816851	1.1368	0.803707	hira-stimul	36142
KLHL17	0.0253103	0.107179	0.10566	0.109004	0.0408967	0.0306107	0.0262244	0.0262244	0	0.021683	0.0253103	0.107179	0.0570564	0.0616963	0.0206528	0.0151829	0.0197732	0.0163378	0	0.0179535	2.25428	0.575638	0.815985	0.141659	0.781231	0.152435	0	0.16751	hira-inhib	5133
KLHL20	0.653561	0.849547	0.743682	0.795289	0.858547	1.12177	1.02982	1.02982	0.671109	0.853032	0.653561	0.849547	0.401588	0.450134	0.433566	0.556398	0.776484	0.641578	0.844255	0.70631	0.614462	0.529851	0.663391	0.654935	1.18808	0.7552	1.29178	0.831397	hira-stimul	71761
KLHL21	1.26515	0.992282	1.99357	1.43463	1.20119	1.3103	2.08908	2.08908	1.15823	1.53029	1.26515	0.992282	1.07653	0.812001	0.606601	0.649909	1.57517	1.3015	1.45705	1.26708	0.850909	0.818316	0.47947	0.654964	1.24504	1.31162	1.15168	1.27694	hira-inhib	12146
KMO	0.0101878	0.0149609	0.0051233	0.011326	0.0214827	0.0296853	0.0105965	0.0105965	0.025867	0.0280368	0.0101878	0.0149609	0.00276658	0.00641052	0.0108488	0.0147239	0.00798976	0.00660162	0.0325407	0.0232145	0.271558	0.428485	1.06488	0.984159	0.784248	0.441258	3.19408	1.55168	hira-stimul	63516
KPNA6	1.5281	1.51153	1.39456	1.20144	1.41681	1.68499	2.01562	2.01562	1.87907	2.03198	1.5281	1.51153	0.753062	0.680015	0.715489	0.835755	1.51978	1.25573	2.36387	1.68248	0.49281	0.449885	0.468221	0.55292	0.994554	0.830768	1.54693	1.1131	hira-stimul	68525
KRTCAP2	1.49102	1.60324	2.93238	2.38509	1.52583	1.54819	1.83668	1.83668	1.36181	1.53281	1.49102	1.60324	1.58349	1.34996	0.770544	0.767902	1.38486	1.14425	1.71316	1.26917	1.06201	0.84202	0.51679	0.478969	0.928798	0.713712	1.14898	0.791626	hira-stimul	3921
KTI12	1.22564	1.44496	2.75013	3.25191	3.09437	2.87078	3.12134	3.12134	1.55556	1.67658	1.22564	1.44496	1.48507	1.84058	1.56266	1.42391	2.35349	1.94459	1.95689	1.38821	1.21167	1.27379	1.27497	0.98543	1.92021	1.34578	1.59663	0.960724	hira-stimul	1696
L1TD1	0.0481779	0.0656269	0.0495073	0.0319213	0.0538939	0.0298806	0.0307189	0.0307189	0.0703004	0.0349238	0.0481779	0.0656269	0.0267339	0.0180675	0.0272164	0.0148208	0.0231621	0.0191379	0.0884379	0.0289169	0.554901	0.275306	0.564915	0.225834	0.480761	0.291616	1.83565	0.440626	hira-stimul	17528
LAMB3	0.314964	0.354421	0.381449	0.611152	0.296406	0.417201	0.362512	0.362512	0.561545	0.692214	0.314964	0.354421	0.205982	0.345912	0.149685	0.206932	0.273334	0.225845	0.706424	0.573153	0.653987	0.975992	0.475245	0.583858	0.867826	0.637222	2.24287	1.61715	hira-stimul	37603
LAMC1	1.40892	1.24422	0.899661	0.763753	1.63194	1.41471	1.40194	1.40194	1.83602	1.9508	1.40892	1.24422	0.485817	0.432284	0.82413	0.701696	1.05706	0.873409	2.30971	1.61526	0.344815	0.347434	0.584937	0.563965	0.750265	0.701973	1.63935	1.29821	hira-stimul	122133
LAMC2	0.013192	0.0143889	0.01285	0.00946906	0.0195396	0.0195002	0.0182247	0.0182247	0.0173781	0.0188358	0.013192	0.0143889	0.006939	0.00535949	0.0098675	0.0096721	0.0137414	0.011354	0.0218616	0.015596	0.526001	0.372474	0.747991	0.672192	1.04165	0.78908	1.65719	1.08389	hira-stimul	59089
LAMTOR2	0.257432	0.317126	0.315238	0.337885	0.249578	0.235237	0.248948	0.248948	0.461203	0.191134	0.257432	0.317126	0.170229	0.191243	0.126037	0.116678	0.187707	0.155095	0.580193	0.158259	0.661256	0.60305	0.489593	0.367922	0.729151	0.489063	2.25377	0.499041	hira-stimul	3785
LAX1	0.0174043	0.0178667	0.0193749	0	0.0281221	0.00935513	0.0120219	0.0120219	0.0275124	0.0397603	0.0174043	0.0178667	0.0104624	0	0.0142017	0.00464014	0.00906451	0.00748964	0.0346106	0.0329215	0.601141	0	0.815986	0.259709	0.52082	0.419196	1.98862	1.84262	hira-indep	11197
LBR	1.88618	1.7385	1.96228	1.60131	0.86712	1.12426	1.45591	1.45591	1.58662	1.54976	1.88618	1.7385	1.05963	0.906341	0.437896	0.557633	1.09776	0.907032	1.99597	1.2832	0.561787	0.521335	0.23216	0.320755	0.582	0.521732	1.05821	0.738108	hira-stimul	27354
LDLRAP1	0.310648	0.304405	0.377258	0.360135	0.244752	0.291868	0.39635	0.39635	0.32873	0.444281	0.310648	0.304405	0.203719	0.203836	0.1236	0.144767	0.298848	0.246926	0.413542	0.367865	0.655788	0.669622	0.397877	0.475572	0.962015	0.811176	1.33122	1.20847	hira-indep	25302
LEMD1	0.0143611	0.0343996	0.0133226	0.0274886	0.0464099	0.0283044	0.0198398	0.0198398	0.0277467	0.0191381	0.0143611	0.0343996	0.0071942	0.0155585	0.023437	0.014039	0.0149592	0.0123602	0.0349053	0.0158463	0.500951	0.452289	1.63198	0.408115	1.04165	0.359312	2.43055	0.460655	hira-stimul	40709
LENEP	0.239574	0.274046	0.297179	0.109495	0.0995418	0.322858	0.439717	0.439717	0.140665	0.152464	0.239574	0.274046	0.160477	0.0619742	0.0502686	0.160138	0.331547	0.273944	0.176957	0.12624	0.669842	0.226145	0.209825	0.584346	1.3839	0.999627	0.73863	0.460653	hira-stimul	730
LEPR	0.105794	0.130482	0.0590618	0.0600938	0.0477478	0.0436289	0.0964891	0.0964891	0.0719008	0.082599	0.105794	0.130482	0.0318934	0.0340131	0.0241126	0.0216399	0.0727528	0.0601127	0.0904512	0.068392	0.301467	0.260673	0.227921	0.165846	0.687683	0.460697	0.854975	0.524149	hira-stimul	212191
LEPRE1	0.331837	0.320568	0.648208	0.423731	0.414786	0.444239	0.42167	0.42167	0.356306	0.2816	0.331837	0.320568	0.350032	0.239832	0.209467	0.220343	0.317939	0.2627	0.448233	0.233165	1.05483	0.748146	0.631234	0.68735	0.958119	0.819484	1.35076	0.727349	hira-stimul	20750
LEPROT	2.59747	2.67657	3.08939	2.69247	2.89332	3.21367	3.17	3.17	2.81186	3.01383	2.59747	2.67657	1.66827	1.52394	1.46113	1.59398	2.39018	1.97491	3.53732	2.49545	0.642268	0.569362	0.562519	0.595531	0.920195	0.737851	1.36183	0.932332	hira-stimul	15560
LGALS8	0.00560537	0.00287715	0	0	0	0	0	0	0.00295362	0	0.00560537	0.00287715	0	0	0	0	0	0	0.00371565	0	0	0	0	0	0	0	0.662874	0	hira-stimul	34766
LGR6	0.0077472	0.0143154	0.0103492	0.0152526	0.00667628	0.0104107	0.011773	0.011773	0.0138795	0.0212382	0.0077472	0.0143154	0.00558857	0.00863297	0.00337152	0.00516371	0.00887684	0.00733458	0.0174604	0.0175852	0.721366	0.603055	0.435192	0.36071	1.14581	0.512356	2.25377	1.22841	hira-stimul	125772
LHX4	0.251092	0.136331	0.206005	0.146446	0.159473	0.0702138	0.195497	0.195497	0.247789	0.203917	0.251092	0.136331	0.111243	0.0828884	0.0805339	0.034826	0.147405	0.121795	0.311719	0.168843	0.443036	0.607994	0.320734	0.255452	0.587055	0.893374	1.24145	1.23848	hira-indep	44756
LHX9	0.0331441	0.0425308	0.0614947	0.072504	0.0535547	0.0415697	0.0152628	0.0152628	0.034929	0.0126197	0.0331441	0.0425308	0.0332071	0.0410373	0.0270451	0.0206186	0.0115082	0.00950872	0.0439407	0.0104491	1.0019	0.964883	0.815986	0.484792	0.347216	0.223573	1.32575	0.245683	hira-stimul	17639
LIN28A	0.0582713	0.0738945	0.0801321	0.0843555	0.0553856	0.0442191	0.0923396	0.0923396	0.0541847	0.0411109	0.0582713	0.0738945	0.0432713	0.0477452	0.0279697	0.0219327	0.0696241	0.0575276	0.0681644	0.0340398	0.742584	0.646127	0.479991	0.296811	1.19483	0.77851	1.16978	0.460654	hira-stimul	18951
LIN9	1.29687	1.0285	0.981713	0.718316	1.11741	0.871152	1.16501	1.16501	1.42481	1.21683	1.29687	1.0285	0.530125	0.406567	0.564292	0.432091	0.878418	0.725801	1.79241	1.00754	0.408773	0.395301	0.435118	0.420118	0.677337	0.705689	1.38211	0.979616	hira-stimul	78338
LINC00115	2.31819	1.86736	4.83399	6.64341	3.56492	4.78289	2.89036	2.89036	1.48141	1.38628	2.31819	1.86736	2.61035	3.76017	1.80028	2.37231	2.17933	1.80069	1.86361	1.14784	1.12603	2.01363	0.776591	1.27041	0.9401	0.964299	0.803909	0.614686	hira-stimul	1317
LINC00339	0.94049	0.749237	1.66072	1.35091	0.995638	0.776064	0.490246	0.490246	1.16202	1.12058	0.94049	0.749237	0.896789	0.764615	0.502797	0.384928	0.369645	0.305423	1.46182	0.92784	0.953534	1.02052	0.534612	0.51376	0.393035	0.407646	1.55432	1.23838	hira-stimul	6009
LINC00466	0.0234126	0.0208721	0.0260634	0.0303252	0.0225655	0.018877	0.0123419	0.0123419	0.012986	0.0140753	0.0234126	0.0208721	0.0140742	0.0171641	0.0113956	0.00936299	0.00930579	0.007689	0.0163364	0.0116543	0.601139	0.822345	0.486728	0.448589	0.397469	0.368387	0.697761	0.55837	hira-stimul	158148
LINC00467	0.647526	0.595749	0.958738	0.887926	1.06477	0.819569	0.546398	0.546398	0.893168	0.698292	0.647526	0.595749	0.517719	0.502566	0.537709	0.406506	0.411984	0.340406	1.12361	0.578186	0.799533	0.843587	0.830405	0.682345	0.636243	0.571392	1.73523	0.970519	hira-stimul	49781
LINGO4	0.0126922	0.0195441	0	0	0	0	0.0526025	0.0526025	0	0.0108733	0.0126922	0.0195441	0	0	0	0	0.0396623	0.0327714	0	0.00900309	0	0	0	0	3.12493	1.67679	0	0.460655	hira-inhib	5118
LIX1L	0.799862	0.713294	1.05478	1.05763	0.34817	0.378407	0.491276	0.491276	1.06107	0.86735	0.799862	0.713294	0.569581	0.598619	0.175826	0.18769	0.370422	0.306065	1.33483	0.718166	0.712099	0.839231	0.21982	0.263131	0.463108	0.429087	1.66882	1.00683	hira-stimul	22007
LMNA	8.15242	8.02795	10.6856	11.2169	2.18032	3.04143	2.62404	2.62404	4.66007	3.44098	8.15242	8.02795	5.77022	6.34877	1.10106	1.50855	1.97853	1.63478	5.86237	2.84913	0.707793	0.790833	0.135059	0.187912	0.242692	0.203636	0.719095	0.354901	hira-stimul	25418
LMO4	2.077	2.26135	3.67004	3.34071	3.55053	3.40511	1.89831	1.89831	2.22531	1.92326	2.077	2.26135	1.98182	1.89084	1.79302	1.68893	1.43133	1.18265	2.79944	1.59246	0.954175	0.836156	0.863273	0.74687	0.689131	0.522983	1.34783	0.704207	hira-stimul	20457
LMOD1	0.00964321	0.00498808	0.00736474	0.00637752	0.0188429	0.0229838	0.0134253	0.0134253	0.00614479	0.0111004	0.00964321	0.00498808	0.00397696	0.00360968	0.00951566	0.0114	0.0101227	0.00836396	0.00773015	0.00919113	0.41241	0.72366	0.986774	2.28544	1.04972	1.67679	0.801615	1.84262	hira-inhib	50133
LOC100129046	0.0080564	0.00620283	0.0134529	0.00991332	0.0130177	0.0129914	0	0	0	0.00690184	0.0080564	0.00620283	0.00726457	0.00561094	0.00657394	0.00644373	0	0	0	0.00571472	0.901714	0.904577	0.81599	1.03884	0	0	0	0.921309	hira-inhib	8063
LOC100129138	0.128345	0.0494082	0.0535787	0.019741	0.0259228	0.0905467	0.083113	0.083113	0.076082	0.013744	0.128345	0.0494082	0.0289325	0.0111734	0.013091	0.0449112	0.0626672	0.0517794	0.0957112	0.01138	0.225428	0.226145	0.101999	0.908982	0.488271	1.04799	0.745733	0.230327	hira-stimul	4049
LOC100129196	0.382829	0.282207	1.16579	0.962179	0.973935	0.677955	0.464172	0.464172	0.437781	0.334944	0.382829	0.282207	0.629527	0.544593	0.491837	0.336266	0.349986	0.289179	0.550728	0.277334	1.64441	1.92977	1.28474	1.19156	0.914209	1.02471	1.43858	0.982731	hira-stimul	7975
LOC100129269	0.181371	0.209463	0.221321	0.154506	0.157802	0.213729	0.260199	0.260199	0.143354	0.155379	0.181371	0.209463	0.119513	0.0874504	0.07969	0.10601	0.19619	0.162104	0.180339	0.128654	0.658944	0.417498	0.439376	0.506102	1.08171	0.773903	0.994312	0.614208	hira-stimul	9312
LOC100129534	0.0322304	0.10525	0.0965039	0.0711131	0.186764	0.211478	0.214186	0.214186	0.0913572	0.0990204	0.0322304	0.10525	0.0521121	0.04025	0.0943158	0.104893	0.161496	0.133438	0.114927	0.0819889	1.61686	0.382423	2.9263	0.996609	5.01068	1.26782	3.56581	0.778992	hira-stimul	2248
LOC100129924	0.107831	0.166044	0.137693	0.129683	0.163986	0.163655	0.157731	0.157731	0.264363	0.168454	0.107831	0.166044	0.0743542	0.0734006	0.0828129	0.0811729	0.118929	0.0982664	0.332569	0.13948	0.689544	0.442055	0.767988	0.488864	1.10292	0.591809	3.08417	0.840018	hira-stimul	10241
LOC100130000	0.0168094	0.00739543	0	0.00295483	0.00388013	0.0154892	0.0099523	0.0099523	0.003796	0.00822882	0.0168094	0.00739543	0	0.00167243	0.00195947	0.00768264	0.00750403	0.00620028	0.00477537	0.00681346	0	0.226144	0.11657	1.03884	0.446419	0.838394	0.284089	0.921307	hira-inhib	27051
LOC100130093	0.0335069	0.0429964	0.055951	0.0412299	0.0360939	0.0090053	0.0231448	0.0231448	0.0353114	0.0574101	0.0335069	0.0429964	0.0302135	0.0233361	0.0182274	0.00446663	0.0174512	0.0144192	0.0444217	0.0475356	0.901711	0.542746	0.54399	0.103884	0.520823	0.335359	1.32575	1.10557	hira-stimul	5816
LOC100130557	4.20341	3.18614	7.6162	6.2867	3.43371	2.76555	2.40235	2.40235	2.48733	1.89552	4.20341	3.18614	4.11275	3.55827	1.73402	1.37171	1.81137	1.49666	3.12906	1.56949	0.978431	1.1168	0.412528	0.430525	0.430929	0.469742	0.74441	0.492599	hira-stimul	3182
LOC100131060	0.143445	0.162838	0.160123	0.145218	0.0760443	0.0671783	0.0599248	0.0599248	0.220497	0.1569	0.143445	0.162838	0.0864664	0.0821934	0.0384024	0.0333204	0.0451833	0.0373332	0.277385	0.129913	0.602784	0.504756	0.267715	0.204623	0.314987	0.229266	1.93374	0.797806	hira-stimul	114562
LOC100131234	2.11334	1.60005	1.20702	1.13206	1.12348	1.20805	1.11368	1.11368	2.16977	1.66293	2.11334	1.60005	0.651791	0.640746	0.567357	0.599193	0.839715	0.693823	2.72957	1.37691	0.308417	0.400454	0.268465	0.374484	0.39734	0.433626	1.29159	0.860539	hira-stimul	129427
LOC100131564	0.649532	0.487457	0.729151	0.552978	0.599728	0.481162	0.373257	0.373257	0.828317	0.590709	0.649532	0.487457	0.393742	0.312986	0.302863	0.238656	0.281436	0.232539	1.04202	0.489107	0.606193	0.642078	0.466278	0.489595	0.43329	0.477045	1.60427	1.00339	hira-stimul	35703
LOC100132111	0.0570114	0.0614523	0.0761597	0.0701519	0.0368478	0.0643538	0.0236282	0.0236282	0.108147	0.156291	0.0570114	0.0614523	0.0411262	0.039706	0.0186081	0.0319195	0.0178157	0.0147204	0.136049	0.129409	0.721369	0.646127	0.326393	0.519419	0.312493	0.239541	2.38635	2.10584	hira-stimul	5697
LOC100132774	0.290452	0.138122	0.499272	0.378422	0.262796	0.303063	0.310645	0.310645	0.135041	0.139051	0.290452	0.138122	0.269607	0.214187	0.132712	0.150319	0.234226	0.193532	0.169882	0.115134	0.928232	1.55071	0.456915	1.08831	0.80642	1.40117	0.584887	0.833569	hira-inhib	7604
LOC100133331	0.0424289	0.0108891	0	0.0174028	0	0.0114032	0.0146538	0.0146538	0	0	0.0424289	0.0108891	0	0.00984998	0	0.00565599	0.011049	0.00912932	0	0	0	0.904573	0	0.519417	0.260411	0.83839	0	0	hira-indep	4593
LOC100133612	0.345433	0.239362	0.728092	0.414426	0.327917	0.250664	0.205798	0.205798	0.232073	0.162761	0.345433	0.239362	0.39317	0.234565	0.165598	0.124329	0.155172	0.128212	0.291948	0.134766	1.13819	0.97996	0.479393	0.51942	0.449209	0.535641	0.845165	0.563022	hira-stimul	15044
LOC100287722	0.0640805	0.0639141	0.0802529	0.0609298	0.0658905	0.0551894	0.0799758	0.0799758	0.0621596	0.0586401	0.0640805	0.0639141	0.0433366	0.0344863	0.0332747	0.0273739	0.0603018	0.0498249	0.0781968	0.048554	0.676283	0.539572	0.519264	0.428293	0.941031	0.779561	1.22029	0.759676	hira-stimul	44603
LOC100288069	0.169163	0.159186	0.251089	0.25441	0.144261	0.2008	0.131455	0.131455	0.207985	0.148946	0.169163	0.159186	0.135588	0.143996	0.0728518	0.0995968	0.0991171	0.0818965	0.261645	0.123327	0.801523	0.904577	0.43066	0.625663	0.585926	0.51447	1.5467	0.774737	hira-stimul	13824
LOC100289178	0.0905885	0.0952508	0.101828	0.0746052	0.114956	0.0906595	0.0802503	0.0802503	0.132126	0.123549	0.0905885	0.0952508	0.0549871	0.0422265	0.0580528	0.0449671	0.0605087	0.0499959	0.166215	0.102299	0.606999	0.44332	0.640841	0.472092	0.667952	0.524887	1.83483	1.07399	hira-stimul	370700
LOC100289211	0.0385169	0.0296552	0	0.0473947	0.0311181	0.0155277	0.0199541	0.0199541	0.0304434	0.0329971	0.0385169	0.0296552	0	0.0268254	0.0157146	0.00770174	0.0150454	0.0124314	0.0382978	0.0273216	0	0.904577	0.407993	0.25971	0.390618	0.419198	0.994312	0.921309	hira-indep	135786
LOC100302401	3.13558	3.25912	6.63213	5.8839	5.02429	4.12931	2.92395	2.92395	2.89138	2.46237	3.13558	3.25912	3.58135	3.33029	2.53727	2.04814	2.20466	1.82162	3.63736	2.03884	1.14217	1.02184	0.809186	0.628433	0.70311	0.55893	1.16003	0.625581	hira-stimul	2486
LOC100505633	0.0109095	0.00279983	0.0121447	0	0.00587591	0	0.0113035	0.0113035	0.0172455	0.00311535	0.0109095	0.00279983	0.00655814	0	0.00296733	0	0.00852284	0.00704208	0.0216948	0.00257951	0.60114	0	0.271995	0	0.781231	2.51518	1.98862	0.921309	hira-stimul	17863
LOC100505666	0.104056	0.107588	0.0936467	0.0765298	0.0279152	0.0681473	0.075181	0.075181	0.0491579	0.0769621	0.104056	0.107588	0.0505692	0.0433159	0.0140972	0.0338011	0.0566865	0.0468378	0.0618406	0.0637246	0.485981	0.402609	0.135477	0.314171	0.544769	0.435344	0.594302	0.592302	hira-indep	18800
LOC100505795	0.0587756	0.00905057	0.176662	0.216968	0.227929	0.161124	0.0852578	0.0852578	0.0557468	0.0402819	0.0587756	0.00905057	0.0953975	0.122804	0.115104	0.0799175	0.0642844	0.0531156	0.0701295	0.0333534	1.62308	13.5686	1.95837	8.83011	1.09373	5.86876	1.19317	3.68523	hira-inhib	5526
LOC100505918	0.00867351	0.00667796	0.00965555	0	0.0140148	0.0209798	0.00299559	0.00299559	0	0.00990734	0.00867351	0.00667796	0.005214	0	0.00707747	0.010406	0.00225867	0.00186625	0	0.00820328	0.60114	0	0.815987	1.55826	0.260411	0.279464	0	1.22841	hira-inhib	22468
LOC100506023	0.281187	0.292318	0.198002	0.173335	0.162582	0.161385	0.158465	0.158465	0.290952	0.264111	0.281187	0.292318	0.106921	0.0981076	0.0821039	0.080047	0.119483	0.0987237	0.366018	0.218684	0.380249	0.335619	0.29199	0.273835	0.424922	0.337727	1.30169	0.748103	hira-stimul	242096
LOC100506343	0.0081627	0.018854	0.0408911	0.0200882	0	0.0263256	0.00845753	0.00845753	0.0129034	0	0.0081627	0.018854	0.0220812	0.0113699	0	0.0130575	0.00637698	0.00526904	0.0162325	0	2.70513	0.603051	0	0.692558	0.781234	0.279465	1.98862	0	hira-stimul	7958
LOC100506730	1.30439	1.17772	1.0011	1.41305	2.27627	1.40928	1.99607	1.99607	1.8518	1.62289	1.30439	1.17772	0.540594	0.799786	1.14952	0.699003	1.50504	1.24355	2.32956	1.34375	0.414442	0.679097	0.881267	0.593522	1.15382	1.0559	1.78594	1.14098	hira-stimul	2490
LOC100506810	0.0939945	0.111843	0.31391	0.329993	0	0.00688961	0.0263905	0.0263905	0.0810462	0.0512426	0.0939945	0.111843	0.169511	0.186776	0	0.00341725	0.0198984	0.0164413	0.101956	0.0424289	1.80342	1.66998	0	0.030554	0.211698	0.147003	1.0847	0.379361	hira-stimul	7602
LOC100506963	0.656258	0.538769	0.672036	0.646908	0.492116	0.283565	0.270482	0.270482	0.947019	0.788838	0.656258	0.538769	0.362899	0.36615	0.248519	0.140648	0.203943	0.16851	1.19135	0.653158	0.552983	0.679605	0.37869	0.261055	0.310767	0.312769	1.81537	1.21232	hira-stimul	17916
LOC100507178	2.55447	2.76407	1.57695	1.74734	3.53912	3.14176	3.26137	3.26137	4.06394	4.05611	2.55447	2.76407	0.851553	0.988994	1.78726	1.55831	2.45907	2.03183	5.11244	3.35846	0.333358	0.357804	0.699658	0.563775	0.962655	0.735088	2.00137	1.21504	hira-stimul	29301
LOC100507564	0.0778136	0.0239643	0.0519743	0.248947	0.0502929	0.0878351	0.0483745	0.0483745	0.0492023	0	0.0778136	0.0239643	0.0280661	0.140904	0.0253979	0.0435662	0.0364744	0.0301373	0.0618965	0	0.360684	5.87975	0.326394	1.81796	0.46874	1.25759	0.795446	0	hira-stimul	4174
LOC100507634	0.317181	0.170944	0.741496	0.819605	0.563757	0.664914	0.26291	0.26291	0.200558	0.407589	0.317181	0.170944	0.400408	0.463896	0.284697	0.329797	0.198234	0.163793	0.252302	0.337484	1.2624	2.71373	0.897586	1.92927	0.624987	0.958167	0.795451	1.97424	hira-inhib	2048
LOC100527964	1.06552	1.26975	0.370312	0.477771	0.104564	0.219141	0.397143	0.397143	1.39399	1.50303	1.06552	1.26975	0.199968	0.270418	0.0528048	0.108694	0.299446	0.24742	1.75364	1.24451	0.187672	0.21297	0.0495578	0.0856026	0.281033	0.194857	1.64581	0.980121	hira-stimul	5019
LOC127841	0.0503556	0.0775402	0.0840856	0.0619621	0.325461	0.975976	0.521743	0.521743	0.0796012	0.0862784	0.0503556	0.0775402	0.0454062	0.0350705	0.164358	0.484084	0.393394	0.325046	0.100138	0.0714385	0.901712	0.452289	3.26394	6.24301	7.81232	4.19197	1.98862	0.921309	hira-stimul	1290
LOC148413	0.51616	0.496756	1.23567	1.00705	0.404178	0.686678	0.454582	0.454582	0.285577	0.485132	0.51616	0.496756	0.667262	0.56999	0.20411	0.340592	0.342755	0.283205	0.359256	0.401689	1.29274	1.14743	0.395439	0.685633	0.664048	0.570108	0.696016	0.808625	hira-inhib	2517
LOC148709	0.101044	0.11124	0.193008	0.171856	0.155636	0.0893105	0.0698598	0.0698598	0.0834512	0.123776	0.101044	0.11124	0.104224	0.0972705	0.0785962	0.044298	0.0526743	0.0435227	0.104982	0.102487	1.03147	0.87442	0.777841	0.39822	0.521301	0.39125	1.03897	0.92131	hira-stimul	13488
LOC149134	0.342029	0.472669	0.236484	0.341951	0.168387	0.168047	0.17996	0.17996	0.317856	0.208314	0.342029	0.472669	0.127701	0.193544	0.0850354	0.0833513	0.13569	0.112115	0.399863	0.172484	0.373364	0.409471	0.248621	0.176342	0.39672	0.237196	1.16909	0.364915	hira-stimul	1870
LOC284551	0.167679	0.120493	0.111998	0.151306	0.07225	0.0811174	0.138988	0.138988	0.159038	0.220261	0.167679	0.120493	0.0604789	0.0856392	0.0364862	0.0402342	0.104797	0.0865895	0.20007	0.182376	0.360683	0.71074	0.217596	0.333913	0.624986	0.718627	1.19317	1.51358	hira-inhib	5811
LOC284576	0.0640934	0.052872	0.0917361	0.107033	0.0517816	0.0922806	0.0758953	0.0758953	0.0506588	0.0470642	0.0640934	0.052872	0.0495375	0.0605807	0.0261497	0.0457712	0.0572251	0.0472828	0.0637288	0.0389692	0.772895	1.1458	0.407994	0.865698	0.892839	0.894288	0.994311	0.737047	hira-stimul	14189
LOC284578	0.02749	0.0634956	0.0459037	0	0.133256	0.044329	0	0	0.0434556	0.0235504	0.02749	0.0634956	0.024788	0	0.0672943	0.0219872	0	0	0.0546671	0.0194997	0.90171	0	2.44795	0.346279	0	0	1.98862	0.307104	hira-stimul	2363
LOC284648	0.174386	0.16783	0.491393	0.687068	0	0.175755	0.225856	0.225856	0.206749	0.0373487	0.174386	0.16783	0.265352	0.38888	0	0.0871745	0.170295	0.140708	0.26009	0.0309247	1.52164	2.31711	0	0.519421	0.976543	0.838398	1.49146	0.184262	hira-stimul	1490
LOC339524	0.0131765	0.0190218	0.00275033	0.0101335	0.0106454	0.010624	0.0221853	0.0221853	0.0130183	0.0308255	0.0131765	0.0190218	0.00148518	0.00573556	0.00537593	0.0052695	0.0167277	0.0138214	0.016377	0.0255235	0.112714	0.301526	0.407994	0.277024	1.26951	0.726611	1.2429	1.3418	hira-indep	39439
LOC339535	0.530369	0.834444	1.00115	1.6741	0.447119	0.873843	0.836234	0.836234	0.583233	0.760562	0.530369	0.834444	0.540621	0.947541	0.225795	0.433426	0.63052	0.520974	0.733707	0.629745	1.01933	1.13554	0.425732	0.519419	1.18883	0.624336	1.38339	0.754689	hira-stimul	5634
LOC388630	0.264658	0.25984	0.12666	0.117683	0.0679424	0.0786632	0.156899	0.156899	0.294968	0.244152	0.264658	0.25984	0.0683964	0.0666086	0.0343109	0.0390169	0.118302	0.0977481	0.37107	0.202158	0.258433	0.256345	0.129642	0.150158	0.446999	0.376186	1.40207	0.778009	hira-stimul	236363
LOC388692	0.582494	0.562635	0.344856	0.17593	0.256692	0.179322	0.438933	0.438933	0.57759	0.630576	0.582494	0.562635	0.186222	0.0995764	0.129629	0.0889437	0.330955	0.273455	0.726608	0.522117	0.319698	0.176982	0.222542	0.158084	0.56817	0.486026	1.24741	0.927985	hira-stimul	12267
LOC400752	0.0759752	0.204733	0.253732	0.186973	0	0.0918856	0.0787193	0.0787193	0	0.0325436	0.0759752	0.204733	0.137015	0.105827	0	0.0455753	0.0593544	0.0490421	0	0.0269461	1.80342	0.516901	0	0.222608	0.781233	0.239542	0	0.131616	hira-inhib	1710
LOC400794	0.00185132	0.000950257	0.00206094	0.000759347	0	0.00149269	0.000639399	0.000639399	0	0.00211468	0.00185132	0.000950257	0.00111291	0.00042979	0	0.000740374	0.000482107	0.000398346	0	0.00175096	0.601143	0.452289	0	0.779131	0.260412	0.419198	0	1.84261	hira-inhib	105263
LOC401980	0.00312092	0.00720862	0.0416913	0.0268818	0.00504282	0.015098	0.00646727	0.00646727	0	0	0.00312092	0.00720862	0.0225133	0.0152151	0.00254662	0.00748861	0.00487632	0.00402911	0	0	7.21367	2.11068	0.815985	1.03884	1.56246	0.558929	0	0	hira-indep	20814
LOC440600	0.126731	0.138308	0.254765	0.177137	0.119285	0.09722	0.093063	0.093063	0.0739094	0.0885417	0.126731	0.138308	0.137573	0.10026	0.0602389	0.0482211	0.0701695	0.0579782	0.092978	0.0733125	1.08555	0.724901	0.475329	0.34865	0.553689	0.419197	0.733664	0.530067	hira-stimul	52795
LOC440700	0.069518	0.0758252	0.154778	0.13544	0.0748854	0.0887471	0.0360145	0.0360145	0.0549463	0.0744442	0.069518	0.0758252	0.0835801	0.076659	0.0378171	0.0440186	0.0271549	0.022437	0.0691224	0.0616398	1.20228	1.011	0.54399	0.580527	0.390617	0.295905	0.99431	0.81292	hira-stimul	11213
LOC440704	0.00404226	0.00424396	0.00184088	0.0198958	0.00178133	0.0029629	0.00304601	0.00304601	0.000580902	0.00157408	0.00404226	0.00424396	0.000994075	0.011261	0.000899572	0.0014696	0.00229669	0.00189766	0.000730775	0.00130334	0.245921	2.65342	0.222542	0.34628	0.56817	0.447145	0.180784	0.307104	hira-inhib	176769
LOC643723	0.00699881	0.00592742	0.00934948	0.0180851	0.00678527	0.00620729	0.00580128	0.00580128	0.00774451	0.00779455	0.00699881	0.00592742	0.00504872	0.0102362	0.00342656	0.00307882	0.00437417	0.0036142	0.00974259	0.00645389	0.721368	1.72692	0.489592	0.519419	0.624987	0.609742	1.39204	1.08882	hira-stimul	92814
LOC643837	0.0998354	0.129359	0.243964	0.203745	0.184922	0.286641	0.322938	0.322938	0.173215	0.177314	0.0998354	0.129359	0.131741	0.11532	0.0933856	0.142174	0.243495	0.20119	0.217904	0.146816	1.31958	0.89147	0.935396	1.09906	2.43897	1.55529	2.18264	1.13495	hira-stimul	26677
LOC643988	0.248765	0.0239413	0.103849	0	0.0502448	0.0501435	0.0966563	0.0966563	0	0.0266393	0.248765	0.0239413	0.0560785	0	0.0253736	0.0248712	0.0728789	0.0602169	0	0.0220573	0.225427	0	0.101998	1.03884	0.292963	2.51519	0	0.921309	hira-inhib	2089
LOC644961	2.67411	2.18435	6.32318	5.58979	3.66097	4.54193	4.70486	4.70486	2.24576	2.76746	2.67411	2.18435	3.41452	3.16382	1.84879	2.2528	3.54746	2.93113	2.82517	2.29146	1.27688	1.4484	0.691366	1.03134	1.3266	1.34188	1.05649	1.04903	hira-indep	2652
LOC645166	0.292419	0.385955	0.418535	0.719636	0.404995	0.505223	0.605961	0.605961	0.528285	0.357874	0.292419	0.385955	0.226009	0.407314	0.204522	0.250591	0.456895	0.377514	0.664583	0.29632	0.772894	1.05534	0.699416	0.649274	1.56247	0.978129	2.27271	0.767757	hira-stimul	24769
LOC645676	1.26702	1.58569	4.59996	3.36542	2.03082	2.73341	2.29868	2.29868	1.02054	0.978639	1.26702	1.58569	2.48398	1.90483	1.02556	1.35577	1.7332	1.43208	1.28384	0.810313	1.96049	1.20126	0.80943	0.855004	1.36794	0.903126	1.01327	0.511016	hira-stimul	1964
LOC646471	0.28862	0.316737	0.296935	0.109405	0.258596	0.501812	0.364239	0.364239	0.337319	0.437096	0.28862	0.316737	0.160345	0.0619232	0.130591	0.248899	0.274636	0.226921	0.424347	0.361915	0.555557	0.195504	0.452467	0.785822	0.951549	0.716433	1.47026	1.14264	hira-stimul	3653
LOC646626	0.187634	0.173357	0.37598	1.10823	0.363817	1.02874	0.388821	0.388821	0.237286	0.289339	0.187634	0.173357	0.203029	0.627258	0.183728	0.510255	0.293171	0.242235	0.298506	0.239573	1.08205	3.6183	0.979181	2.94338	1.56246	1.39732	1.59089	1.38196	hira-stimul	1731
LOC648740	0.393094	0.353095	0.711101	0.434088	0.582236	0.633885	0.411208	0.411208	0.207131	0.314633	0.393094	0.353095	0.383995	0.245694	0.294029	0.314407	0.310051	0.256183	0.260571	0.260516	0.976852	0.695829	0.747987	0.890432	0.788745	0.725534	0.662871	0.737807	hira-inhib	1983
LOC653160	0.32393	0.184494	0.360606	0.159437	0.327467	0.285621	0.268504	0.268504	0.2731	0.222006	0.32393	0.184494	0.194727	0.0902413	0.165371	0.141668	0.202452	0.167278	0.34356	0.183821	0.60114	0.489129	0.510514	0.767873	0.624987	0.906685	1.0606	0.996352	hira-indep	3008
LOC653566	0.0799983	0.153982	0.0667921	0.0492187	0.258525	0.0967514	0.165776	0.165776	0.12646	0.0685337	0.0799983	0.153982	0.0360677	0.0278578	0.130555	0.0479887	0.124995	0.103278	0.159087	0.0567459	0.450856	0.180916	1.63197	0.311651	1.56247	0.670718	1.98863	0.368523	hira-stimul	1624
LOC728431	0.306411	0.365546	0.787262	0.518847	0.11266	0.131171	0.144483	0.144483	0.304409	0.227547	0.306411	0.365546	0.425121	0.293667	0.0568933	0.0650608	0.10894	0.0900129	0.382947	0.188409	1.38742	0.803366	0.185676	0.177983	0.355536	0.246242	1.24978	0.515418	hira-stimul	19565
LOC728855	0.0193262	0.0123998	0.0161358	0.0416163	0.0130115	0.0155823	0.0183556	0.0183556	0.0101835	0.0220755	0.0193262	0.0123998	0.00871333	0.0235548	0.00657081	0.00772882	0.0138401	0.0114355	0.0128108	0.0182785	0.450856	1.89961	0.339995	0.623302	0.716133	0.922236	0.662874	1.4741	hira-inhib	40334
LOC729041	0.0273488	0.0210565	0.0182672	0.0134609	0	0.00441014	0.00566731	0.00566731	0.00864648	0.00937177	0.0273488	0.0210565	0.00986429	0.00761887	0	0.00218743	0.00427315	0.00353073	0.0108773	0.00775983	0.360684	0.36183	0	0.103884	0.156246	0.167679	0.397724	0.368524	hira-indep	11876
LOC729059	0.0258955	0.00996879	0.0864823	0.0159321	0.0209211	0.0706672	0.0134154	0.0134154	0.040935	0.055461	0.0258955	0.00996879	0.0467004	0.00901757	0.0105652	0.0350509	0.0101152	0.00835779	0.0514962	0.0459217	1.80342	0.90458	0.407992	3.51607	0.390617	0.838396	1.98862	4.60655	hira-inhib	5017
LOC729737	0.520475	0.400727	0.140179	0.289231	0.298416	0.23013	0.330523	0.330523	0.424649	0.503419	0.520475	0.400727	0.0756967	0.163705	0.1507	0.114144	0.249214	0.205916	0.534208	0.416831	0.145438	0.408519	0.289543	0.284843	0.478821	0.513856	1.02639	1.04019	hira-indep	3869
LOC729970	0.0313339	0.0482495	0.0554001	0.043092	0.0744554	0.084708	0.0171877	0.0171877	0.0524455	0.0378965	0.0313339	0.0482495	0.0299161	0.0243901	0.0376	0.0420152	0.0129595	0.0107079	0.0659764	0.0313783	0.95475	0.505499	1.19998	0.87079	0.413594	0.221928	2.10559	0.650334	hira-stimul	35243
LOC730102	0.0203837	0.0141245	0.0340374	0.0200655	0.00658724	0.00657397	0.00844796	0.00844796	0.0418888	0.0192088	0.0203837	0.0141245	0.0183802	0.0113571	0.00332656	0.00326069	0.00636976	0.00526308	0.0526961	0.0159049	0.90171	0.804069	0.163197	0.230853	0.312493	0.372621	2.58521	1.12605	hira-stimul	31868
LOC730227	0.0890116	0.0837617	0.13212	0.352923	0.126924	0.0877166	0.0599079	0.0599079	0.078171	0.110147	0.0890116	0.0837617	0.0713448	0.199754	0.0640966	0.0435074	0.0451706	0.0373226	0.0983391	0.0912017	0.801522	2.38479	0.720093	0.519419	0.507468	0.445581	1.10479	1.08882	hira-indep	6568
LOC731275	0.121536	0.105683	0.085953	0.0703758	0.0716206	0.0910745	0.0740738	0.0740738	0.099451	0.138416	0.121536	0.105683	0.0464146	0.0398327	0.0361684	0.045173	0.0558516	0.046148	0.125109	0.114608	0.3819	0.376907	0.297594	0.427438	0.459548	0.436664	1.0294	1.08445	hira-indep	45431
LPAR3	0.00162782	0.0012533	0	0.0010015	0	0.00131247	0.00252991	0.00252991	0.00128661	0	0.00162782	0.0012533	0	0.000566849	0	0.000650985	0.00190755	0.00157613	0.00161856	0	0	0.452285	0	0.519417	1.17184	1.25759	0.994309	0	hira-stimul	79811
LPGAT1	0.786912	0.804191	0.618652	0.649034	0.914763	0.84335	0.926496	0.926496	0.80087	1.00251	0.786912	0.804191	0.334072	0.367353	0.461955	0.418302	0.698578	0.577207	1.00749	0.830078	0.424536	0.456799	0.587048	0.520152	0.887746	0.717749	1.28031	1.03219	hira-stimul	87316
LPHN2	0.0395789	0.0468812	0.0220301	0.0416251	0.0158514	0.0297296	0.02804	0.02804	0.0181814	0.0402769	0.0395789	0.0468812	0.0118963	0.0235598	0.00800496	0.0147459	0.0211422	0.0174689	0.0228722	0.0333493	0.300571	0.502543	0.202253	0.314537	0.534178	0.372621	0.577889	0.711357	hira-inhib	192026
LPPR4	0.00143425	0.00552134	0.00478993	0.00882417	0.00463497	0.00693844	0.00297211	0.00297211	0.00453448	0.00860098	0.00143425	0.00552134	0.00258656	0.00499448	0.00234066	0.00344147	0.00224097	0.00185162	0.00570438	0.00712161	1.80342	0.904578	1.63197	0.623303	1.56247	0.335358	3.97725	1.28983	hira-stimul	45291
LPPR5	0.00113318	0.00523477	0.00378443	0.0104577	0.000915501	0.00228414	0.00176116	0.00176116	0.000895651	0.00145617	0.00113318	0.00523477	0.00204359	0.00591906	0.000462328	0.00113293	0.00132791	0.0010972	0.00112673	0.00120571	1.80341	1.13072	0.407992	0.216425	1.17185	0.209599	0.994307	0.230327	hira-stimul	114649
LRIF1	1.44417	1.59817	4.11093	3.75444	3.29198	4.22925	2.01252	2.01252	1.72203	1.55108	1.44417	1.59817	2.2199	2.12501	1.66245	2.09771	1.51744	1.2538	2.16631	1.28429	1.53715	1.32965	1.15115	1.31257	1.05074	0.784522	1.50004	0.803603	hira-stimul	16755
LRIG2	1.69149	1.88939	1.49928	1.25174	1.40391	1.54851	1.60838	1.60838	2.11901	2.18873	1.69149	1.88939	0.809611	0.708485	0.708975	0.768061	1.21272	1.00202	2.66571	1.81227	0.478638	0.374981	0.419142	0.406513	0.716953	0.530341	1.57596	0.959182	hira-stimul	51512
LRP8	1.68593	1.32533	1.02931	1.01283	0.947062	0.753588	2.18829	2.18829	1.39288	1.41052	1.68593	1.32533	0.555827	0.573262	0.478266	0.37378	1.64997	1.3633	1.75224	1.16791	0.329686	0.432543	0.283681	0.282028	0.978671	1.02865	1.03933	0.881222	hira-stimul	85781
LRRC39	0.100246	0.100507	0.0517247	0.0462832	0.100103	0.105253	0.123794	0.123794	0.0909371	0.0758194	0.100246	0.100507	0.0279313	0.0261963	0.050552	0.0522055	0.0933407	0.0771237	0.114399	0.0627785	0.278628	0.260641	0.50428	0.519421	0.931116	0.767346	1.14118	0.624618	hira-stimul	29359
LRRC40	0.936868	1.09184	1.16886	1.07665	1.50853	1.56515	1.3489	1.3489	1.08628	1.20113	0.936868	1.09184	0.631184	0.609384	0.761808	0.776314	1.01707	0.840365	1.36654	0.994536	0.673718	0.558126	0.813143	0.711015	1.08561	0.769678	1.45863	0.91088	hira-stimul	60877
LRRC41	0.83177	0.79923	1.15565	0.787561	0.67264	0.855805	0.884208	0.884208	0.908939	0.84699	0.83177	0.79923	0.624051	0.44576	0.339683	0.424479	0.666693	0.550862	1.14345	0.701308	0.750269	0.557736	0.408386	0.53111	0.801535	0.68924	1.37471	0.877479	hira-stimul	24967
LRRC42	1.46286	1.38087	1.80096	1.34354	1.22277	1.09059	1.75339	1.75339	1.51181	1.27364	1.46286	1.38087	0.972518	0.760444	0.617499	0.540933	1.32206	1.09236	1.90186	1.05457	0.664806	0.550699	0.422118	0.391733	0.903747	0.791068	1.3001	0.763703	hira-stimul	21803
LRRC47	0.67013	0.62905	1.09352	0.87367	0.890563	0.903734	1.06288	1.06288	0.586414	0.734768	0.67013	0.62905	0.590501	0.494497	0.449734	0.448252	0.801412	0.662174	0.737709	0.608388	0.881174	0.786102	0.671115	0.712586	1.1959	1.05266	1.10084	0.967153	hira-stimul	16285
LRRC7	0.00735075	0.0121473	0.00508944	0.0101481	0.00840112	0.0115644	0.00445829	0.00445829	0.0181384	0.0147449	0.00735075	0.0121473	0.0027483	0.00574382	0.00424257	0.00573594	0.00336155	0.00277751	0.0228181	0.0122088	0.37388	0.472848	0.577161	0.472199	0.457307	0.228653	3.10419	1.00506	hira-stimul	363314
LRRC8B	0.57643	0.572568	0.65655	0.629387	1.29218	1.49771	1.52033	1.52033	0.53857	0.720641	0.57643	0.572568	0.354537	0.356233	0.652551	0.742864	1.14633	0.947166	0.677521	0.596691	0.615056	0.622167	1.13206	1.29743	1.98867	1.65424	1.17537	1.04213	hira-stimul	73024
LRRC8C	0.231429	0.234299	0.211972	0.227447	0.839909	0.647611	0.487317	0.487317	0.292196	0.438367	0.231429	0.234299	0.114465	0.128735	0.424154	0.321215	0.367437	0.303598	0.367583	0.362968	0.4946	0.549448	1.83276	1.37096	1.58769	1.29577	1.58832	1.54917	hira-indep	86451
LRRC8D	2.19386	2.18395	1.33829	1.15031	2.08405	1.7162	2.06956	2.06956	2.55964	2.24928	2.19386	2.18395	0.722677	0.651075	1.05245	0.851235	1.56045	1.28934	3.22003	1.8624	0.329409	0.298118	0.479723	0.389769	0.71128	0.590369	1.46775	0.852769	hira-stimul	115417
LRRIQ3	0.00226377	0.00377635	0.0113403	0.0139277	0.00365782	0.00395465	0.000781844	0.000781844	0.0029821	0.00258579	0.00226377	0.00377635	0.00612376	0.00788308	0.0018472	0.00196151	0.00058951	0.000487089	0.00375148	0.00214103	2.70512	2.08749	0.815984	0.519419	0.260411	0.128984	1.65718	0.566959	hira-stimul	172170
LRRN2	0.11604	0.127423	0.0857662	0.12289	0.0322745	0.0375777	0.122202	0.122202	0.129306	0.096966	0.11604	0.127423	0.0463137	0.0695557	0.0162986	0.0186385	0.0921403	0.0761318	0.162667	0.0802878	0.399119	0.545865	0.140457	0.146273	0.794039	0.597473	1.40182	0.630089	hira-stimul	68295
LSM10	0.480313	0.605136	0.680522	0.967124	0.37629	0.411414	0.422258	0.422258	0.736261	0.760613	0.480313	0.605136	0.367482	0.547392	0.190026	0.204061	0.318383	0.263067	0.926216	0.629788	0.765088	0.904577	0.39563	0.337216	0.662865	0.434723	1.92836	1.04074	hira-stimul	4463
LUZP1	1.23124	1.36475	1.07913	0.951604	1.40549	1.42734	2.15949	2.15949	1.49484	1.80321	1.23124	1.36475	0.58273	0.538608	0.709772	0.707961	1.62826	1.34536	1.88051	1.49306	0.473287	0.394657	0.57647	0.518747	1.32245	0.985794	1.52733	1.09402	hira-stimul	84836
LYPLA2	0.237076	0.262388	0.371135	0.255254	0.407012	0.29867	0.276343	0.276343	0.187382	0.2031	0.237076	0.262388	0.200413	0.144474	0.205541	0.14814	0.208363	0.172162	0.235727	0.168167	0.845353	0.550611	0.866984	0.564585	0.878885	0.656134	0.994308	0.640909	hira-stimul	4384
LYPLAL1	1.60998	1.33568	1.91242	1.44014	1.75619	1.17723	1.07126	1.07126	2.07584	1.62809	1.60998	1.33568	1.03271	0.815119	0.886876	0.583906	0.80773	0.667395	2.61141	1.34806	0.641441	0.610265	0.550861	0.43716	0.501702	0.499667	1.62201	1.00927	hira-stimul	39016
LYSMD1	0.60758	0.596838	1.24936	1.03219	0.372383	0.584086	0.618671	0.618671	0.513344	0.49255	0.60758	0.596838	0.674654	0.58422	0.188053	0.289707	0.466478	0.385432	0.645787	0.407831	1.1104	0.978858	0.309512	0.485402	0.767764	0.64579	1.06288	0.68332	hira-stimul	6201
LYST	0.265537	0.288929	0.177082	0.17625	0.268759	0.178133	0.118757	0.118757	0.339266	0.250362	0.265537	0.288929	0.0956243	0.0997575	0.135723	0.088354	0.0895428	0.0739856	0.426797	0.2073	0.360117	0.345266	0.511128	0.305798	0.337214	0.256068	1.6073	0.717476	hira-stimul	205876
LZIC	0.412063	0.449983	0.782537	0.563455	0.473418	0.66787	0.330945	0.330945	0.454378	0.458954	0.412063	0.449983	0.42257	0.318916	0.239076	0.331264	0.249533	0.206179	0.571608	0.380014	1.0255	0.708728	0.580193	0.736169	0.605569	0.458192	1.38718	0.844507	hira-stimul	13051
MAB21L3	2.19608	3.20489	1.27933	1.7289	1.29604	1.58779	1.91432	1.91432	2.39159	2.41212	2.19608	3.20489	0.690838	0.978557	0.6545	0.787544	1.4434	1.19262	3.00862	1.99724	0.314578	0.305333	0.298031	0.245732	0.657261	0.372126	1.37	0.623184	hira-stimul	23486
MACF1	0.982985	0.768239	0.273663	0.254782	0.319308	0.258759	0.381978	0.381978	1.05816	0.946382	0.982985	0.768239	0.147778	0.144207	0.161251	0.128344	0.288011	0.237972	1.33117	0.783604	0.150336	0.187711	0.164042	0.167063	0.292997	0.309763	1.35421	1.02	hira-stimul	405722
MAD2L2	0.170525	0.221737	0.348026	0.421901	0.287783	0.299424	0.251284	0.251284	0.14296	0.194783	0.170525	0.221737	0.187934	0.238796	0.14533	0.148514	0.189468	0.15655	0.179844	0.16128	1.10209	1.07693	0.852253	0.669777	1.11109	0.706016	1.05465	0.72735	hira-stimul	17142
MAGI3	0.833667	0.705231	0.377901	0.335885	0.341842	0.301076	0.290131	0.290131	0.792749	0.500583	0.833667	0.705231	0.204067	0.190111	0.17263	0.149334	0.218759	0.180752	0.997278	0.414483	0.244782	0.269573	0.207073	0.211751	0.262405	0.256301	1.19625	0.587726	hira-stimul	295071
MAGOH	1.84039	1.86072	3.06371	2.85102	2.21208	2.60994	2.69866	2.69866	1.34063	1.6003	1.84039	1.86072	1.6544	1.61368	1.1171	1.29453	2.03479	1.68127	1.68651	1.32505	0.898942	0.867233	0.606991	0.695715	1.10563	0.903556	0.916389	0.712116	hira-stimul	11719
MAN1A2	1.60014	1.73816	1.07346	1.14643	1.15951	1.18505	1.32803	1.32803	1.41553	1.26991	1.60014	1.73816	0.579668	0.648879	0.585553	0.587785	1.00133	0.827363	1.78074	1.05149	0.362261	0.373314	0.365938	0.338165	0.625779	0.475999	1.11286	0.604942	hira-stimul	158236
MAN1C1	0.00543588	0.00448417	0.00389015	0.00764434	0.00564645	0.00406977	0.00362071	0.00362071	0.00245512	0.00632003	0.00543588	0.00448417	0.00210068	0.0043267	0.00285146	0.00201861	0.00273002	0.0022557	0.00308854	0.00523298	0.386447	0.964882	0.524562	0.450163	0.502221	0.503037	0.568177	1.16699	hira-inhib	167300
MANEAL	0.424114	0.273224	0.505858	0.319511	0.237754	0.300082	0.457369	0.457369	0.30101	0.28177	0.424114	0.273224	0.273163	0.180843	0.120066	0.148841	0.344856	0.284941	0.378671	0.233306	0.64408	0.661886	0.283098	0.544757	0.813122	1.04288	0.892851	0.853898	hira-indep	7505
MAP1LC3C	0.198816	0.320063	0.271628	0.200161	0.292045	0.20402	0.299632	0.299632	0.171429	0.108388	0.198816	0.320063	0.146679	0.113291	0.147483	0.101194	0.225923	0.186671	0.215658	0.0897453	0.737763	0.353965	0.741805	0.316169	1.13634	0.583231	1.08471	0.280399	hira-stimul	3594
MAP3K6	0.200421	0.210032	0.362559	0.287719	0.224891	0.159437	0.317148	0.317148	0.202414	0.133543	0.200421	0.210032	0.195782	0.162849	0.11357	0.0790808	0.23913	0.197583	0.254637	0.110574	0.976853	0.775353	0.566657	0.376518	1.19314	0.940729	1.27051	0.526461	hira-stimul	11668
MAP7D1	0.561557	0.497312	0.935591	0.746077	0.587875	0.597318	0.58184	0.58184	0.466771	0.440426	0.561557	0.497312	0.505219	0.42228	0.296877	0.29627	0.438707	0.362486	0.587198	0.364673	0.899676	0.849124	0.528667	0.595742	0.781234	0.728891	1.04566	0.733288	hira-stimul	24639
MAPKAPK2	1.69248	1.6786	2.2898	2.15013	2.42742	2.59691	2.20904	2.20904	1.72841	1.81072	1.69248	1.6786	1.23649	1.21697	1.22585	1.28807	1.66562	1.37623	2.17434	1.49928	0.73058	0.724993	0.72429	0.767346	0.984128	0.819869	1.28471	0.893171	hira-stimul	49266
MARC1	8.24021	8.56652	7.44466	8.07291	5.94915	6.89684	8.27489	8.27489	7.09211	6.61192	8.24021	8.56652	4.02012	4.56927	3.00432	3.42083	6.23927	5.15526	8.92187	5.47467	0.487866	0.533387	0.364593	0.399326	0.757173	0.601791	1.08272	0.639077	hira-stimul	27703
MARC2	0.488262	0.677308	1.22901	0.979083	1.4102	1.65635	1.12796	1.12796	0.571729	0.652221	0.488262	0.677308	0.663665	0.554161	0.712151	0.82155	0.850482	0.702719	0.719235	0.540039	1.35924	0.818182	1.45854	1.21296	1.74186	1.03752	1.47305	0.797331	hira-stimul	35921
MARCKSL1	1.30502	0.751767	4.2268	2.80728	3.38465	3.68777	3.43712	3.43712	0.608494	0.743542	1.30502	0.751767	2.28247	1.58892	1.70925	1.82913	2.59159	2.14133	0.765485	0.615653	1.74899	2.11358	1.30975	2.43311	1.98586	2.84839	0.58657	0.818941	hira-inhib	2395
MARK1	0.682812	0.92036	0.523896	0.619584	0.526224	0.693161	0.93276	0.93276	0.748478	0.86761	0.682812	0.92036	0.282904	0.350685	0.265743	0.343808	0.703301	0.581109	0.941585	0.718381	0.414322	0.38103	0.389189	0.373558	1.03001	0.631394	1.37898	0.780544	hira-stimul	136232
MASP2	0.00940659	0.00724238	0.0261791	0.0115747	0.101329	0.131462	0.0938398	0.0938398	0.0148698	0.00805853	0.00940659	0.00724238	0.0141367	0.00655128	0.0511711	0.0652052	0.0707552	0.0584622	0.0187062	0.00667246	1.50285	0.904576	5.43993	9.00328	7.52188	8.07224	1.98863	0.921308	hira-stimul	20717
MAST2	0.875	0.785318	0.379277	0.319344	0.525005	0.459068	0.927736	0.927736	0.915051	0.976738	0.875	0.785318	0.20481	0.180749	0.265128	0.227698	0.699513	0.57798	1.15113	0.808739	0.234068	0.23016	0.303003	0.289943	0.799443	0.735982	1.31558	1.02982	hira-stimul	232512
MATN1	0.00527734	0.0162526	0.0176246	0.0129874	0.0085272	0.00850999	0.0164039	0.0164039	0.0250269	0	0.00527734	0.0162526	0.00951728	0.00735087	0.00430624	0.00422096	0.0123685	0.0102196	0.0314838	0	1.80342	0.452289	0.815986	0.25971	2.34371	0.6288	5.96585	0	hira-stimul	12309
MCL1	41.9721	36.6033	71.8673	79.0679	42.2609	41.1786	32.0143	32.0143	27.3442	23.6896	41.9721	36.6033	38.8083	44.7524	21.3418	20.4246	24.1388	19.9449	34.399	19.615	0.924622	1.22263	0.508475	0.557998	0.575115	0.544894	0.819568	0.53588	hira-stimul	5188
MCOLN2	0.586645	0.510405	0.418529	0.347521	0.322761	0.346329	0.569257	0.569257	0.717769	0.613824	0.586645	0.510405	0.226006	0.196697	0.162994	0.171779	0.42922	0.354647	0.902953	0.508246	0.385251	0.385374	0.277841	0.336555	0.731652	0.694835	1.53918	0.995771	hira-stimul	71531
MCOLN3	0.111095	0.0723759	0.149836	0.0920108	0.120824	0.0775158	0.0951855	0.0951855	0.0911859	0.0384358	0.111095	0.0723759	0.0809114	0.0520781	0.0610161	0.0384478	0.0717699	0.0593006	0.114712	0.0318248	0.728309	0.71955	0.549225	0.531224	0.646022	0.819341	1.03256	0.439716	hira-stimul	30405
MDM4	3.77623	3.63755	3.08437	2.92391	3.92531	3.62051	4.28868	4.28868	3.49424	4.12544	3.77623	3.63755	1.66556	1.65493	1.98228	1.79577	3.23366	2.67185	4.39575	3.41586	0.441064	0.454958	0.524937	0.493677	0.856321	0.734518	1.16406	0.939056	hira-stimul	41742
MDS2	0.00490885	0.0075589	0.0163939	0.0483222	0	0.0118737	0.00508615	0.00508615	0.0310392	0.0210268	0.00490885	0.0075589	0.00885271	0.0273504	0	0.00588936	0.00383496	0.00316867	0.0390473	0.0174102	1.80342	3.6183	0	0.779129	0.781233	0.419197	7.95447	2.30327	hira-stimul	13233
MEAF6	0.948628	1.03232	1.20256	1.13167	0.964986	0.977248	1.21645	1.21645	1.20322	1.04583	0.948628	1.03232	0.649382	0.640525	0.487318	0.484715	0.917203	0.757848	1.51365	0.865947	0.684549	0.620472	0.513708	0.469539	0.966874	0.734122	1.59562	0.838836	hira-stimul	22189
MECR	0.55855	0.624018	0.942987	0.770546	0.868473	0.978078	0.995342	0.995342	0.64465	0.690347	0.55855	0.624018	0.509213	0.436129	0.438579	0.485127	0.750488	0.620098	0.81097	0.571607	0.911669	0.698905	0.78521	0.777424	1.34364	0.993718	1.45192	0.916011	hira-stimul	38070
MED18	0.536373	0.60309	1.417	1.54905	1.13007	0.887198	0.541067	0.541067	0.663342	0.718985	0.536373	0.60309	0.76518	0.876762	0.570685	0.44005	0.407965	0.337085	0.834484	0.59532	1.42658	1.45378	1.06397	0.729659	0.760599	0.558929	1.55579	0.987116	hira-stimul	6966
MED8	1.51362	1.51936	3.10595	3.43326	1.47757	2.02774	1.23308	1.23308	1.01013	1.20813	1.51362	1.51936	1.67721	1.94323	0.746173	1.00576	0.929742	0.768209	1.27074	1.00033	1.10808	1.27898	0.492972	0.661962	0.614251	0.505613	0.839539	0.65839	hira-stimul	5896
MEF2D	1.1709	1.28055	2.11015	2.23304	1.38541	1.67272	1.7876	1.7876	1.02153	1.20137	1.1709	1.28055	1.13948	1.2639	0.699632	0.829669	1.34785	1.11367	1.28508	0.994734	0.973167	0.986998	0.597516	0.647901	1.15112	0.869685	1.09752	0.776802	hira-stimul	37011
MEGF6	0.0657695	0.0283571	0.065016	0.0388458	0.0255051	0.0208851	0.0207161	0.0207161	0.111565	0.0613024	0.0657695	0.0283571	0.0351086	0.0219867	0.0128801	0.010359	0.0156199	0.0129061	0.140349	0.0507584	0.533813	0.775352	0.195837	0.365306	0.237495	0.455129	2.13395	1.78997	hira-stimul	123554
METTL13	1.13574	1.20559	2.10256	1.62719	1.47022	1.58534	1.59732	1.59732	0.880379	1.17876	1.13574	1.20559	1.13538	0.92099	0.742461	0.786329	1.20438	0.99513	1.10752	0.976013	0.999685	0.763933	0.653725	0.652236	1.06044	0.82543	0.97515	0.809573	hira-stimul	16096
METTL18	1.29422	1.71729	3.03478	3.76106	1.55729	1.84277	1.36949	1.36949	0.739997	1.03797	1.29422	1.71729	1.63878	2.12876	0.786431	0.914014	1.0326	0.853192	0.930916	0.859439	1.26623	1.2396	0.607649	0.532242	0.797852	0.496825	0.719287	0.500462	hira-stimul	2359
MEX3A	0.14311	0.140234	0.260694	0.312168	0.157663	0.115386	0.195458	0.195458	0.0411318	0.178328	0.14311	0.140234	0.140775	0.176687	0.0796198	0.0572315	0.147375	0.12177	0.0517438	0.147656	0.983682	1.25994	0.556354	0.408114	1.0298	0.868337	0.361567	1.05292	hira-inhib	9986
MFN2	0.880796	0.866352	1.35865	1.27084	1.10519	1.1988	1.22152	1.22152	0.832184	1.01166	0.880796	0.866352	0.733671	0.719295	0.558121	0.594605	0.921026	0.761007	1.04689	0.837654	0.832964	0.830258	0.633655	0.686332	1.04567	0.878404	1.18857	0.966875	hira-stimul	33335
MFSD2A	0.113771	0.114547	0.387264	0.328447	0.268678	0.357018	0.498723	0.498723	0.138343	0.363624	0.113771	0.114547	0.209123	0.185901	0.135682	0.177081	0.376037	0.310704	0.174035	0.301081	1.8381	1.62292	1.19259	1.54592	3.30521	2.71246	1.5297	2.62845	hira-inhib	14845
MFSD4	0.0555121	0.0250546	0.0351606	0.0329759	0.0371161	0.0231508	0.0178501	0.0178501	0.0453892	0.0311578	0.0555121	0.0250546	0.0189867	0.0186644	0.0187436	0.0114828	0.013459	0.0111206	0.0570996	0.0257987	0.342029	0.744947	0.337649	0.458311	0.242451	0.443855	1.0286	1.0297	hira-indep	33935
MGC12982	0.233199	0.438889	1.03841	0.962012	0.502407	0.835255	1.0114	1.0114	0.652989	0.532743	0.233199	0.438889	0.560741	0.544499	0.253716	0.414286	0.762596	0.630102	0.82146	0.441111	2.40456	1.24063	1.08798	0.943944	3.27015	1.43568	3.52257	1.00506	hira-stimul	2507
MGST3	1.48878	1.54813	1.42978	1.41739	0.889114	0.794028	1.03903	1.03903	1.65838	1.37675	1.48878	1.54813	0.772081	0.802243	0.449003	0.393838	0.783429	0.647316	2.08624	1.13995	0.5186	0.518201	0.301591	0.254396	0.526222	0.418127	1.40131	0.736339	hira-stimul	25263
MIA3	0.999605	1.06023	1.3975	1.19317	1.18825	1.22888	1.26676	1.26676	0.924646	1.11318	0.999605	1.06023	0.75465	0.675334	0.600066	0.609524	0.955137	0.789191	1.1632	0.921713	0.754948	0.63697	0.600303	0.574898	0.955514	0.744359	1.16366	0.869352	hira-stimul	49908
MIB2	0.0299231	0.0493683	0.178452	0.0789001	0.0483501	0.0930587	0.0531495	0.0531495	0.0946036	0.0366212	0.0299231	0.0493683	0.0963641	0.0446575	0.0244168	0.0461571	0.0400747	0.0331121	0.119011	0.0303224	3.22039	0.904578	0.815985	0.934955	1.33926	0.670717	3.97724	0.614207	hira-stimul	15196
MIER1	4.92603	4.99972	4.44094	4.60957	4.67604	4.28818	4.29759	4.29759	4.59734	4.31917	4.92603	4.99972	2.39811	2.60902	2.3614	2.12694	3.24038	2.6774	5.78345	3.57627	0.486824	0.521833	0.479372	0.425411	0.657808	0.53551	1.17406	0.715295	hira-stimul	63725
MIIP	0.243443	0.304579	0.338758	0.223105	0.14751	0.143123	0.388864	0.388864	0.368795	0.456214	0.243443	0.304579	0.182929	0.126277	0.0744926	0.070989	0.293203	0.242262	0.463944	0.377745	0.751426	0.414597	0.305996	0.233073	1.2044	0.7954	1.90576	1.24022	hira-stimul	12808
MINOS1	3.73495	3.60779	4.65981	4.60434	5.36894	5.68952	5.4351	5.4351	4.06115	4.07819	3.73495	3.60779	2.5163	2.60606	2.71131	2.822	4.09807	3.38607	5.10893	3.37674	0.673716	0.722341	0.725931	0.782197	1.09722	0.938543	1.36787	0.935958	hira-stimul	32845
MIR1231	0.529555	0.543624	0	0	0	0	0	0	0.772717	0	0.529555	0.543624	0	0	0	0	0	0	0.972078	0	0	0	0	0	0	0	1.83565	0	hira-stimul	92
MIR1262	1.63874	3.42316	1.12149	0	1.80145	1.42958	2.0737	2.0737	1.38018	3.49823	1.63874	3.42316	0.605605	0	0.909732	0.709072	1.56357	1.29192	1.73627	2.89653	0.369555	0	0.555141	0.20714	0.954129	0.377404	1.05951	0.846158	hira-stimul	93
MIR1278	1.89694	1.69798	7.15924	1.21452	7.35128	0.845556	2.10927	2.10927	2.53544	2.18	1.89694	1.69798	3.86599	0.687418	3.7124	0.419396	1.59039	1.31408	3.18958	1.80504	2.03801	0.404845	1.95704	0.246997	0.838397	0.773905	1.68144	1.06305	hira-stimul	81
MIR181A1	0.511039	0.271051	0.208597	0	0	0	0.105899	0.105899	0.197472	0	0.511039	0.271051	0.112642	0	0	0	0.0798478	0.0659751	0.24842	0	0.220418	0	0	0	0.156246	0.243405	0.486107	0	hira-stimul	110
MIR181B1	1.49905	0.279795	0	0	0	0.842392	0.505964	0.505964	1.50797	1.00208	1.49905	0.279795	0	0	0	0.417826	0.381497	0.315216	1.89703	0.829722	0	0	0	1.49333	0.254492	1.12659	1.26549	2.96546	hira-inhib	110
MIR186	7.81478	6.25166	8.65918	9.20493	14.5988	13.8549	12.7025	12.7025	7.71519	6.68241	7.81478	6.25166	4.67596	5.20999	7.37239	6.87203	9.57769	7.91366	9.70571	5.53304	0.598348	0.833377	0.943391	1.09923	1.22559	1.26585	1.24197	0.885051	hira-stimul	86
MIR197	0.866117	0.448839	0	0.778816	0	0.443172	0.414185	0.414185	0.631911	0	0.866117	0.448839	0	0.44081	0	0.219813	0.312295	0.258037	0.794944	0	0	0.982111	0	0.489738	0.36057	0.574899	0.917825	0	hira-stimul	75
MIR29C	0.227129	0.63391	0	0	0	0	0.661871	0.661871	0	0.741832	0.227129	0.63391	0	0	0	0	0.499051	0.412346	0	0.614237	0	0	0	0	2.19721	0.65048	0	0.968965	hira-inhib	88
MIR30C1	0.14036	0.0540334	0.234378	0.0345424	0	0.135803	0.0581719	0.0581719	0.266254	0.120245	0.14036	0.0540334	0.126564	0.019551	0	0.0673583	0.0438616	0.0362411	0.334948	0.0995629	0.901711	0.361832	0	1.2466	0.312494	0.670717	2.38635	1.84262	hira-stimul	89
MIR30E	0.122205	0.45999	0	0	0.0438802	0.569292	0.2251	0.2251	0	0.058162	0.122205	0.45999	0	0	0.0221595	0.282369	0.169725	0.140237	0	0.0481581	0	0	0.181331	0.613859	1.38886	0.30487	0	0.104694	hira-inhib	92
MIR3115	0.0367414	2.58836	0	0	1.06861	0	0.0761369	0.0761369	0.11616	0.299022	0.0367414	2.58836	0	0	0.539648	0	0.0574072	0.0474333	0.146129	0.24759	0	0	14.6877	0	1.56247	0.0183256	3.97724	0.0956552	hira-stimul	68
MIR3122	0.513372	3.37287	0.200024	2.33729	1.71433	1.021	3.45744	3.45744	0.676274	0.630381	0.513372	3.37287	0.108013	1.32291	0.865737	0.506416	2.60691	2.15399	0.850753	0.521955	0.210399	0.39222	1.68637	0.150144	5.07801	0.638621	1.65719	0.154751	hira-stimul	73
MIR320B2	2.19063	2.48115	0.786018	0	0.277908	0	2.40107	2.40107	1.44527	2.22567	2.19063	2.48115	0.42445	0	0.140344	0	1.81041	1.49587	1.81815	1.84285	0.193757	0	0.0640654	0	0.826432	0.602892	0.829967	0.742742	hira-stimul	138
MIR34A	0.0340693	0.664514	0	1.46726	0.660595	0	0.635397	0.635397	0	0.0681026	0.0340693	0.664514	0	0.830469	0.3336	0	0.479089	0.395852	0	0.056389	0	1.24974	9.79182	0	14.0622	0.595702	0	0.0848574	hira-inhib	110
MIR3620	0.490195	0.84005	0	1.9652	0.843165	0.586475	0.786427	0.786427	0.474933	0	0.490195	0.84005	0	1.1123	0.425798	0.290892	0.592966	0.489944	0.597466	0	0	1.32409	0.86863	0.346279	1.20965	0.583232	1.21883	0	hira-stimul	79
MIR3671	1.02208	0.0546475	0.402971	1.5546	0.275248	0	1.13254	1.13254	0	1.0945	1.02208	0.0546475	0.217604	0.879904	0.139	0	0.853935	0.705572	0	0.906246	0.212903	16.1014	0.135997	0	0.835488	12.9113	0	16.5835	hira-inhib	88
MIR3675	0.00152763	0.00235232	0.00255088	0.00250631	0	0.00205282	0.0010552	0.0010552	0.000804947	0.00261741	0.00152763	0.00235232	0.00137748	0.00141857	0	0.0010182	0.000795621	0.00065739	0.00101262	0.00216722	0.901707	0.603052	0	0.432849	0.52082	0.279464	0.662872	0.92131	hira-inhib	132415
MIR3916	1.60802	2.0566	2.68513	2.91074	0.429465	2.31443	3.29089	3.29089	1.51255	1.4345	1.60802	2.0566	1.44997	1.64748	0.21688	1.14796	2.48133	2.05022	1.90279	1.18777	0.901712	0.801069	0.134874	0.558182	1.5431	0.9969	1.18331	0.577539	hira-stimul	94
MIR4258	3.50052	2.87482	9.76506	12.7869	0.975972	1.85946	2.1335	2.1335	2.64743	3.83384	3.50052	2.87482	5.27313	7.23739	0.492866	0.922292	1.60866	1.32917	3.33047	3.17442	1.50639	2.51751	0.140798	0.320817	0.459549	0.462349	0.951421	1.10422	hira-inhib	91
MIR4427	0.606233	0.0565763	1.13501	0.271259	1.21703	1.28863	0.418753	0.418753	0	0.440664	0.606233	0.0565763	0.612905	0.153533	0.6146	0.63916	0.31574	0.260883	0	0.36487	1.01101	2.71373	1.0138	11.2973	0.520822	4.61117	0	6.44916	hira-inhib	68
MIR4742	2.67477	3.53036	5.49714	2.62217	8.14518	1.46934	2.42115	2.42115	2.71814	3.41199	2.67477	3.53036	2.96846	1.48415	4.11332	0.728793	1.82555	1.50838	3.41942	2.82513	1.1098	0.420396	1.53782	0.206436	0.682506	0.427259	1.2784	0.800238	hira-stimul	85
MIR4753	1.97164	2.14376	0	0.240756	0.194553	0	0.935658	0.935658	1.71301	1.71487	1.97164	2.14376	0	0.136268	0.0982493	0	0.705486	0.582915	2.15497	1.41991	0	0.0635649	0.0498312	0	0.357817	0.271912	1.09298	0.662347	hira-stimul	83
MIR548AA1	0.0423276	0.0162945	0.01767	0.0260418	0.00569946	0.0255959	0.0182735	0.0182735	0.0278794	0.0211526	0.0423276	0.0162945	0.0095418	0.0147397	0.00287823	0.0126956	0.0137782	0.0113844	0.0350723	0.0175144	0.225427	0.904579	0.0679988	0.779132	0.325514	0.698665	0.828591	1.07486	hira-inhib	18416
MIR548D1	0.0512355	0.0721494	0.046435	0.0487484	0.034469	0.0718703	0.0342067	0.0342067	0.032718	0.0226807	0.0512355	0.0721494	0.0250749	0.0275916	0.0174068	0.0356477	0.0257919	0.0213108	0.0411592	0.0187796	0.489405	0.382423	0.339742	0.494081	0.503398	0.29537	0.803334	0.260288	hira-stimul	23903
MIR548F1	0.0126526	0.0177262	0.0130533	0.0161139	0.0244741	0.0220837	0.0188872	0.0188872	0.011245	0.020014	0.0126526	0.0177262	0.00704878	0.00912047	0.0123594	0.0109535	0.0142409	0.0117667	0.0141462	0.0165716	0.557101	0.514519	0.976829	0.617928	1.12554	0.663804	1.11805	0.934864	hira-stimul	416789
MIR553	0.698085	0.636483	2.11664	0.248654	1.21703	1.06645	1.90342	1.90342	2.78784	0.487877	0.698085	0.636483	1.14299	0.140738	0.6146	0.528959	1.43518	1.18583	3.5071	0.403962	1.63732	0.221118	0.880409	0.831066	2.05588	1.8631	5.02389	0.634679	hira-stimul	68
MIR554	1.99092	3.87723	8.80018	7.98989	2.33387	6.15865	3.03358	3.03358	4.13457	2.07348	1.99092	3.87723	4.7521	4.52228	1.1786	3.05469	2.28732	1.88992	5.20129	1.71684	2.38689	1.16637	0.59199	0.787854	1.14888	0.487441	2.61251	0.442801	hira-stimul	96
MIR555	1.66561	1.5447	0	0	0	0	0	0	0	0	1.66561	1.5447	0	0	0	0	0	0	0	0	0	0	0	0	0	0	0	0	hira-indep	33
MIR664	3.74762	0.961797	0	0	0	1.00721	6.47162	6.47162	1.97472	0	3.74762	0.961797	0	0	0	0.499576	4.8796	4.03182	2.4842	0	0	0	0	0.51942	1.30205	4.19196	0.662873	0	hira-stimul	4
MIR942	2.17885	0.424979	0	0.643451	0.516357	0.925225	1.08362	1.08362	1.4466	0.871079	2.17885	0.424979	0	0.364193	0.26076	0.458912	0.817049	0.675095	1.81982	0.721253	0	0.856968	0.119678	1.07985	0.374991	1.58854	0.835222	1.69715	hira-inhib	86
MKNK1	0.306246	0.37153	0.485926	0.397294	0.293319	0.336302	0.354637	0.354637	0.431534	0.406686	0.306246	0.37153	0.2624	0.224868	0.148126	0.166806	0.267396	0.220939	0.54287	0.336736	0.856828	0.60525	0.483683	0.44897	0.873142	0.594673	1.77266	0.906349	hira-stimul	46877
MLLT11	0.0736243	0.15305	0.0614702	0.217425	0.0237927	0.148404	0.0533985	0.0533985	0.0814688	0.16399	0.0736243	0.15305	0.0331939	0.123063	0.0120153	0.0736084	0.0402625	0.0332673	0.102488	0.135784	0.450855	0.804068	0.163198	0.480943	0.546864	0.217362	1.39204	0.887185	hira-stimul	8823
MMACHC	0.525208	0.284898	0.558098	0.323132	0.270022	0.221356	0.265905	0.265905	0.424554	0.388585	0.525208	0.284898	0.301373	0.182893	0.136361	0.109793	0.200492	0.165659	0.534089	0.321748	0.573816	0.641959	0.259633	0.385375	0.381739	0.581467	1.01691	1.12935	hira-inhib	10884
MMP23A	0.00822002	0.0031644	0.0137261	0.0164363	0.00830126	0.0215238	0.0063877	0.0063877	0.0113698	0.00528151	0.00822002	0.0031644	0.00741209	0.00930295	0.00419214	0.0106758	0.00481633	0.00397954	0.0143032	0.00437309	0.901712	2.93988	0.509991	3.37372	0.585926	1.2576	1.74005	1.38197	hira-stimul	65089
MOB3C	0.212353	0.103547	0.390053	0.226458	0.297373	0.199751	0.264027	0.264027	0.145463	0.218305	0.212353	0.103547	0.210629	0.128175	0.150173	0.0990765	0.199076	0.164489	0.182992	0.180757	0.99188	1.23785	0.707187	0.956826	0.937478	1.58854	0.861737	1.74565	hira-inhib	9177
MORN1	0.167895	0.181929	0.227939	0.24549	0.293059	0.28779	0.241176	0.241176	0.150897	0.13575	0.167895	0.181929	0.123087	0.138947	0.147995	0.142744	0.181847	0.150253	0.189828	0.112401	0.733119	0.763745	0.881472	0.784613	1.0831	0.825886	1.13064	0.617829	hira-stimul	70298
MOV10	1.02861	0.892843	1.49222	1.12127	1.05445	0.931249	1.36892	1.36892	1.12357	1.19647	1.02861	0.892843	0.805799	0.634639	0.532497	0.4619	1.03217	0.852837	1.41345	0.990677	0.783386	0.710807	0.517686	0.517336	1.00346	0.955193	1.37414	1.10958	hira-stimul	26321
MPL	0.0623816	0.0810492	0.130209	0.119937	0.0881973	0.0974502	0.118626	0.118626	0.135591	0.0701422	0.0623816	0.0810492	0.0703129	0.0678843	0.0445396	0.0483353	0.089444	0.073904	0.170573	0.0580777	1.12714	0.83757	0.713987	0.59637	1.43382	0.911841	2.73436	0.716574	hira-stimul	16661
MPZ	0.0372043	0.00954819	0	0.0305197	0	0.00999902	0.0513975	0.0513975	0.0392078	0.0849935	0.0372043	0.00954819	0	0.0172742	0	0.00495951	0.0387537	0.0320206	0.0493234	0.0703746	0	1.80915	0	0.519419	1.04165	3.35358	1.32574	7.37047	hira-inhib	5238
MPZL1	1.43527	1.43956	0.891388	0.867052	0.756045	0.834613	1.70904	1.70904	1.77279	2.16129	1.43527	1.43956	0.48135	0.490751	0.381803	0.413968	1.28862	1.06473	2.23017	1.78955	0.335372	0.340904	0.266015	0.287566	0.897821	0.739623	1.55383	1.24312	hira-stimul	69970
MR1	0.346276	0.335013	0.50975	0.529809	0.415958	0.462876	0.200635	0.200635	0.417743	0.364959	0.346276	0.335013	0.275265	0.299872	0.210059	0.229586	0.151279	0.124996	0.525521	0.302186	0.794929	0.895105	0.606622	0.685306	0.436873	0.373107	1.51764	0.902013	hira-stimul	28514
MRPL20	1.23099	1.42973	2.04208	1.85886	1.33671	1.80955	1.76877	1.76877	1.05552	1.57367	1.23099	1.42973	1.10272	1.05211	0.675039	0.897537	1.33365	1.10194	1.32784	1.303	0.895802	0.735884	0.54837	0.627767	1.0834	0.770736	1.07868	0.91136	hira-stimul	5418
MRPL24	1.48698	1.08886	2.36863	1.60416	1.26063	1.49056	1.65153	1.65153	1.28692	1.00256	1.48698	1.08886	1.27906	0.907955	0.636618	0.739318	1.24525	1.0289	1.61895	0.83012	0.860173	0.833858	0.428128	0.678983	0.837438	0.944936	1.08875	0.762375	hira-stimul	3830
MRPL37	1.45129	1.49626	2.7627	2.17192	2.80673	2.34316	2.51973	2.51973	1.5163	1.4266	1.45129	1.49626	1.49186	1.22931	1.4174	1.16221	1.89988	1.56979	1.90751	1.18122	1.02795	0.821586	0.976647	0.776742	1.30909	1.04914	1.31435	0.789452	hira-stimul	18217
MRPL55	0.221955	0.246839	0.329447	0.546226	0.0796973	0.443569	0.468296	0.468296	0.194923	0.316911	0.221955	0.246839	0.177901	0.309164	0.0402471	0.22001	0.353095	0.291748	0.245213	0.262402	0.80152	1.25249	0.18133	0.891311	1.59084	1.18194	1.10479	1.06305	hira-indep	2634
MRPL9	2.38746	2.93571	5.54448	6.30351	3.91642	4.47433	4.29526	4.29526	2.54274	2.73418	2.38746	2.93571	2.99402	3.56779	1.97779	2.21927	3.23863	2.67595	3.19877	2.2639	1.25406	1.21531	0.828408	0.755956	1.35652	0.911516	1.33982	0.77116	hira-stimul	3918
MRPS14	1.68841	1.77224	3.04788	3.61779	2.8095	3.20257	2.19905	2.19905	1.60415	1.68632	1.68841	1.77224	1.64586	2.04767	1.4188	1.58847	1.65808	1.37001	2.01802	1.39627	0.974796	1.15541	0.840316	0.896309	0.982039	0.773038	1.19522	0.787858	hira-stimul	10498
MRPS15	1.31844	1.16426	1.94969	2.12886	1.41682	1.63539	1.63673	1.63673	0.890774	1.38498	1.31844	1.16426	1.05283	1.20493	0.715494	0.811153	1.23409	1.01968	1.12059	1.14676	0.798544	1.03494	0.542682	0.696712	0.936026	0.875821	0.849939	0.984972	hira-inhib	8679
MRPS21	3.42181	3.42058	5.80547	5.76423	4.07803	4.48477	5.16627	5.16627	3.14563	3.17252	3.42181	3.42058	3.13495	3.26255	2.05941	2.22445	3.89537	3.21859	3.9572	2.62685	0.916168	0.953801	0.601847	0.650312	1.13839	0.940948	1.15646	0.767954	hira-stimul	14551
MRTO4	1.58825	1.53293	3.14701	3.14152	2.97153	3.4656	3.87389	3.87389	0.961024	1.36715	1.58825	1.53293	1.69939	1.7781	1.50062	1.71894	2.92091	2.41343	1.20897	1.132	1.06997	1.15994	0.944828	1.12134	1.83908	1.57439	0.761195	0.738455	hira-indep	8548
MSH4	0.0906138	0.0947513	0.361541	0.396119	0.4696	0.755795	0.327063	0.327063	0.0768384	0.053018	0.0906138	0.0947513	0.195232	0.224203	0.237148	0.374874	0.246606	0.20376	0.0966627	0.0438989	2.15455	2.36623	2.61713	3.9564	2.7215	2.15047	1.06675	0.463307	hira-stimul	116368
MST1P9	0.0407052	0.0261167	0.0906279	0.0500873	0.0548101	0.0382897	0	0	0.0428974	0.0116239	0.0407052	0.0261167	0.0489391	0.0283494	0.0276791	0.0189917	0	0	0.0539649	0.00962459	1.20228	1.08549	0.679989	0.727186	0	0	1.32575	0.368522	hira-stimul	9575
MSTO1	0.165089	0.199969	0.350734	0.386871	0.242966	0.291649	0.441792	0.441792	0.0872667	0.183544	0.165089	0.199969	0.189396	0.218969	0.122698	0.144658	0.333111	0.275236	0.109782	0.151974	1.14724	1.09501	0.743222	0.723402	2.01777	1.3764	0.664984	0.75999	hira-inhib	4752
MSTO2P	0.169134	0.217034	0.338911	0.332988	0.327947	0.318369	0.432266	0.432266	0.160418	0.212513	0.169134	0.217034	0.183012	0.188471	0.165613	0.157911	0.325929	0.269302	0.201806	0.175961	1.08205	0.868395	0.979184	0.727587	1.92704	1.24083	1.19317	0.810752	hira-stimul	5761
MTF1	0.790343	0.954225	1.13988	1.05714	1.06735	1.16984	1.23976	1.23976	0.800082	0.955026	0.790343	0.954225	0.615535	0.598341	0.539012	0.580241	0.934779	0.77237	1.0065	0.790762	0.77882	0.627044	0.681997	0.608075	1.18275	0.809422	1.2735	0.828695	hira-stimul	50054
MTF2	2.4876	2.54968	2.44347	2.08619	2.90777	3.15138	3.33669	3.33669	2.75722	2.79044	2.4876	2.54968	1.31947	1.18078	1.46842	1.56308	2.51586	2.07876	3.46858	2.31048	0.53042	0.46311	0.590297	0.613051	1.01136	0.815301	1.39435	0.906186	hira-stimul	59847
MTHFR	0.408104	0.387853	0.612255	0.506091	0.2988	0.256919	0.211422	0.211422	0.378002	0.374201	0.408104	0.387853	0.330618	0.286448	0.150894	0.127432	0.159412	0.131716	0.475527	0.309838	0.810131	0.738547	0.369744	0.328557	0.390617	0.339603	1.16521	0.798855	hira-stimul	20374
MTMR11	0.125996	0.17501	0.131495	0.184106	0.0890689	0.171429	0.167263	0.167263	0.130706	0.107939	0.125996	0.17501	0.0710073	0.104204	0.0449798	0.0850288	0.126116	0.104205	0.164428	0.0893735	0.563568	0.595417	0.356994	0.485851	1.00095	0.595422	1.30503	0.510676	hira-stimul	8249
MTMR9LP	0.168036	0.28363	0.291384	0.270387	0.0626572	0.0468982	0.127231	0.127231	0.17368	0.188248	0.168036	0.28363	0.157347	0.153039	0.0316419	0.0232615	0.0959322	0.0792649	0.218489	0.155869	0.936391	0.539573	0.188304	0.0820136	0.570903	0.279466	1.30025	0.549552	hira-stimul	10051
MTOR	0.945233	0.889208	0.538107	0.510753	0.639101	0.600202	0.900729	0.900729	1.01617	1.03086	0.945233	0.889208	0.290578	0.289086	0.322746	0.2977	0.67915	0.561154	1.27834	0.853552	0.307414	0.325105	0.341446	0.334793	0.7185	0.631072	1.35241	0.959901	hira-stimul	156021
MTR	1.62306	1.54272	1.50081	1.39124	2.66696	2.12963	2.61843	2.61843	1.74101	1.64897	1.62306	1.54272	0.810437	0.787442	1.34681	1.0563	1.9743	1.63128	2.19019	1.36535	0.499327	0.510424	0.8298	0.684697	1.2164	1.05741	1.34942	0.885026	hira-stimul	108701
MTX1	0.664135	0.827875	1.49978	1.83648	0.838054	0.958759	0.694676	0.694676	0.499929	0.487678	0.664135	0.827875	0.809881	1.03945	0.423217	0.475544	0.523786	0.432783	0.628911	0.403797	1.21945	1.25556	0.637246	0.574416	0.788674	0.522764	0.946962	0.487752	hira-stimul	5135
MUC1	0.294798	0.524655	0.344585	0.489707	0.261986	0.154498	0.244356	0.244356	0.326207	0.353571	0.294798	0.524655	0.186076	0.277174	0.132303	0.076631	0.184244	0.152234	0.410368	0.292757	0.631198	0.528298	0.448792	0.14606	0.624985	0.29016	1.39203	0.557999	hira-stimul	4407
MUL1	1.2718	1.25406	2.93048	3.52305	1.70649	1.96091	1.3948	1.3948	1.03461	1.12998	1.2718	1.25406	1.58246	1.99405	0.861777	0.972611	1.05168	0.86896	1.30154	0.935623	1.24427	1.59007	0.677605	0.77557	0.826922	0.692918	1.02338	0.746075	hira-stimul	8734
MUTYH	0.6132	0.552289	1.13986	0.968084	0.831913	0.80225	0.521465	0.521465	0.438944	0.539809	0.6132	0.552289	0.615524	0.547936	0.420116	0.397916	0.393185	0.324873	0.552192	0.446962	1.00379	0.992117	0.685121	0.720485	0.641201	0.58823	0.900508	0.80929	hira-stimul	11229
MYBPHL	0.0309812	0.0408912	0	0.016338	0	0.0107055	0.00458575	0.00458575	0	0.0265413	0.0309812	0.0408912	0	0.00924731	0	0.00530993	0.00345766	0.00285692	0	0.0219762	0	0.226144	0	0.129855	0.111605	0.0698664	0	0.537431	hira-inhib	14677
MYCBP	0.536898	0.552399	0.88657	0.778096	0.616909	0.601235	0.794378	0.794378	0.509231	0.572389	0.536898	0.552399	0.478748	0.440402	0.311539	0.298213	0.598961	0.494897	0.640613	0.473938	0.891692	0.797254	0.580257	0.53985	1.1156	0.895906	1.19317	0.857963	hira-stimul	10889
MYCL1	0.00985418	0.0322447	0.0658194	0.121255	0	0.00794521	0.0204202	0.0204202	0.0155773	0.0759778	0.00985418	0.0322447	0.0355425	0.0686303	0	0.00394082	0.0153968	0.0127218	0.0195962	0.0629096	3.60684	2.12842	0	0.122216	1.56247	0.394539	1.98862	1.95101	hira-indep	6592
MYOM3	0.0104147	0.0151461	0.00386463	0.0213586	0.009349	0.00559809	0.00839289	0.00839289	0.0146341	0.00892216	0.0104147	0.0151461	0.0020869	0.012089	0.00472124	0.00277665	0.00632824	0.00522877	0.0184097	0.00738755	0.20038	0.798157	0.453325	0.183325	0.607626	0.345222	1.76766	0.487753	hira-stimul	56135
MYSM1	0.952754	1.08878	1.25125	1.17947	1.7294	1.6381	1.44298	1.44298	1.27742	1.19555	0.952754	1.08878	0.675675	0.66758	0.873347	0.812498	1.08801	0.898977	1.60699	0.989915	0.709181	0.613145	0.916655	0.746246	1.14196	0.825673	1.68668	0.909197	hira-stimul	45337
NADK	1.30678	1.37876	1.47807	1.19739	1.10282	1.30764	1.58467	1.58467	1.13945	1.44533	1.30678	1.37876	0.798158	0.677723	0.556924	0.648589	1.19484	0.987249	1.43343	1.19673	0.610782	0.491545	0.42618	0.470415	0.91434	0.716042	1.09692	0.867978	hira-stimul	28838
NASP	5.15655	5.42108	6.71895	6.74122	7.40034	7.42294	8.3208	8.3208	4.18752	4.93842	5.15655	5.42108	3.62823	3.81553	3.73717	3.68178	6.27388	5.18386	5.2679	4.08901	0.703616	0.703832	0.724743	0.67916	1.21668	0.956241	1.02159	0.75428	hira-stimul	34919
NAV1	0.656907	0.521805	0.202895	0.191142	0.152245	0.0949555	0.297398	0.297398	0.705215	0.51205	0.656907	0.521805	0.109563	0.108186	0.0768837	0.0470979	0.224238	0.185279	0.88716	0.423977	0.166787	0.207331	0.117039	0.0902596	0.341354	0.355073	1.35051	0.812521	hira-stimul	178653
NBL1	0.149311	0.0919666	0.284942	0.209972	0.130969	0.130705	0.123763	0.123763	0.202309	0.142532	0.149311	0.0919666	0.153869	0.118844	0.0661393	0.0648297	0.0933173	0.0771043	0.254505	0.118016	1.03052	1.29225	0.442964	0.704926	0.624986	0.838395	1.70453	1.28325	hira-stimul	15227
NBPF1	0.179527	0.181606	0.28884	0.208007	0.182096	0.197577	0.282464	0.282464	0.207148	0.315457	0.179527	0.181606	0.155974	0.117732	0.0919585	0.0979982	0.212978	0.175975	0.260592	0.261198	0.868803	0.648282	0.512226	0.53962	1.18633	0.968994	1.45155	1.43827	hira-indep	49571
NBPF10	0.134202	0.0960212	0.030245	0.0413908	0.027873	0.0250351	0.0732799	0.0732799	0.126799	0.116007	0.134202	0.0960212	0.0163323	0.0234272	0.0140759	0.0124174	0.055253	0.0456534	0.159513	0.0960538	0.121699	0.243979	0.104886	0.129319	0.411716	0.475451	1.1886	1.00034	hira-stimul	75314
NBPF14	0.510653	0.325378	0.176422	0.238341	0	0.184568	0.310161	0.310161	0.278355	0.331875	0.510653	0.325378	0.0952679	0.134901	0	0.0915457	0.233861	0.19323	0.350171	0.274792	0.186561	0.414598	0	0.281352	0.457965	0.593864	0.685731	0.844533	hira-inhib	22207
NBPF15	0.240405	0.303757	0.305566	0.341924	0.240714	0.30512	0.550235	0.550235	0.235701	0.333856	0.240405	0.303757	0.165006	0.193529	0.121561	0.15134	0.414877	0.342796	0.296512	0.276433	0.686365	0.637118	0.505649	0.498226	1.72574	1.12852	1.23338	0.910046	hira-stimul	19169
NBPF16	0.00523334	0.00278951	0.00134443	0.00198141	0.00260188	0.000649158	0.00458816	0.00458816	0.0057273	0.00620772	0.00523334	0.00278951	0.000725992	0.00112148	0.00131395	0.000321982	0.00345947	0.00285842	0.00720494	0.00513999	0.138724	0.402034	0.251073	0.115426	0.661045	1.0247	1.37674	1.84261	hira-inhib	180955
NBPF3	0.0914237	0.0592166	0.109045	0.0839255	0.143034	0.0854134	0.12179	0.12179	0.110111	0.15913	0.0914237	0.0592166	0.0588843	0.0475018	0.0722322	0.042365	0.0918297	0.0758752	0.13852	0.13176	0.644081	0.802171	0.790081	0.715425	1.00444	1.28132	1.51514	2.22505	hira-inhib	44763
NBPF6	0.00319098	0.00245682	0	0	0.00515603	0.00514564	0	0	0	0	0.00319098	0.00245682	0	0	0.0026038	0.00255224	0	0	0	0	0	0	0.815986	1.03884	0	0	0	0	hira-indep	20357
NBPF7	0.250033	0.264697	0.177443	0.123065	0.212104	0.191517	0.369167	0.369167	0.187743	0.424901	0.250033	0.264697	0.0958192	0.0696548	0.107113	0.0949924	0.278352	0.229991	0.236181	0.351818	0.383226	0.263149	0.428394	0.358872	1.11326	0.868884	0.944598	1.32913	hira-inhib	10392
NBPF9	0.0200479	0.0159031	0.0119587	0.0115868	0.015706	0.0140824	0.0249421	0.0249421	0.0215061	0.0203976	0.0200479	0.0159031	0.0064577	0.00655813	0.00793153	0.00698487	0.0188063	0.0155389	0.0270547	0.0168892	0.322113	0.412381	0.395629	0.439214	0.93807	0.977101	1.3495	1.06201	hira-stimul	213852
NCDN	0.534123	0.534188	1.62923	1.36953	0.991725	0.973141	1.31794	1.31794	0.365591	0.377683	0.534123	0.534188	0.879784	0.775154	0.500821	0.482678	0.993727	0.821077	0.459913	0.312722	1.64716	1.45109	0.937651	0.903573	1.86048	1.53706	0.861063	0.585415	hira-stimul	8988
NCF2	0.00183707	0.0198017	0.0122704	0.00904198	0.0178102	0.0103683	0.0171308	0.0171308	0.11616	0.147998	0.00183707	0.0198017	0.00662602	0.00511776	0.00899415	0.00514268	0.0129166	0.0106725	0.146129	0.122542	3.60684	0.258451	4.89592	0.259709	7.0311	0.538968	79.5448	6.18848	hira-stimul	35360
NCSTN	2.09083	1.85152	3.98449	4.03733	3.12427	3.03672	2.67417	2.67417	1.9581	2.13299	2.09083	1.85152	2.15162	2.28513	1.57776	1.50621	2.01632	1.66601	2.46329	1.76612	1.02908	1.23419	0.754608	0.813501	0.964365	0.899806	1.17814	0.953873	hira-stimul	15680
NDUFS2	1.49905	1.42279	2.41684	2.59723	1.46166	1.43841	1.12919	1.12919	1.24612	0.944712	1.49905	1.42279	1.30509	1.47003	0.738138	0.713451	0.851409	0.703485	1.56762	0.782222	0.870614	1.0332	0.492404	0.501445	0.567966	0.494441	1.04574	0.54978	hira-stimul	15080
NDUFS5	3.64459	3.19553	6.2414	6.99339	4.06407	4.1189	4.18739	4.18739	2.80655	2.52164	3.64459	3.19553	3.37036	3.95826	2.05236	2.04297	3.15729	2.60874	3.53064	2.08792	0.924756	1.23869	0.563124	0.639323	0.866296	0.816373	0.968734	0.653387	hira-stimul	8342
NECAP2	0.444923	0.424977	0.949632	0.847965	0.675669	0.841535	0.675891	0.675891	0.507663	0.57604	0.444923	0.424977	0.512801	0.479948	0.341213	0.417401	0.509622	0.42108	0.63864	0.476961	1.15256	1.12935	0.766903	0.982174	1.14542	0.99083	1.43539	1.12232	hira-stimul	19418
NEGR1	0.020603	0.0234672	0.00776856	0.00999533	0.0119665	0.0119516	0.00977602	0.00977602	0.0245142	0.0232808	0.020603	0.0234672	0.00419502	0.00565736	0.00604308	0.00592799	0.00737112	0.00609046	0.0308389	0.0192765	0.203612	0.241075	0.293311	0.252608	0.357769	0.259531	1.49681	0.821423	hira-stimul	879653
NEK2	1.13287	1.25796	2.25369	2.04701	1.37137	1.75748	1.55335	1.55335	1.27071	1.35162	1.13287	1.25796	1.21699	1.15861	0.692542	0.87171	1.17123	0.967737	1.59855	1.11914	1.07426	0.921021	0.611316	0.692955	1.03386	0.769291	1.41106	0.889648	hira-stimul	17374
NEK7	5.31356	5.13456	2.56684	2.43887	6.32776	4.50389	3.36438	3.36438	6.19184	4.63914	5.31356	5.13456	1.38609	1.3804	3.19552	2.23393	2.53674	2.09601	7.78933	3.84121	0.26086	0.268845	0.601389	0.435077	0.477409	0.408216	1.46594	0.748108	hira-stimul	165441
NENF	0.61141	0.569678	1.34251	1.42766	0.933472	0.888892	1.15274	1.15274	0.624043	0.84961	0.61141	0.569678	0.724955	0.808056	0.471403	0.44089	0.869166	0.718157	0.785046	0.703477	1.18571	1.41844	0.77101	0.773929	1.42158	1.26064	1.28399	1.23487	hira-indep	13493
NES	0.150472	0.167986	0.389458	0.361051	0.316075	0.279041	0.366381	0.366381	0.130825	0.122462	0.150472	0.167986	0.210307	0.204355	0.159618	0.138404	0.276251	0.228255	0.164578	0.101399	1.39765	1.2165	1.06078	0.823904	1.8359	1.35878	1.09374	0.603613	hira-stimul	8634
NEXN	0.592357	0.662015	0.554309	0.519604	0.851001	0.805526	0.820362	0.820362	0.702753	0.714472	0.592357	0.662015	0.299327	0.294096	0.429756	0.399541	0.618553	0.511086	0.884063	0.591583	0.505315	0.444244	0.725501	0.603522	1.04422	0.772015	1.49245	0.893609	hira-stimul	55379
NFIA	2.31079	1.94064	0.800748	0.763793	0.630821	0.484324	1.09847	1.09847	2.30317	1.92993	2.31079	1.94064	0.432404	0.432307	0.318565	0.240225	0.828246	0.684347	2.89739	1.59798	0.187124	0.222765	0.13786	0.123786	0.358426	0.35264	1.25385	0.82343	hira-stimul	385515
NFYC	1.70231	1.85491	1.29834	1.3087	1.30781	1.52076	1.60866	1.60866	1.77943	1.98666	1.70231	1.85491	0.701104	0.740724	0.660444	0.754297	1.21293	1.0022	2.23852	1.64495	0.411854	0.399332	0.387969	0.406649	0.71252	0.540293	1.31499	0.886811	hira-stimul	80034
NHLH1	0.0674546	0.10387	0.262822	0.179838	0.308816	0.299129	0.314509	0.314509	0.159946	0.115575	0.0674546	0.10387	0.141924	0.101788	0.155952	0.148368	0.23714	0.195939	0.201212	0.0956961	2.10399	0.979959	2.31196	1.4284	3.51555	1.88639	2.98293	0.921306	hira-stimul	5778
NIPAL3	0.339363	0.33908	0.257771	0.262577	0.170567	0.182121	0.271671	0.271671	0.450332	0.499926	0.339363	0.33908	0.139196	0.148619	0.0861363	0.090332	0.20484	0.169251	0.566518	0.413939	0.410169	0.438299	0.253818	0.266403	0.603601	0.499148	1.66936	1.22077	hira-stimul	57229
NIT1	0.528549	0.573895	1.0642	1.0948	0.472184	0.660545	0.48094	0.48094	0.529163	0.65729	0.528549	0.573895	0.574668	0.619657	0.238453	0.32763	0.362629	0.299626	0.665687	0.544236	1.08726	1.07974	0.451146	0.570889	0.686084	0.522091	1.25946	0.94832	hira-stimul	7374
NKAIN1	0.00108007	0.00249473	0.00901771	0.00664509	0	0.0104501	0.0201435	0.0201435	0.0102441	0.0111034	0.00108007	0.00249473	0.00486956	0.00376112	0	0.00518325	0.0151882	0.0125494	0.0128871	0.00919362	4.50856	1.50763	0	2.07768	14.0622	5.03036	11.9317	3.68521	hira-stimul	60143
NLRP3	0.00394299	0.00758952	0.0131683	0.0048518	0.00637114	0.00794786	0.0102135	0.0102135	0.0093495	0.0118227	0.00394299	0.00758952	0.00711088	0.00274612	0.00321743	0.00394214	0.00770098	0.00636301	0.0117617	0.0097892	1.80342	0.36183	0.815986	0.519419	1.95308	0.838394	2.98293	1.28983	hira-stimul	32949
NME7	0.530888	0.632498	0.319765	0.372123	0.323242	0.397787	0.417968	0.417968	0.620689	0.751216	0.530888	0.632498	0.172673	0.210622	0.163237	0.197302	0.315148	0.260394	0.780827	0.622007	0.325253	0.333	0.30748	0.311941	0.593624	0.411692	1.47079	0.983413	hira-stimul	235418
NMNAT1	0.239324	0.223492	0.533701	0.40848	0.371734	0.361025	0.244153	0.244153	0.35147	0.191799	0.239324	0.223492	0.288199	0.2312	0.187726	0.179068	0.184091	0.152107	0.442149	0.15881	1.20422	1.03449	0.7844	0.80123	0.769214	0.680594	1.84749	0.710583	hira-stimul	42071
NMNAT2	0.0129717	0.0158621	0.00764491	0.00610294	0.00308233	0.00338373	0.0043483	0.0043483	0.0186961	0.0264744	0.0129717	0.0158621	0.00412825	0.00345426	0.00155658	0.00167833	0.00327862	0.00270899	0.0235197	0.0219208	0.318251	0.217768	0.119998	0.105808	0.252752	0.170784	1.81315	1.38196	hira-stimul	170263
NOC2L	0.425973	0.559863	0.617901	0.592984	0.417147	0.596639	0.713307	0.713307	0.455715	0.449708	0.425973	0.559863	0.333667	0.335629	0.210659	0.295933	0.537833	0.44439	0.573289	0.372358	0.783304	0.599484	0.494537	0.528581	1.2626	0.793748	1.34584	0.665088	hira-stimul	15097
NOL9	1.60745	1.55217	2.11056	1.54606	2.42422	2.20721	2.65743	2.65743	1.76639	1.84137	1.60745	1.55217	1.1397	0.87507	1.22423	1.09478	2.0037	1.65558	2.22212	1.52465	0.709013	0.563772	0.761598	0.70532	1.24651	1.06662	1.38239	0.982273	hira-stimul	33252
NOS1AP	0.746513	0.6607	0.236055	0.195524	0.296629	0.247682	0.320301	0.320301	0.982477	0.910651	0.746513	0.6607	0.12747	0.110667	0.149798	0.12285	0.241507	0.199548	1.23596	0.754019	0.170753	0.167499	0.200663	0.18594	0.323513	0.302024	1.65564	1.14124	hira-stimul	300233
NOTCH2	1.20765	0.95603	0.361459	0.366443	0.406168	0.366613	0.764349	0.764349	1.15189	0.94199	1.20765	0.95603	0.195188	0.207407	0.205115	0.18184	0.576319	0.476189	1.44908	0.779968	0.161626	0.216946	0.169846	0.190203	0.477224	0.49809	1.19992	0.81584	hira-stimul	158142
NOTCH2NL	0.946395	0.767763	0.426498	0.532839	0.486474	0.55033	0.922772	0.922772	1.03218	0.995564	0.946395	0.767763	0.230309	0.301587	0.245669	0.272964	0.69577	0.574887	1.29848	0.824327	0.243354	0.392812	0.259584	0.355531	0.735179	0.748782	1.37203	1.07367	hira-stimul	76802
NPHP4	0.325635	0.243386	0.277734	0.225003	0.302748	0.268208	0.400724	0.400724	0.280345	0.312016	0.325635	0.243386	0.149976	0.127352	0.152888	0.133031	0.302146	0.249651	0.352674	0.258349	0.460566	0.52325	0.469506	0.546585	0.927867	1.02574	1.08303	1.06148	hira-indep	129664
NPL	0.205068	0.155162	0.312671	0.242121	0.399989	0.280195	0.332118	0.332118	0.175591	0.225665	0.205068	0.155162	0.168842	0.13704	0.201994	0.138977	0.250417	0.20691	0.220893	0.186851	0.823348	0.883209	0.985012	0.895688	1.22114	1.33351	1.07717	1.20423	hira-inhib	40936
NPR1	0.0933742	0.0688748	0.148696	0.135786	0.0411479	0.0650194	0.14512	0.14512	0.0872206	0.0654486	0.0933742	0.0688748	0.0802958	0.0768549	0.0207797	0.0322496	0.10942	0.0904098	0.109724	0.0541914	0.859936	1.11586	0.222542	0.468235	1.17185	1.31267	1.17509	0.786811	hira-stimul	15305
NR5A2	0.00303584	0.00467474	0.00506935	0.00213461	0.011913	0.0132877	0.00763905	0.00763905	0.009598	0.0211777	0.00303584	0.00467474	0.00273745	0.00120819	0.00601607	0.0065907	0.00575984	0.00475913	0.0120743	0.0175351	0.901711	0.258451	1.98168	1.40985	1.89728	1.01805	3.97725	3.75104	hira-indep	149781
NRAS	3.12125	3.33344	5.87245	6.74022	5.42446	5.77432	4.78622	4.78622	3.18026	3.40321	3.12125	3.33344	3.17112	3.81496	2.73935	2.86406	3.60881	2.98182	4.00077	2.81786	1.01598	1.14445	0.877646	0.859191	1.15621	0.894516	1.28178	0.84533	hira-stimul	12431
NRD1	1.53331	1.49831	1.37029	1.11367	1.50973	1.3638	1.36457	1.36457	1.72314	1.60041	1.53331	1.49831	0.739957	0.630337	0.762414	0.676445	1.02889	0.850127	2.16771	1.32514	0.482588	0.420699	0.497234	0.451472	0.671023	0.567391	1.41375	0.884423	hira-stimul	89744
NSL1	1.54468	1.45212	1.43922	1.15063	1.65169	1.33291	1.33338	1.33338	1.88282	1.26254	1.54468	1.45212	0.777179	0.651257	0.834103	0.661123	1.00537	0.830696	2.36859	1.04538	0.503133	0.448487	0.539985	0.455281	0.650859	0.572057	1.53338	0.719901	hira-stimul	65645
NSUN4	1.45416	1.36692	1.81686	1.62506	1.90602	1.53636	1.91936	1.91936	1.41556	1.64304	1.45416	1.36692	0.981104	0.919784	0.96254	0.762035	1.4472	1.19576	1.78077	1.36044	0.674688	0.672888	0.661922	0.557483	0.995212	0.874785	1.22461	0.995257	hira-stimul	24301
NTPCR	0.564453	0.522581	0.860752	0.648632	0.523864	0.556333	0.55333	0.55333	0.615744	0.731336	0.564453	0.522581	0.464806	0.367126	0.264551	0.275941	0.417211	0.344725	0.774606	0.605546	0.823463	0.702524	0.468686	0.528035	0.739142	0.659658	1.37231	1.15876	hira-stimul	27850
NTRK1	0.0186717	0.0189155	0.0262557	0.010883	0.0349336	0.0348632	0.0162914	0.0162914	0.0450505	0.0492665	0.0186717	0.0189155	0.0141781	0.00615978	0.0176415	0.0172921	0.0122837	0.0101495	0.0566735	0.0407927	0.759335	0.325647	0.944824	0.914179	0.657879	0.536573	3.03526	2.15657	hira-stimul	66101
NUAK2	1.52717	1.33547	1.73504	1.37174	2.25454	1.25265	1.6917	1.6917	1.52258	1.1586	1.52717	1.33547	0.936922	0.776405	1.13854	0.621314	1.27554	1.05393	1.91541	0.959321	0.613502	0.581372	0.745525	0.46524	0.835232	0.789182	1.25422	0.718339	hira-stimul	19693
NUCKS1	13.8503	11.4448	12.1151	10.8899	10.138	8.44228	6.79225	6.79225	10.2984	8.57893	13.8503	11.4448	6.54215	6.16368	5.11969	4.18737	5.12136	4.23157	12.9554	7.10335	0.472347	0.538558	0.369645	0.365875	0.369765	0.369738	0.935387	0.620662	hira-stimul	37426
NUDC	2.19918	2.22043	2.99498	2.90051	2.90235	2.68414	3.16549	3.16549	1.89017	2.10496	2.19918	2.22043	1.61729	1.64169	1.46569	1.33133	2.38678	1.9721	2.37783	1.74291	0.735406	0.739356	0.66647	0.599584	1.0853	0.888161	1.08124	0.784941	hira-stimul	24664
NUDT17	0.0423654	0.105789	0	0.207112	0.192413	0.585307	0.48997	0.48997	0.0470603	0.0617979	0.0423654	0.105789	0	0.117225	0.0971686	0.290312	0.369437	0.305251	0.0592019	0.0511687	0	1.10811	2.29358	2.74426	8.72026	2.88547	1.39741	0.483686	hira-stimul	2943
NUF2	2.35776	2.05928	3.07158	2.70997	1.83036	1.87937	1.70889	1.70889	2.87158	2.30286	2.35776	2.05928	1.65865	1.53384	0.924332	0.932168	1.2885	1.06464	3.61245	1.90677	0.703487	0.744844	0.392038	0.452667	0.546495	0.516995	1.53215	0.925939	hira-stimul	33831
NUP133	1.35353	1.28829	1.53483	1.30546	1.95376	1.98812	1.98065	1.98065	1.4305	1.69575	1.35353	1.28829	0.828808	0.73889	0.986649	0.986108	1.49341	1.23394	1.79957	1.40408	0.612331	0.573544	0.728945	0.765439	1.10334	0.957816	1.32954	1.08988	hira-stimul	67045
NUP210L	0.0119979	0.0175276	0.00868164	0.00639744	0.0136948	0.0224665	0.0153319	0.0153319	0.00695423	0.00890804	0.0119979	0.0175276	0.00468809	0.00362095	0.00691587	0.0111434	0.0115603	0.00955177	0.00874842	0.00737586	0.390742	0.206586	0.576424	0.635762	0.963523	0.544956	0.729163	0.420814	hira-stimul	162425
NVL	1.78605	1.98369	1.29466	1.40845	1.49921	1.51947	1.96515	1.96515	1.71751	1.90726	1.78605	1.98369	0.699116	0.797183	0.757101	0.753657	1.48172	1.22429	2.16063	1.57921	0.391432	0.401869	0.423897	0.379927	0.829609	0.617177	1.20972	0.796098	hira-stimul	102856
OAZ3	0.0854516	0.0897155	0.194577	0.133824	0.125522	0.112742	0.0804891	0.0804891	0.0982401	0.0399303	0.0854516	0.0897155	0.105072	0.0757444	0.0633886	0.05592	0.0606888	0.0501447	0.123586	0.0330623	1.2296	0.844273	0.741807	0.623304	0.710212	0.55893	1.44627	0.368524	hira-stimul	8362
OBSCN	0.400296	0.438567	0.275087	0.268286	0.134648	0.143274	0.223936	0.223936	0.415638	0.383025	0.400296	0.438567	0.148547	0.15185	0.0679972	0.0710639	0.168848	0.139512	0.522873	0.317145	0.371093	0.346241	0.169867	0.162037	0.421807	0.318109	1.30621	0.723139	hira-stimul	170715
OCLM	5.64404	5.33775	4.90816	3.83588	10.3824	7.02652	7.23739	7.23739	6.26817	7.45253	5.64404	5.33775	2.65041	2.17111	5.24311	3.48515	5.45699	4.50889	7.88536	6.17069	0.469594	0.406746	0.928964	0.652926	0.966859	0.844718	1.39711	1.15605	hira-stimul	884
ODF2L	2.1274	2.35827	1.59003	1.83206	1.80375	1.85076	1.95313	1.95313	2.14209	2.3184	2.1274	2.35827	0.858616	1.03695	0.910894	0.917977	1.47266	1.2168	2.69475	1.91964	0.403599	0.439706	0.428172	0.389259	0.692235	0.515971	1.26669	0.814001	hira-stimul	49519
OLFML2B	0.0191699	0.00983959	0.0106702	0.019657	0.0180687	0.00644011	0.0148967	0.0148967	0.0126264	0.00410566	0.0191699	0.00983959	0.00576191	0.0111259	0.00912469	0.00319429	0.0112321	0.00928064	0.015884	0.00339949	0.300571	1.13072	0.475991	0.324637	0.585924	0.943194	0.828591	0.345491	hira-stimul	40663
OMA1	0.6382	0.49441	0.643702	0.436828	0.421078	0.310811	0.266954	0.266954	0.701089	0.449873	0.6382	0.49441	0.347599	0.247245	0.212644	0.154162	0.201283	0.166312	0.88197	0.372495	0.544655	0.50008	0.333194	0.311811	0.315392	0.336385	1.38196	0.753413	hira-stimul	66056
OPN3	3.61382	4.02454	5.85025	6.06629	5.23859	5.31408	4.19918	4.19918	3.78162	2.46863	3.61382	4.02454	3.15914	3.43352	2.64549	2.63578	3.16618	2.61609	4.75728	2.04403	0.874182	0.853146	0.732048	0.654928	0.876132	0.650034	1.31641	0.507891	hira-stimul	47250
ORC1	1.87466	1.9583	2.38585	2.4074	2.29871	2.04083	3.26921	3.26921	1.49276	1.42273	1.87466	1.9583	1.28836	1.36259	1.16085	1.01225	2.46498	2.03672	1.87789	1.17802	0.687249	0.695802	0.619232	0.516903	1.3149	1.04004	1.00172	0.601553	hira-stimul	31643
OSBPL9	1.48072	1.43936	1.0978	1.00044	1.32603	1.3618	1.51451	1.51451	1.78329	1.88336	1.48072	1.43936	0.592812	0.566249	0.669645	0.675453	1.14194	0.94354	2.24338	1.55942	0.400354	0.393403	0.452243	0.469273	0.771206	0.655527	1.51506	1.08341	hira-stimul	172346
OSCP1	0.107666	0.096711	0.243043	0.16683	0.125644	0.140045	0.107424	0.107424	0.0819467	0.0700316	0.107666	0.096711	0.131243	0.0944258	0.0634502	0.0694623	0.0809977	0.0669252	0.103089	0.0579862	1.21898	0.976371	0.589325	0.718246	0.752305	0.692012	0.957488	0.599582	hira-stimul	32580
OTUD3	1.64785	1.62724	2.47476	1.81578	2.89287	2.7728	3.0491	3.0491	1.79489	2.00007	1.64785	1.62724	1.33637	1.02773	1.4609	1.37531	2.29902	1.89959	2.25797	1.65606	0.810978	0.63158	0.886549	0.845179	1.39516	1.16737	1.37025	1.01771	hira-stimul	30550
OTUD7B	1.17117	1.16843	1.17155	1.0687	2.83201	2.53562	1.28486	1.28486	1.24069	1.34829	1.17117	1.16843	0.632637	0.604884	1.43017	1.25767	0.968784	0.800468	1.56079	1.11638	0.540175	0.51769	1.22114	1.07637	0.827194	0.68508	1.33267	0.955457	hira-stimul	70455
OVGP1	0.0578998	0.111446	0.161139	0.249358	0.288312	0.504763	0.349948	0.349948	0.0762724	0.148807	0.0578998	0.111446	0.0870151	0.141137	0.145598	0.250362	0.263861	0.218018	0.0959507	0.123212	1.50286	1.26641	2.51465	2.24649	4.5572	1.95626	1.65718	1.10558	hira-stimul	13463
OXCT2	0.10684	0.137098	0.0594684	0.0876438	0.115089	0.143571	0.110699	0.110699	0	0.0305096	0.10684	0.137098	0.0321129	0.0496064	0.0581199	0.0712112	0.083467	0.0689655	0	0.0252619	0.30057	0.361832	0.54399	0.519418	0.781234	0.503038	0	0.184262	hira-inhib	1824
PABPC4	8.23894	8.16588	16.8335	15.8965	12.8975	12.7462	14.9502	14.9502	7.01857	8.0228	8.23894	8.16588	9.09009	8.99742	6.51324	6.32212	11.2725	9.31397	8.82936	6.64288	1.10331	1.10183	0.790543	0.774211	1.36819	1.1406	1.07166	0.813492	hira-stimul	16037
PADI1	0.0365464	0.050159	0.0212266	0.0234626	0.0102699	0.00640577	0.00987818	0.00987818	0.108008	0.0775916	0.0365464	0.050159	0.0114624	0.0132798	0.0051863	0.00317726	0.00744815	0.00615411	0.135874	0.0642458	0.313639	0.264755	0.14191	0.0633438	0.2038	0.122692	3.71785	1.28084	hira-stimul	40881
PADI3	0.0240348	0.0526682	0.0277852	0.0477744	0.0209116	0.0208694	0.0134093	0.0134093	0.043839	0.0696906	0.0240348	0.0526682	0.015004	0.0270403	0.0105604	0.0103512	0.0101106	0.00835399	0.0551495	0.0577038	0.624262	0.513409	0.439378	0.196536	0.420666	0.158616	2.29457	1.09561	hira-stimul	35135
PADI4	0.00349203	0.00448101	0	0.00859382	0	0.0056311	0.00482421	0.00482421	0	0.0229355	0.00349203	0.00448101	0	0.0048641	0	0.00279303	0.00363745	0.00300548	0	0.0189906	0	1.08549	0	0.623303	1.04164	0.670715	0	4.23802	hira-inhib	55806
PAFAH2	0.170895	0.101614	0.144096	0.120758	0.0847542	0.0709408	0.0806446	0.0806446	0.149785	0.139156	0.170895	0.101614	0.0778118	0.068349	0.0428009	0.0351866	0.060806	0.0502416	0.18843	0.115221	0.45532	0.672634	0.250451	0.346277	0.355809	0.494436	1.1026	1.13391	hira-indep	38391
PALMD	1.09384	0.967458	1.62809	1.70078	0.945724	0.759734	0.296266	0.296266	0.816244	0.483259	1.09384	0.967458	0.879169	0.962641	0.477591	0.376828	0.223385	0.184574	1.02683	0.400138	0.803745	0.995021	0.436618	0.389503	0.204221	0.190782	0.938743	0.413598	hira-stimul	48667
PANK4	0.388436	0.279683	0.678653	0.539925	0.482353	0.403084	0.488176	0.488176	0.221734	0.200278	0.388436	0.279683	0.366473	0.305598	0.243588	0.19993	0.368085	0.304134	0.278941	0.16583	0.943457	1.09266	0.6271	0.714844	0.947607	1.08742	0.718114	0.592922	hira-stimul	18061
PAPPA2	0.0183039	0.0206817	0.0128565	0.0214742	0.00276458	0.00469032	0.00319095	0.00319095	0.00892531	0.00688906	0.0183039	0.0206817	0.00694251	0.0121544	0.00139611	0.0023264	0.00240598	0.00198796	0.011228	0.00570414	0.379291	0.587688	0.0762741	0.112486	0.131446	0.0961218	0.613423	0.275806	hira-stimul	379664
PAQR6	0.364228	0.409857	0.350885	0.413704	0.565889	0.587339	0.696709	0.696709	0.398607	0.276027	0.364228	0.409857	0.189478	0.234156	0.285774	0.29132	0.525319	0.43405	0.501448	0.22855	0.520218	0.571313	0.784602	0.710785	1.44228	1.05903	1.37674	0.557634	hira-stimul	4637
PAQR7	0.378981	0.464458	0.643938	0.302707	0.418986	0.375254	0.487127	0.487127	0.37837	0.580768	0.378981	0.464458	0.347727	0.171332	0.211588	0.186126	0.367294	0.30348	0.475989	0.480876	0.91753	0.368886	0.558307	0.400738	0.969161	0.653407	1.25597	1.03535	hira-stimul	9770
PARK7	1.66199	1.70603	2.52957	2.36792	2.05667	2.10171	2.33197	2.33197	1.66876	1.90286	1.66199	1.70603	1.36597	1.34024	1.03862	1.04245	1.75831	1.45282	2.0993	1.57557	0.821887	0.785592	0.624925	0.611037	1.05795	0.851578	1.26312	0.923529	hira-stimul	23629
PARP1	1.65651	1.56441	1.83491	1.63871	1.97923	1.93751	2.64467	2.64467	1.39047	1.47428	1.65651	1.56441	0.990851	0.92751	0.999511	0.961005	1.99408	1.64763	1.74921	1.2207	0.598156	0.592882	0.603384	0.614292	1.20378	1.0532	1.05596	0.780297	hira-stimul	47410
PARS2	0.203632	0.150249	0.765073	0.584657	0.191935	0.328369	0.210987	0.210987	0.308485	0.181719	0.203632	0.150249	0.413139	0.330916	0.0969272	0.162871	0.159084	0.131445	0.388074	0.150463	2.02885	2.20245	0.475992	1.08401	0.781234	0.874847	1.90576	1.00143	hira-stimul	7656
PBX1	2.04761	2.17552	0.631616	0.691176	0.510329	0.501961	0.60408	0.60408	1.79308	1.76233	2.04761	2.17552	0.341073	0.391206	0.257716	0.248973	0.455476	0.376342	2.25569	1.45921	0.166571	0.179822	0.125862	0.114443	0.222443	0.172989	1.10162	0.67074	hira-stimul	292464
PBXIP1	0.411097	0.306503	0.496783	0.619385	0.0699217	0.134781	0.151323	0.151323	0.23942	0.245512	0.411097	0.306503	0.268263	0.350572	0.0353105	0.0668514	0.114098	0.0942742	0.30119	0.203284	0.652554	1.14378	0.0858933	0.21811	0.277544	0.30758	0.73265	0.663236	hira-indep	12009
PCNXL2	0.346912	0.510921	0.186599	0.244479	0.154623	0.206757	0.363334	0.363334	0.375375	0.602793	0.346912	0.510921	0.100763	0.138375	0.0780846	0.102551	0.273954	0.226357	0.472222	0.499113	0.290458	0.270835	0.225085	0.200719	0.789693	0.443037	1.36121	0.976888	hira-stimul	311578
PCSK9	0.720688	0.737056	1.11556	0.916539	0.62683	0.631519	0.587338	0.587338	0.789016	0.54382	0.720688	0.737056	0.602402	0.518761	0.316549	0.313233	0.442853	0.365912	0.992582	0.450283	0.835871	0.703829	0.439232	0.424979	0.614486	0.49645	1.37727	0.610921	hira-stimul	25378
PDE4B	0.0350423	0.0533584	0.0436065	0.0608337	0.052294	0.0484993	0.0188478	0.0188478	0.0181707	0.0440745	0.0350423	0.0533584	0.0235475	0.0344319	0.0264085	0.0240557	0.0142112	0.0117422	0.0228587	0.0364937	0.671974	0.645294	0.753617	0.450832	0.405545	0.220062	0.652319	0.683935	hira-indep	582070
PDE4DIP	0.798708	0.855962	0.83972	0.790734	0.595208	0.719861	0.545467	0.545467	0.700116	0.55712	0.798708	0.855962	0.453449	0.447555	0.30058	0.357051	0.411282	0.339826	0.880746	0.461295	0.567728	0.522868	0.376333	0.417134	0.514934	0.397011	1.10271	0.53892	hira-stimul	224763
PDIA3P	0.258887	0.352827	0.3041	0.647369	0.700075	0.80375	0.256522	0.256522	0.146764	0.45071	0.258887	0.352827	0.164214	0.366411	0.353538	0.39866	0.193418	0.159813	0.184629	0.373188	0.634308	1.0385	1.36561	1.1299	0.747112	0.452951	0.713165	1.05771	hira-inhib	2099
PDIK1L	0.668374	0.57023	0.716399	0.594593	0.379448	0.254813	0.55214	0.55214	0.592526	0.66931	0.668374	0.57023	0.386855	0.33654	0.191621	0.126387	0.416314	0.343983	0.745398	0.554189	0.578801	0.590182	0.286698	0.221643	0.622875	0.603236	1.11524	0.971869	hira-stimul	14384
PDPN	0.00189932	0.00146234	0	0	0	0.00153138	0.00196793	0.00196793	0	0	0.00189932	0.00146234	0	0	0	0.000759564	0.00148382	0.00122602	0	0	0	0	0	0.519417	0.781237	0.838396	0	0	hira-indep	34201
PDZK1	0.0302208	0.0314799	0.0118738	0.0214116	0.00861728	0.0143332	0.018419	0.018419	0.0618232	0.0274128	0.0302208	0.0314799	0.00641185	0.012119	0.00435173	0.00710927	0.0138879	0.011475	0.0777736	0.0226978	0.212167	0.384975	0.143998	0.225835	0.459549	0.364519	2.57351	0.721025	hira-stimul	36541
PEA15	0.955882	0.822097	3.22018	2.49237	2.72912	2.79636	2.86033	2.86033	0.992278	1.2398	0.955882	0.822097	1.7389	1.41068	1.37821	1.38699	2.15669	1.78199	1.24829	1.02655	1.81915	1.71595	1.44182	1.68714	2.25623	2.16761	1.3059	1.2487	hira-indep	10038
PEAR1	0.0429167	0.0374484	0.0525535	0.0633703	0.0647224	0.0438302	0.0298726	0.0298726	0.0633191	0.0784348	0.0429167	0.0374484	0.0283789	0.0358676	0.0326848	0.0217398	0.0225239	0.0186106	0.0796554	0.064944	0.661255	0.957787	0.761587	0.580526	0.524829	0.496967	1.85605	1.73423	hira-indep	22704
PEF1	1.59587	1.34918	2.85002	2.59901	1.68583	1.56001	1.41386	1.41386	1.38241	1.44846	1.59587	1.34918	1.53901	1.47104	0.851344	0.773765	1.06605	0.880835	1.73907	1.19932	0.964371	1.09032	0.533467	0.573508	0.668006	0.652867	1.08973	0.888929	hira-stimul	15376
PER3	0.0784124	0.0636797	0.112999	0.089877	0.0815739	0.0770791	0.125762	0.125762	0.0713153	0.0570528	0.0784124	0.0636797	0.0610195	0.0508704	0.0411948	0.0382312	0.0948245	0.0783497	0.0897146	0.0472397	0.778186	0.798848	0.525361	0.600368	1.20931	1.23037	1.14414	0.741833	hira-stimul	60475
PEX10	0.317687	0.362685	0.474645	0.483495	0.311995	0.249404	0.398459	0.398459	0.290744	0.343781	0.317687	0.362685	0.256308	0.273658	0.157557	0.123704	0.300438	0.24824	0.365756	0.284651	0.806795	0.754534	0.495952	0.341079	0.945705	0.684451	1.15131	0.784843	hira-stimul	7770
PEX11B	0.569471	0.713721	0.945962	1.08786	0.7628	0.788944	0.542495	0.542495	0.569871	0.463255	0.569471	0.713721	0.510819	0.615729	0.385214	0.391316	0.409041	0.337974	0.716898	0.383575	0.897007	0.862702	0.676442	0.548276	0.718283	0.473539	1.25888	0.53743	hira-stimul	7568
PEX14	0.90175	0.954734	0.476171	0.496065	0.585389	0.616142	0.842745	0.842745	1.01422	1.10109	0.90175	0.954734	0.257132	0.280773	0.295621	0.305606	0.63543	0.52503	1.27589	0.911703	0.285148	0.294085	0.327831	0.320096	0.704663	0.549923	1.4149	0.954928	hira-stimul	155813
PEX19	0.731885	0.823688	1.83319	1.40835	0.84291	1.04837	0.696264	0.696264	0.553859	0.600318	0.731885	0.823688	0.989923	0.797126	0.42567	0.519992	0.524983	0.433772	0.696755	0.497063	1.35257	0.967752	0.581607	0.631297	0.717303	0.526622	0.952	0.603461	hira-stimul	8343
PFDN2	2.58254	2.25219	3.68357	3.77734	3.31879	3.54825	3.73383	3.73383	2.07469	2.42335	2.58254	2.25219	1.98913	2.13797	1.67599	1.75993	2.81531	2.32618	2.60996	2.00653	0.770221	0.949287	0.648969	0.781431	1.09013	1.03285	1.01062	0.890926	hira-stimul	17521
PFKFB2	1.29454	1.39862	2.61902	2.56076	2.12199	2.34308	1.74169	1.74169	1.51906	1.90519	1.29454	1.39862	1.41427	1.44939	1.0716	1.16217	1.31323	1.08507	1.91098	1.5775	1.09249	1.0363	0.827788	0.830939	1.01444	0.775817	1.47618	1.1279	hira-stimul	27749
PGBD2	0.745032	0.717024	1.45423	1.21408	0.658854	0.730584	0.827911	0.827911	0.6764	0.611888	0.745032	0.717024	0.785284	0.687169	0.332721	0.36237	0.624245	0.515789	0.850911	0.506643	1.05403	0.958363	0.446587	0.50538	0.837877	0.719346	1.14211	0.706592	hira-stimul	12904
PGBD5	0.0185596	0.036617	0.0213067	0.0271195	0.00374862	0.0112232	0.0240375	0.0240375	0.0128357	0.0178874	0.0185596	0.036617	0.0115056	0.0153496	0.00189305	0.00556671	0.0181243	0.0149754	0.0161473	0.0148108	0.619928	0.419194	0.101999	0.152025	0.976544	0.408973	0.870025	0.404478	hira-stimul	56000
PGD	1.35019	1.74409	2.08024	2.33536	1.6651	2.09578	2.33808	2.33808	1.17677	1.57854	1.35019	1.74409	1.12333	1.32181	0.840875	1.03951	1.76291	1.45662	1.48038	1.30703	0.831979	0.757882	0.622783	0.596017	1.30568	0.835177	1.09642	0.749406	hira-stimul	21117
PGM1	0.97948	1.05223	0.780688	0.874861	0.391822	0.388686	0.716566	0.716566	0.866288	1.01627	0.97948	1.05223	0.421572	0.495171	0.19787	0.192788	0.540291	0.446421	1.08979	0.841472	0.430403	0.470592	0.202015	0.183219	0.55161	0.424261	1.11262	0.799703	hira-stimul	66970
PHACTR4	1.26636	1.25309	0.741442	0.680815	0.905215	0.96268	1.14346	1.14346	1.38653	1.54537	1.26636	1.25309	0.400379	0.385341	0.457134	0.477489	0.862169	0.712376	1.74425	1.27957	0.316165	0.307513	0.360982	0.381049	0.680824	0.568495	1.37738	1.02113	hira-stimul	130789
PHC2	0.894151	0.849931	1.76879	1.63656	1.38408	1.33942	1.45118	1.45118	0.828666	1.00418	0.894151	0.849931	0.955147	0.926293	0.69896	0.664352	1.09419	0.904085	1.04246	0.831461	1.06822	1.08984	0.781703	0.781654	1.22372	1.06372	1.16587	0.978269	hira-stimul	51971
PHF13	0.408427	0.382188	0.776437	0.47937	0.832542	0.466094	0.690107	0.690107	0.258253	0.231469	0.408427	0.382188	0.419276	0.271323	0.420434	0.231183	0.520341	0.429937	0.324882	0.191656	1.02656	0.709921	1.0294	0.604892	1.27401	1.12494	0.795448	0.501471	hira-stimul	10338
PHGDH	1.48305	1.38962	1.57198	1.37527	2.25145	1.69248	2.01929	2.01929	1.09236	1.43125	1.48305	1.38962	0.848869	0.778403	1.13698	0.83947	1.52254	1.25802	1.37419	1.18507	0.572381	0.560155	0.766651	0.6041	1.02663	0.905296	0.926596	0.852805	hira-indep	32431
PHLDA3	0.74178	0.65558	1.3033	1.63702	0.89125	0.670376	2.21527	2.21527	0.977159	1.15835	0.74178	0.65558	0.703782	0.926553	0.450081	0.332506	1.67031	1.38011	1.22927	0.959114	0.948775	1.41333	0.606758	0.507194	2.25176	2.10518	1.65718	1.463	hira-stimul	3678
PHTF1	1.44903	1.63855	1.86062	1.70706	1.90875	1.809	1.86569	1.86569	1.48743	1.77464	1.44903	1.63855	1.00473	0.966196	0.963919	0.897264	1.40673	1.16232	1.87119	1.4694	0.693384	0.589665	0.665217	0.547596	0.970808	0.709362	1.29134	0.89677	hira-stimul	61954
PI4KB	0.849428	0.939437	1.29552	1.2484	1.30036	1.16797	1.05909	1.05909	0.774736	0.983808	0.849428	0.939437	0.699581	0.706594	0.656682	0.579313	0.798554	0.659813	0.974618	0.814593	0.82359	0.752147	0.773087	0.61666	0.940108	0.702349	1.14738	0.867108	hira-stimul	35919
PIAS3	0.481037	0.459447	0.883459	0.666155	0.417499	0.451379	0.618295	0.618295	0.418172	0.453249	0.481037	0.459447	0.477068	0.377044	0.210837	0.223884	0.466194	0.385198	0.52606	0.37529	0.991749	0.820647	0.438297	0.48729	0.969145	0.838394	1.0936	0.81683	hira-stimul	10559
PIGC	2.20389	2.43881	6.24048	6.44674	3.69596	4.07701	2.90461	2.90461	1.29624	1.90349	2.20389	2.43881	3.36986	3.64885	1.86646	2.0222	2.19008	1.80957	1.63067	1.57609	1.52905	1.49616	0.846893	0.829174	0.993732	0.74199	0.739905	0.646254	hira-stimul	2634
PIGK	0.561628	0.556225	0.402385	0.309381	0.396624	0.291047	0.333259	0.333259	0.706786	0.50844	0.561628	0.556225	0.217288	0.17511	0.200295	0.144359	0.251277	0.20762	0.889137	0.420988	0.386889	0.314818	0.356633	0.259534	0.447409	0.373267	1.58314	0.756867	hira-stimul	130466
PIGM	0.706399	0.948889	1.68152	1.73843	0.874272	0.969455	0.981076	0.981076	1.02163	0.952814	0.706399	0.948889	0.908021	0.983951	0.441507	0.48085	0.739731	0.61121	1.28521	0.78893	1.28542	1.03695	0.625011	0.50675	1.04719	0.644133	1.81938	0.831425	hira-stimul	4322
PIGR	0.00723975	0.0139352	0.0120892	0.00890845	0.00584906	0.023349	0.0187531	0.0187531	0.0114445	0.0155056	0.00723975	0.0139352	0.00652817	0.00504218	0.00295378	0.0115811	0.0141398	0.0116832	0.0143972	0.0128386	0.901712	0.361831	0.407994	0.831068	1.95308	0.838394	1.98863	0.92131	hira-stimul	17945
PIGV	0.414448	0.308685	0.737611	0.528229	0.412165	0.290943	0.412558	0.412558	0.531081	0.314362	0.414448	0.308685	0.39831	0.298978	0.208143	0.144308	0.311069	0.257024	0.6681	0.260292	0.961061	0.968552	0.502218	0.467492	0.750562	0.832641	1.61202	0.843228	hira-stimul	10441
PIK3C2B	2.23786	2.08164	1.19807	1.39883	1.01388	1.14042	1.41371	1.41371	2.28383	1.688	2.23786	2.08164	0.646958	0.791738	0.512009	0.565648	1.06594	0.880741	2.87306	1.39766	0.289097	0.380343	0.228794	0.271732	0.47632	0.4231	1.28384	0.671424	hira-stimul	67717
PIK3CD	0.0713528	0.0807887	0.0714884	0.0743708	0.0447607	0.0561765	0.0530556	0.0530556	0.0875805	0.124426	0.0713528	0.0807887	0.0386037	0.0420939	0.0226042	0.0278635	0.0400039	0.0330536	0.110176	0.103025	0.541026	0.521037	0.316794	0.344894	0.56065	0.409137	1.54411	1.27524	hira-stimul	77383
PIK3R3	1.14327	0.923302	1.20851	0.872439	1.6812	1.89374	1.61122	1.61122	1.5232	1.13398	1.14327	0.923302	0.652595	0.4938	0.849006	0.939295	1.21486	1.00379	1.91619	0.938935	0.570815	0.53482	0.742612	1.01732	1.06262	1.08717	1.67606	1.01693	hira-stimul	92897
PINK1	0.359742	0.415463	0.54064	0.504632	0.494085	0.287152	0.305644	0.305644	0.568674	0.440709	0.359742	0.415463	0.291946	0.285622	0.249513	0.142427	0.230456	0.190416	0.715392	0.364907	0.811542	0.687478	0.693589	0.342816	0.640613	0.458323	1.98862	0.878314	hira-stimul	18057
PIP5K1A	3.3095	3.17322	3.14431	2.75911	4.53598	4.2927	3.73102	3.73102	3.95137	3.92254	3.3095	3.17322	1.69793	1.56166	2.29067	2.12918	2.81319	2.32443	4.97082	3.24786	0.513047	0.492136	0.69215	0.670984	0.850034	0.732513	1.50199	1.02352	hira-stimul	50987
PITHD1	1.53705	1.55927	3.01826	3.10892	2.94686	3.37717	2.55973	2.55973	1.29308	1.48632	1.53705	1.55927	1.62986	1.75965	1.48816	1.67508	1.93004	1.59471	1.62669	1.23067	1.06038	1.12851	0.968195	1.07427	1.25568	1.02273	1.05832	0.789262	hira-stimul	9847
PKN2	3.00441	3.04758	1.77886	1.78303	2.31711	2.14436	2.62106	2.62106	3.23486	2.9721	3.00441	3.04758	0.960584	1.00919	1.17014	1.0636	1.97628	1.63292	4.06945	2.4609	0.319725	0.331146	0.389474	0.348999	0.657793	0.535809	1.35449	0.807493	hira-stimul	152017
PLA2G2D	0.00857542	0.0198073	0.028639	0.0211039	0.0138563	0.00691417	0.0177703	0.0177703	0.0406675	0.0293859	0.00857542	0.0198073	0.0154651	0.0119448	0.00699743	0.00342943	0.0133988	0.0110709	0.0511597	0.0243315	1.80342	0.603051	0.815987	0.17314	1.56247	0.55893	5.96586	1.22841	hira-stimul	7575
PLA2G4A	1.49449	1.46804	1.00757	1.0201	1.33231	1.08785	0.930847	0.930847	1.52793	1.47637	1.49449	1.46804	0.544088	0.577377	0.672817	0.539574	0.701859	0.579918	1.92214	1.22243	0.364063	0.393298	0.450198	0.367547	0.469631	0.395029	1.28615	0.832698	hira-stimul	160082
PLD5	0.00074441	0.000573141	0.000497217	0.00311436	0.000962263	0.00132044	0.00138834	0.00138834	0.0023535	0.00153055	0.00074441	0.000573141	0.000268497	0.00176273	0.000485943	0.000654938	0.00104681	0.000864936	0.0029607	0.0012673	0.360685	3.07556	0.652789	1.14272	1.40623	1.50912	3.97725	2.21114	hira-stimul	436310
PLEKHA6	0.106834	0.198545	0.11688	0.138824	0.122743	0.227661	0.233791	0.233791	0.260601	0.331773	0.106834	0.198545	0.0631152	0.0785744	0.0619852	0.11292	0.176278	0.145652	0.327836	0.274708	0.590778	0.395751	0.580201	0.568737	1.65002	0.733596	3.06865	1.38361	hira-stimul	141064
PLEKHG5	0.0458697	0.0343869	0.0423287	0.0282211	0.017554	0.0335773	0.0675376	0.0675376	0.0419794	0.0361938	0.0458697	0.0343869	0.0228575	0.0159731	0.00886477	0.0166543	0.0509234	0.0420759	0.0528101	0.0299685	0.498314	0.464512	0.19326	0.484322	1.11017	1.2236	1.15131	0.871508	hira-stimul	53814
PLEKHM2	0.538339	0.500749	0.688181	0.702039	0.821993	0.975037	0.815273	0.815273	0.665731	0.911346	0.538339	0.500749	0.371618	0.397354	0.415106	0.483618	0.614716	0.507915	0.83749	0.754594	0.690304	0.793519	0.771087	0.96579	1.14187	1.01431	1.55569	1.50693	hira-indep	50438
PLEKHO1	0.343092	0.279694	0.460572	0.471838	0.423932	0.309068	0.425187	0.425187	0.350934	0.30545	0.343092	0.279694	0.248709	0.26706	0.214086	0.153298	0.320591	0.264892	0.441475	0.252913	0.724904	0.95483	0.623989	0.548091	0.934417	0.947076	1.28675	0.904247	hira-stimul	9656
PLK3	1.07354	0.985533	2.31116	2.65751	1.04365	1.02294	1.2787	1.2787	0.80223	0.721309	1.07354	0.985533	1.24803	1.50415	0.527043	0.507378	0.96414	0.79663	1.00921	0.597244	1.16253	1.52623	0.49094	0.514826	0.898094	0.808324	0.940072	0.606011	hira-stimul	5632
PLOD1	0.348027	0.296096	0.411315	0.371536	0.285025	0.26395	0.398468	0.398468	0.326576	0.396174	0.348027	0.296096	0.22211	0.210289	0.143938	0.130919	0.300445	0.248246	0.410833	0.328032	0.638198	0.710207	0.413582	0.442151	0.86328	0.838396	1.18046	1.10786	hira-indep	40876
PLXNA2	0.18691	0.201079	0.0766841	0.0989789	0.151242	0.104477	0.11607	0.11607	0.233504	0.207229	0.18691	0.201079	0.0414094	0.0560221	0.0763772	0.0518206	0.0875168	0.0723116	0.293748	0.171586	0.221547	0.278607	0.408631	0.257713	0.46823	0.359618	1.5716	0.853324	hira-stimul	222078
PMF1	1.60409	1.31648	2.59056	1.84388	2.13874	1.94236	1.99997	1.99997	1.25933	1.52393	1.60409	1.31648	1.3989	1.04364	1.08006	0.963411	1.50798	1.24598	1.58424	1.26181	0.872085	0.792747	0.673319	0.731808	0.940083	0.946449	0.987624	0.958476	hira-indep	27090
PMVK	0.43916	0.395153	0.547785	0.547269	0.265032	0.221837	0.246699	0.246699	0.342926	0.290101	0.43916	0.395153	0.295804	0.309754	0.133841	0.110031	0.186011	0.153693	0.431401	0.240204	0.673567	0.783884	0.304766	0.278452	0.423561	0.388947	0.982332	0.607875	hira-stimul	12277
PNRC2	10.0402	10.7078	32.9364	29.8349	24.1045	22.3192	13.8889	13.8889	9.14572	9.16561	10.0402	10.7078	17.7857	16.8866	12.1728	11.0703	10.4722	8.65278	11.5053	7.58913	1.77144	1.57703	1.2124	1.03386	1.04303	0.808082	1.14592	0.708747	hira-stimul	3649
POGK	3.72344	3.62056	6.55772	6.50713	4.81872	4.61281	6.01819	6.01819	2.4462	2.89648	3.72344	3.62056	3.54117	3.68304	2.43345	2.28795	4.53772	3.74933	3.07732	2.39829	0.951048	1.01726	0.65355	0.631934	1.21869	1.03557	0.826472	0.662407	hira-stimul	14986
POGZ	2.96386	3.21627	2.49278	2.5708	2.55183	2.53825	2.99267	2.99267	2.46114	2.88386	2.96386	3.21627	1.3461	1.45507	1.28867	1.25897	2.25647	1.86443	3.09611	2.38784	0.454172	0.45241	0.434796	0.391439	0.761329	0.579688	1.04462	0.742424	hira-stimul	56742
POLR3C	3.9737	4.56008	6.49568	6.11034	5.4655	7.62996	7.77784	7.77784	4.21188	5.40526	3.9737	4.56008	3.50767	3.45845	2.76008	3.78446	5.86449	4.84559	5.29855	4.47556	0.882721	0.758419	0.694586	0.829911	1.47583	1.06261	1.3334	0.981464	hira-stimul	18280
POLR3GL	0.128674	0.265835	0.279323	0.480272	0.360382	0.404612	0	0	0.152554	0.334374	0.128674	0.265835	0.150834	0.271834	0.181993	0.200688	0	0	0.191913	0.276862	1.17222	1.02257	1.41437	0.754933	0	0	1.49147	1.04148	hira-stimul	14152
POMGNT1	0.100648	0.0901427	0.109757	0.133956	0.0564219	0.0927427	0.0957699	0.0957699	0.0811743	0.116138	0.100648	0.0901427	0.0592688	0.0758191	0.0284931	0.0460004	0.0722105	0.0596646	0.102117	0.0961623	0.588872	0.841101	0.283096	0.510306	0.717456	0.661891	1.0146	1.06678	hira-indep	31625
POU2F1	1.74413	1.84155	0.970112	1.02372	1.13898	1.27743	1.78498	1.78498	1.67663	2.22767	1.74413	1.84155	0.52386	0.579426	0.575185	0.633605	1.34587	1.11204	2.1092	1.84451	0.300356	0.31464	0.329783	0.344061	0.77166	0.603862	1.20931	1.00161	hira-stimul	206517
PPAP2B	0.738872	0.980887	0.531481	0.532314	1.07387	1.02479	0.940807	0.940807	1.33609	1.53937	0.738872	0.980887	0.287	0.30129	0.542304	0.508296	0.709368	0.586123	1.6808	1.2746	0.38843	0.30716	0.733963	0.5182	0.96007	0.597544	2.27482	1.29943	hira-stimul	84839
PPCS	2.31968	2.40129	3.32934	4.7787	2.38722	3.1876	2.22224	2.22224	1.81731	1.94787	2.31968	2.40129	1.79784	2.70474	1.20555	1.58105	1.67557	1.38446	2.28618	1.61284	0.775039	1.12637	0.519704	0.658417	0.722328	0.576547	0.985557	0.671654	hira-stimul	3914
PPFIA4	0.00471502	0.00363021	0.00787328	0.0232071	0.00761859	0.00950404	0.0170986	0.0170986	0.0037267	0.0161572	0.00471502	0.00363021	0.00425157	0.0131352	0.00384739	0.004714	0.0128923	0.0106524	0.00468819	0.0133782	0.901708	3.61831	0.815985	1.29855	2.73431	2.93438	0.994309	3.68523	hira-inhib	27554
PPIE	1.04939	1.10919	1.67876	1.79821	1.52397	1.60856	1.65108	1.65108	1.07723	1.14979	1.04939	1.10919	0.90653	1.01779	0.769605	0.797846	1.24491	1.02862	1.35516	0.952026	0.863864	0.917595	0.733383	0.719305	1.18632	0.927364	1.29137	0.858308	hira-stimul	25070
PPIEL	0.517289	0.509827	0.634838	0.501985	0.816262	0.764227	0.654721	0.654721	0.609214	0.542798	0.517289	0.509827	0.342813	0.284124	0.412212	0.379057	0.49366	0.407891	0.766391	0.449437	0.66271	0.557294	0.79687	0.7435	0.954321	0.800058	1.48155	0.881548	hira-stimul	37419
PPIH	1.67503	2.11405	2.833	2.95678	2.86642	3.3706	3.69793	3.69793	2.00544	2.57631	1.67503	2.11405	1.52982	1.67354	1.44754	1.67182	2.78824	2.30381	2.52284	2.13318	0.913309	0.791626	0.864189	0.790813	1.66459	1.08976	1.50615	1.00905	hira-stimul	18382
PPOX	0.40347	0.207095	0.583898	0.612308	0.130387	0.245442	0.250826	0.250826	0.361419	0.249931	0.40347	0.207095	0.315305	0.346566	0.0658454	0.121739	0.189123	0.156265	0.454665	0.206943	0.781483	1.67347	0.163198	0.587842	0.468741	0.754555	1.12689	0.999265	hira-stimul	4830
PPP1R12B	0.614484	0.605691	0.330112	0.323232	0.259476	0.242585	0.335582	0.335582	0.579627	0.569097	0.614484	0.605691	0.17826	0.182949	0.131035	0.120322	0.253029	0.209068	0.729171	0.471212	0.290098	0.302051	0.213245	0.198653	0.411774	0.345172	1.18664	0.777975	hira-stimul	239868
PPP1R15B	38.6018	45.9501	76.2998	93.5948	63.9322	77.2127	47.4706	47.4706	26.1178	22.7521	38.6018	45.9501	41.2019	52.9747	32.2858	38.2975	35.7928	29.5742	32.8562	18.8387	1.06736	1.15287	0.83638	0.833458	0.927232	0.643615	0.851157	0.409983	hira-stimul	8453
PPP1R8	1.78803	1.49994	2.54573	2.26943	2.20064	2.21774	2.36788	2.36788	1.56097	1.50184	1.78803	1.49994	1.37469	1.2845	1.11132	1.1	1.78538	1.47519	1.9637	1.24352	0.768832	0.856366	0.621535	0.733362	0.998519	0.983499	1.09825	0.829049	hira-stimul	20932
PPP2R5A	0.938585	1.14567	0.956554	0.938977	0.924258	1.09275	1.11963	1.11963	0.951568	1.19214	0.938585	1.14567	0.516539	0.531461	0.46675	0.542004	0.844201	0.697529	1.19707	0.987092	0.550338	0.463887	0.497291	0.473089	0.89944	0.60884	1.2754	0.861585	hira-stimul	76327
PPPDE1	0.664868	0.701293	1.24004	0.990874	1.4849	1.37338	1.39097	1.39097	0.81623	1.05766	0.664868	0.701293	0.669622	0.560835	0.749875	0.681196	1.04879	0.866574	1.02682	0.875742	1.00715	0.799715	1.12785	0.971344	1.57744	1.23568	1.54439	1.24875	hira-stimul	55983
PPT1	1.38103	1.33046	1.84174	1.76571	1.81852	2.13636	2.49252	2.49252	1.23997	1.4408	1.38103	1.33046	0.99454	0.999392	0.918353	1.05963	1.87936	1.55284	1.55988	1.19298	0.720143	0.751163	0.664977	0.796442	1.36084	1.16715	1.12951	0.896669	hira-stimul	24761
PQLC2	0.354876	0.302045	0.903124	0.679566	0.859705	0.568064	0.668906	0.668906	0.475646	0.49923	0.354876	0.302045	0.487687	0.384634	0.434151	0.28176	0.504355	0.416728	0.598363	0.413362	1.37425	1.27343	1.22339	0.93284	1.42122	1.37969	1.68612	1.36855	hira-stimul	17055
PRAMEF10	0.0121011	0.0279508	0	0.0148903	0.0391063	0.00975686	0.0250764	0.0250764	0	0.0103669	0.0121011	0.0279508	0	0.00842791	0.0197487	0.0048394	0.0189076	0.0156226	0	0.00858379	0	0.301527	1.63197	0.17314	1.56247	0.558932	0	0.307104	hira-inhib	5368
PRCC	2.44542	2.48253	3.19853	3.01635	3.35639	3.38419	3.32473	3.32473	2.33796	2.78981	2.44542	2.48253	1.72721	1.70725	1.69498	1.67856	2.50685	2.07131	2.94115	2.30996	0.706302	0.687707	0.693123	0.676148	1.02512	0.834353	1.20272	0.930487	hira-stimul	33336
PRDM2	0.587459	0.667032	1.07132	1.06541	1.3384	1.46081	1.29983	1.29983	0.537939	0.652156	0.587459	0.667032	0.578513	0.603022	0.675892	0.724562	0.980072	0.809794	0.676727	0.539985	0.984771	0.904038	1.15053	1.08625	1.66832	1.21403	1.15196	0.809534	hira-stimul	124840
PRDX1	6.72196	6.81434	12.9525	13.5758	7.2947	9.0274	9.45012	9.45012	5.35236	5.98367	6.72196	6.81434	6.99435	7.6839	3.68382	4.47759	7.12539	5.88742	6.73327	4.95448	1.04052	1.12761	0.548028	0.657084	1.06002	0.863976	1.00168	0.727067	hira-stimul	11856
PRDX6	8.84504	9.88037	16.6943	19.6771	11.3185	14.5568	14.0999	14.0999	8.08151	8.9245	8.84504	9.88037	9.01492	11.1372	5.71584	7.22017	10.6313	8.78424	10.1665	7.38949	1.01921	1.12721	0.64622	0.730759	1.20195	0.88906	1.14941	0.747896	hira-stimul	11461
PRELP	0.0583074	0.0994046	0.0834547	0.0871211	0.0605662	0.057086	0.0906202	0.0906202	0.0790038	0.0784951	0.0583074	0.0994046	0.0450655	0.0493105	0.0305859	0.0283147	0.0683276	0.0564564	0.0993868	0.0649939	0.772896	0.496059	0.524563	0.284843	1.17185	0.567945	1.70453	0.653832	hira-stimul	15597
PRG4	0.420319	0.51146	0.379682	0.585799	0.556839	0.346606	0.231908	0.231908	0.387513	0.289144	0.420319	0.51146	0.205028	0.331562	0.281204	0.171917	0.174859	0.144479	0.487491	0.239411	0.487792	0.648266	0.669024	0.336129	0.416014	0.282483	1.15981	0.468094	hira-stimul	18284
PRKAA2	1.39595	1.50747	1.07896	1.06165	1.80184	1.54013	1.07078	1.07078	1.73426	2.05382	1.39595	1.50747	0.582638	0.600894	0.909929	0.763904	0.807368	0.667096	2.1817	1.70056	0.417378	0.398611	0.651835	0.506746	0.578365	0.442527	1.56288	1.12809	hira-stimul	70019
PRKAB2	1.23815	1.22481	1.22819	1.45692	1.68722	1.3157	1.52823	1.52823	1.00611	1.50078	1.23815	1.22481	0.663223	0.824617	0.852046	0.652587	1.15229	0.952087	1.26569	1.24265	0.535656	0.673261	0.688161	0.532807	0.930651	0.777335	1.02224	1.01456	hira-indep	17445
PRKACB	0.86331	0.917559	0.609576	0.604326	0.720939	0.674428	0.921228	0.921228	0.735389	0.618448	0.86331	0.917559	0.329171	0.342049	0.364074	0.334516	0.694606	0.573925	0.925119	0.512075	0.38129	0.372781	0.421719	0.364572	0.804585	0.625491	1.0716	0.558084	hira-stimul	160437
PRKCZ	0.31101	0.349174	0.237962	0.234001	0.0956838	0.132367	0.217489	0.217489	0.345517	0.360064	0.31101	0.349174	0.128499	0.132445	0.0483203	0.065654	0.163987	0.135496	0.43466	0.298133	0.413168	0.379308	0.155366	0.188027	0.527271	0.388046	1.39758	0.853824	hira-stimul	134926
PRMT6	1.20112	1.47209	2.50316	3.56731	1.58432	1.88747	2.74543	2.74543	0.852483	1.09199	1.20112	1.47209	1.35171	2.0191	0.800082	0.936185	2.07005	1.7104	1.07242	0.904168	1.12537	1.37159	0.666113	0.635956	1.72344	1.16189	0.892853	0.614207	hira-stimul	2650
PRPF3	1.97356	2.4121	2.3941	2.38452	2.45982	2.67246	3.32789	3.32789	1.98311	2.46876	1.97356	2.4121	1.29281	1.34964	1.24221	1.32554	2.50923	2.07328	2.49475	2.04413	0.655067	0.559528	0.629426	0.549538	1.27142	0.859531	1.26409	0.84745	hira-stimul	31777
PRPF38A	1.96659	2.23306	4.74211	5.03614	4.05221	4.56746	3.88025	3.88025	1.90648	2.08069	1.96659	2.23306	2.56074	2.85046	2.04637	2.26546	2.92571	2.4174	2.39835	1.72281	1.30212	1.27648	1.04057	1.01451	1.48771	1.08255	1.21955	0.771502	hira-stimul	13774
PRPF38B	11.5325	12.5152	21.4513	23.6728	18.0751	20.1144	19.0992	19.0992	9.58584	11.1815	11.5325	12.5152	11.5837	13.3988	9.12793	9.97674	14.4008	11.8988	12.059	9.25828	1.00444	1.0706	0.791496	0.79717	1.24871	0.950748	1.04565	0.739763	hira-stimul	9491
PRRC2C	4.51633	4.67719	3.32437	3.38873	4.68404	4.53356	5.67785	5.67785	4.52319	4.90907	4.51633	4.67719	1.79516	1.91802	2.36544	2.24865	4.2811	3.5373	5.69017	4.06471	0.397482	0.41008	0.523753	0.480769	0.947915	0.756288	1.25991	0.86905	hira-stimul	107985
PRRX1	0.0811671	0.134958	0.0735353	0.0892503	0.0390663	0.0438609	0.0867828	0.0867828	0.0614237	0.0761927	0.0811671	0.134958	0.0397091	0.0505157	0.0197285	0.021755	0.0654342	0.0540657	0.077271	0.0630876	0.489226	0.374307	0.24306	0.161198	0.806167	0.400611	0.951999	0.467461	hira-stimul	75229
PRUNE	0.388618	0.354653	0.518024	0.425837	0.254526	0.192434	0.234926	0.234926	0.490034	0.515883	0.388618	0.354653	0.279733	0.241024	0.128536	0.0954473	0.177134	0.146359	0.616463	0.427151	0.719815	0.679604	0.330751	0.269129	0.455805	0.412682	1.58629	1.20442	hira-stimul	27217
PSEN2	0.313231	0.376099	0.37386	0.401021	0.221992	0.272907	0.296359	0.296359	0.410227	0.547582	0.313231	0.376099	0.201884	0.226978	0.112106	0.135362	0.223455	0.184632	0.516066	0.453398	0.644522	0.603506	0.357902	0.35991	0.713386	0.490912	1.64756	1.20553	hira-stimul	25532
PSMA5	4.39824	4.75247	6.90961	5.66522	6.54096	7.15335	6.84683	6.84683	5.0841	5.50939	4.39824	4.75247	3.73119	3.20651	3.30318	3.54806	5.16251	4.26558	6.3958	4.56177	0.848337	0.674705	0.751024	0.746572	1.17377	0.897549	1.45417	0.959875	hira-stimul	27456
PSMB2	3.07404	2.72073	3.5201	3.39977	4.16294	4.1084	3.87447	3.87447	2.84125	3.4021	3.07404	2.72073	1.90085	1.92427	2.10228	2.03777	2.92135	2.41379	3.57429	2.81694	0.618357	0.707262	0.683883	0.748978	0.950329	0.887186	1.16273	1.03536	hira-stimul	42303
PSMB4	4.98418	4.44972	12.6671	11.5577	8.27476	7.98844	7.29231	7.29231	4.45894	4.57489	4.98418	4.44972	6.84023	6.54166	4.17875	3.96227	5.4984	4.54311	5.60935	3.78801	1.37239	1.47013	0.838403	0.890453	1.10317	1.02099	1.12543	0.851292	hira-stimul	2372
PSMD4	1.67612	1.62031	3.48702	2.65077	2.18018	2.19631	1.81427	1.81427	1.80291	2.26384	1.67612	1.62031	1.88299	1.50034	1.10099	1.08937	1.36796	1.13029	2.26806	1.87446	1.12342	0.925956	0.656869	0.672322	0.816147	0.697577	1.35316	1.15685	hira-stimul	12758
PSRC1	0.305477	0.262864	0.450084	0.420108	0.0580699	0.072441	0.111709	0.111709	0.340865	0.323275	0.305477	0.262864	0.243045	0.237781	0.0293253	0.0359307	0.0842286	0.0695947	0.428808	0.267672	0.795626	0.904579	0.0959984	0.136689	0.275728	0.264756	1.40373	1.01829	hira-stimul	3615
PTAFR	0.0486104	0.0513276	0.0417452	0.0341798	0.0336623	0.0257557	0.0330978	0.0330978	0.0570828	0.101135	0.0486104	0.0513276	0.0225424	0.0193458	0.0169995	0.0127748	0.0249557	0.0206199	0.0718102	0.0837398	0.463736	0.376908	0.349708	0.248888	0.513383	0.401732	1.47726	1.63148	hira-inhib	46771
PTBP2	4.53796	4.26454	2.71086	2.56468	4.09027	3.28937	4.30647	4.30647	4.34463	3.99957	4.53796	4.26454	1.46386	1.45161	2.06559	1.63153	3.24708	2.68293	5.46554	3.31164	0.322582	0.34039	0.455179	0.38258	0.715537	0.629125	1.20441	0.776554	hira-stimul	93431
PTCH2	0.0722994	0.0639504	0.0986954	0.110323	0.0396689	0.0282965	0.0259975	0.0259975	0.0844563	0.0643471	0.0722994	0.0639504	0.0532955	0.0624428	0.0200328	0.0140351	0.0196021	0.0161964	0.106246	0.0532794	0.73715	0.976426	0.277081	0.219468	0.271124	0.253266	1.46953	0.833136	hira-stimul	23101
PTCHD2	0.0300601	0.0265728	0.0576317	0.0630177	0.127725	0.144523	0.146501	0.146501	0.0175994	0.0505506	0.0300601	0.0265728	0.0311211	0.035668	0.0645011	0.0716834	0.110462	0.0912701	0.02214	0.0418559	1.0353	1.34228	2.14574	2.69762	3.6747	3.43472	0.736526	1.57514	hira-inhib	58346
PTGER3	0.000997034	0.00332645	0.00443968	0.00163579	0.00375905	0.0107185	0.00826436	0.00826436	0	0.00142358	0.000997034	0.00332645	0.00239743	0.000925857	0.00189832	0.00531638	0.00623133	0.0051487	0	0.00117872	2.40456	0.278332	1.90397	1.59821	6.24986	1.54781	0	0.354349	hira-inhib	195456
PTGFRN	0.683637	0.49731	0.464772	0.381316	0.602699	0.422083	0.754808	0.754808	0.683001	0.654341	0.683637	0.49731	0.250977	0.215825	0.304363	0.209353	0.569125	0.470245	0.859215	0.541794	0.36712	0.433985	0.445211	0.420971	0.832496	0.945578	1.25683	1.08945	hira-stimul	80284
PTGS2	8.67905	13.764	22.0714	36.5476	17.1522	19.1641	12.8812	12.8812	4.88637	5.38643	8.67905	13.764	11.9186	20.6859	8.66186	9.50539	9.71242	8.02499	6.14705	4.45996	1.37326	1.5029	0.998019	0.690598	1.11907	0.583042	0.708263	0.324031	hira-stimul	8616
PTP4A2	4.93828	4.95042	4.92692	4.97334	4.47429	4.57542	4.66142	4.66142	3.81718	4.54467	4.93828	4.95042	2.66054	2.81491	2.25952	2.26941	3.51471	2.90406	4.80201	3.76299	0.538758	0.568621	0.457551	0.458427	0.711728	0.58663	0.972406	0.760135	hira-stimul	31967
PTPN14	3.87022	3.13375	1.55019	1.39188	1.99849	1.42499	2.29471	2.29471	3.62902	2.8243	3.87022	3.13375	0.837103	0.787804	1.00924	0.706795	1.73021	1.4296	4.56531	2.33852	0.216293	0.251393	0.26077	0.225543	0.447058	0.456196	1.1796	0.746237	hira-stimul	202986
PTPN22	0.00112108	0.00949464	0	0.00413843	0.00905729	0.0244054	0.0139389	0.0139389	0	0.00858836	0.00112108	0.00949464	0	0.00234235	0.00457393	0.0121051	0.0105099	0.00868393	0	0.00711116	0	0.246702	4.07993	1.27494	9.37483	0.914614	0	0.748966	hira-inhib	57943
PTPRC	0.0455335	0.0456169	0.143822	0.248415	0.0452079	0.0349434	0.0176207	0.0176207	0.0581031	0.0225589	0.0455335	0.0456169	0.0776639	0.140603	0.02283	0.0173319	0.013286	0.0109777	0.0730937	0.0186788	1.70564	3.08225	0.501389	0.379945	0.291785	0.24065	1.60527	0.40947	hira-stimul	118409
PTPRF	0.204403	0.200263	0.171828	0.186052	0.143648	0.180044	0.335085	0.335085	0.278853	0.358615	0.204403	0.200263	0.0927871	0.105305	0.0725422	0.0893018	0.252654	0.208758	0.350797	0.296933	0.453942	0.525836	0.354898	0.445923	1.23606	1.04242	1.7162	1.48272	hira-stimul	92797
PTPRU	0.131647	0.141791	0.0876912	0.103567	0.0232478	0.053942	0.14741	0.14741	0.15352	0.199061	0.131647	0.141791	0.0473532	0.0586189	0.0117401	0.0267552	0.111147	0.0918364	0.193128	0.164823	0.359699	0.413418	0.0891789	0.188695	0.844282	0.647689	1.46702	1.16243	hira-stimul	90298
PUM1	4.46455	4.21311	2.38179	2.23556	3.43575	2.93875	4.06881	4.06881	4.10983	4.49824	4.46455	4.21311	1.28617	1.26533	1.73505	1.45762	3.06788	2.53487	5.17017	3.72454	0.288084	0.300331	0.388629	0.345972	0.687165	0.601662	1.15805	0.884036	hira-stimul	134212
PUSL1	0.0636019	0.11426	0.354016	0.193647	0.205537	0.18803	0.329496	0.329496	0.134054	0.145299	0.0636019	0.11426	0.191169	0.109604	0.103796	0.0932629	0.24844	0.205276	0.16864	0.120308	3.00571	0.959253	1.63197	0.816234	3.90617	1.79657	2.65149	1.05293	hira-stimul	3064
PVRL4	0.0174573	0.0134408	0.0174905	0.0257773	0.0112831	0.0197056	0.0397933	0.0397933	0.022077	0.119644	0.0174573	0.0134408	0.00944487	0.01459	0.00569797	0.00977398	0.0300041	0.0247912	0.0277729	0.0990652	0.541027	1.0855	0.326394	0.727187	1.71872	1.84448	1.5909	7.37049	hira-inhib	18605
PYCR2	0.99344	0.832416	1.90429	1.38573	1.17262	1.25912	1.36574	1.36574	1.00672	1.00747	0.99344	0.832416	1.02832	0.784323	0.592173	0.624524	1.02977	0.850856	1.26645	0.834185	1.03511	0.942225	0.596083	0.750254	1.03657	1.02215	1.27482	1.00213	hira-stimul	4386
PYGO2	1.36528	1.71372	3.60275	2.75566	1.30181	1.40929	1.93836	1.93836	1.27358	1.41551	1.36528	1.71372	1.94549	1.5597	0.657414	0.699008	1.46152	1.2076	1.60216	1.17204	1.42497	0.910127	0.481523	0.407889	1.07049	0.704665	1.17351	0.683917	hira-stimul	4757
QSOX1	0.258776	0.245572	0.439649	0.450752	0.57858	0.554365	0.537803	0.537803	0.254478	0.291737	0.258776	0.245572	0.23741	0.255126	0.292183	0.274965	0.405503	0.335051	0.320133	0.241558	0.917436	1.0389	1.1291	1.11969	1.56701	1.36437	1.23711	0.983655	hira-stimul	43176
RAB13	0.779852	0.823046	0.996841	1.36992	0.628107	0.761163	0.834299	0.834299	0.833949	0.844435	0.779852	0.823046	0.538294	0.775375	0.317194	0.377537	0.629061	0.519768	1.04911	0.699192	0.690252	0.942079	0.406736	0.458707	0.806642	0.631518	1.34527	0.849518	hira-stimul	4679
RAB3B	0.0211799	0.0253663	0.0196483	0.0193049	0.0228152	0.0234017	0.0276343	0.0276343	0.0272806	0.0456975	0.0211799	0.0253663	0.0106101	0.0109266	0.0115217	0.0116072	0.0208363	0.0172162	0.034319	0.0378375	0.500951	0.430752	0.543991	0.457585	0.983775	0.678702	1.62036	1.49165	hira-indep	82809
RAB3GAP2	2.28368	2.55076	1.78308	1.75289	2.30862	2.15134	2.61735	2.61735	2.65247	2.40592	2.28368	2.55076	0.962863	0.992136	1.16585	1.06706	1.97348	1.63061	3.33681	1.9921	0.421628	0.388957	0.510515	0.418332	0.864167	0.639264	1.46115	0.780984	hira-stimul	124234
RAB42	0.601216	0.483932	0.456333	0.437149	0.0883141	0.286442	0.396411	0.396411	0.431996	0.571784	0.601216	0.483932	0.24642	0.247426	0.0445986	0.142075	0.298894	0.246964	0.543451	0.473437	0.409869	0.511283	0.0741807	0.293585	0.497149	0.510328	0.90392	0.978313	hira-indep	2377
RAB4A	1.34411	1.32612	1.83339	1.68447	1.86441	2.05404	2.06298	2.06298	1.18044	1.46948	1.34411	1.32612	0.990031	0.95341	0.941527	1.0188	1.55549	1.28524	1.48499	1.21673	0.73657	0.718947	0.700484	0.768259	1.15726	0.969171	1.10482	0.917511	hira-stimul	33250
RAB7L1	0.519878	0.633756	0.708956	0.55441	0.434013	0.530943	0.614274	0.614274	0.890296	0.883325	0.519878	0.633756	0.382836	0.313796	0.219177	0.263348	0.463163	0.382693	1.11999	0.731393	0.736396	0.495137	0.421592	0.415535	0.890906	0.603849	2.15434	1.15406	hira-stimul	7497
RABGAP1L	0.502952	0.572093	0.19083	0.20279	0.137865	0.147316	0.233351	0.233351	0.512547	0.512917	0.502952	0.572093	0.103048	0.114779	0.0696218	0.0730687	0.175947	0.145378	0.644784	0.424695	0.204887	0.20063	0.138426	0.127722	0.349828	0.254115	1.282	0.742354	hira-stimul	835894
RABGGTB	30.1391	33.271	57.517	65.9019	50.0568	48.2467	53.2082	53.2082	22.3957	29.3034	30.1391	33.271	31.0592	37.3005	25.2787	23.9304	40.119	33.1487	28.1738	24.2632	1.03053	1.12111	0.838734	0.719256	1.33113	0.996324	0.934792	0.72926	hira-stimul	8879
RABIF	0.982429	1.28418	2.21729	2.39379	1.21227	1.2168	1.25706	1.25706	1.06652	1.27611	0.982429	1.28418	1.19734	1.35489	0.612196	0.603533	0.947823	0.783148	1.34168	1.05662	1.21875	1.05506	0.623146	0.469975	0.964775	0.609843	1.36568	0.822797	hira-stimul	10976
RAD54L	1.6694	1.53739	2.20199	1.72242	2.40075	2.08709	2.75341	2.75341	1.44362	1.4862	1.6694	1.53739	1.18907	0.97489	1.21238	1.0352	2.07607	1.71537	1.81607	1.23057	0.712277	0.63412	0.726236	0.673347	1.2436	1.11577	1.08786	0.80043	hira-stimul	30779
RALGPS2	0.733754	0.621636	0.368585	0.306476	0.301523	0.242613	0.292438	0.292438	0.919175	0.692957	0.733754	0.621636	0.199036	0.173465	0.152269	0.120336	0.220498	0.182189	1.15632	0.573768	0.271257	0.279047	0.207521	0.19358	0.300507	0.29308	1.5759	0.922997	hira-stimul	194938
RAP1A	1.90237	1.90126	1.48411	1.33166	2.07908	1.7306	2.30639	2.30639	2.08117	2.09238	1.90237	1.90126	0.801419	0.75372	1.04994	0.858378	1.73902	1.43688	2.61811	1.73249	0.421274	0.396432	0.551909	0.451478	0.914132	0.755752	1.37624	0.911233	hira-stimul	93697
RAP1GAP	0.0976837	0.086267	0.0919379	0.0949822	0.0344375	0.0393801	0.0588869	0.0588869	0.0940536	0.0973785	0.0976837	0.086267	0.0496465	0.0537599	0.0173909	0.0195325	0.0444007	0.0366865	0.118319	0.0806294	0.508237	0.623181	0.178033	0.226419	0.454536	0.425267	1.21125	0.934649	hira-stimul	73149
RASAL2	1.6046	1.53364	0.750999	0.729725	1.24608	0.835336	0.930555	0.930555	2.00676	1.56735	1.6046	1.53364	0.405539	0.413024	0.62927	0.414327	0.701638	0.579736	2.5245	1.29777	0.252736	0.26931	0.392167	0.270159	0.437267	0.378013	1.57329	0.8462	hira-stimul	385785
RASSF5	0.121592	0.151133	0.12607	0.150596	0.154094	0.188385	0.179506	0.179506	0.228642	0.324755	0.121592	0.151133	0.0680778	0.0852373	0.0778175	0.093439	0.135348	0.111832	0.287632	0.268897	0.559887	0.563989	0.639988	0.618257	1.11313	0.739959	2.36555	1.77921	hira-stimul	81738
RAVER2	0.768711	0.756389	0.56856	0.508646	0.566862	0.493816	0.833865	0.833865	0.781759	0.751994	0.768711	0.756389	0.307022	0.287894	0.286265	0.244933	0.628734	0.519498	0.983453	0.622651	0.399399	0.380616	0.372397	0.323818	0.817907	0.686813	1.27935	0.823189	hira-stimul	88137
RBBP4	4.52299	4.17206	5.12282	4.39958	6.40292	5.58192	7.27201	7.27201	3.98993	4.0586	4.52299	4.17206	2.76632	2.49016	3.23347	2.76863	5.4831	4.53046	5.01933	3.36052	0.611614	0.596866	0.714898	0.663613	1.21227	1.08591	1.10974	0.805482	hira-stimul	35064
RBBP5	1.78738	2.33221	2.80569	2.53967	3.25339	3.57563	3.66178	3.66178	1.9778	2.48685	1.78738	2.33221	1.51507	1.43745	1.64296	1.77351	2.76098	2.28129	2.48807	2.05911	0.84765	0.616348	0.919201	0.760443	1.54471	0.978166	1.39202	0.882902	hira-stimul	35881
RBM15	8.40289	8.12396	19.6663	18.0655	18.3669	16.26	18.1543	18.1543	7.87607	7.37697	8.40289	8.12396	10.6198	10.2251	9.27528	8.06496	13.6883	11.3101	9.9081	6.10813	1.26383	1.25863	1.10382	0.992738	1.629	1.39219	1.17913	0.751866	hira-stimul	7359
RBM34	1.79709	1.92391	3.40459	2.7402	3.11558	3.25807	3.38593	3.38593	1.99724	2.1531	1.79709	1.92391	1.83848	1.55095	1.57337	1.616	2.55299	2.10943	2.51253	1.78277	1.02303	0.806146	0.875509	0.839958	1.42063	1.09643	1.39811	0.926637	hira-stimul	30074
RBM8A	4.07125	4.25481	11.1133	12.1441	9.15829	10.2023	7.28342	7.28342	3.3556	3.47169	4.07125	4.25481	6.00118	6.87356	4.62494	5.06034	5.4917	4.53757	4.22134	2.87456	1.47404	1.61548	1.136	1.18932	1.3489	1.06646	1.03687	0.675602	hira-stimul	5979
RBMXL1	3.54605	3.59187	7.85755	6.96161	4.56577	5.4207	4.53533	4.53533	2.75287	3.11539	3.54605	3.59187	4.24308	3.94027	2.30571	2.68867	3.41964	2.82551	3.46311	2.57954	1.19656	1.097	0.65022	0.748542	0.964352	0.786641	0.976611	0.718162	hira-stimul	4611
RC3H1	2.21563	2.26263	0.896043	0.699027	1.24204	1.06174	1.61946	1.61946	2.68239	2.71897	2.21563	2.26263	0.483863	0.395649	0.62723	0.526623	1.22107	1.00892	3.37445	2.25131	0.218386	0.174863	0.283093	0.232748	0.551118	0.445907	1.52302	0.994996	hira-stimul	61859
RCAN3	0.168627	0.173329	0.190848	0.200577	0.0635762	0.140434	0.126185	0.126185	0.168822	0.213481	0.168627	0.173329	0.103058	0.113527	0.032106	0.0696553	0.0951435	0.0786133	0.212378	0.176762	0.611159	0.654977	0.190396	0.401867	0.564225	0.453549	1.25945	1.01981	hira-stimul	34670
RCAN3AS	0.0323285	0.058078	0.0359888	0.0397799	0	0.00868859	0	0	0	0.0276955	0.0323285	0.058078	0.019434	0.0225154	0	0.00430954	0	0	0	0.0229319	0.60114	0.387676	0	0.0742026	0	0	0	0.394846	hira-inhib	6028
RCC1	3.2559	3.30828	3.77028	3.82725	2.5149	2.75324	3.07558	3.07558	2.32726	2.69599	3.2559	3.30828	2.03595	2.16622	1.27002	1.36561	2.31899	1.91609	2.92769	2.23228	0.625311	0.654788	0.390069	0.412785	0.712242	0.579179	0.899196	0.674755	hira-stimul	28304
RCC2	2.94366	2.74496	2.58356	2.41153	2.45864	2.38357	4.07469	4.07469	2.75904	3.06578	2.94366	2.74496	1.39512	1.36493	1.24161	1.18225	3.07232	2.53853	3.47087	2.53847	0.473941	0.497248	0.421792	0.430699	1.04371	0.924797	1.1791	0.924773	hira-stimul	33000
RCOR3	2.97408	2.98461	2.16868	2.1181	1.87582	2.01989	3.22605	3.22605	2.72113	2.64978	2.97408	2.98461	1.17109	1.19884	0.947289	1.00187	2.43244	2.00983	3.42318	2.19402	0.393765	0.401675	0.318515	0.335677	0.81788	0.673398	1.15101	0.73511	hira-stimul	57018
RD3	0.0158474	0.00610067	0.0264626	0.0292502	0.0256066	0.0191662	0.0205248	0.0205248	0.00626284	0.0101823	0.0158474	0.00610067	0.0142898	0.0165556	0.0129313	0.00950644	0.0154757	0.012787	0.00787865	0.00843094	0.901713	2.71374	0.815991	1.55826	0.976545	2.09599	0.497157	1.38197	hira-inhib	16396
RER1	0.802956	0.881458	1.57882	1.28035	1.18995	1.45954	1.36362	1.36362	1.04398	0.899542	0.802956	0.881458	0.852563	0.724678	0.600925	0.723932	1.02817	0.849535	1.31333	0.744821	1.06178	0.822136	0.748391	0.821289	1.28048	0.963784	1.63561	0.844987	hira-stimul	13672
RERE	1.17563	1.1897	0.436692	0.413534	0.455052	0.420474	0.59126	0.59126	1.54744	1.81204	1.17563	1.1897	0.235814	0.23406	0.229801	0.208555	0.44581	0.368355	1.94668	1.50037	0.200585	0.196739	0.195471	0.175301	0.379209	0.30962	1.65586	1.26113	hira-stimul	465236
RFWD2	2.22654	2.35861	0.945557	0.950215	1.15234	1.0439	1.45545	1.45545	2.22251	2.21526	2.22654	2.35861	0.510601	0.537822	0.581932	0.517774	1.09741	0.906745	2.79592	1.83424	0.229325	0.228025	0.261361	0.219525	0.492877	0.384441	1.25572	0.777676	hira-stimul	262404
RFX5	2.88139	2.5301	4.82493	4.23578	2.03638	2.60869	2.96446	2.96446	2.47122	2.59809	2.88139	2.5301	2.60546	2.39745	1.02837	1.29391	2.2352	1.84686	3.10879	2.15122	0.904238	0.947572	0.356901	0.511407	0.775738	0.729955	1.07892	0.85025	hira-stimul	6654
RGL1	0.0815109	0.120733	0.0433942	0.0590343	0.0617294	0.0834533	0.0692706	0.0692706	0.057231	0.128821	0.0815109	0.120733	0.0234329	0.0334134	0.0311733	0.0413928	0.05223	0.0431556	0.0719966	0.106664	0.287481	0.276755	0.382444	0.342846	0.640774	0.357446	0.883276	0.883468	hira-indep	292459
RGS16	0.527208	0.690912	2.04166	3.00897	0.471247	0.370811	0.569494	0.569494	0.390102	0.701504	0.527208	0.690912	1.1025	1.70308	0.23798	0.183922	0.429398	0.354795	0.490748	0.580845	2.0912	2.46497	0.451396	0.266202	0.814476	0.513517	0.930844	0.840694	hira-indep	5791
RGS2	4.94707	5.82571	13.2616	20.8308	14.3893	13.2918	5.92816	5.92816	1.99728	2.85206	4.94707	5.82571	7.16126	11.7902	7.2666	6.59273	4.46983	3.69324	2.51258	2.36151	1.44758	2.02383	1.46887	1.13166	0.903531	0.633956	0.507892	0.405359	hira-stimul	3239
RGS5	0.0832326	0.0862654	0.0231641	0.026185	0	0.0103244	0.00995064	0.00995064	0.0489179	0.0374806	0.0832326	0.0862654	0.0125086	0.0148207	0	0.0051209	0.00750278	0.00619925	0.0615387	0.0310339	0.150285	0.171804	0	0.0593622	0.0901424	0.0718625	0.739358	0.35975	hira-stimul	60875
RGS7	0.000558389	0.000515902	0.000745934	0.00150896	0.00360901	0.00360174	0.0019671	0.0019671	0.00247153	0.00707982	0.000558389	0.000515902	0.000402804	0.000854071	0.00182255	0.00178646	0.00148319	0.0012255	0.00310918	0.00586209	0.721369	1.65549	3.26394	3.4628	2.6562	2.37546	5.56813	11.3628	hira-inhib	581662
RHBDL2	0.0580217	0.0687955	0.0406924	0.0813904	0.0243756	0.0374253	0.0517009	0.0517009	0.07521	0.0884777	0.0580217	0.0687955	0.0219739	0.046067	0.0123097	0.0185629	0.0389825	0.0322097	0.0946142	0.0732595	0.378719	0.669622	0.212156	0.269828	0.67186	0.468194	1.63067	1.06489	hira-stimul	55978
RHBG	0.166363	0.137459	0.264248	0.209701	0.170466	0.114505	0.142943	0.142943	0.205255	0.187711	0.166363	0.137459	0.142694	0.118691	0.0860853	0.0567945	0.107779	0.0890535	0.258211	0.155425	0.857726	0.863463	0.517455	0.413174	0.647855	0.647855	1.55209	1.1307	hira-stimul	16009
RHCE	0.00110806	0.00255937	0.00185027	0.00409036	0.00537124	0.00536042	0	0	0	0.00284779	0.00110806	0.00255937	0.000999146	0.00231514	0.00271248	0.00265877	0	0	0	0.00235797	0.901707	0.904576	2.44795	1.03884	0	0	0	0.921309	hira-inhib	58624
RHD	0.0190541	0.0146702	0.0299456	0.0206875	0.0108663	0.0117481	0.0255488	0.0255488	0.0336638	0.0182438	0.0190541	0.0146702	0.0161706	0.0117091	0.00548748	0.00582706	0.0192638	0.0159169	0.0423491	0.0151059	0.848669	0.798157	0.287995	0.397204	1.01101	1.08498	2.22257	1.0297	hira-stimul	57956
RHOC	0.362204	0.478063	0.764334	0.715795	0.501647	0.467259	0.621903	0.621903	0.523488	0.514206	0.362204	0.478063	0.41274	0.40514	0.253332	0.23176	0.468915	0.387446	0.658548	0.425763	1.13952	0.847461	0.699417	0.484791	1.29462	0.810449	1.81817	0.890599	hira-stimul	6277
RHOU	0.0525481	0.0597917	0.0586375	0.0541217	0.0155465	0.0216104	0.022978	0.022978	0.0912567	0.0553207	0.0525481	0.0597917	0.0316643	0.0306329	0.00785098	0.0107188	0.0173254	0.0143153	0.114801	0.0458055	0.602576	0.512327	0.149406	0.179268	0.329706	0.239419	2.18468	0.766085	hira-stimul	102023
RIMKLA	0.0119649	0.0195756	0.0424561	0.0294453	0.0169164	0.0108529	0.0139467	0.0139467	0.0141854	0.0102502	0.0119649	0.0195756	0.0229263	0.016666	0.00854278	0.00538304	0.0105158	0.00868879	0.0178452	0.00848717	1.91613	0.851368	0.713987	0.274987	0.878888	0.443858	1.49147	0.433558	hira-stimul	43433
RIMS3	0.0101108	0.0166811	0.0192952	0.0195504	0.00700162	0.00698751	0.0194553	0.0194553	0.00913308	0.0173236	0.0101108	0.0166811	0.0104194	0.0110655	0.00353582	0.0034658	0.0146693	0.0121207	0.0114894	0.0143439	1.03052	0.663357	0.349707	0.207768	1.45085	0.72661	1.13635	0.859892	hira-stimul	44973
RIT1	1.13392	1.32613	2.00531	2.03698	1.63893	1.80499	1.48223	1.48223	1.14204	1.369	1.13392	1.32613	1.08287	1.15293	0.82766	0.895275	1.1176	0.923429	1.43669	1.13353	0.954977	0.869395	0.72991	0.675104	0.985609	0.696334	1.26701	0.854767	hira-stimul	13577
RLF	1.29664	1.36324	1.26533	1.17455	1.40908	1.49954	1.51187	1.51187	1.39273	1.53196	1.29664	1.36324	0.683278	0.664795	0.711585	0.743772	1.13995	0.941895	1.75205	1.26846	0.526961	0.487658	0.548792	0.545591	0.879157	0.690924	1.35123	0.930477	hira-stimul	79553
RNASEL	0.0374139	0.0320066	0.020825	0.0358068	0.0201513	0.0201107	0	0	0.0394287	0.0249294	0.0374139	0.0320066	0.0112455	0.0202666	0.0101764	0.00997491	0	0	0.0496013	0.0206415	0.30057	0.633202	0.271995	0.311652	0	0	1.32575	0.644915	hira-stimul	15626
RNF11	1.02047	1.1534	1.99209	1.40242	1.71665	1.63676	1.54111	1.54111	1.4073	1.44454	1.02047	1.1534	1.07573	0.79377	0.866908	0.811833	1.162	0.960112	1.77038	1.19608	1.05415	0.6882	0.849519	0.703861	1.13869	0.832419	1.73487	1.037	hira-stimul	37175
RNF115	1.41939	1.4464	0.778565	0.672285	1.45685	1.37449	1.65581	1.65581	1.35389	1.51815	1.41939	1.4464	0.420425	0.380513	0.735709	0.681747	1.24848	1.03157	1.70319	1.25703	0.296201	0.263076	0.518328	0.471341	0.87959	0.713198	1.19995	0.869074	hira-stimul	77741
RNF187	0.478612	0.470541	0.651658	0.688592	0.5116	0.326526	0.534045	0.534045	0.581985	0.687454	0.478612	0.470541	0.351895	0.389743	0.258358	0.161957	0.40267	0.33271	0.732137	0.569212	0.735241	0.828287	0.539807	0.344193	0.841329	0.70708	1.52971	1.2097	hira-stimul	8822
RNF19B	0.305964	0.332986	0.992639	0.789771	1.10399	1.27869	1.10121	1.10121	0.490935	0.778466	0.305964	0.332986	0.536025	0.44701	0.557515	0.63423	0.830312	0.686054	0.617596	0.64457	1.75192	1.34243	1.82216	1.90468	2.71376	2.06031	2.01853	1.93573	hira-indep	28237
RNF2	1.5196	1.58896	1.56453	1.32077	1.85366	1.8517	2.31254	2.31254	1.76495	1.8758	1.5196	1.58896	0.844846	0.747556	0.936098	0.918443	1.74366	1.44071	2.22031	1.55316	0.555966	0.470469	0.616016	0.578015	1.14744	0.906702	1.46111	0.977471	hira-stimul	57190
RNF207	0.860635	0.794491	0.800783	0.75342	0.553483	0.649032	1.14903	1.14903	0.791918	0.913369	0.860635	0.794491	0.432423	0.426436	0.279509	0.32192	0.866369	0.715846	0.996233	0.75627	0.502446	0.536741	0.324771	0.40519	1.00666	0.901012	1.15756	0.951892	hira-stimul	15171
RNF220	0.215613	0.213093	0.209513	0.211798	0.213383	0.191488	0.222313	0.222313	0.203757	0.253583	0.215613	0.213093	0.113137	0.119878	0.107758	0.094978	0.167624	0.138501	0.256326	0.209967	0.524723	0.56256	0.499777	0.445712	0.77743	0.649956	1.18883	0.985329	hira-stimul	246437
RNPC3	3.54954	4.03723	5.51554	6.39525	6.06985	5.40512	3.70518	3.70518	2.93027	3.08374	3.54954	4.03723	2.97839	3.61971	3.06527	2.68094	2.79371	2.30833	3.68628	2.55334	0.839092	0.896583	0.863569	0.664054	0.787061	0.57176	1.03852	0.632448	hira-stimul	29282
RNPEP	0.933902	0.999842	0.968897	0.813943	0.517886	0.699518	0.847395	0.847395	1.19676	1.51728	0.933902	0.999842	0.523204	0.460692	0.261532	0.346961	0.638936	0.527927	1.50552	1.25631	0.560235	0.460765	0.280043	0.347016	0.684157	0.528011	1.61208	1.25651	hira-stimul	23510
RNU11	3.25719	1.13278	21.555	17.2842	3.24453	3.9766	2.51195	2.51195	1.53589	2.50502	3.25719	1.13278	11.6397	9.78286	1.63849	1.97239	1.89401	1.56494	1.93215	2.07416	3.57354	8.63615	0.503037	1.7412	0.581486	1.38151	0.593195	1.83103	hira-inhib	135
RNU5F-1	0.00364262	0.00589653	0.00540254	0.00494853	0.00729328	0.00575993	0.00487598	0.00487598	0.00713516	0.00462275	0.00364262	0.00589653	0.00291737	0.00280087	0.00368311	0.00285693	0.00367649	0.00303774	0.00897603	0.00382764	0.800899	0.475003	1.01111	0.48451	1.0093	0.515173	2.46417	0.649134	hira-stimul	246159
ROR1	0.118524	0.0606308	0.042315	0.0169723	0.0590867	0.0215956	0.0339003	0.0339003	0.176459	0.117337	0.118524	0.0606308	0.0228501	0.00960632	0.0298388	0.0107114	0.0255608	0.0211199	0.221985	0.097155	0.192789	0.15844	0.251753	0.176666	0.215659	0.348336	1.87292	1.6024	hira-stimul	405018
RORC	0.0679748	0.155068	0.0546514	0.1456	0.0325436	0.0446572	0.080864	0.080864	0.0596963	0.0884284	0.0679748	0.155068	0.0295118	0.0824096	0.0164345	0.02215	0.0609715	0.0503783	0.0750979	0.0732187	0.434157	0.531442	0.241774	0.14284	0.896971	0.324879	1.10479	0.472172	hira-stimul	25802
RP11-165H20.1	0.0697857	0.0716395	0.0971085	0.0286234	0.0375868	0.075022	0.060255	0.060255	0.0367718	0.0896768	0.0697857	0.0716395	0.0524386	0.0162008	0.0189813	0.0372109	0.0454323	0.0375389	0.0462589	0.0742524	0.751423	0.226144	0.271995	0.519419	0.651025	0.523997	0.662871	1.03647	hira-inhib	5585
RPA2	1.38098	1.32863	2.44265	1.79069	2.2993	1.87698	2.01439	2.01439	1.35951	1.17379	1.38098	1.32863	1.31903	1.01353	1.16115	0.930982	1.51885	1.25496	1.71026	0.971898	0.955141	0.762839	0.840813	0.700708	1.09983	0.944556	1.23844	0.731504	hira-stimul	23188
RPAP2	1.08421	1.19369	0.894798	0.836825	1.1925	1.09252	1.5262	1.5262	1.37089	1.4391	1.08421	1.19369	0.483191	0.473643	0.602212	0.54189	1.15075	0.950823	1.72458	1.19157	0.445662	0.396789	0.555439	0.453962	1.06138	0.796541	1.59063	0.998228	hira-stimul	89211
RPF1	2.64487	2.81665	5.01619	5.70012	4.4447	5.35616	4.26652	4.26652	2.41215	2.75104	2.64487	2.81665	2.70874	3.22627	2.24457	2.65666	3.21696	2.65804	3.03448	2.27786	1.02415	1.14543	0.848652	0.943197	1.2163	0.943689	1.14731	0.808713	hira-stimul	19114
RPL11	15.0802	13.8578	22.1798	26.8693	17.8167	18.3417	19.655	19.655	13.0785	12.412	15.0802	13.8578	11.9771	15.208	8.99743	9.09748	14.8199	12.2451	16.4528	10.2771	0.794226	1.09743	0.596639	0.656488	0.982737	0.883623	1.09102	0.741614	hira-stimul	4647
RPL22	7.07101	6.7628	9.07967	10.8325	7.23779	8.98008	10.9031	10.9031	5.97068	6.78253	7.07101	6.7628	4.90302	6.13119	3.65508	4.45412	8.22094	6.79263	7.51112	5.61593	0.693398	0.906606	0.516911	0.658621	1.16263	1.00441	1.06224	0.830416	hira-stimul	14600
RPL5	17.7238	18.9233	31.9252	35.9524	26.897	31.4156	27.5725	27.5725	15.0765	17.7216	17.7238	18.9233	17.2396	20.3491	13.583	15.5821	20.7897	17.1777	18.9662	14.6735	0.972681	1.07534	0.76637	0.823437	1.17298	0.907752	1.0701	0.775419	hira-stimul	9888
RPRD2	2.12185	1.94983	1.1751	1.04761	1.22429	1.34569	1.85785	1.85785	2.06426	2.13939	2.12185	1.94983	0.634554	0.592947	0.618266	0.667462	1.40082	1.15744	2.59684	1.77141	0.299057	0.304102	0.291381	0.342318	0.660188	0.593611	1.22386	0.908497	hira-stimul	112052
RPS10P7	0.728854	0.362942	0.805323	0.348031	0.480452	1.07153	0.78148	0.78148	0.756642	0.242305	0.728854	0.362942	0.434874	0.196986	0.242628	0.531479	0.589236	0.486862	0.951856	0.200629	0.596655	0.542747	0.33289	1.46436	0.808442	1.34143	1.30596	0.552784	hira-stimul	689
RPS15AP10	3.29812	2.56797	1.55642	1.49981	1.73777	2.54359	2.83009	2.83009	3.7402	4.29963	3.29812	2.56797	0.840467	0.848892	0.877574	1.26162	2.13389	1.76315	4.70517	3.56009	0.254832	0.330569	0.266083	0.491291	0.647001	0.686591	1.42662	1.38635	hira-indep	906
RPS27	26.5257	28.0771	51.0156	65.0065	34.5345	44.4212	37.318	37.318	24.9158	26.9789	26.5257	28.0771	27.5484	36.7937	17.4399	22.0329	28.1378	23.2491	31.3441	22.3385	1.03856	1.31045	0.657473	0.784729	1.06077	0.828045	1.18165	0.795614	hira-stimul	1393
RPS6KA1	0.34617	0.30968	0.340619	0.360591	0.150873	0.171417	0.32298	0.32298	0.267954	0.321197	0.34617	0.30968	0.183934	0.204095	0.0761909	0.0850228	0.243527	0.201217	0.337086	0.265951	0.531341	0.65905	0.220097	0.274551	0.703489	0.649756	0.973759	0.858793	hira-stimul	45272
RPS6KC1	1.076	1.07994	0.537898	0.468312	0.668335	0.605949	0.713082	0.713082	1.22545	1.31045	1.076	1.07994	0.290465	0.265065	0.337509	0.300551	0.537664	0.44425	1.54162	1.08505	0.269949	0.245444	0.31367	0.278303	0.499688	0.411366	1.43273	1.00473	hira-stimul	222221
RPS8	13.0355	14.9686	26.1173	28.7678	17.2614	18.83	19.3179	19.3179	10.0168	10.9638	13.0355	14.9686	14.1033	16.2826	8.71701	9.33968	14.5657	12.0351	12.6011	9.07803	1.08192	1.08778	0.668713	0.623951	1.11739	0.80402	0.966678	0.606471	hira-stimul	3167
RRAGC	0.508139	0.467459	0.981921	0.735368	0.454422	0.525655	0.586605	0.586605	0.671614	0.829567	0.508139	0.467459	0.530237	0.416218	0.229483	0.260725	0.4423	0.365455	0.84489	0.686881	1.04349	0.890385	0.451615	0.557749	0.870431	0.78179	1.66272	1.46939	hira-stimul	20326
RRNAD1	0.910493	0.948428	1.96754	1.84529	1.18018	1.36323	0.665915	0.665915	0.834546	0.871776	0.910493	0.948428	1.06247	1.04443	0.595991	0.676162	0.5021	0.414865	1.04986	0.721831	1.16692	1.10123	0.65458	0.712929	0.551459	0.437424	1.15307	0.761081	hira-stimul	8490
RRP15	2.46435	2.72118	3.43982	3.65768	4.60218	5.14836	4.90086	4.90086	2.36755	2.66846	2.46435	2.72118	1.8575	2.07025	2.3241	2.55359	3.69525	3.05324	2.97838	2.20948	0.75375	0.76079	0.943089	0.938411	1.49948	1.12203	1.20859	0.811958	hira-stimul	52697
RSBN1	0.752036	0.982184	1.18291	1.20172	1.2504	1.53653	1.03583	1.03583	0.8419	1.19179	0.752036	0.982184	0.638771	0.680174	0.631452	0.762119	0.781016	0.645322	1.05911	0.986802	0.849389	0.692511	0.839657	0.775943	1.03854	0.657028	1.40832	1.0047	hira-stimul	50617
RSC1A1	2.07763	2.02628	0.97868	0.603297	2.68322	1.81146	2.67429	2.67429	3.69109	4.04577	2.07763	2.02628	0.528487	0.341466	1.35503	0.898484	2.01641	1.66608	4.64339	3.3499	0.25437	0.168519	0.652198	0.443416	0.970536	0.822237	2.23495	1.65323	hira-stimul	665
RSG1	0.0711487	0.0456494	0.0792044	0.0583652	0.038321	0.00956094	0.0491457	0.0491457	0.0374901	0.0304762	0.0711487	0.0456494	0.0427704	0.0330347	0.0193521	0.00474223	0.0370559	0.0306178	0.0471625	0.0252343	0.601141	0.723661	0.271995	0.103884	0.520823	0.670716	0.662873	0.552785	hira-stimul	5478
RTCD1	1.85564	1.885	2.25147	1.75192	1.60626	1.50698	1.67013	1.67013	2.20839	2.06118	1.85564	1.885	1.21579	0.991587	0.811161	0.747462	1.25928	1.04049	2.77815	1.70666	0.655188	0.526041	0.437133	0.396532	0.678622	0.551985	1.49714	0.905388	hira-stimul	26612
RUNX3	0.0366943	0.0412324	0.0645854	0.0658974	0.0448689	0.0447785	0.053433	0.053433	0.0529105	0.0535255	0.0366943	0.0412324	0.0348761	0.0372979	0.0226588	0.0222101	0.0402885	0.0332888	0.0665614	0.0443191	0.950451	0.904578	0.617502	0.538657	1.09795	0.807345	1.81394	1.07486	hira-stimul	65500
RUSC1	0.366855	0.253232	0.618072	0.529241	0.367926	0.44731	0.570159	0.570159	0.27996	0.3197	0.366855	0.253232	0.333759	0.29955	0.185803	0.221866	0.4299	0.355209	0.35219	0.264712	0.909784	1.18291	0.506474	0.876136	1.17185	1.4027	0.960024	1.04533	hira-indep	10270
RWDD3	1.65863	1.4382	1.07469	1.52216	1.03284	1.11868	0.901892	0.901892	1.57146	1.30207	1.65863	1.4382	0.580333	0.861543	0.521584	0.554865	0.680027	0.561879	1.9769	1.07811	0.349887	0.599042	0.314467	0.385805	0.409993	0.390682	1.19189	0.749627	hira-stimul	13071
RYR2	0.139094	0.244693	0.0679664	0.11491	0.0961295	0.116317	0.0881713	0.0881713	0.179664	0.233646	0.139094	0.244693	0.0367019	0.0650391	0.0485454	0.0576932	0.0664812	0.0549307	0.226017	0.193459	0.263864	0.265799	0.349011	0.235778	0.477959	0.224488	1.62492	0.790619	hira-stimul	791587
S100A10	10.5347	10.0026	11.4029	13.8661	5.30874	4.92748	4.66821	4.66821	7.8851	6.55891	10.5347	10.0026	6.15757	7.84821	2.68091	2.44403	3.51983	2.90829	9.91946	5.43078	0.584503	0.784617	0.254484	0.244339	0.334118	0.290754	0.941598	0.542937	hira-stimul	11329
S100A11	4.798	5.91642	9.71885	14.5393	5.93158	8.0272	5.7796	5.7796	3.83087	4.37381	4.798	5.91642	5.24818	8.22924	2.99545	3.98149	4.35782	3.60069	4.81923	3.62151	1.09383	1.39092	0.624312	0.672956	0.908257	0.608593	1.00443	0.612113	hira-stimul	4530
S100A13	0.69767	0.632497	1.56042	1.2761	1.29295	1.74504	1.14283	1.14283	0.765457	0.959406	0.69767	0.632497	0.842627	0.722273	0.65294	0.86554	0.861694	0.711983	0.962945	0.794388	1.20777	1.14194	0.935886	1.36845	1.2351	1.12567	1.38023	1.25596	hira-indep	15293
S100A16	0.116224	0.195238	0.211718	0.312027	0.102435	0.17038	0.142317	0.142317	0.133618	0.271549	0.116224	0.195238	0.114328	0.176607	0.0517297	0.0845085	0.107307	0.0886635	0.168091	0.224843	0.983684	0.904574	0.445086	0.432849	0.923278	0.45413	1.44627	1.15163	hira-stimul	6148
S100A2	0.0825397	0.148282	0.18377	0.270838	0.150895	0.166375	0.171042	0.171042	0.253845	0.271058	0.0825397	0.148282	0.0992358	0.153294	0.076202	0.082522	0.128966	0.106559	0.319337	0.224436	1.20228	1.0338	0.923216	0.556521	1.56247	0.718625	3.86889	1.51358	hira-stimul	4722
S100A4	5.52151	5.91979	6.34466	9.81223	4.50745	6.02299	4.57687	4.57687	5.72289	3.4194	5.52151	5.91979	3.42612	5.55372	2.27626	2.9874	3.45096	2.85139	7.1994	2.83126	0.620504	0.938162	0.412254	0.504647	0.625003	0.481671	1.30388	0.478271	hira-stimul	2188
S100A5	0.12657	0.151589	0.0234835	0.155744	0.0454475	0.045356	0.0145713	0.0145713	0.0889245	0.0481918	0.12657	0.151589	0.0126811	0.0881511	0.022951	0.0224966	0.0109868	0.00907792	0.111867	0.0399028	0.10019	0.581514	0.18133	0.148405	0.0868038	0.0598851	0.883835	0.26323	hira-stimul	4619
S100A6	3.78033	3.77689	4.22656	7.2045	3.63622	4.2104	5.44531	5.44531	2.75162	3.4908	3.78033	3.77689	2.28234	4.07775	1.83629	2.08836	4.10576	3.39243	3.46154	2.89038	0.603742	1.07966	0.485749	0.552931	1.08609	0.898207	0.915671	0.765281	hira-stimul	1642
S100PBP	1.50866	1.29953	1.71146	1.10303	1.59324	1.30222	1.45685	1.45685	1.78514	1.33725	1.50866	1.29953	0.924188	0.624315	0.804586	0.645901	1.09846	0.907618	2.24571	1.10724	0.612589	0.480416	0.533312	0.497027	0.728106	0.69842	1.48854	0.852033	hira-stimul	41301
S1PR1	0.0136125	0.0209612	0	0.0335	0	0.0548772	0.0141042	0.0141042	0.0860733	0.0116617	0.0136125	0.0209612	0	0.018961	0	0.0272191	0.0106346	0.00878692	0.10828	0.00965589	0	0.904576	0	1.29855	0.781235	0.419199	7.95447	0.460655	hira-stimul	4772
SAMD11	0.0551637	0.0796349	0.0863571	0.127272	0.0055709	0.0194588	0.0107168	0.0107168	0.0109002	0.0236291	0.0551637	0.0796349	0.0466328	0.072036	0.0028133	0.00965156	0.00808047	0.00667657	0.0137125	0.0195649	0.845354	0.904578	0.0509992	0.121198	0.146482	0.0838397	0.248577	0.245682	hira-indep	18841
SAMD13	0.0532723	0.0496004	0.0579248	0.0670754	0.0400363	0.0619312	0.0449273	0.0449273	0.0528771	0.0254723	0.0532723	0.0496004	0.0312794	0.0379647	0.0202183	0.0307179	0.0338752	0.0279897	0.0665194	0.0210911	0.587161	0.765411	0.379528	0.619307	0.635887	0.564304	1.24867	0.42522	hira-stimul	52433
SARS	1.69818	1.79752	3.1706	2.55029	3.552	2.53357	2.3592	2.3592	2.3547	3.06991	1.69818	1.79752	1.71212	1.44346	1.79376	1.25665	1.77884	1.46978	2.96221	2.54189	1.00821	0.803031	1.05628	0.699102	1.0475	0.817672	1.74435	1.41411	hira-stimul	24290
SASS6	1.97969	1.95024	1.88138	1.64023	1.82897	1.7881	2.00596	2.00596	2.51882	2.52735	1.97969	1.95024	1.01595	0.92837	0.92363	0.886898	1.51249	1.24971	3.16868	2.09265	0.513184	0.476029	0.466553	0.454763	0.764005	0.6408	1.60059	1.07302	hira-stimul	49410
SCAMP3	0.754944	0.63199	1.03989	0.904239	0.655291	0.752065	1.19756	1.19756	0.65711	0.842516	0.754944	0.63199	0.561541	0.511799	0.330922	0.373024	0.90296	0.74608	0.826644	0.697603	0.743818	0.809822	0.43834	0.590238	1.19606	1.18052	1.09497	1.10382	hira-indep	6407
SCARNA1	4.44747	0.979178	4.49865	3.56504	4.30448	1.95374	2.1832	2.1832	0.820818	0.612454	4.44747	0.979178	2.42927	2.01781	2.17376	0.969055	1.64613	1.36013	1.03259	0.507112	0.546214	2.06072	0.488764	0.989662	0.370128	1.38906	0.232174	0.517896	hira-inhib	166
SCARNA2	24.4458	18.6955	41.8534	61.8513	43.3446	40.8854	39.7296	39.7296	22.982	27.2922	24.4458	18.6955	22.6008	35.0078	21.889	20.2792	29.9561	24.7515	28.9114	22.5979	0.924528	1.87253	0.89541	1.08471	1.22541	1.32393	1.18267	1.20874	hira-indep	420
SCARNA3	1.92586	3.14587	1.62242	1.7613	0.392484	0.111912	0.296616	0.296616	2.86608	3.4558	1.92586	3.14587	0.876107	0.996896	0.198204	0.0555084	0.223648	0.184792	3.60553	2.8614	0.454917	0.31689	0.102917	0.0176448	0.116129	0.0587411	1.87217	0.909574	hira-stimul	144
SCARNA4	7.62112	7.17246	15.9439	14.3347	9.15359	13.7027	11.7292	11.7292	5.37307	5.18499	7.62112	7.17246	8.60971	8.11344	4.62256	6.79654	8.84382	7.30729	6.75932	4.29317	1.12972	1.13119	0.606546	0.947588	1.16044	1.0188	0.88692	0.598563	hira-stimul	129
SCCPDH	3.3229	3.38836	3.14976	3.55069	3.07182	2.68841	2.05759	2.05759	3.03349	2.13371	3.3229	3.38836	1.70087	2.00969	1.55127	1.33345	1.55142	1.28188	3.81613	1.76671	0.511863	0.593116	0.466842	0.393539	0.466888	0.378318	1.14843	0.521406	hira-stimul	44063
SCMH1	0.969794	0.906315	0.410274	0.387479	0.409209	0.364768	0.65067	0.65067	0.900023	0.814761	0.969794	0.906315	0.221548	0.219313	0.206651	0.180925	0.490605	0.405367	1.13223	0.674622	0.228448	0.241983	0.213087	0.199627	0.505886	0.44727	1.16749	0.744357	hira-stimul	214945
SCNM1	1.33685	1.33833	2.57819	1.49543	1.03096	0.906392	1.07033	1.07033	1.10466	0.976078	1.33685	1.33833	1.39222	0.846413	0.520635	0.44957	0.807029	0.666816	1.38966	0.808193	1.04142	0.63244	0.389449	0.335919	0.603679	0.498245	1.03951	0.603881	hira-stimul	4276
SCNN1D	0.0112056	0.0129412	0.00935574	0.0137884	0.00905307	0.00903482	0.00580516	0.00580516	0.035427	0.0143996	0.0112056	0.0129412	0.0050521	0.00780423	0.0045718	0.00448127	0.00437709	0.00361661	0.0445672	0.0119229	0.450855	0.603053	0.407992	0.346279	0.390616	0.279465	3.97722	0.921311	hira-stimul	11594
SCP2	0.325857	0.330101	0.220622	0.21591	0.165388	0.210933	0.218598	0.218598	0.382215	0.362363	0.325857	0.330101	0.119136	0.122205	0.0835209	0.104623	0.164823	0.136187	0.480826	0.300037	0.365608	0.370205	0.256312	0.316942	0.505814	0.41256	1.47558	0.908924	hira-stimul	124389
SCYL3	1.1084	1.07363	1.37178	1.24679	0.958943	0.959352	0.780647	0.780647	1.10604	0.93662	1.1084	1.07363	0.740761	0.705683	0.484266	0.475839	0.588608	0.486343	1.3914	0.775521	0.668316	0.657287	0.436906	0.443205	0.531043	0.452989	1.25532	0.722336	hira-stimul	41273
SDC3	0.104483	0.0689523	0.182778	0.128566	0.190212	0.121684	0.194175	0.194175	0.0996234	0.088089	0.104483	0.0689523	0.0987001	0.0727684	0.0960571	0.0603553	0.146408	0.120971	0.125326	0.0729377	0.944652	1.05534	0.919356	0.875319	1.40126	1.75442	1.19949	1.0578	hira-stimul	39168
SDCCAG8	0.316286	0.335535	0.262722	0.232907	0.300249	0.312712	0.244934	0.244934	0.315558	0.194114	0.316286	0.335535	0.14187	0.131825	0.151626	0.155105	0.18468	0.152594	0.396972	0.160726	0.448549	0.392881	0.479394	0.462262	0.583903	0.454778	1.2551	0.479015	hira-stimul	244087
SDF4	0.287087	0.345891	0.679728	0.458707	0.518468	0.60459	0.612073	0.612073	0.291258	0.414802	0.287087	0.345891	0.367053	0.259628	0.261826	0.299877	0.461503	0.381321	0.366403	0.343456	1.27854	0.750607	0.91201	0.866969	1.60754	1.10243	1.27628	0.99296	hira-stimul	15160
SDHB	1.07216	0.956775	1.16296	1.03958	1.03655	1.05958	0.936241	0.936241	1.01118	0.992366	1.07216	0.956775	0.627998	0.588402	0.523458	0.525552	0.705926	0.583278	1.27206	0.821679	0.585732	0.614985	0.488227	0.549295	0.658415	0.609629	1.18645	0.858801	hira-stimul	35441
SDHC	1.44052	1.38304	1.54404	1.44326	1.60244	1.51215	1.47263	1.47263	1.71244	1.80193	1.44052	1.38304	0.833782	0.816885	0.809232	0.750026	1.11036	0.917448	2.15425	1.492	0.578806	0.590645	0.561764	0.542303	0.770807	0.663356	1.49547	1.07878	hira-stimul	50370
SEC16B	0.00159178	0.00122555	0	0.00195866	0	0.00256683	0.00494781	0.00494781	0.00503249	0.00545463	0.00159178	0.00122555	0	0.0011086	0	0.00127315	0.00373065	0.00308249	0.00633087	0.00451643	0	0.904575	0	1.03884	2.3437	2.51519	3.97723	3.68523	hira-indep	40809
SEC22B	6.83385	7.34857	12.5438	13.0053	10.1286	9.50896	7.45984	7.45984	6.49051	4.97194	6.83385	7.34857	6.77365	7.361	5.11494	4.71644	5.62472	4.64748	8.16506	4.11677	0.991191	1.00169	0.748472	0.641818	0.823067	0.632433	1.1948	0.560213	hira-stimul	20516
SELENBP1	0.51905	0.489099	0.776174	0.623103	0.237837	0.418499	0.441476	0.441476	0.355144	0.338476	0.51905	0.489099	0.419134	0.352676	0.120108	0.207576	0.332873	0.27504	0.446771	0.280258	0.807502	0.721073	0.231399	0.424404	0.641312	0.562339	0.860748	0.573009	hira-stimul	8385
SELRC1	2.20369	1.93831	3.60885	3.56283	2.59457	2.87705	3.32714	3.32714	1.74268	1.99922	2.20369	1.93831	1.94878	2.01656	1.31026	1.42702	2.50866	2.07281	2.19229	1.65535	0.884325	1.04037	0.594574	0.736217	1.13839	1.06939	0.994828	0.854019	hira-stimul	12025
SEMA6C	0.104087	0.0701216	0.0941457	0.0426925	0.0630693	0.0939424	0.0269615	0.0269615	0.0891248	0.0780237	0.104087	0.0701216	0.0508387	0.024164	0.03185	0.0465954	0.020329	0.016797	0.112119	0.0646036	0.488425	0.344601	0.305994	0.664495	0.195307	0.239541	1.07717	0.921308	hira-stimul	14978
SEP15	2.72432	2.93172	3.12586	2.94315	4.07487	4.27117	3.70578	3.70578	2.91767	3.10151	2.72432	2.93172	1.68796	1.66582	2.05781	2.1185	2.79416	2.3087	3.67043	2.56805	0.619591	0.568207	0.755348	0.722613	1.02564	0.78749	1.34728	0.875953	hira-stimul	51980
SEPN1	0.273556	0.21616	0.330574	0.32332	0.250088	0.214758	0.246142	0.246142	0.221906	0.228185	0.273556	0.21616	0.17851	0.182999	0.126294	0.10652	0.185591	0.153346	0.279158	0.188937	0.652554	0.846591	0.461677	0.492783	0.678439	0.709412	1.02048	0.874062	hira-stimul	18047
SERBP1	10.8585	10.3621	14.9391	14.1539	14.0603	15.126	14.8064	14.8064	9.01437	9.6053	10.8585	10.3621	8.06711	8.01111	7.10045	7.5025	11.164	9.22439	11.3401	7.95319	0.742931	0.773116	0.653907	0.724032	1.02814	0.890204	1.04435	0.767527	hira-stimul	22631
SERINC2	0.178458	0.211077	0.168432	0.203678	0.0877603	0.141801	0.139348	0.139348	0.294368	0.440924	0.178458	0.211077	0.0909533	0.115282	0.044319	0.0703333	0.105068	0.0868138	0.370315	0.365085	0.509662	0.54616	0.248344	0.333212	0.588757	0.41129	2.07508	1.72963	hira-stimul	25116
SERPINC1	0.0191407	0.0221054	0	0.00588811	0.00773196	0.0192909	0.019832	0.019832	0	0.0122982	0.0191407	0.0221054	0	0.00333267	0.00390464	0.00956829	0.0149533	0.0123553	0	0.0101829	0	0.150763	0.203997	0.432848	0.781232	0.558928	0	0.460653	hira-inhib	13575
SERTAD4	0.158498	0.0781002	0.0952795	0.117018	0.0614648	0.0562291	0.131378	0.131378	0.140308	0.032588	0.158498	0.0781002	0.0514509	0.0662322	0.0310397	0.0278896	0.099059	0.0818485	0.176507	0.0269829	0.324616	0.848041	0.195837	0.357101	0.624986	1.04799	1.11363	0.34549	hira-stimul	10246
SESN2	0.411631	0.523143	1.04986	0.974853	1.10246	1.15479	0.993215	0.993215	0.70418	1.21492	0.411631	0.523143	0.566924	0.551767	0.556742	0.572776	0.748884	0.618773	0.885858	1.00595	1.37726	1.05472	1.35253	1.09487	1.81931	1.1828	2.15207	1.9229	hira-stimul	23040
SETDB1	1.35817	1.29311	1.24269	1.18005	1.06311	1.03776	1.12744	1.12744	1.34656	1.27599	1.35817	1.29311	0.671053	0.667908	0.536871	0.514729	0.85009	0.702395	1.69397	1.05652	0.494086	0.516513	0.39529	0.398055	0.625908	0.543183	1.24725	0.817038	hira-stimul	38406
SF3A3	1.97752	1.68115	2.05409	1.80575	2.05415	1.89343	2.90475	2.90475	1.80808	1.90642	1.97752	1.68115	1.10921	1.02205	1.03735	0.939141	2.19018	1.80966	2.27456	1.57852	0.560909	0.60795	0.524569	0.55863	1.10754	1.07644	1.15021	0.93895	hira-stimul	33110
SF3B4	4.48939	4.81385	11.3321	10.9795	10.0155	10.6265	10.1766	10.1766	4.43112	4.43857	4.48939	4.81385	6.11933	6.2144	5.05783	5.27074	7.67316	6.34002	5.57435	3.67514	1.36307	1.29094	1.12662	1.09491	1.70918	1.31704	1.24167	0.76345	hira-stimul	4936
SFN	1.03736	0.532462	0.907356	1.70195	1.43673	1.35418	1.79139	1.79139	1.01514	0.507828	1.03736	0.532462	0.489972	0.963304	0.725549	0.671673	1.35071	1.11604	1.27705	0.420482	0.472326	1.80915	0.699418	1.26145	1.30206	2.09599	1.23105	0.789693	hira-stimul	1315
SFPQ	14.7594	15.5205	24.5509	25.9866	24.3914	26.5776	21.7381	21.7381	14.1158	15.1713	14.7594	15.5205	13.2575	14.7084	12.3177	13.1825	16.3905	13.5428	17.7577	12.5618	0.89824	0.947677	0.834564	0.84936	1.11051	0.872577	1.20314	0.809371	hira-stimul	9543
SFT2D2	1.75255	2.06283	2.99128	2.69697	2.38491	2.57528	2.35091	2.35091	1.74691	2.13935	1.75255	2.06283	1.61529	1.52649	1.20438	1.27734	1.77259	1.46462	2.19761	1.77138	0.921681	0.739996	0.687216	0.619217	1.01143	0.710004	1.25395	0.858714	hira-stimul	16834
SGIP1	0.016327	0.00830134	0.0118313	0.0109928	0.0179195	0.00968681	0.00861796	0.00861796	0.0233746	0.0121398	0.016327	0.00830134	0.0063889	0.00622192	0.00904935	0.00480466	0.00649794	0.00536899	0.0294052	0.0100518	0.391309	0.749508	0.554257	0.578781	0.397987	0.646762	1.80102	1.21086	hira-stimul	210944
SH2D2A	0.275612	0.320659	0.572726	0.617115	0.435442	0.809868	0.780549	0.780549	0.300137	0.487969	0.275612	0.320659	0.309272	0.349287	0.219898	0.401695	0.588534	0.486282	0.377572	0.404038	1.12213	1.08928	0.797854	1.25272	2.13537	1.51651	1.36994	1.26002	hira-indep	10606
SH2D5	0.0352244	0.0232458	0.0504161	0.0433432	0.0894395	0.0730302	0.0782071	0.0782071	0.0636366	0.0775964	0.0352244	0.0232458	0.0272247	0.0245323	0.0451669	0.036223	0.0589682	0.048723	0.0800548	0.0642498	0.772893	1.05534	1.28226	1.55826	1.67407	2.09599	2.27271	2.76393	hira-inhib	12909
SH3BGRL3	0.360681	0.416547	0.421595	0.488196	0.466235	0.494376	0.523192	0.523192	0.741205	0.556185	0.360681	0.416547	0.227661	0.276319	0.235449	0.24521	0.394487	0.325949	0.932436	0.460521	0.631198	0.663356	0.652789	0.588674	1.09373	0.782501	2.58521	1.10557	hira-stimul	1801
SH3BP5L	0.879858	0.903234	1.34329	1.41568	0.954562	1.13844	0.989778	0.989778	0.801402	0.947592	0.879858	0.903234	0.725377	0.801275	0.482054	0.564666	0.746293	0.616632	1.00816	0.784606	0.824425	0.887118	0.547877	0.625161	0.848197	0.682693	1.14583	0.868663	hira-stimul	15504
SH3D21	0.537856	0.446394	0.333085	0.374134	0.442164	0.360588	0.546637	0.546637	0.617966	0.619425	0.537856	0.446394	0.179866	0.21176	0.223293	0.178852	0.412164	0.340555	0.777401	0.512884	0.334413	0.474379	0.415154	0.400659	0.76631	0.762902	1.44537	1.14895	hira-stimul	14955
SH3GLB1	1.07827	1.23268	1.37033	1.37265	1.20327	1.30171	1.17743	1.17743	1.19285	1.26699	1.07827	1.23268	0.739978	0.77692	0.607651	0.645648	0.887782	0.733539	1.50061	1.04907	0.686264	0.630269	0.563543	0.523776	0.823339	0.595076	1.39168	0.851046	hira-stimul	43615
SHC1	2.45095	2.25421	4.66766	4.27322	2.88544	2.96558	2.79598	2.79598	1.82855	2.29704	2.45095	2.25421	2.52054	2.41864	1.45715	1.47093	2.10817	1.7419	2.30032	1.90195	1.02839	1.07294	0.594523	0.652525	0.860144	0.77273	0.938541	0.843732	hira-stimul	12186
SHE	0.00575544	0.00664688	0.00480532	0.00708201	0	0.00464049	0	0	0.00454904	0.0221878	0.00575544	0.00664688	0.00259487	0.00400842	0	0.00230168	0	0	0.00572269	0.0183715	0.450856	0.603053	0	0.34628	0	0	0.99431	2.76393	hira-inhib	22573
SIKE1	1.95966	2.33908	4.52121	4.44457	4.24379	4.55311	3.12375	3.12375	2.27294	2.25002	1.95966	2.33908	2.44145	2.51563	2.14311	2.25834	2.35531	1.9461	2.85936	1.86302	1.24586	1.07548	1.09362	0.965483	1.2019	0.831992	1.45911	0.796474	hira-stimul	11204
SIPA1L2	0.636698	0.783572	0.136589	0.234889	0.170176	0.18315	0.35326	0.35326	0.657008	0.84413	0.636698	0.783572	0.0737581	0.132947	0.0859389	0.0908424	0.266358	0.220081	0.826516	0.69894	0.115845	0.169668	0.134976	0.115934	0.418343	0.280869	1.29813	0.891992	hira-stimul	117532
SKI	0.504393	0.479158	0.570833	0.398091	0.58198	0.639916	0.726543	0.726543	0.463551	0.502422	0.504393	0.479158	0.30825	0.22532	0.2939	0.317398	0.547813	0.452636	0.583147	0.416005	0.61113	0.470241	0.58268	0.662409	1.08608	0.944649	1.15614	0.868201	hira-stimul	81519
SKINTL	0.00563361	0.00619637	0.00403166	0.0019806	0.0130041	0.00778673	0.00416935	0.00416935	0.00763328	0.00275786	0.00563361	0.00619637	0.0021771	0.00112102	0.00656707	0.00386222	0.00314369	0.00259751	0.00960267	0.00228351	0.386448	0.180916	1.16569	0.623303	0.558024	0.419198	1.70453	0.368524	hira-stimul	80714
SLAMF6	0.00339805	0.00392436	0.0141854	0	0	0.00273977	0.00704155	0.00704155	0.00805734	0.0043666	0.00339805	0.00392436	0.00766012	0	0	0.00135893	0.00530933	0.00438689	0.0101361	0.00361554	2.25427	0	0	0.34628	1.56246	1.11786	2.98293	0.921308	hira-stimul	38233
SLAMF7	0.0543938	0.0483221	0.0209604	0.0205941	0.0608471	0.0303622	0.0303468	0.0303468	0.0264568	0.0286761	0.0543938	0.0483221	0.0113186	0.0116563	0.0307278	0.0150597	0.0228815	0.0189061	0.0332827	0.0237438	0.208087	0.24122	0.564913	0.311651	0.420664	0.391251	0.611883	0.491365	hira-stimul	15525
SLC16A1	6.10872	5.4437	7.33641	6.7641	7.73732	8.21338	8.92502	8.92502	5.57133	5.70414	6.10872	5.4437	3.96166	3.82848	3.90735	4.07384	6.72947	5.56029	7.00873	4.72303	0.648526	0.703286	0.639634	0.748358	1.10162	1.02142	1.14733	0.867614	hira-stimul	44506
SLC16A4	0.0759293	0.0956617	0.107579	0.104755	0.107816	0.0853372	0.0739038	0.0739038	0.072744	0.0768748	0.0759293	0.0956617	0.0580927	0.0592913	0.0544471	0.0423273	0.0557235	0.0460421	0.091512	0.0636523	0.765089	0.619802	0.717076	0.442468	0.733886	0.481301	1.20523	0.66539	hira-stimul	28232
SLC19A2	4.2285	3.94938	8.20638	7.46771	8.59018	7.52383	7.02339	7.02339	4.43139	4.35408	4.2285	3.94938	4.43145	4.22672	4.33804	3.73182	5.29564	4.37557	5.57469	3.60518	1.04799	1.07022	1.02591	0.944913	1.25237	1.10791	1.31836	0.912847	hira-stimul	22060
SLC1A7	0.005859	0.0018044	0.00195671	0.00144189	0.00189341	0.00188959	0	0	0.00740944	0.00100387	0.005859	0.0018044	0.00105662	0.00081611	0.000956172	0.000937237	0	0	0.00932108	0.000831204	0.180342	0.452289	0.163197	0.519417	0	0	1.5909	0.460654	hira-stimul	55435
SLC22A15	0.882483	0.938963	0.687526	0.786862	0.571045	0.624196	0.704293	0.704293	1.23033	1.48705	0.882483	0.938963	0.371264	0.445364	0.288378	0.309601	0.531037	0.438775	1.54776	1.23128	0.420704	0.474315	0.32678	0.329727	0.601753	0.467297	1.75386	1.31132	hira-stimul	93557
SLC25A24	3.2769	3.31769	2.99442	3.04666	4.37765	4.25934	3.90466	3.90466	4.21171	3.95321	3.2769	3.31769	1.61699	1.72441	2.21071	2.11263	2.94411	2.4326	5.29833	3.27326	0.49345	0.519762	0.674636	0.636778	0.898445	0.733222	1.61687	0.986608	hira-stimul	65528
SLC25A33	1.33881	1.1473	1.83105	1.66123	1.60942	1.81662	1.92134	1.92134	1.20698	1.50355	1.33881	1.1473	0.988767	0.940256	0.812757	0.901044	1.44869	1.19699	1.51838	1.24494	0.738542	0.819538	0.607074	0.78536	1.08207	1.04331	1.13413	1.0851	hira-indep	43304
SLC25A34	0.268741	0.226617	0.341908	0.220456	0.516948	0.340498	0.251929	0.251929	0.262985	0.296008	0.268741	0.226617	0.18463	0.124778	0.261059	0.168887	0.189954	0.156952	0.330835	0.245095	0.68702	0.550612	0.971414	0.745253	0.706831	0.692586	1.23106	1.08154	hira-stimul	5076
SLC25A44	1.29445	1.54286	2.12822	2.03321	1.70316	2.11632	2.16284	2.16284	1.38852	1.71474	1.29445	1.54286	1.14924	1.1508	0.860096	1.04969	1.63078	1.34745	1.74676	1.4198	0.88782	0.745885	0.664449	0.680356	1.25983	0.873345	1.34942	0.920242	hira-stimul	18858
SLC27A3	0.173544	0.205563	0.178332	0.262823	0.0647111	0.0968708	0.0968218	0.0968218	0.232129	0.234666	0.173544	0.205563	0.0962993	0.148758	0.0326791	0.0480479	0.0730036	0.06032	0.292018	0.194303	0.554898	0.72366	0.188304	0.233738	0.420664	0.293438	1.68268	0.945226	hira-stimul	4866
SLC2A1	1.82565	1.55563	2.38724	2.30316	1.30417	1.37279	1.86969	1.86969	1.64044	1.49522	1.82565	1.55563	1.28911	1.30359	0.658606	0.680904	1.40975	1.16482	2.06367	1.23804	0.70611	0.837981	0.360751	0.437703	0.772189	0.748775	1.13038	0.795846	hira-stimul	33802
SLC2A5	0.00987726	0.0091257	0.00659736	0	0.00638393	0.00159276	0	0	0.012491	0.0118464	0.00987726	0.0091257	0.00356257	0	0.00322388	0.000790009	0	0	0.0157137	0.00980882	0.360684	0	0.326395	0.0865697	0	0	1.59089	1.07486	hira-stimul	32883
SLC30A1	5.09524	5.1488	11.4983	11.6701	7.43349	8.51454	6.40028	6.40028	3.29633	3.61514	5.09524	5.1488	6.20908	6.60528	3.75391	4.22321	4.82581	3.98737	4.14678	2.99334	1.2186	1.28288	0.736749	0.820232	0.947121	0.774428	0.813854	0.581366	hira-stimul	3719
SLC30A7	2.11219	2.30157	2.49267	2.51993	3.90662	3.54238	3.52386	3.52386	2.44478	2.78177	2.11219	2.30157	1.34604	1.42628	1.97284	1.75702	2.65699	2.19536	3.07553	2.30331	0.637273	0.619699	0.934027	0.763401	1.25793	0.953855	1.45609	1.00075	hira-stimul	85680
SLC35A3	1.3267	1.43024	1.35921	1.31556	1.52533	1.52124	1.76989	1.76989	1.97047	1.73811	1.3267	1.43024	0.733973	0.744607	0.770292	0.754535	1.3345	1.10264	2.47885	1.43916	0.553232	0.520617	0.580607	0.527558	1.00588	0.770949	1.86843	1.00623	hira-stimul	53467
SLC35D1	0.724283	0.894376	0.951425	1.00302	0.989228	1.128	1.19466	1.19466	0.745908	0.984301	0.724283	0.894376	0.513769	0.567709	0.49956	0.559488	0.900774	0.744273	0.938352	0.815001	0.709349	0.634755	0.689731	0.625562	1.24368	0.83217	1.29556	0.911251	hira-stimul	55066
SLC35E2	0.263985	0.28124	0.471565	0.28706	0.262874	0.304418	0.263978	0.263978	0.218356	0.297155	0.263985	0.28124	0.254645	0.162476	0.132751	0.150991	0.199039	0.164458	0.274692	0.246044	0.96462	0.577713	0.502875	0.536877	0.75398	0.584761	1.04056	0.874855	hira-stimul	21162
SLC35E2B	0.421188	0.364659	0.439919	0.328014	0.262272	0.284226	0.308327	0.308327	0.396391	0.258855	0.421188	0.364659	0.237556	0.185656	0.132447	0.140976	0.232479	0.192088	0.49866	0.214332	0.564015	0.509122	0.314461	0.386597	0.551959	0.52676	1.18394	0.58776	hira-stimul	31305
SLC35F3	0.120778	0.150096	0.0369746	0.0491578	0.0470374	0.0469426	0.136371	0.136371	0.284178	0.384549	0.120778	0.150096	0.0199663	0.0278233	0.0237539	0.0232835	0.102824	0.0849591	0.357496	0.318407	0.165314	0.18537	0.196674	0.155124	0.851345	0.566032	2.95994	2.12135	hira-stimul	419584
SLC39A1	0.86098	0.709409	1.90431	1.84006	0.915253	1.08391	1.34594	1.34594	0.716327	0.744063	0.86098	0.709409	1.02833	1.04147	0.462203	0.537619	1.01484	0.838521	0.901139	0.616084	1.19437	1.46809	0.536833	0.757841	1.1787	1.182	1.04664	0.868447	hira-stimul	8601
SLC41A1	0.379807	0.325888	1.15081	0.908117	1.85054	1.58601	1.76819	1.76819	0.596185	0.81123	0.379807	0.325888	0.621437	0.513994	0.934523	0.786661	1.33322	1.10158	0.750001	0.671698	1.63619	1.57721	2.46052	2.4139	3.51024	3.38025	1.97469	2.06113	hira-indep	23941
SLC44A3	0.0537695	0.0694427	0.0782009	0.0885728	0.190579	0.145443	0.0341458	0.0341458	0.0822559	0.0648236	0.0537695	0.0694427	0.0422285	0.0501322	0.0962424	0.0721397	0.0257459	0.0212728	0.103478	0.0536739	0.785361	0.721922	1.78991	1.03884	0.47882	0.306336	1.92447	0.772924	hira-stimul	74902
SLC44A5	0.0015883	0.00403547	0.00106088	0.0025407	0.000769918	0.000896426	0.000822831	0.000822831	0.0010043	0.000952474	0.0015883	0.00403547	0.000572875	0.00143804	0.000388809	0.000444627	0.000620415	0.000512624	0.00126341	0.000788648	0.360685	0.356349	0.244795	0.11018	0.390615	0.127029	0.795448	0.195429	hira-stimul	408984
SLC45A1	0.00327446	0.00252109	0	0	0.00529092	0	0.00339273	0.00339273	0.0051762	0.0028052	0.00327446	0.00252109	0	0	0.00267191	0	0.00255812	0.00211367	0.00651166	0.00232271	0	0	0.815986	0	0.781234	0.838396	1.98862	0.92131	hira-stimul	19838
SLC45A3	0.0487549	0.0949482	0.0574678	0.0670504	0.0417065	0.0624336	0.068345	0.068345	0.0997386	0.140045	0.0487549	0.0949482	0.0310326	0.0379505	0.0210618	0.0309671	0.0515321	0.0425789	0.125471	0.115957	0.636502	0.399697	0.431993	0.326147	1.05696	0.448444	2.57351	1.22127	hira-stimul	22650
SLC50A1	0.810118	0.968425	0.818778	0.944377	0.482264	0.532858	0.596401	0.596401	1.01101	0.876657	0.810118	0.968425	0.44214	0.534517	0.243543	0.264298	0.449686	0.371558	1.27185	0.725872	0.545772	0.551945	0.300627	0.272915	0.555087	0.383672	1.56996	0.749539	hira-stimul	3047
SLC6A17	0.0276463	0.0464413	0.05246	0.0633981	0.115739	0.11044	0.0885386	0.0885386	0.0317838	0.053828	0.0276463	0.0464413	0.0283284	0.0358833	0.0584482	0.0547782	0.0667581	0.0551595	0.039984	0.0445696	1.02467	0.77266	2.11414	1.17952	2.41472	1.18773	1.44627	0.959697	hira-stimul	51692
SLC6A9	0.285982	0.363464	0.294588	0.308482	0.210043	0.304552	0.350186	0.350186	0.368129	0.547268	0.285982	0.363464	0.159078	0.174601	0.106072	0.151058	0.26404	0.218166	0.463106	0.453138	0.55625	0.48038	0.370903	0.415606	0.923276	0.600241	1.61935	1.24672	hira-stimul	34980
SLC9A1	0.200133	0.208419	0.438316	0.387185	0.816855	1.01668	0.92054	0.92054	0.307222	0.42457	0.200133	0.208419	0.236691	0.219147	0.412512	0.504273	0.694087	0.573496	0.386485	0.351544	1.18267	1.05147	2.06119	2.41952	3.46813	2.75165	1.93114	1.68672	hira-stimul	56152
SLFNL1	0.0316409	0.0487222	0.10567	0.0778676	0.0511257	0.0425189	0.0437116	0.0437116	0.0500172	0.0632483	0.0316409	0.0487222	0.0570618	0.0440731	0.0258185	0.0210894	0.0329585	0.0272323	0.0629216	0.0523696	1.80342	0.904579	0.815984	0.432849	1.04164	0.558931	1.98862	1.07486	hira-stimul	6159
SMAP2	0.297165	0.359823	0.279805	0.264176	0.266523	0.337759	0.303829	0.303829	0.378699	0.48897	0.297165	0.359823	0.151095	0.149524	0.134594	0.167528	0.229087	0.189285	0.476403	0.404867	0.508454	0.415548	0.452927	0.465586	0.770909	0.526052	1.60316	1.12518	hira-stimul	49621
SMG5	1.85225	1.91666	2.38527	2.20311	2.52049	2.5752	2.70173	2.70173	1.652	1.80497	1.85225	1.91666	1.28805	1.24696	1.27285	1.2773	2.0371	1.68318	2.07822	1.49452	0.695395	0.65059	0.68719	0.666419	1.0998	0.878183	1.122	0.77975	hira-stimul	33606
SMG7	3.4558	3.57264	2.38881	2.11494	3.45722	3.13732	4.4377	4.4377	4.00125	3.91405	3.4558	3.57264	1.28996	1.19706	1.7459	1.55611	3.34603	2.76469	5.03357	3.24083	0.373273	0.335062	0.505208	0.435563	0.968235	0.77385	1.45656	0.907126	hira-stimul	81823
SMPDL3B	0.0295756	0.0351916	0.0763244	0.0760933	0.0260665	0.0411888	0.0195006	0.0195006	0.0425023	0.0806181	0.0295756	0.0351916	0.0412152	0.0430688	0.0131636	0.0204296	0.0147035	0.0121489	0.0534679	0.0667518	1.39355	1.22384	0.445083	0.580526	0.497148	0.345221	1.80784	1.89681	hira-indep	24160
SMYD2	1.25356	1.41509	1.26293	1.38959	1.21247	1.46197	2.15579	2.15579	1.04869	1.31127	1.25356	1.41509	0.681982	0.786508	0.612297	0.725137	1.62547	1.34306	1.31925	1.08573	0.544036	0.555801	0.488447	0.512432	1.29668	0.949097	1.0524	0.767253	hira-stimul	55913
SMYD3	0.87667	0.866445	0.243262	0.234199	0.116592	0.105786	0.239473	0.239473	0.920349	0.873049	0.87667	0.866445	0.131361	0.132557	0.058879	0.0524699	0.180563	0.149192	1.1578	0.722885	0.149841	0.152989	0.0671621	0.0605576	0.205964	0.172188	1.32068	0.834311	hira-stimul	758003
SNAP47	0.429992	0.45864	0.563134	0.490968	0.426782	0.519942	0.509489	0.509489	0.475272	0.492039	0.429992	0.45864	0.304092	0.277888	0.215525	0.257891	0.384155	0.317412	0.597892	0.407408	0.707205	0.605895	0.50123	0.562296	0.8934	0.692071	1.39047	0.888296	hira-stimul	46236
SNAPIN	0.673676	0.781648	1.72738	1.55453	0.459266	0.607427	0.761464	0.761464	0.613144	0.634643	0.673676	0.781648	0.932785	0.879864	0.231929	0.301284	0.574144	0.474392	0.771335	0.525484	1.38462	1.12565	0.344274	0.385447	0.852255	0.606913	1.14496	0.672278	hira-stimul	3182
SNHG12	7.71596	9.20222	22.2253	21.2499	15.4246	14.9514	17.8513	17.8513	5.74761	8.75545	7.71596	9.20222	12.0017	12.0274	7.78942	7.41589	13.4599	11.1214	7.23049	7.24951	1.55543	1.30702	1.00952	0.805881	1.74442	1.20855	0.937083	0.7878	hira-stimul	3317
SNHG3	81.6915	88.1514	134.047	145.008	88.4924	80.5727	67.7689	67.7689	61.4538	59.5879	81.6915	88.1514	72.3854	82.0745	44.6887	39.9641	51.0978	42.22	77.3089	49.3388	0.886082	0.931063	0.547042	0.453357	0.625497	0.478949	0.946352	0.559705	hira-stimul	4673
SNIP1	2.13579	2.3342	3.96935	4.27061	3.66957	4.45095	3.41493	3.41493	2.06388	2.58779	2.13579	2.3342	2.14345	2.41717	1.85313	2.20767	2.57486	2.1275	2.59636	2.14269	1.00359	1.03554	0.867657	0.945794	1.20558	0.911448	1.21564	0.917955	hira-stimul	17762
SNORA14B	1.69337	1.68848	6.72145	1.52575	3.57346	2.283	0.153402	0.153402	1.03856	1.78364	1.69337	1.68848	3.62958	0.863574	1.8046	1.13237	0.115665	0.0955694	1.30651	1.47685	2.14341	0.511451	1.06568	0.670643	0.0683047	0.0566009	0.771543	0.874665	hira-inhib	135
SNORA16A	3.81288	3.52419	17.9019	16.5414	9.62545	12.6277	11.0887	11.0887	5.62943	4.57622	3.81288	3.52419	9.66703	9.36243	4.86085	6.26334	8.36088	6.90826	7.08182	3.78911	2.53536	2.65662	1.27485	1.77724	2.1928	1.96024	1.85734	1.07517	hira-stimul	134
SNORA16B	0.976821	1.33784	0	0.554756	0.789183	1.29498	0.788274	0.788274	0.638444	1.98748	0.976821	1.33784	0	0.313992	0.398537	0.64231	0.594359	0.491095	0.803163	1.64563	0	0.234701	0.407994	0.48011	0.608462	0.36708	0.822221	1.23007	hira-inhib	133
SNORA36B	1.0958	0.37122	0	0.0809019	0.885301	1.36061	2.81572	2.81572	0	4.24318	1.0958	0.37122	0	0.0457905	0.447077	0.674863	2.12305	1.75419	0	3.51335	0	0.123351	0.407991	1.81796	1.93745	4.72548	0	9.46434	hira-inhib	57
SNORA42	3.64507	6.51724	5.23048	4.08373	7.54672	6.00565	4.98412	4.98412	1.26736	2.83518	3.64507	6.51724	2.82446	2.31139	3.81109	2.9788	3.75803	3.10511	1.59434	2.34753	0.774871	0.354658	1.04555	0.457065	1.03099	0.476445	0.437396	0.360203	hira-stimul	134
SNORA44	13.5331	12.6491	36.0461	41.3745	19.4509	30.4146	33.1622	33.1622	10.0082	15.7365	13.5331	12.6491	19.4649	23.418	9.8227	15.0856	25.0043	20.6601	12.5903	13.0298	1.43832	1.85135	0.725828	1.19263	1.84764	1.63332	0.930335	1.0301	hira-inhib	132
SNORA55	4.59561	3.90334	9.74466	7.66323	11.4479	7.87386	8.51231	8.51231	3.17108	5.35091	4.59561	3.90334	5.26212	4.33739	5.78119	3.90543	6.41828	5.30317	3.98922	4.43055	1.14503	1.1112	1.25798	1.00054	1.39661	1.35862	0.86805	1.13507	hira-inhib	137
SNORA61	5.18901	4.40946	18.7256	19.9946	12.0488	12.4351	14.7155	14.7155	6.28872	7.2937	5.18901	4.40946	10.1118	11.3169	6.08464	6.16781	11.0955	9.16776	7.91121	6.03918	1.9487	2.56651	1.1726	1.39877	2.13827	2.07911	1.52461	1.3696	hira-stimul	130
SNORA66	20.2691	12.0767	29.3604	35.2963	19.2591	24.2335	20.3783	20.3783	12.7837	12.8422	20.2691	12.0767	15.8546	19.9777	9.72585	12.0198	15.3652	12.6957	16.0819	10.6333	0.782206	1.65424	0.479836	0.99529	0.758062	1.05125	0.793419	0.880484	hira-inhib	133
SNORA77	0.51967	1.46193	0.867763	1.42646	0.823543	0.733248	1.07688	1.07688	0	1.42976	0.51967	1.46193	0.468592	0.807376	0.415889	0.363691	0.811968	0.670896	0	1.18384	0.901711	0.552267	0.800295	0.248775	1.56247	0.458911	0	0.80978	hira-inhib	125
SNORD21	26.6935	19.732	21.4964	40.8554	20.886	26.7811	22.385	22.385	16.7124	16.9089	26.6935	19.732	11.6081	23.1242	10.5474	13.2834	16.8783	13.9459	21.0242	14.0006	0.434865	1.17191	0.395131	0.673192	0.6323	0.706763	0.787615	0.709536	hira-indep	95
SNORD38A	1.81223	2.31644	11.6638	15.2414	7.1642	2.76627	2.29697	2.29697	1.75222	0.708431	1.81223	2.31644	6.29845	8.62663	3.61792	1.37207	1.73192	1.43101	2.20429	0.586581	3.47553	3.72409	1.99639	0.592318	0.955682	0.617764	1.21634	0.253225	hira-stimul	71
SNORD38B	2.82429	4.11203	3.05337	6.17081	5.03158	3.47413	4.35193	4.35193	0.457907	2.01628	2.82429	4.11203	1.64882	3.49268	2.54095	1.72317	3.28136	2.71125	0.576047	1.66948	0.5838	0.849381	0.899677	0.419055	1.16183	0.659346	0.203962	0.405999	hira-inhib	69
SNORD44	103.582	111.474	282.836	229.386	170.049	115.779	170.002	170.002	62.5436	75.2636	103.582	111.474	152.731	129.832	85.8747	57.4264	128.182	105.911	78.6798	62.3183	1.4745	1.16469	0.829051	0.515155	1.23749	0.950098	0.75959	0.559039	hira-stimul	61
SNORD45A	18.6191	26.6555	67.7442	55.044	47.2421	49.9167	42.4662	42.4662	14.9044	17.6835	18.6191	26.6555	36.5819	31.1549	23.8573	24.7587	32.0195	26.4564	18.7497	14.6419	1.96475	1.1688	1.28133	0.92884	1.71971	0.992532	1.00702	0.549303	hira-stimul	84
SNORD45B	10.2752	7.16605	14.8074	20.4374	15.4371	15.3634	10.0447	10.0447	7.23137	7.85303	10.2752	7.16605	7.996	11.5676	7.79574	7.62025	7.5737	6.25785	9.09706	6.50231	0.778184	1.61422	0.758694	1.06338	0.737086	0.873263	0.885342	0.907377	hira-indep	71
SNORD45C	42.8574	39.15	83.5724	133.967	89.9519	81.6096	80.4473	80.4473	24.1776	28.1129	42.8574	39.15	45.1291	75.8253	45.4257	40.4784	60.6573	50.1187	30.4154	23.2775	1.05301	1.93679	1.05993	1.03393	1.41533	1.28017	0.709689	0.594572	hira-stimul	78
SNORD46	5.00956	8.31265	17.9861	16.3595	3.08952	9.26014	7.76595	7.76595	6.28686	2.65362	5.00956	8.31265	9.71249	9.25948	1.56021	4.59303	5.85553	4.83819	7.90887	2.1972	1.93879	1.1139	0.311446	0.552535	1.16887	0.582027	1.57876	0.26432	hira-stimul	98
SNORD47	97.7786	80.4411	246.388	190.724	150.94	114.298	156.075	156.075	85.6823	71.1462	97.7786	80.4411	133.05	107.95	76.2247	56.6918	117.681	97.2347	107.788	58.9091	1.36072	1.34197	0.779564	0.704762	1.20354	1.20877	1.10237	0.732325	hira-stimul	77
SNORD55	0.641485	0.66286	7.2445	4.63218	5.89179	3.08968	2.06392	2.06392	0	0	0.641485	0.66286	3.91203	2.62181	2.97535	1.53248	1.5562	1.28582	0	0	6.0984	3.95531	4.63823	2.31192	2.42593	1.93981	0	0	hira-indep	74
SNORD74	35.4115	37.4966	129.185	144.106	59.9378	50.9339	63.7096	63.7096	33.9542	39.6413	35.4115	37.4966	69.7599	81.564	30.2686	25.2632	48.037	39.6911	42.7144	32.823	1.96998	2.17524	0.854767	0.673747	1.35654	1.05852	1.20623	0.875359	hira-stimul	72
SNORD75	37.3304	35.1536	77.146	73.0651	29.7726	40.6072	42.497	42.497	10.5977	28.5917	37.3304	35.1536	41.6588	41.3548	15.0352	20.1412	32.0427	26.4756	13.3319	23.6739	1.11595	1.1764	0.402759	0.572948	0.858355	0.753141	0.357133	0.673442	hira-inhib	60
SNORD76	128.807	118.681	418.944	422.295	219.99	198.619	203.72	203.72	88.1797	104.825	128.807	118.681	226.23	239.019	111.095	98.515	153.605	126.918	110.93	86.7951	1.75635	2.01396	0.862492	0.830083	1.19252	1.0694	0.861211	0.731331	hira-stimul	81
SNORD77	58.4874	43.3281	129.535	133.554	85.041	76.4982	104.755	104.755	41.9223	53.4916	58.4874	43.3281	69.9489	75.5916	42.9457	37.9431	78.9853	65.2624	52.7383	44.291	1.19597	1.74463	0.734273	0.875716	1.35047	1.50624	0.901703	1.02222	hira-inhib	61
SNORD78	65.7452	32.6832	122.415	110.702	75.1698	56.4036	68.2876	68.2876	37.5197	34.008	65.7452	32.6832	66.1041	62.6573	37.9607	27.9762	51.4889	42.5432	47.1998	28.1586	1.00546	1.91711	0.577392	0.855981	0.783158	1.30168	0.71792	0.861563	hira-inhib	54
SNORD79	89.7885	73.512	208.957	202.959	115.652	99.1166	136.336	136.336	94.5914	67.5272	89.7885	73.512	112.837	114.875	58.4043	49.1618	102.797	84.9373	118.996	55.9125	1.2567	1.56267	0.650465	0.668759	1.14488	1.15542	1.32529	0.76059	hira-stimul	81
SNORD80	46.3965	42.9556	169.61	99.1127	86.3683	53.2118	73.1384	73.1384	38.6322	40.893	46.3965	42.9556	91.5894	56.0978	43.616	26.3931	55.1464	45.5652	48.5993	33.8594	1.97406	1.30595	0.940071	0.614426	1.18859	1.06075	1.04748	0.788242	hira-stimul	71
SNORD81	116.031	92.1311	238.188	223.921	152.043	111.753	162.543	162.543	92.2148	103.21	116.031	92.1311	128.622	126.739	76.7817	55.4295	122.557	101.264	116.006	85.4579	1.10851	1.37564	0.661734	0.601637	1.05625	1.09913	0.999786	0.927568	hira-indep	43
SNORD85	4.31392	7.11728	1.44627	4.222	2.36835	0.24173	2.43333	2.43333	3.15955	2.02621	4.31392	7.11728	0.780986	2.38965	1.19602	0.119898	1.83473	1.51596	3.97471	1.6777	0.181039	0.335754	0.277246	0.0168461	0.425305	0.212998	0.921369	0.235722	hira-stimul	75
SNORD99	3.90377	3.73898	11.4728	18.8491	6.58531	12.4012	15.6128	15.6128	3.7026	5.31079	3.90377	3.73898	6.19531	10.6686	3.32558	6.151	11.7721	9.72677	4.65787	4.39733	1.58701	2.85334	0.85189	1.6451	3.01556	2.60145	1.19317	1.17608	hira-indep	80
SNRNP40	1.89572	1.98536	3.2107	2.48332	3.30136	3.48443	3.76442	3.76442	1.71949	1.92225	1.89572	1.98536	1.73378	1.40556	1.66719	1.72828	2.83837	2.34523	2.16312	1.59162	0.914575	0.707962	0.879448	0.870511	1.49725	1.18126	1.14105	0.80168	hira-stimul	37230
SNRPE	6.66199	5.9994	12.4743	12.7844	9.18927	9.4524	7.72471	7.72471	4.99237	5.59397	6.66199	5.9994	6.73612	7.23597	4.64058	4.68839	5.82443	4.81249	6.2804	4.63181	1.01113	1.20612	0.696576	0.781477	0.874278	0.802163	0.942722	0.772045	hira-stimul	9541
SNX27	0.891801	0.799427	0.70202	0.482909	0.674222	0.605126	0.869005	0.869005	1.16041	1.13479	0.891801	0.799427	0.379091	0.273326	0.340482	0.300142	0.65523	0.54139	1.4598	0.939606	0.425085	0.341903	0.381792	0.375447	0.734726	0.677223	1.63691	1.17535	hira-stimul	86898
SNX7	0.226225	0.286453	0.215138	0.230521	0.186936	0.24495	0.305124	0.305124	0.249385	0.279315	0.226225	0.286453	0.116175	0.130475	0.0944027	0.121495	0.230063	0.190092	0.313726	0.231273	0.513535	0.455484	0.417296	0.424137	1.01697	0.663607	1.38679	0.807367	hira-stimul	98821
SOAT1	3.82879	5.27576	3.19891	3.74307	3.07808	4.10965	4.83816	4.83816	3.72836	4.54437	3.82879	5.27576	1.72741	2.11858	1.55443	2.03839	3.64797	3.01417	4.69028	3.76274	0.451164	0.401568	0.405985	0.386368	0.952774	0.571325	1.225	0.713213	hira-stimul	61437
SORT1	0.372658	0.344077	0.316662	0.270289	0.163898	0.18537	0.185063	0.185063	0.314879	0.287139	0.372658	0.344077	0.170997	0.152984	0.0827685	0.0919435	0.139538	0.115294	0.396118	0.237751	0.458859	0.44462	0.222103	0.267218	0.374438	0.335083	1.06295	0.690982	hira-stimul	88376
SOX13	0.542254	0.580799	0.456709	0.47409	0.657026	1.04783	1.08759	1.08759	0.661686	0.998283	0.542254	0.580799	0.246623	0.268335	0.331798	0.519724	0.820043	0.677569	0.832401	0.826578	0.454811	0.46201	0.611887	0.894843	1.51229	1.16661	1.53508	1.42317	hira-indep	54626
SPATA17	0.14794	0.136158	0.111787	0.0983078	0.0743396	0.044425	0.0505182	0.0505182	0.130196	0.0863808	0.14794	0.136158	0.060365	0.0556422	0.0375415	0.0220348	0.0380907	0.0314728	0.163787	0.0715233	0.408037	0.408659	0.253762	0.161833	0.257474	0.231149	1.10711	0.525296	hira-stimul	235790
SPATA6	0.0286529	0.0387475	0.0208558	0.0262168	0.0207747	0.0201404	0.0213143	0.0213143	0.0214856	0.0229732	0.0286529	0.0387475	0.0112621	0.0148387	0.0104912	0.00998964	0.016071	0.0132788	0.0270289	0.0190218	0.393054	0.382959	0.366149	0.257814	0.560885	0.342701	0.943321	0.490917	hira-stimul	176833
SPEN	1.71689	1.59776	1.22887	0.904697	1.75817	1.46163	2.0644	2.0644	1.64577	1.7099	1.71689	1.59776	0.66359	0.512059	0.887876	0.724968	1.55656	1.28612	2.07038	1.4158	0.386507	0.320485	0.517142	0.453741	0.906615	0.804953	1.20589	0.886114	hira-stimul	92592
SPHAR	1.68609	1.34283	1.33365	1.52874	3.00291	1.786	1.89021	1.89021	2.03407	0.866964	1.68609	1.34283	0.720171	0.865267	1.51647	0.885856	1.42522	1.1776	2.55886	0.717846	0.427125	0.644361	0.8994	0.659693	0.84528	0.876955	1.51763	0.534577	hira-stimul	732
SPOCD1	0.0177927	0.0254412	0.050933	0.0344045	0.0123213	0.0184447	0.00526726	0.00526726	0.0361625	0.0500837	0.0177927	0.0254412	0.0275038	0.0194729	0.00622226	0.00914857	0.00397151	0.0032815	0.0454924	0.0414693	1.54579	0.76541	0.349708	0.359597	0.22321	0.128984	2.5568	1.63001	hira-stimul	25556
SPSB1	0.471993	0.497172	0.519356	0.525574	0.499815	0.696964	0.717392	0.717392	0.431502	0.49079	0.471993	0.497172	0.280452	0.297475	0.252407	0.345694	0.540914	0.446935	0.54283	0.406374	0.594187	0.598334	0.534768	0.695321	1.14602	0.898955	1.15008	0.817371	hira-stimul	76650
SRGAP2	0.674783	0.654036	0.161478	0.194051	0.0664727	0.0667695	0.168838	0.168838	0.529541	0.608288	0.674783	0.654036	0.0871981	0.109833	0.0335687	0.0331177	0.127304	0.105186	0.666163	0.503662	0.129224	0.167931	0.0497474	0.0506359	0.188659	0.160826	0.987225	0.770084	hira-stimul	121584
SRGAP2P2	0.321286	0.292957	0.135944	0.114032	0.121563	0.132746	0.219919	0.219919	0.247036	0.294188	0.321286	0.292957	0.0734098	0.0645421	0.0613893	0.065842	0.165819	0.13701	0.310771	0.243588	0.228487	0.220313	0.191074	0.22475	0.51611	0.467678	0.967273	0.831479	hira-stimul	178730
SRM	0.763799	0.57888	0.936635	0.851736	0.443525	0.731303	1.14998	1.14998	0.509371	0.550329	0.763799	0.57888	0.505783	0.482083	0.22398	0.362726	0.867085	0.716438	0.640789	0.455672	0.662194	0.832785	0.293245	0.6266	1.13523	1.23763	0.838949	0.787162	hira-indep	5443
SRP9	5.81047	5.36277	9.5578	8.76679	8.9653	8.91252	7.46001	7.46001	5.50187	5.73411	5.81047	5.36277	5.16121	4.962	4.52748	4.42061	5.62485	4.64759	6.92135	4.74784	0.888261	0.925269	0.779193	0.824315	0.968054	0.866639	1.19119	0.885334	hira-stimul	12654
SRRM1	5.57823	5.4225	6.61663	6.98951	7.02573	6.59305	7.00726	7.00726	4.77069	4.78782	5.57823	5.4225	3.57298	3.95606	3.54799	3.27015	5.28347	4.36552	6.00153	3.96431	0.640522	0.729564	0.636043	0.603071	0.94716	0.805076	1.07588	0.731086	hira-stimul	30179
SRSF10	9.01527	8.37771	15.9093	17.1366	12.444	12.2484	10.3642	10.3642	6.09504	5.47078	9.01527	8.37771	8.59102	9.69932	6.28422	6.07521	7.81461	6.4569	7.66756	4.52981	0.952941	1.15775	0.697064	0.725163	0.866819	0.770723	0.850508	0.540697	hira-stimul	14017
SRSF11	5.84156	5.83628	8.78522	8.00907	9.36783	8.88756	8.50514	8.50514	5.49254	5.55761	5.84156	5.83628	4.74402	4.53313	4.73075	4.40823	6.41288	5.2987	6.90962	4.6017	0.812115	0.776716	0.809844	0.755315	1.0978	0.90789	1.18284	0.788465	hira-stimul	46337
SRSF4	4.41643	4.39652	4.94249	4.67421	5.51232	4.98182	5.39587	5.39587	3.75913	4.09904	4.41643	4.39652	2.66894	2.6456	2.78372	2.47098	4.06849	3.36163	4.72899	3.39401	0.604322	0.601749	0.63031	0.562031	0.921216	0.764611	1.07077	0.771975	hira-stimul	34388
SSBP3	0.711757	0.596598	0.283389	0.242595	0.263719	0.233782	0.361782	0.361782	0.473192	0.422242	0.711757	0.596598	0.15303	0.137309	0.133178	0.115956	0.272784	0.22539	0.595276	0.349616	0.215003	0.230153	0.187112	0.194362	0.383254	0.377792	0.836347	0.586017	hira-stimul	179898
SSR2	1.19733	1.20475	1.75207	1.60754	1.04904	1.15339	1.54646	1.54646	1.15435	1.61641	1.19733	1.20475	0.946118	0.909868	0.529765	0.572081	1.16603	0.963445	1.45217	1.33839	0.79019	0.755234	0.442455	0.474855	0.973859	0.799705	1.21284	1.11093	hira-indep	11920
SSU72	1.26749	1.08882	1.75721	1.47539	1.55498	1.83572	1.71049	1.71049	1.31101	1.40416	1.26749	1.08882	0.948893	0.835071	0.785265	0.910517	1.28971	1.06564	1.64925	1.16264	0.74864	0.76695	0.619543	0.836242	1.01753	0.978707	1.30119	1.0678	hira-stimul	33210
SSX2IP	1.1882	1.20094	1.41691	1.14307	1.23218	1.02512	1.70088	1.70088	1.42025	1.1878	1.1882	1.20094	0.765131	0.646978	0.622251	0.50846	1.28246	1.05965	1.78667	0.983498	0.643942	0.538726	0.523692	0.423385	1.07933	0.882349	1.50368	0.81894	hira-stimul	46851
ST3GAL3	0.620787	0.48578	0.385637	0.312412	0.503181	0.453683	0.419877	0.419877	0.637841	0.42729	0.620787	0.48578	0.208244	0.176825	0.254106	0.225027	0.316587	0.261583	0.802404	0.353796	0.335452	0.364003	0.409329	0.463228	0.509977	0.538481	1.29256	0.728305	hira-stimul	223614
ST6GALNAC3	0.000116773	8.99068e-05	0.000194992	0.000718442	0	0.000282455	0.000725946	0.000725946	0	0	0.000116773	8.99068e-05	0.000105296	0.000406638	0	0.000140098	0.000547363	0.000452264	0	0	0.901713	4.52289	0	1.55825	4.68741	5.03037	0	0	hira-indep	556281
ST6GALNAC5	0.00132197	0.00458017	0.00110373	0.00406666	0.00640815	0.0066617	0.00308186	0.00308186	0.00313461	0.00453006	0.00132197	0.00458017	0.000596014	0.00230173	0.00323612	0.0033042	0.00232372	0.00192	0.00394334	0.00375089	0.450853	0.502542	2.44795	0.721415	1.75777	0.419198	2.98293	0.818941	hira-stimul	196552
ST7L	1.44405	1.28027	1.43664	1.276	1.74669	1.5788	1.05128	1.05128	1.40895	1.19883	1.44405	1.28027	0.775786	0.722216	0.882078	0.783085	0.792665	0.654947	1.77246	0.992631	0.537229	0.564112	0.610837	0.611656	0.548918	0.51157	1.22742	0.77533	hira-stimul	95900
STIL	2.00532	1.8252	1.72677	1.55594	1.93331	1.74054	2.34062	2.34062	1.88575	1.98571	2.00532	1.8252	0.932456	0.880662	0.976322	0.863308	1.76483	1.45821	2.37227	1.64417	0.464991	0.482502	0.486866	0.472994	0.880073	0.79893	1.18299	0.900815	hira-stimul	64009
STK40	0.24854	0.311361	0.386883	0.349021	0.292687	0.358894	0.226964	0.226964	0.293	0.32239	0.24854	0.311361	0.208917	0.197546	0.147807	0.178011	0.171131	0.141399	0.368594	0.266939	0.840576	0.634459	0.594701	0.57172	0.688545	0.454131	1.48304	0.857329	hira-stimul	46261
STMN1	2.34551	1.94747	5.28917	4.08501	3.22784	2.75096	3.23424	3.23424	1.3904	1.411	2.34551	1.94747	2.85615	2.31212	1.63006	1.36448	2.43862	2.01493	1.74912	1.16831	1.21771	1.18724	0.69497	0.70064	1.0397	1.03464	0.745733	0.599911	hira-stimul	22692
STX12	0.240729	0.361907	0.590271	0.417818	0.463972	0.532207	0.338691	0.338691	0.372528	0.453705	0.240729	0.361907	0.318746	0.236485	0.234306	0.263975	0.255373	0.211004	0.46864	0.375668	1.32409	0.653441	0.973318	0.729399	1.06083	0.583035	1.94675	1.03802	hira-stimul	51270
STX6	1.99007	1.8299	1.9128	1.76451	2.46451	2.3707	2.48938	2.48938	2.44817	2.66738	1.99007	1.8299	1.03291	0.998713	1.24458	1.17587	1.87699	1.55088	3.0798	2.20859	0.519033	0.545774	0.625394	0.642585	0.943179	0.847524	1.54758	1.20695	hira-stimul	49871
STXBP3	1.87544	1.81233	2.35872	1.97585	2.74825	2.44722	2.57276	2.57276	2.07772	2.25466	1.87544	1.81233	1.27371	1.11833	1.38787	1.21382	1.93986	1.60283	2.61377	1.86686	0.679152	0.617068	0.740022	0.669757	1.03435	0.884403	1.39368	1.03009	hira-stimul	62864
SV2A	0.0223027	0.00686856	0.0372418	0.0329319	0.0288296	0.0287715	0.0184866	0.0184866	0.0141023	0.0114639	0.0223027	0.00686856	0.0201106	0.0186395	0.0145589	0.0142707	0.0139389	0.0115172	0.0177407	0.00949211	0.90171	2.71374	0.652789	2.07768	0.624987	1.67679	0.79545	1.38196	hira-inhib	14563
SWT1	0.168759	0.177079	0.153767	0.215963	0.0732349	0.131013	0.0924231	0.0924231	0.146343	0.188765	0.168759	0.177079	0.0830342	0.122235	0.0369836	0.0649824	0.069687	0.0575796	0.184099	0.156297	0.492028	0.690285	0.219151	0.366969	0.412938	0.325163	1.0909	0.882642	hira-stimul	134722
SYDE2	1.20641	1.07697	1.17041	0.842123	1.1936	1.17612	0.933808	0.933808	1.40866	0.835262	1.20641	1.07697	0.632021	0.476642	0.602768	0.583356	0.704091	0.581762	1.77209	0.691597	0.523886	0.442577	0.499638	0.541664	0.583625	0.540184	1.4689	0.642169	hira-stimul	43373
SYF2	1.16643	1.25924	2.00067	3.05777	1.34185	2.01894	1.67491	1.67491	1.09229	1.40595	1.16643	1.25924	1.08036	1.7307	0.677634	1.00139	1.26288	1.04347	1.3741	1.16413	0.926212	1.3744	0.580947	0.795237	1.08269	0.82865	1.17804	0.924468	hira-stimul	10247
SYNC	0.458744	0.424528	0.514122	0.546724	0.440878	0.3552	0.382833	0.382833	0.620021	0.428541	0.458744	0.424528	0.277626	0.309446	0.222643	0.176179	0.288656	0.238505	0.779986	0.354832	0.605187	0.728917	0.485333	0.415	0.629231	0.561812	1.70027	0.835827	hira-stimul	22855
SYPL2	0.0408295	0.0830098	0.0761682	0.0663329	0.0201011	0.0434646	0.0558548	0.0558548	0.0655509	0.074602	0.0408295	0.0830098	0.0411308	0.0375444	0.0101511	0.0215584	0.0421145	0.0347975	0.082463	0.0617705	1.00738	0.452289	0.248621	0.25971	1.03147	0.419198	2.01969	0.744134	hira-stimul	15665
SYT11	0.0328189	0.0408177	0.0168622	0.037277	0.0203959	0.0122128	0.0261572	0.0261572	0.0239444	0.0432548	0.0328189	0.0408177	0.00910559	0.0210988	0.0102999	0.00605755	0.0197225	0.0162959	0.0301221	0.035815	0.27745	0.516903	0.313841	0.148405	0.60095	0.399237	0.917826	0.877437	hira-indep	25731
SYT2	0.000542105	0.00125214	0.0036209	0.00600348	0.00175188	0.0034967	0.00168505	0.00168505	0.000856948	0.00185766	0.000542105	0.00125214	0.00195529	0.00339797	0.000884699	0.00173436	0.00127053	0.00104979	0.00107804	0.00153814	3.60684	2.71373	1.63197	1.38512	2.34369	0.838394	1.98862	1.22841	hira-stimul	119827
SZT2	0.399665	0.42835	0.515699	0.519535	0.4664	0.564736	0.505077	0.505077	0.317487	0.441288	0.399665	0.42835	0.278477	0.294057	0.235532	0.280109	0.380828	0.314663	0.399399	0.365386	0.696777	0.686487	0.589324	0.653926	0.952868	0.734593	0.999334	0.853009	hira-stimul	64363
TADA1	2.22317	2.01752	3.15504	2.96338	2.05641	1.99701	2.74925	2.74925	1.65152	1.85629	2.22317	2.01752	1.70372	1.67727	1.03849	0.990517	2.07293	1.71278	2.07761	1.53701	0.766348	0.831354	0.46712	0.490958	0.932423	0.848955	0.934527	0.76183	hira-stimul	19906
TAF12	0.445012	0.498933	0.916666	0.674024	0.763669	0.769986	0.716869	0.716869	0.53145	0.605248	0.445012	0.498933	0.495	0.381498	0.385653	0.381913	0.540519	0.446609	0.668564	0.501145	1.11233	0.764627	0.866612	0.76546	1.21462	0.895129	1.50235	1.00443	hira-stimul	39996
TAF13	0.955357	1.36357	2.1231	2.60257	2.22715	2.36568	2.72647	2.72647	1.27176	1.64315	0.955357	1.36357	1.14647	1.47305	1.12471	1.17338	2.05576	1.69859	1.59987	1.36053	1.20005	1.08029	1.17727	0.860519	2.15182	1.24569	1.67463	0.997769	hira-stimul	11627
TAF1A	1.14777	1.26782	2.03856	1.83159	1.8612	2.02422	2.25666	2.25666	1.4009	1.65562	1.14777	1.26782	1.10082	1.03668	0.939906	1.00401	1.70152	1.4059	1.76233	1.37085	0.959097	0.817687	0.818898	0.791921	1.48246	1.10891	1.53544	1.08127	hira-stimul	32032
TAF5L	1.05144	1.24056	1.82821	1.51711	2.11006	2.05011	2.06336	2.06336	1.06631	1.17623	1.05144	1.24056	0.987233	0.858684	1.06558	1.01685	1.55577	1.28547	1.34142	0.973918	0.938935	0.692175	1.01345	0.819674	1.47966	1.0362	1.27579	0.785064	hira-stimul	32929
TAGLN2	4.98819	4.53928	9.01498	10.1211	5.18976	5.78141	6.15497	6.15497	3.5332	3.52803	4.98819	4.53928	4.86809	5.72854	2.62083	2.86758	4.64085	3.83455	4.44477	2.92121	0.975923	1.26199	0.525407	0.631726	0.930367	0.844748	0.891058	0.64354	hira-stimul	7382
TAL1	0.00481854	0.00370992	0	0	0	0	0.00499258	0.00499258	0	0.004128	0.00481854	0.00370992	0	0	0	0	0.00376441	0.00311038	0	0.00341798	0	0	0	0	0.781234	0.838395	0	0.921309	hira-inhib	13481
TARBP1	1.32964	1.17648	0.714149	0.622744	0.551163	0.581647	0.939087	0.939087	1.35212	0.969211	1.32964	1.17648	0.38564	0.352473	0.278337	0.288497	0.708072	0.585051	1.70097	0.802507	0.290034	0.2996	0.209333	0.24522	0.532529	0.49729	1.27927	0.682125	hira-stimul	87791
TARDBP	5.1064	4.88049	8.44775	8.18654	8.13227	7.91218	7.23479	7.23479	4.52171	5.14612	5.1064	4.88049	4.56178	4.63358	4.1068	3.92444	5.45503	4.50727	5.68831	4.26099	0.893347	0.949409	0.804245	0.804108	1.06827	0.923529	1.11396	0.873065	hira-stimul	12871
TARS2	0.465161	0.494333	0.787576	0.612684	0.481668	0.64445	0.464991	0.464991	0.595403	0.60336	0.465161	0.494333	0.425291	0.346779	0.243242	0.319647	0.350603	0.289689	0.749017	0.499582	0.914288	0.701509	0.522921	0.646623	0.753724	0.586021	1.61023	1.01062	hira-stimul	19830
TAS1R1	0.00265354	0.00204303	0	0.00326516	0	0.0021395	0	0	0.00838934	0.00227327	0.00265354	0.00204303	0	0.00184808	0	0.00106119	0	0	0.0105538	0.00188227	0	0.904578	0	0.519421	0	0	3.97725	0.921312	hira-stimul	24480
TATDN3	0.805302	0.870302	1.19327	1.0264	0.780974	0.943949	0.95679	0.95679	1.02694	1.004	0.805302	0.870302	0.644366	0.580942	0.394392	0.468199	0.72142	0.59608	1.29189	0.831312	0.800154	0.667518	0.489744	0.537973	0.895837	0.684912	1.60423	0.955199	hira-stimul	24998
TBCE	0.907207	0.706419	0.652982	0.447911	0.585599	0.483516	0.540565	0.540565	1.03655	0.754703	0.907207	0.706419	0.35261	0.253518	0.295727	0.239824	0.407586	0.336772	1.30398	0.624894	0.388677	0.358877	0.325976	0.339492	0.449276	0.476731	1.43736	0.884594	hira-stimul	81553
TBX15	0.0128071	0.0441375	0.0030551	0.010506	0.000985423	0.00590062	0.0107421	0.0107421	0.00964057	0.0172412	0.0128071	0.0441375	0.00164975	0.0059464	0.000497639	0.00292671	0.00809954	0.00669233	0.0121278	0.0142757	0.128816	0.134724	0.0388565	0.0663089	0.632426	0.151625	0.946962	0.323437	hira-stimul	106514
TBX19	0.130357	0.157865	0.0779732	0.0430934	0.122607	0.123929	0.114868	0.114868	0.221444	0.178668	0.130357	0.157865	0.0421055	0.0243909	0.0619165	0.0614688	0.0866105	0.0715628	0.278577	0.147937	0.323002	0.154505	0.474977	0.389376	0.66441	0.453316	2.13703	0.937111	hira-stimul	33387
TCEA3	0.141192	0.147613	0.124088	0.117043	0.0480295	0.0428168	0.138592	0.138592	0.112771	0.151516	0.141192	0.147613	0.0670075	0.0662463	0.0242549	0.0212371	0.104498	0.0863428	0.141866	0.125455	0.474584	0.448784	0.171787	0.14387	0.740115	0.584927	1.00477	0.849893	hira-stimul	43707
TCEANC2	0.15652	0.172621	0.21898	0.157895	0.10253	0.121651	0.115421	0.115421	0.16945	0.167914	0.15652	0.172621	0.118249	0.0893686	0.0517777	0.0603389	0.0870274	0.0719073	0.213168	0.139033	0.755489	0.517716	0.330805	0.349546	0.556015	0.416562	1.36192	0.805422	hira-stimul	46143
TCEB3	1.42468	1.14655	2.11208	1.57767	1.62546	1.51582	1.83486	1.83486	1.0162	1.24072	1.42468	1.14655	1.14052	0.892961	0.820857	0.751847	1.38348	1.14312	1.27838	1.02732	0.800547	0.778824	0.57617	0.655747	0.971084	0.997006	0.89731	0.896006	hira-indep	18694
TCTEX1D4	0.142038	0.0364529	0.440912	0.950066	0	0.152696	0	0	0	0.0405609	0.142038	0.0364529	0.238092	0.537737	0	0.0757372	0	0	0	0.0335844	1.67626	14.7516	0	2.07767	0	0	0	0.92131	hira-inhib	1372
TDRD10	0.00282866	0.00217786	0.0023617	0.00174032	0.0022853	0.00114034	0.00146541	0.00146541	0.00447149	0.00969314	0.00282866	0.00217786	0.00127532	0.000985021	0.00115408	0.000565609	0.00110492	0.00091295	0.00562513	0.00802592	0.450856	0.452289	0.407994	0.259708	0.390616	0.419196	1.98862	3.68523	hira-inhib	45929
TDRD5	0.00130361	0.00200736	0.0010884	0.00240611	0	0.00105107	0	0	0	0.000558394	0.00130361	0.00200736	0.000587736	0.00136186	0	0.000521331	0	0	0	0.00046235	0.450853	0.678432	0	0.25971	0	0	0	0.230328	hira-inhib	99660
TDRKH	0.0308186	0.0316374	0.040026	0.0800575	0.0276651	0.0358921	0.0390277	0.0390277	0.0811957	0.0586711	0.0308186	0.0316374	0.021614	0.0453125	0.0139709	0.0178025	0.0294269	0.0243143	0.102144	0.0485797	0.701331	1.43225	0.453326	0.562704	0.954842	0.768529	3.31437	1.53551	hira-stimul	18970
TESK2	0.145102	0.172128	0.0773284	0.0895444	0.0648499	0.11877	0.157197	0.157197	0.130373	0.302644	0.145102	0.172128	0.0417573	0.0506821	0.0327492	0.0589099	0.118527	0.0979337	0.164009	0.250589	0.287779	0.294444	0.225698	0.342245	0.81685	0.568959	1.1303	1.45583	hira-inhib	147286
TFAP2E	0.0621275	0.0588283	0.0691618	0.0400438	0.143409	0.100184	0.159396	0.159396	0.0420899	0.0481551	0.0621275	0.0588283	0.0373474	0.0226648	0.0724215	0.0496913	0.120185	0.0993037	0.0529491	0.0398724	0.601141	0.38527	1.16569	0.844683	1.93448	1.68803	0.852265	0.677776	hira-stimul	21957
TFB2M	2.15825	2.41263	3.43941	3.44553	3.47107	4.35658	4.85738	4.85738	2.07344	2.68255	2.15825	2.41263	1.85728	1.95017	1.75289	2.16086	3.66246	3.02615	2.60839	2.22115	0.86055	0.808317	0.812181	0.895647	1.69696	1.25429	1.20857	0.920635	hira-stimul	25703
TGFB2	1.88293	1.25628	1.39183	1.03289	2.95259	2.24088	1.40481	1.40481	2.7066	1.81224	1.88293	1.25628	0.751588	0.584616	1.49106	1.11148	1.05923	0.875197	3.4049	1.50053	0.399159	0.465355	0.791882	0.884736	0.562542	0.696657	1.8083	1.19443	hira-stimul	99286
TGFBR3	2.87254	2.68126	1.31368	1.37219	0.886537	0.883812	1.31948	1.31948	2.81491	2.51156	2.87254	2.68126	0.709387	0.77666	0.447701	0.438371	0.994888	0.822036	3.54116	2.07957	0.246955	0.289662	0.155856	0.163494	0.346344	0.306586	1.23276	0.775595	hira-stimul	225660
THAP3	0.181754	0.151598	0.171983	0.357833	0.195787	0.195392	0.206788	0.206788	0.210696	0.269891	0.181754	0.151598	0.0928708	0.202533	0.0988724	0.0969144	0.155918	0.128829	0.265056	0.22347	0.51097	1.33599	0.54399	0.639286	0.857853	0.849806	1.45832	1.47409	hira-indep	10722
THBS3	0.241582	0.142176	0.414076	0.324606	0.119352	0.114857	0.0765326	0.0765326	0.174985	0.0903988	0.241582	0.142176	0.223601	0.183727	0.0602728	0.0569691	0.0577056	0.0476798	0.220131	0.0748502	0.92557	1.29225	0.249492	0.400694	0.238865	0.335358	0.911207	0.526462	hira-stimul	12312
THEM4	1.65814	1.24457	2.4797	2.09973	2.83733	2.87722	2.44077	2.44077	1.85533	1.51033	1.65814	1.24457	1.33904	1.18845	1.43285	1.4271	1.84034	1.5206	2.33401	1.25055	0.807554	0.954906	0.864132	1.14666	1.10988	1.22179	1.4076	1.00481	hira-stimul	39019
THRAP3	3.36914	3.41016	2.5247	2.49277	3.13682	3.00086	3.98709	3.98709	3.18537	3.5963	3.36914	3.41016	1.36334	1.41091	1.58409	1.48843	3.00627	2.48396	4.0072	2.97774	0.404655	0.413737	0.470178	0.436468	0.892295	0.728399	1.18938	0.873196	hira-stimul	80941
TIMM17A	4.51273	4.4724	7.33368	6.652	5.90151	6.8305	6.14871	6.14871	4.32483	4.46766	4.51273	4.4724	3.96019	3.76503	2.98026	3.38793	4.63613	3.83065	5.44064	3.69922	0.877559	0.841837	0.660412	0.757519	1.02734	0.856508	1.20562	0.827122	hira-stimul	15171
TINAGL1	0.400121	0.361639	0.561621	0.478073	0.627781	0.7247	0.570788	0.570788	0.522502	0.566235	0.400121	0.361639	0.303275	0.270589	0.317029	0.359451	0.430374	0.355601	0.657308	0.468843	0.757959	0.74823	0.792334	0.99395	1.07561	0.983304	1.64277	1.29644	hira-stimul	11202
TIPRL	1.19936	1.39151	1.48801	1.73096	1.32667	1.45504	1.08879	1.08879	1.12958	1.32996	1.19936	1.39151	0.803525	0.979723	0.669968	0.7217	0.820948	0.678316	1.42101	1.10121	0.669962	0.704072	0.558605	0.518645	0.684488	0.487468	1.18481	0.791375	hira-stimul	23181
TLR5	0.00383497	0.0132869	0.0128076	0.0094378	0.00619661	0.00154603	0.00596024	0.00596024	0.00606224	0.00985616	0.00383497	0.0132869	0.0069161	0.00534179	0.00312929	0.000766831	0.00449402	0.00371323	0.0076263	0.0081609	1.80343	0.402035	0.815988	0.0577133	1.17185	0.279465	1.98862	0.614207	hira-stimul	33877
TM2D1	1.75652	1.7773	2.44185	2.05154	3.30412	3.01547	2.49036	2.49036	2.11952	2.28376	1.75652	1.7773	1.3186	1.16117	1.66858	1.49567	1.87773	1.55149	2.66636	1.89095	0.750688	0.653335	0.949935	0.841542	1.06901	0.87295	1.51798	1.06395	hira-stimul	44377
TMCC2	0.0557598	0.0429309	0.0525234	0.0510191	0.0231019	0.0265137	0.0305677	0.0305677	0.0316414	0.0306211	0.0557598	0.0429309	0.0283626	0.0288768	0.0116665	0.0131508	0.023048	0.0190437	0.0398049	0.0253543	0.508657	0.672635	0.209227	0.306325	0.413345	0.443589	0.713863	0.590583	hira-stimul	45434
TMCO1	1.46055	1.78972	1.93315	2.01759	2.33577	2.7791	2.16967	2.16967	1.58144	1.80641	1.46055	1.78972	1.0439	1.14196	1.17956	1.37843	1.63593	1.3517	1.98945	1.49571	0.714731	0.638064	0.807616	0.770195	1.12008	0.75526	1.36212	0.835721	hira-stimul	44608
TMCO4	0.413356	0.409592	0.309639	0.300284	0.284462	0.282109	0.368246	0.368246	0.48413	0.532795	0.413356	0.409592	0.167205	0.169961	0.143653	0.139926	0.277657	0.229417	0.609036	0.441154	0.404506	0.414951	0.347529	0.341623	0.671715	0.560112	1.47339	1.07706	hira-stimul	117705
TMED5	1.9352	2.18809	3.23133	3.30329	2.99472	3.06312	3.3361	3.3361	2.44185	2.56957	1.9352	2.18809	1.74492	1.86966	1.51233	1.51931	2.51542	2.07839	3.07185	2.1276	0.901673	0.854472	0.781487	0.694353	1.29982	0.949865	1.58735	0.972357	hira-stimul	30948
TMEM167B	1.27763	1.20318	2.04596	2.58554	1.48433	2.10741	1.50977	1.50977	1.20178	1.61484	1.27763	1.20318	1.10482	1.46342	0.749587	1.04528	1.13837	0.940587	1.51184	1.33709	0.86474	1.21629	0.586701	0.868761	0.890999	0.781751	1.18332	1.11129	hira-indep	6152
TMEM183	5.22544	4.85039	8.08686	7.64338	6.44176	6.13601	7.23181	7.23181	4.8305	5.29714	5.22544	4.85039	4.3669	4.32615	3.25309	3.04346	5.45278	4.50542	6.07677	4.38603	0.835701	0.891919	0.622548	0.627467	1.04351	0.928877	1.16292	0.904264	hira-stimul	13175
TMEM183A	3.33592	3.82726	2.55345	2.82532	3.06764	3.24924	3.06884	3.06884	1.75902	2.03355	3.33592	3.82726	1.37886	1.59913	1.54916	1.61162	2.31391	1.91189	2.21285	1.68378	0.413338	0.417827	0.464387	0.421091	0.693633	0.499545	0.663339	0.439944	hira-stimul	16664
TMEM200B	0.0434507	0.0446051	0.0725555	0.19604	0.117014	0.140133	0.195087	0.195087	0.0228953	0.0992633	0.0434507	0.0446051	0.03918	0.110959	0.0590921	0.069506	0.147096	0.121539	0.0288023	0.08219	0.901711	2.48758	1.35998	1.55825	3.38534	2.72478	0.662873	1.84261	hira-inhib	4485
TMEM201	0.374704	0.32119	0.575639	0.418037	0.528762	0.519639	0.79977	0.79977	0.300111	0.321499	0.374704	0.32119	0.310845	0.236609	0.267025	0.257741	0.603027	0.498257	0.37754	0.266201	0.829575	0.736663	0.712629	0.802456	1.60934	1.55128	1.00757	0.828797	hira-stimul	26004
TMEM206	0.316734	0.272609	0.348295	0.272499	0.19988	0.256434	0.451316	0.451316	0.303261	0.522831	0.316734	0.272609	0.188079	0.154234	0.100939	0.127191	0.340292	0.28117	0.381502	0.432904	0.593808	0.565772	0.318688	0.46657	1.07438	1.0314	1.20449	1.588	hira-inhib	50452
TMEM222	0.788343	0.888608	1.48071	1.27803	1.18945	1.55725	1.67401	1.67401	0.690233	0.748685	0.788343	0.888608	0.799583	0.723365	0.600672	0.772396	1.2622	1.04291	0.868313	0.619911	1.01426	0.814043	0.761943	0.86922	1.60108	1.17364	1.10144	0.697621	hira-stimul	14256
TMEM234	0.49956	0.509223	1.04417	0.763928	0.51376	0.546906	0.364709	0.364709	0.519375	0.475462	0.49956	0.509223	0.563852	0.432383	0.259449	0.271265	0.274991	0.227214	0.653374	0.393683	1.1287	0.849104	0.519355	0.532704	0.550466	0.446197	1.3079	0.773104	hira-stimul	6129
TMEM240	0.0304303	0.0268745	0.0388574	0.0429506	0.0752006	0.0375245	0.0241107	0.0241107	0.0367851	0.0199354	0.0304303	0.0268745	0.020983	0.02431	0.0379763	0.0186122	0.0181795	0.015021	0.0462757	0.0165065	0.689543	0.904576	1.24798	0.692558	0.597413	0.55893	1.52071	0.614207	hira-stimul	5583
TMEM39B	0.639506	0.649264	0.72398	0.610853	0.514911	0.534847	0.817587	0.817587	0.613405	0.754002	0.639506	0.649264	0.390949	0.345743	0.26003	0.265284	0.616461	0.509357	0.771663	0.624314	0.61133	0.532515	0.406611	0.408592	0.963964	0.784514	1.20666	0.961571	hira-stimul	29965
TMEM48	2.1529	1.91364	1.34284	1.09134	1.70311	1.50115	2.61666	2.61666	2.4018	2.38	2.1529	1.91364	0.725134	0.617698	0.860071	0.74457	1.97296	1.63018	3.02146	1.97064	0.336817	0.322787	0.399494	0.389086	0.91642	0.851873	1.40344	1.02979	hira-stimul	73092
TMEM50A	1.11486	1.51719	1.76246	2.17558	1.3347	1.69765	1.61382	1.61382	1.17774	1.99343	1.11486	1.51719	0.951728	1.23138	0.674023	0.842034	1.21682	1.00541	1.4816	1.65056	0.853675	0.811618	0.604581	0.554996	1.09146	0.662679	1.32895	1.08791	hira-stimul	24064
TMEM51	0.414913	0.404085	0.386328	0.328208	0.535969	0.426263	0.721102	0.721102	0.465467	0.632325	0.414913	0.404085	0.208617	0.185766	0.270664	0.211426	0.543711	0.449247	0.585557	0.523565	0.502797	0.459719	0.65234	0.523223	1.31042	1.11176	1.41128	1.29568	hira-indep	67947
TMEM52	0.0379432	0.0292135	0.0633589	0.0466887	0	0	0	0	0	0.0325056	0.0379432	0.0292135	0.0342138	0.0264258	0	0	0	0	0	0.0269146	0.901711	0.904575	0	0	0	0	0	0.921308	hira-inhib	1712
TMEM53	0.274354	0.240367	0.373872	0.34923	0.117195	0.213578	0.117626	0.117626	0.314053	0.232334	0.274354	0.240367	0.201891	0.197664	0.0591835	0.105935	0.08869	0.073281	0.395079	0.192373	0.735877	0.822343	0.215719	0.440721	0.323268	0.304871	1.44003	0.800328	hira-stimul	20599
TMEM54	0.0288364	0.0444037	0.0642026	0.118276	0.0310628	0.0387502	0.0298779	0.0298779	0.0303893	0.0411731	0.0288364	0.0444037	0.0346694	0.0669442	0.0156867	0.0192201	0.0225279	0.0186139	0.0382297	0.0340913	1.20228	1.50763	0.54399	0.432849	0.781233	0.419198	1.32575	0.767759	hira-stimul	6758
TMEM56	0.316388	0.300196	0.130267	0.161913	0.171798	0.116056	0.132082	0.132082	0.242374	0.177683	0.316388	0.300196	0.0703442	0.0916428	0.086758	0.0575638	0.0995898	0.0822871	0.304906	0.147122	0.222335	0.305276	0.274214	0.191754	0.314771	0.274111	0.963711	0.490085	hira-stimul	105089
TMEM56-RWDD3	0.469314	0.549709	0.133379	0.16076	0.0728066	0.0804273	0.216655	0.216655	0.272943	0.268009	0.469314	0.549709	0.0720247	0.0909902	0.0367673	0.0398919	0.163358	0.134976	0.343362	0.221911	0.153468	0.165524	0.0783427	0.0725692	0.348078	0.245541	0.731626	0.403689	hira-stimul	127031
TMEM57	0.670337	0.674676	0.600952	0.510878	0.507308	0.530466	0.485473	0.485473	0.704746	0.804501	0.670337	0.674676	0.324514	0.289157	0.256191	0.263111	0.366047	0.30245	0.88657	0.666127	0.484106	0.428586	0.382182	0.389981	0.546064	0.448289	1.32257	0.987328	hira-stimul	69311
TMEM59	1.22676	1.3926	1.69461	1.78491	1.2829	1.54818	1.00219	1.00219	1.2079	1.12767	1.22676	1.3926	0.915089	1.01026	0.647864	0.767897	0.755651	0.624364	1.51954	0.933711	0.74594	0.725448	0.52811	0.551413	0.615973	0.448344	1.23866	0.67048	hira-stimul	21763
TMEM63A	0.433198	0.437086	0.389731	0.406232	0.206039	0.219707	0.395767	0.395767	0.50807	0.511465	0.433198	0.437086	0.210455	0.229927	0.10405	0.108975	0.298408	0.246563	0.639152	0.423493	0.485817	0.526046	0.24019	0.249321	0.68885	0.564106	1.47543	0.968901	hira-stimul	37188
TMEM69	1.65118	1.66924	2.54633	1.92743	1.35769	1.45532	1.46175	1.46175	1.52472	2.14737	1.65118	1.66924	1.37502	1.09093	0.685633	0.721839	1.10216	0.91067	1.9181	1.77802	0.832749	0.653546	0.415238	0.432436	0.667498	0.54556	1.16165	1.06517	hira-indep	6262
TMEM79	0.19765	0.173166	0.295901	0.201274	0.154177	0.148371	0.131999	0.131999	0.183155	0.105098	0.19765	0.173166	0.159787	0.113921	0.0778594	0.073592	0.0995272	0.0822354	0.230409	0.0870211	0.808432	0.657872	0.393926	0.42498	0.503553	0.474893	1.16574	0.50253	hira-stimul	9531
TMEM81	1.07289	0.938689	0.570039	0.638165	2.36854	2.3199	2.32434	2.32434	1.38764	0.919135	1.07289	0.938689	0.307821	0.361201	1.19611	1.15067	1.75255	1.44806	1.74565	0.761044	0.286908	0.384793	1.11485	1.22583	1.63349	1.54264	1.62706	0.810752	hira-stimul	1332
TMEM9	1.07328	0.750213	0.835529	0.895111	0.34574	0.310538	0.538903	0.538903	0.910655	0.809375	1.07328	0.750213	0.451186	0.506633	0.174599	0.154027	0.406333	0.335737	1.1456	0.670162	0.42038	0.675319	0.162678	0.205311	0.37859	0.447522	1.06739	0.893296	hira-stimul	19733
TMOD4	0.197286	0.277079	0.21391	0.118222	0.0822654	0.301252	0.285879	0.285879	0.311217	0.182907	0.197286	0.277079	0.115511	0.0669137	0.041544	0.149421	0.215553	0.178103	0.391511	0.151447	0.585502	0.241497	0.210578	0.539272	1.09259	0.642786	1.98448	0.546584	hira-stimul	6085
TNFRSF1B	0.027747	0.0629025	0.054055	0.0550071	0.0473247	0.0459865	0.063887	0.063887	0.0389883	0.0581058	0.027747	0.0629025	0.0291897	0.031134	0.023899	0.0228093	0.0481708	0.0398016	0.0490473	0.0481116	1.05199	0.494957	0.861317	0.362614	1.73607	0.632751	1.76766	0.76486	hira-stimul	42218
TNFRSF25	0.0263098	0.0506414	0	0.0647478	0.0212558	0.021213	0.01363	0.01363	0.0443893	0.0563482	0.0263098	0.0506414	0	0.0366473	0.0107342	0.0105216	0.010277	0.00849149	0.0558417	0.0466563	0	0.723662	0.407992	0.207768	0.390616	0.167679	2.12247	0.921308	hira-stimul	4938
TNFRSF8	0.00401818	0.00185622	0.00536776	0.0029666	0.00259706	0.00453568	0.00249799	0.00249799	0.00254075	0.00137694	0.00401818	0.00185622	0.00289859	0.0016791	0.00131152	0.0022497	0.00188348	0.00155625	0.00319626	0.00114011	0.721369	0.904578	0.326395	1.21198	0.468741	0.838396	0.795451	0.614209	hira-stimul	80831
TNFRSF9	0.0713963	0.0622992	0.05961	0.0351409	0.107672	0.0786725	0.0616458	0.0616458	0.0827653	0.0917467	0.0713963	0.0622992	0.0321894	0.0198897	0.0543744	0.0390216	0.0464809	0.0384053	0.104119	0.0759663	0.450855	0.319262	0.761585	0.626357	0.651027	0.616466	1.45832	1.21938	hira-stimul	27295
TNFSF4	0.0853199	0.0911184	0.0505539	0.0338662	0.0162491	0.00887634	0.00570333	0.00570333	0.0261043	0.0377253	0.0853199	0.0911184	0.0272991	0.0191683	0.0082058	0.00440266	0.00430031	0.00355317	0.0328392	0.0312365	0.319962	0.210367	0.0961768	0.0483181	0.0504022	0.0389951	0.384895	0.342813	hira-stimul	23602
TNN	0.00161974	0.00124708	0	0.000996535	0	0	0.00122641	0.00122641	0	0.000693807	0.00161974	0.00124708	0	0.000564039	0	0	0.000924713	0.000764053	0	0.000574472	0	0.452288	0	0	0.570902	0.612674	0	0.460654	hira-inhib	80209
[truncated: 14,503 more rows]
