# Supplementary material for: Dissecting regulatory pathways for transcription recovery following DNA damage reveals a non-canonical function of the histone chaperone HIRA
Source: Nat Commun. 2021 Jun 22;12:3835. doi: 10.1038/s41467-021-24153-1 (PMC8219801; doi:10.1038/s41467-021-24153-1)
Supplement: Supplementary file 6 — Supplementary Data 3 [file 41467_2021_24153_MOESM6_ESM.xlsx]

## Sheet: Legend
siLUC vs. siERCC6 in HeLa cells
RPKM>0 genes
0 h = no UV
0.5 h, 2.5 h, 6.5 h, 24.5 h = time post UV (10 J/m2 UVC)
columns B to K = RPKM
columns L to U = normalized RPKM (biological scaling normalization)
columns V to AC = normalized RPKM relative to no UV sample

## Sheet: siERCC6 experiment
Gene names	siLUC 0 h	siERCC6 0 h	siLUC 0.5 h	siERCC6 0.5 h	siLUC 2.5 h	siERCC6 2.5 h	siLUC 6.5 h	siERCC6 6.5 h	siLUC 24.5h	siERCC6 24.5h	siLUC 0 h normalized	siERCC6 0 h normalized	siLUC 0.5 h normalized	siERCC6 0.5 h normalized	siLUC 2.5 h normalized	siERCC6 2.5 h normalized	siLUC 6.5 h normalized	siERCC6 6.5 h normalized	siLUC 24.5 h normalized	siERCC6 24.5 h normalized	siLUC 0.5 h/0 h normalized	siERCC6 0.5 h/0 h normalized	siLUC 2.5 h/0 h normalized	siERCC6 2.5 h/0 h normalized	siLUC 6.5 h/0 h normalized	siERCC6 6.5 h/0 h normalized	siLUC 24.5 h/0 h normalized	siERCC6 24.5 h/0 h normalized	condition	gene length
LOC729737	0.437025	0.301941	0.174426	0.08783	0.367596	0.167742	0.417857	0.319602	0.441635	0.613108	0.437025	0.301941	0.09419	0.0468134	0.185636	0.0649162	0.315064	0.134552	0.555577	0.363573	0.215526	0.155042	0.424772	0.214996	0.720929	0.445625	1.27127	1.20412	ercc6-indep	3869
LOC100133331	0.0274729	0.0329707	0.028256	0.0113823	0.0225201	0.0136743	0.00690178	0.0199424	0.00563667	0.0679557	0.0274729	0.0329707	0.0152582	0.00606677	0.0113727	0.00529195	0.00520394	0.00839575	0.00709093	0.0402977	0.555392	0.184005	0.413959	0.160505	0.189421	0.254643	0.258106	1.22223	ercc6-inhib	4593
LOC100288069	0.198986	0.128324	0.283517	0.202033	0.196409	0.218076	0.149052	0.163989	0.157313	0.167078	0.198986	0.128324	0.153099	0.107684	0.0991865	0.0843954	0.112385	0.0690394	0.1979	0.0990773	0.769397	0.839154	0.49846	0.657674	0.56479	0.538008	0.994541	0.772087	ercc6-stimul	13824
LINC00115	1.4239	1.70044	5.53691	5.99976	2.41203	3.14165	1.36827	3.05479	1.32009	1.52314	1.4239	1.70044	2.98993	3.19787	1.21808	1.21582	1.03168	1.28607	1.66067	0.903222	2.09982	1.88061	0.85545	0.715002	0.724542	0.756314	1.16629	0.53117	ercc6-stimul	1317
LOC643837	0.103115	0.107855	0.267567	0.271419	0.275288	0.280948	0.284	0.391419	0.108692	0.17433	0.103115	0.107855	0.144486	0.144666	0.13902	0.108727	0.214136	0.164787	0.136735	0.103378	1.40121	1.3413	1.34821	1.00808	2.07667	1.52786	1.32604	0.958488	ercc6-stimul	26677
FAM41C	0.135836	0.0867124	0.196185	0.104774	0.109571	0.0911066	0.108909	0.083917	0.0919107	0.157276	0.135836	0.0867124	0.10594	0.0558445	0.0553334	0.0352583	0.0821174	0.0353291	0.115624	0.0932647	0.77991	0.64402	0.407354	0.406611	0.604533	0.407428	0.8512	1.07556	ercc6-inhib	8732
LOC100130417	0.0541268	0.0579988	0.0339906	0.140158	0.0277305	0.0224508	0	0.0368346	0.0138816	0	0.0541268	0.0579988	0.0183549	0.0747042	0.0140039	0.00868846	0	0.0155074	0.0174631	0	0.33911	1.28803	0.258724	0.149804	0	0.267374	0.322632	0	ercc6-stimul	1865
SAMD11	0.0763487	0.0551143	0.0799026	0.0665941	0.0411741	0.0244455	0.00841247	0.0048615	0.0192372	0.00331321	0.0763487	0.0551143	0.0431474	0.0354947	0.0207929	0.00946041	0.006343	0.00204669	0.0242004	0.00196473	0.565136	0.644019	0.272342	0.171651	0.0830794	0.0371354	0.316972	0.0356483	ercc6-stimul	18841
NOC2L	0.333104	0.300923	0.469362	0.467556	0.351131	0.41399	0.436747	0.671935	0.305244	0.392813	0.333104	0.300923	0.253455	0.249207	0.177321	0.160214	0.329307	0.282885	0.383997	0.232938	0.76089	0.828143	0.53233	0.532409	0.988602	0.940057	1.15278	0.774079	ercc6-stimul	15097
KLHL17	0.0393323	0.0171826	0.0556235	0.0763868	0.0352642	0.0652572	0.0432299	0.0133833	0.0453931	0.018242	0.0393323	0.0171826	0.0300367	0.0407142	0.0178084	0.0252545	0.0325953	0.00563437	0.0571045	0.0108175	0.763665	2.3695	0.452768	1.46977	0.828717	0.327911	1.45185	0.629562	ercc6-stimul	5133
HES4	0.196372	0.250098	0.471536	0.280606	0.256238	0.472086	0.261766	0.208	0.192405	0.154643	0.196372	0.250098	0.254629	0.149563	0.1294	0.182697	0.197372	0.087568	0.242045	0.0917033	1.29667	0.598018	0.658954	0.730503	1.00509	0.350135	1.23259	0.366669	ercc6-stimul	1211
ISG15	0.282236	0.302426	0.338661	0.389779	0.385591	0.352324	0.501098	0.469501	1.20593	1.71623	0.282236	0.302426	0.182877	0.207752	0.194723	0.136349	0.377828	0.19766	1.51706	1.01772	0.647958	0.686952	0.689931	0.450852	1.33869	0.653581	5.37515	3.3652	ercc6-stimul	1073
AGRN	0.180567	0.182097	0.168728	0.198241	0.10488	0.12097	0.232485	0.155216	0.164463	0.138732	0.180567	0.182097	0.0911131	0.105662	0.0529644	0.0468154	0.175294	0.0653459	0.206894	0.0822681	0.504595	0.580254	0.293323	0.25709	0.970796	0.358852	1.1458	0.451782	ercc6-stimul	35997
C1orf159	0.494663	0.415896	0.470408	0.366297	0.473166	0.5334	0.610336	0.634477	0.478221	0.443705	0.494663	0.415896	0.25402	0.195236	0.238949	0.206426	0.460193	0.267115	0.601602	0.263117	0.513522	0.469435	0.483054	0.49634	0.930317	0.642263	1.21619	0.632651	ercc6-stimul	34539
SDF4	0.336266	0.281121	0.450291	0.465546	0.393529	0.472288	0.319282	0.528668	0.319345	0.352062	0.336266	0.281121	0.243157	0.248136	0.198732	0.182775	0.240739	0.222569	0.401736	0.208773	0.72311	0.882666	0.590997	0.650166	0.715917	0.79172	1.1947	0.742644	ercc6-stimul	15160
B3GALT6	0.50444	0.48487	1.56146	1.4499	0.749308	0.813569	0.75088	0.872997	0.398723	0.491451	0.50444	0.48487	0.843188	0.772797	0.378401	0.314851	0.566164	0.367532	0.501594	0.29143	1.67153	1.59382	0.75014	0.649352	1.12236	0.758001	0.994357	0.601049	ercc6-stimul	2792
FAM132A	0.0472043	0.0303486	0.0182062	0.0122233	0.012092	0.00978974	0.0592936	0.0214158	0.0665843	0.0875719	0.0472043	0.0303486	0.00983135	0.00651502	0.00610646	0.00378863	0.0447074	0.00901605	0.083763	0.0519301	0.208272	0.214673	0.129362	0.124837	0.947104	0.297083	1.77448	1.71112	ercc6-indep	4277
UBE2J2	0.665619	0.661958	1.00216	0.762835	0.854703	0.962629	0.8448	1.2495	0.611433	0.892086	0.665619	0.661958	0.541166	0.406591	0.431625	0.372537	0.636979	0.526039	0.769183	0.529007	0.813027	0.614225	0.648457	0.562781	0.956973	0.794672	1.15559	0.799155	ercc6-stimul	19943
SCNN1D	0.0130602	0.0261229	0.0402973	0.0225458	0.0223035	0.0234742	0.0218733	0.0335761	0.0156309	0.00538417	0.0130602	0.0261229	0.0217605	0.0120169	0.0112633	0.00908452	0.0164925	0.0141355	0.0196637	0.00319281	1.66617	0.460014	0.862412	0.347761	1.2628	0.541117	1.50562	0.122223	ercc6-stimul	11594
ACAP3	0.1123	0.0641779	0.108805	0.101146	0.0500297	0.0796585	0.0776857	0.0620246	0.0751331	0.0322065	0.1123	0.0641779	0.0587547	0.0539108	0.025265	0.0308278	0.058575	0.0261124	0.0945174	0.0190985	0.523194	0.840022	0.224978	0.48035	0.521594	0.406875	0.841651	0.297586	ercc6-stimul	15506
PUSL1	0.205912	0.120029	0.389678	0.315654	0.168628	0.204981	0.237757	0.194312	0.0929442	0.12224	0.205912	0.120029	0.210426	0.168244	0.0851571	0.0793276	0.179269	0.0818054	0.116924	0.0724883	1.02192	1.40169	0.413561	0.660904	0.870609	0.681547	0.567834	0.603923	ercc6-indep	3064
CPSF3L	0.484169	0.51595	0.698401	0.723323	0.630555	0.752149	0.540366	0.819158	0.409651	0.601241	0.484169	0.51595	0.377137	0.385531	0.31843	0.291082	0.407436	0.344866	0.515341	0.356536	0.778936	0.747226	0.657684	0.564166	0.841516	0.668409	1.06438	0.691028	ercc6-stimul	13082
GLTPD1	0.103779	0.0784961	0.213474	0.107492	0.131358	0.0455777	0.0843489	0.0553916	0.0939375	0.0302004	0.103779	0.0784961	0.115276	0.0572932	0.0663358	0.0176386	0.0635991	0.0233199	0.118173	0.0179088	1.11078	0.729886	0.639202	0.224706	0.612832	0.297083	1.1387	0.228149	ercc6-stimul	4134
DVL1	0.167818	0.149031	0.165097	0.171934	0.130835	0.149808	0.130603	0.126873	0.174029	0.112801	0.167818	0.149031	0.0891524	0.0916408	0.0660717	0.0579757	0.0984747	0.0534135	0.218928	0.066891	0.531244	0.614911	0.39371	0.389018	0.586794	0.358406	1.30456	0.448839	ercc6-stimul	13835
AURKAIP1	1.01891	1.13927	1.3669	1.19185	1.21047	1.76142	1.09438	1.00518	1.10586	1.11406	1.01891	1.13927	0.738126	0.635256	0.611287	0.68167	0.825163	0.423181	1.39117	0.660638	0.724427	0.557599	0.599942	0.598339	0.809848	0.371449	1.36535	0.579878	ercc6-stimul	1709
CCNL2	1.60182	1.52863	2.14348	2.09638	2.08532	2.28273	2.10506	3.28996	1.39058	1.57801	1.60182	1.52863	1.15748	1.11737	1.05309	0.883417	1.58722	1.38507	1.74935	0.93576	0.722603	0.730962	0.657431	0.577914	0.990882	0.906088	1.0921	0.612156	ercc6-stimul	13628
LOC148413	0.601587	0.464128	1.09885	1.01515	0.667785	0.706834	0.491177	0.462582	0.272374	0.325275	0.601587	0.464128	0.593379	0.541075	0.337231	0.273545	0.370347	0.194747	0.342646	0.192888	0.986356	1.16579	0.56057	0.589374	0.615617	0.419598	0.569571	0.415592	ercc6-stimul	2517
MRPL20	1.28406	1.30522	2.30736	2.22691	1.59235	2.05529	1.72026	2.38965	1.38076	1.26306	1.28406	1.30522	1.24597	1.18694	0.804137	0.795397	1.29708	1.00604	1.737	0.748995	0.97034	0.909382	0.626245	0.609397	1.01014	0.770784	1.35274	0.573845	ercc6-stimul	5418
ANKRD65	0.025028	0.0500611	0.0772242	0.0518472	0.0512899	0.08997	0.0209586	0.0756987	0.0256752	0.0722263	0.025028	0.0500611	0.0417011	0.0276346	0.0259014	0.0348184	0.0158028	0.0318692	0.0322994	0.0428302	1.66618	0.552017	1.0349	0.695518	0.631404	0.636605	1.29053	0.855558	ercc6-stimul	3025
ATAD3C	0.0493143	0.0443873	0.0672039	0.0549097	0.0757949	0.0664776	0.0480066	0.0894924	0.0645016	0.0350698	0.0493143	0.0443873	0.0362901	0.0292669	0.0382764	0.0257268	0.036197	0.0376763	0.081143	0.0207964	0.735894	0.659352	0.776173	0.579599	0.734006	0.848808	1.64543	0.468521	ercc6-stimul	20470
ATAD3B	0.411326	0.450938	0.620062	0.534159	0.589371	0.813086	0.732164	1.25564	0.419842	0.556012	0.411326	0.450938	0.334833	0.284707	0.297632	0.314664	0.552052	0.528624	0.528161	0.329715	0.814034	0.631366	0.723592	0.697799	1.34213	1.17228	1.28405	0.731176	ercc6-stimul	24419
ATAD3A	0.269772	0.225019	0.28437	0.333406	0.28551	0.349583	0.388075	0.571837	0.24115	0.25612	0.269772	0.225019	0.15356	0.177705	0.144183	0.135289	0.292609	0.240743	0.303367	0.151879	0.569221	0.789735	0.534461	0.601232	1.08465	1.06988	1.12453	0.674961	ercc6-stimul	22545
TMEM240	0.0678038	0.0611785	0.0139473	0.032774	0.0277901	0.0187492	0	0.0123046	0.0417344	0.0391339	0.0678038	0.0611785	0.00753154	0.0174685	0.014034	0.00725594	0	0.00518024	0.0525019	0.0232064	0.111078	0.285534	0.20698	0.118603	0	0.0846741	0.774321	0.379323	ercc6-stimul	5583
SSU72	1.16038	1.28196	1.73502	1.5128	1.79974	2.3822	1.48906	2.75629	1.20364	1.46897	1.16038	1.28196	0.936911	0.806322	0.908869	0.921911	1.12275	1.1604	1.51418	0.871099	0.807417	0.628976	0.783251	0.719142	0.967572	0.905175	1.3049	0.679506	ercc6-stimul	33210
LOC643988	0.108726	0.0621355	0.0869753	0.100104	0.099028	0.140304	0.0910479	0.0438466	0.136324	0.104588	0.108726	0.0621355	0.0469667	0.0533554	0.0500091	0.0542976	0.0686501	0.0184594	0.171496	0.0620207	0.431973	0.858695	0.459956	0.873859	0.631405	0.297083	1.57732	0.998152	ercc6-stimul	2089
MIB2	0.0298933	0.027049	0.08882	0.0946088	0.047647	0.0895497	0.0292049	0.0753451	0.0306663	0.0390254	0.0298933	0.027049	0.0479628	0.0504265	0.0240617	0.0346557	0.0220205	0.0317203	0.0385782	0.0231421	1.60447	1.86426	0.804921	1.28122	0.736636	1.1727	1.29053	0.855561	ercc6-stimul	15196
MMP23A	0.00878211	0.00479072	0.0135408	0.00865901	0.00858171	0.0122526	0.00501422	0.0105041	0.00696166	0.008393	0.00878211	0.00479072	0.00731203	0.00461525	0.00433376	0.00474176	0.00378072	0.00442223	0.00875777	0.00497705	0.832605	0.963373	0.493476	0.989779	0.430503	0.923082	0.997228	1.03889	ercc6-indep	65089
CDK11B	0.097201	0.11612	0.169436	0.167919	0.113247	0.156679	0.110818	0.142841	0.0732105	0.123289	0.097201	0.11612	0.0914954	0.0895008	0.0571897	0.0606348	0.0835568	0.0601361	0.0920988	0.0731104	0.941301	0.770762	0.588366	0.522173	0.859629	0.517879	0.947509	0.629611	ercc6-stimul	83172
SLC35E2B	0.384908	0.353725	0.428807	0.249793	0.339557	0.375373	0.254589	0.367519	0.319306	0.26267	0.384908	0.353725	0.231556	0.13314	0.171476	0.145269	0.19196	0.154725	0.401687	0.155763	0.601587	0.376393	0.445499	0.410684	0.498717	0.437417	1.04359	0.440351	ercc6-stimul	31305
CDK11A	0.250626	0.135713	0.210429	0.2981	0.246957	0.164482	0.217605	0.128277	0.165005	0.179538	0.250626	0.135713	0.113632	0.158887	0.124713	0.0636545	0.164074	0.0540046	0.207576	0.106466	0.453391	1.17076	0.497607	0.469038	0.654657	0.397933	0.828231	0.784494	ercc6-indep	21622
CDK11	8.37175	8.03386	9.55809	9.37777	7.28451	6.33011	5.41649	4.84696	6.01815	7.86791	8.37175	8.03386	5.16137	4.99835	3.67868	2.44975	4.08403	2.04057	7.57083	4.66567	0.616522	0.622161	0.439416	0.304928	0.487835	0.253996	0.904331	0.580751	ercc6-stimul	5235
SLC35E2	0.308869	0.28215	0.376546	0.37674	0.27127	0.317562	0.217175	0.31272	0.293611	0.215337	0.308869	0.28215	0.203335	0.200802	0.136991	0.122896	0.16375	0.131655	0.369363	0.127695	0.658321	0.711687	0.443526	0.435571	0.53016	0.466614	1.19586	0.452578	ercc6-stimul	21162
NADK	1.06325	1.10558	1.14304	1.10856	1.19259	1.48024	1.32678	1.79773	1.0178	1.3042	1.06325	1.10558	0.617242	0.590862	0.602258	0.572853	1.00039	0.756844	1.28039	0.773391	0.580523	0.534437	0.566431	0.518147	0.940881	0.684568	1.20423	0.699534	ercc6-stimul	28838
GNB1	1.58481	1.58751	0.988166	0.863972	1.21225	1.16209	1.67501	1.67062	1.55396	1.76886	1.58481	1.58751	0.53361	0.460497	0.612186	0.449729	1.26296	0.703331	1.95488	1.04893	0.336703	0.290075	0.386284	0.283292	0.796914	0.44304	1.23351	0.660742	ercc6-stimul	105802
KIAA1751	0.0159836	0.012417	0.0118157	0.0139687	0.0097242	0.0124307	0.00752891	0.010424	0.00871085	0.00988408	0.0159836	0.012417	0.00638048	0.00744532	0.00491072	0.00481068	0.0056768	0.0043885	0.0109582	0.00586126	0.399189	0.599607	0.307235	0.387427	0.355164	0.353427	0.685593	0.472035	ercc6-stimul	50525
PRKCZ	0.243152	0.278991	0.193152	0.150918	0.143174	0.165098	0.163321	0.208233	0.272849	0.21953	0.243152	0.278991	0.104302	0.0804393	0.0723029	0.0638929	0.123144	0.0876661	0.343244	0.130181	0.428958	0.288322	0.297357	0.229014	0.506449	0.314226	1.41164	0.466615	ercc6-stimul	134926
C1orf86	0.0845774	0.0836563	0.185129	0.168468	0.123327	0.118736	0.117134	0.15954	0.0611801	0.0885106	0.0845774	0.0836563	0.0999697	0.0897934	0.0622801	0.0459508	0.088319	0.0671663	0.0769646	0.0524868	1.18199	1.07336	0.736369	0.549281	1.04424	0.802884	0.90999	0.62741	ercc6-stimul	23274
SKI	0.579526	0.531816	0.520902	0.379015	0.53672	0.653338	0.619072	0.88428	0.416036	0.749681	0.579526	0.531816	0.281287	0.202015	0.271044	0.252842	0.46678	0.372282	0.523373	0.444561	0.485374	0.379859	0.467699	0.475431	0.805452	0.70002	0.903106	0.83593	ercc6-indep	81519
MORN1	0.209161	0.201198	0.317301	0.27939	0.311545	0.301493	0.168165	0.382258	0.149895	0.09953	0.209161	0.201198	0.171343	0.148915	0.15733	0.116678	0.126796	0.160931	0.188568	0.0590213	0.81919	0.740141	0.752197	0.579915	0.606214	0.799862	0.901544	0.293349	ercc6-stimul	70298
LOC100129534	0.0673575	0.155086	0.0937021	0.105993	0.0820694	0.139693	0.0987094	0.214109	0.0806159	0.0416532	0.0673575	0.155086	0.0505991	0.0564943	0.041445	0.0540612	0.0744269	0.0901399	0.101415	0.0247003	0.751203	0.364277	0.6153	0.348588	1.10495	0.581225	1.50562	0.159269	ercc6-stimul	2248
RER1	0.791838	0.833884	1.57383	1.48551	1.07993	1.15704	0.980766	1.56266	0.759293	1.01814	0.791838	0.833884	0.849868	0.791777	0.545365	0.447774	0.739498	0.65788	0.955191	0.603757	1.07329	0.949505	0.688733	0.536975	0.9339	0.788935	1.2063	0.72403	ercc6-stimul	13672
PEX10	0.259836	0.275639	0.509752	0.52481	0.216321	0.215602	0.28323	0.227889	0.219908	0.152646	0.259836	0.275639	0.275266	0.279724	0.109242	0.083438	0.213555	0.0959413	0.276644	0.0905191	1.05938	1.01482	0.420427	0.302707	0.821885	0.348069	1.06469	0.328397	ercc6-stimul	7770
PLCH2	0.00259183	0.00148119	0.000888568	0.00357941	0.000885239	0.00143339	0.00217041	0.000783913	0.00797654	0	0.00259183	0.00148119	0.000479827	0.00190783	0.000447046	0.000554722	0.00163649	0.000330027	0.0100345	0	0.18513	1.28804	0.172483	0.374511	0.631403	0.222812	3.87158	0	ercc6-stimul	29211
PANK4	0.255705	0.250341	0.620838	0.554313	0.310523	0.382518	0.319438	0.504609	0.219287	0.312795	0.255705	0.250341	0.335253	0.295449	0.156814	0.148034	0.240856	0.21244	0.275863	0.185487	1.31109	1.18019	0.613262	0.591331	0.94193	0.848604	1.07883	0.740939	ercc6-stimul	18061
TNFRSF14	0.00338157	0.00289877	0	0.00700512	0	0.00280522	0.00849521	0	0.00346901	0.00418225	0.00338157	0.00289877	0	0.00373373	0	0.00108562	0.00640539	0	0.00436401	0.00248007	0	1.28804	0	0.374511	1.89421	0	1.29053	0.855561	ercc6-stimul	7463
FAM213B	0.0654842	0.0259084	0.0756201	0.0939146	0.0464528	0.0167149	0.101237	0.0228532	0.0361725	0.0124599	0.0654842	0.0259084	0.0408349	0.0500565	0.0234587	0.00646867	0.0763327	0.0096212	0.045505	0.00738872	0.623583	1.93206	0.358234	0.249674	1.16567	0.371354	0.694901	0.285186	ercc6-stimul	5010
TTC34	0.000567438	0.000324283	0.000389075	0	0.000193809	0.000156909	0.000237587	0.000171625	0.000388074	0.000935726	0.000567438	0.000324283	0.000210101	0	9.78735e-05	6.07238e-05	0.000179141	7.22541e-05	0.000488197	0.000554886	0.370262	0	0.172483	0.187256	0.315701	0.222812	0.860353	1.71112	ercc6-inhib	133424
PRDM16	0.000204963	5.85667e-05	0.000140537	0	0.00014001	0.00017003	0	0	0.000140175	0	0.000204963	5.85667e-05	7.589e-05	0	7.07051e-05	6.58016e-05	0	0	0.00017634	0	0.370262	0	0.344965	1.12353	0	0	0.860351	0	ercc6-stimul	369444
ARHGEF16	0.0856091	0.0668005	0.115442	0.128082	0.0360624	0.0394393	0.060936	0.0474704	0.066355	0.0423518	0.0856091	0.0668005	0.0623387	0.0682677	0.0182115	0.015263	0.0459457	0.019985	0.0834746	0.0251146	0.728178	1.02196	0.212729	0.228486	0.536692	0.299175	0.975067	0.375965	ercc6-stimul	26531
MEGF6	0.0494679	0.0651951	0.0639127	0.0645766	0.0423092	0.0517198	0.0336262	0.0434017	0.0761206	0.056883	0.0494679	0.0651951	0.0345129	0.0344193	0.0213661	0.0200156	0.0253542	0.0182721	0.0957597	0.0337316	0.697682	0.527943	0.431919	0.30701	0.512538	0.280268	1.9358	0.517395	ercc6-stimul	123554
TPRG1L	0.230807	0.206274	0.505077	0.676505	0.256624	0.22406	0.252908	0.227251	0.319802	0.358341	0.230807	0.206274	0.272742	0.360577	0.129595	0.0867112	0.190693	0.0956727	0.402311	0.212496	1.18169	1.74805	0.561487	0.420369	0.8262	0.463814	1.74306	1.03016	ercc6-stimul	5139
WRAP73	0.199638	0.222588	0.475073	0.532495	0.283441	0.384264	0.275351	0.398993	0.216847	0.279183	0.199638	0.222588	0.256539	0.28382	0.143138	0.14871	0.207615	0.167976	0.272794	0.165556	1.28502	1.27509	0.716986	0.668096	1.03996	0.75465	1.36644	0.743776	ercc6-stimul	19341
TP73	0.0165957	0.036471	0.0229652	0.0268781	0.0185507	0.0250312	0.0276683	0.0399732	0.00742902	0.0220179	0.0165957	0.036471	0.0124012	0.014326	0.0093681	0.00968707	0.0208619	0.0168287	0.00934571	0.0130566	0.747254	0.392806	0.56449	0.26561	1.25707	0.461427	0.56314	0.358	ercc6-stimul	83637
LRRC47	0.448097	0.572682	0.975439	0.958263	0.643093	0.775415	0.695261	0.963336	0.51985	0.607862	0.448097	0.572682	0.526737	0.510754	0.324762	0.300086	0.524227	0.405564	0.653971	0.360462	1.1755	0.891864	0.724758	0.524	1.1699	0.708184	1.45944	0.629428	ercc6-stimul	16285
CEP104	0.24704	0.250577	0.312704	0.307981	0.284627	0.326412	0.246421	0.27487	0.279802	0.397469	0.24704	0.250577	0.16886	0.164154	0.143737	0.126321	0.185801	0.11572	0.351991	0.235699	0.683534	0.655104	0.581835	0.504122	0.752111	0.461815	1.42483	0.940626	ercc6-stimul	45153
DFFB	0.169445	0.194794	0.195891	0.22751	0.124934	0.145028	0.15766	0.161071	0.185783	0.198478	0.169445	0.194794	0.105781	0.121263	0.0630917	0.0561258	0.118876	0.0678109	0.233715	0.117697	0.62428	0.622518	0.372343	0.288129	0.701559	0.348116	1.3793	0.604215	ercc6-stimul	28149
C1orf174	0.804966	0.833474	1.54187	1.69042	0.894315	1.00916	0.925915	0.933517	0.932037	1.16056	0.804966	0.833474	0.83261	0.900994	0.451629	0.390545	0.69814	0.393011	1.1725	0.688212	1.03434	1.08101	0.561054	0.468575	0.867291	0.471533	1.45659	0.825715	ercc6-stimul	11161
LOC100133612	0.283501	0.186942	0.552107	0.429172	0.280176	0.260177	0.177	0.140036	0.199624	0.199173	0.283501	0.186942	0.298138	0.228749	0.141489	0.100688	0.133458	0.0589552	0.251127	0.11811	1.05163	1.22363	0.499077	0.538608	0.47075	0.315366	0.885806	0.631798	ercc6-stimul	15044
NPHP4	0.303624	0.286922	0.283014	0.250582	0.277006	0.241219	0.456194	0.434793	0.271343	0.331705	0.303624	0.286922	0.152828	0.13356	0.139888	0.0933518	0.34397	0.183048	0.341349	0.196701	0.503345	0.465493	0.460728	0.325356	1.13288	0.637971	1.12425	0.685556	ercc6-stimul	129664
KCNAB2	0.262006	0.249313	0.303664	0.262836	0.263108	0.21609	0.501569	0.363577	0.260803	0.356559	0.262006	0.249313	0.163979	0.140092	0.13287	0.0836268	0.378183	0.153066	0.32809	0.211439	0.625858	0.56191	0.507124	0.335429	1.44341	0.613951	1.25222	0.848088	ercc6-stimul	108896
CHD5	0.0125623	0.0171195	0.0122577	0.00934176	0.00561084	0.00480978	0.0129473	0.00789133	0.00826096	0.0302767	0.0125623	0.0171195	0.00661916	0.00497916	0.00283347	0.00186138	0.00976226	0.00332225	0.0103923	0.0179541	0.526907	0.290847	0.225554	0.108729	0.777108	0.194062	0.82726	1.04875	ercc6-inhib	78348
RPL22	6.64418	6.07077	8.94207	8.9875	7.45487	9.26976	8.98414	10.3303	7.46752	7.11053	6.64418	6.07077	4.82872	4.79034	3.76471	3.5874	6.77404	4.34906	9.39414	4.21654	0.726759	0.789082	0.566618	0.59093	1.01955	0.716393	1.41389	0.694565	ercc6-stimul	14600
RNF207	0.70525	0.745786	0.940957	1.02286	0.628101	0.836254	0.887275	1.21331	0.736252	0.880506	0.70525	0.745786	0.508117	0.545184	0.317191	0.32363	0.669005	0.510804	0.926205	0.52214	0.720478	0.73102	0.449757	0.433945	0.948607	0.68492	1.3133	0.70012	ercc6-stimul	15171
ICMT	1.01172	1.06471	2.04709	2.17117	1.6555	1.90784	2.02089	2.48928	1.09388	1.16898	1.01172	1.06471	1.10543	1.15723	0.836028	0.738334	1.52375	1.04799	1.3761	0.693205	1.09262	1.0869	0.826343	0.69346	1.5061	0.984293	1.36016	0.651074	ercc6-stimul	14792
GPR153	0.0666558	0.0619007	0.0533211	0.0747941	0.0322522	0.0337915	0.0441891	0.0336007	0.0303908	0.0228995	0.0666558	0.0619007	0.0287934	0.0398653	0.0162874	0.0130773	0.0333186	0.0141459	0.0382316	0.0135794	0.431971	0.644019	0.24435	0.211263	0.49986	0.228526	0.573568	0.219374	ercc6-stimul	13630
ACOT7	0.160581	0.162842	0.202035	0.153404	0.198091	0.172986	0.337084	0.297431	0.212919	0.368051	0.160581	0.162842	0.109099	0.0817643	0.100036	0.0669456	0.254161	0.125218	0.267852	0.218254	0.679401	0.502108	0.622963	0.411108	1.58276	0.768957	1.66802	1.34028	ercc6-stimul	129495
HES2	0.306975	0.392413	0.371115	0.306802	0.259359	0.366346	0.351769	0.302597	0.342537	0.446267	0.306975	0.392413	0.200402	0.163525	0.130976	0.141776	0.265234	0.127393	0.430912	0.264636	0.652829	0.416718	0.426668	0.361293	0.864024	0.324641	1.40373	0.674382	ercc6-stimul	4686
ESPN	0.00837567	0.00777818	0.0143574	0.00867536	0.0064366	0.00289506	0.00350691	0.00569986	0.00645797	0.0129486	0.00837567	0.00777818	0.007753	0.00462397	0.00325048	0.00112039	0.00264421	0.00239964	0.00812413	0.00767852	0.925657	0.594479	0.388086	0.144042	0.315701	0.308509	0.969967	0.987187	ercc6-indep	36157
TNFRSF25	0.0204428	0.0306672	0.0315382	0.0211742	0.0261834	0.00847929	0.0256783	0.0231864	0.0314571	0	0.0204428	0.0306672	0.0170306	0.0112858	0.0132226	0.00328149	0.0193614	0.00976147	0.039573	0	0.833087	0.36801	0.64681	0.107003	0.947103	0.318303	1.93579	0	ercc6-stimul	4938
PLEKHG5	0.0271997	0.0321604	0.0308689	0.0247727	0.0235455	0.0233419	0.0206172	0.057445	0.0235732	0.0203	0.0271997	0.0321604	0.0166692	0.0132038	0.0118905	0.00903332	0.0155454	0.0241843	0.0296551	0.0120379	0.612845	0.410562	0.437155	0.280883	0.571527	0.751991	1.09027	0.374308	ercc6-stimul	53814
NOL9	1.61151	1.56675	1.82601	1.86227	2.28494	2.51625	2.4464	3.19738	1.6604	2.06343	1.61151	1.56675	0.986045	0.99259	1.15389	0.973789	1.84459	1.3461	2.08878	1.22361	0.611877	0.633534	0.716033	0.621534	1.14463	0.859165	1.29617	0.780989	ercc6-stimul	33252
TAS1R1	0.00206182	0.00618606	0.00318088	0.00427118	0.00211264	0.00513121	0.00258986	0.00374164	0.00211513	0.00510001	0.00206182	0.00618606	0.00171768	0.00227654	0.00106688	0.00198578	0.00195275	0.00157523	0.00266083	0.00302431	0.833087	0.368011	0.517447	0.321009	0.947102	0.254642	1.29053	0.48889	ercc6-stimul	24480
ZBTB48	0.307365	0.37074	0.970759	0.729699	0.476594	0.625036	0.437333	0.609616	0.2455	0.423876	0.307365	0.37074	0.52421	0.38893	0.24068	0.241889	0.329749	0.256648	0.308839	0.251358	1.7055	1.04906	0.783043	0.652449	1.07283	0.69226	1.0048	0.677991	ercc6-stimul	9278
KLHL21	0.964085	1.02935	1.89181	1.64794	0.853191	0.883498	1.55028	1.51306	0.922938	2.2544	0.964085	1.02935	1.02158	0.878352	0.430861	0.341914	1.16891	0.636998	1.16106	1.33686	1.05963	0.853307	0.446912	0.332165	1.21246	0.618835	1.20431	1.29874	ercc6-indep	12146
PHF13	0.407672	0.364116	0.916416	1.12265	0.527779	0.702705	0.898438	0.757536	0.277974	0.484285	0.407672	0.364116	0.494865	0.598372	0.266528	0.271947	0.677422	0.318923	0.349691	0.287181	1.21388	1.64336	0.653781	0.746869	1.66168	0.875882	0.857776	0.788707	ercc6-indep	10338
THAP3	0.134162	0.205803	0.326809	0.314494	0.156763	0.148395	0.136	0.149498	0.183508	0.133907	0.134162	0.205803	0.176477	0.167625	0.0791653	0.0574289	0.102544	0.0629387	0.230853	0.0794069	1.3154	0.814494	0.590073	0.279048	0.76433	0.30582	1.7207	0.385839	ercc6-stimul	10722
DNAJC11	1.2216	1.29822	1.2775	1.16998	1.65063	1.39631	1.55928	1.62059	1.49131	1.54309	1.2216	1.29822	0.68985	0.623599	0.833568	0.540372	1.1757	0.682268	1.87607	0.915052	0.56471	0.48035	0.682358	0.416241	0.962424	0.525541	1.53575	0.704852	ercc6-stimul	67739
CAMTA1	0.291441	0.322262	0.184442	0.174248	0.24845	0.231345	0.255656	0.247042	0.323119	0.337745	0.291441	0.322262	0.0995987	0.0928742	0.125467	0.0895305	0.192765	0.104005	0.406484	0.200283	0.341746	0.288195	0.430507	0.277819	0.661419	0.322733	1.39474	0.621491	ercc6-stimul	984383
VAMP3	2.02608	2.04932	4.10126	3.92453	2.7146	3.00724	2.47323	3.04372	1.74989	2.4536	2.02608	2.04932	2.21468	2.09177	1.37087	1.1638	1.86482	1.28141	2.20136	1.45498	1.09309	1.02072	0.676613	0.567897	0.920406	0.625284	1.08651	0.709984	ercc6-stimul	10164
PER3	0.101823	0.0969439	0.136057	0.124917	0.122719	0.135543	0.15044	0.186485	0.0762013	0.093933	0.101823	0.0969439	0.0734708	0.0665808	0.0619731	0.0524551	0.113432	0.0785102	0.0958612	0.0557023	0.721554	0.686797	0.608636	0.541088	1.11401	0.809852	0.94145	0.574583	ercc6-stimul	60475
TNFRSF9	0.0619473	0.0578584	0.0580074	0.0536295	0.0720007	0.0782343	0.0812965	0.0931223	0.0626007	0.229845	0.0619473	0.0578584	0.031324	0.0285845	0.0363604	0.0302767	0.0612976	0.0392045	0.0787517	0.136298	0.505656	0.494043	0.586956	0.523289	0.989511	0.677594	1.27127	2.35572	ercc6-inhib	27295
PARK7	1.49586	1.48157	2.40404	2.14938	1.99715	2.2256	1.95195	2.43149	1.78956	2.19085	1.49586	1.48157	1.29818	1.14562	1.00856	0.861307	1.47177	1.02366	2.25127	1.29917	0.86785	0.773247	0.674235	0.581348	0.983896	0.690927	1.505	0.87689	ercc6-stimul	23629
ERRFI1	1.80964	1.70223	5.54638	4.73059	4.32379	4.06817	1.80026	2.6573	1.93261	3.89865	1.80964	1.70223	2.99505	2.5214	2.18351	1.57438	1.3574	1.11872	2.43122	2.3119	1.65505	1.48124	1.2066	0.924894	0.750092	0.65721	1.34348	1.35816	ercc6-indep	14615
RERE	1.09285	1.10623	0.425738	0.36852	0.470551	0.39005	0.582432	0.45651	1.46036	1.37027	1.09285	1.10623	0.229899	0.196421	0.237628	0.150949	0.439154	0.192191	1.83713	0.81257	0.210366	0.177559	0.217439	0.136454	0.401843	0.173735	1.68105	0.73454	ercc6-stimul	465236
ENO1	11.7751	12.5845	16.804	16.8318	14.4338	15.7549	13.152	15.0579	10.2904	8.93842	11.7751	12.5845	9.07416	8.97135	7.28907	6.09715	9.91661	6.33938	12.9453	5.30048	0.770623	0.712889	0.619024	0.484497	0.842168	0.503745	1.09938	0.421191	ercc6-stimul	18093
SLC2A5	0.00537227	0.00482034	0.00473606	0.00397464	0.00235916	0.00381997	0	0.00139275	0.0220447	0.0246788	0.00537227	0.00482034	0.00255747	0.00211848	0.00119138	0.00147833	0	0.000586348	0.0277322	0.0146345	0.476051	0.439488	0.221764	0.306686	0	0.12164	5.16211	3.036	ercc6-stimul	32883
GPR157	0.353765	0.415121	0.695191	0.71991	0.389646	0.462617	0.323818	0.42236	0.443444	0.232004	0.353765	0.415121	0.375403	0.383712	0.196771	0.179033	0.244159	0.177814	0.557853	0.137578	1.06117	0.924338	0.55622	0.431279	0.690172	0.428342	1.5769	0.331418	ercc6-stimul	24754
H6PD	0.357041	0.396749	0.520768	0.414289	0.50044	0.421205	0.301102	0.393641	0.304729	0.451111	0.357041	0.396749	0.281215	0.220816	0.252722	0.163006	0.227031	0.165723	0.383349	0.267509	0.787626	0.556564	0.707824	0.410855	0.635868	0.417702	1.07368	0.674252	ercc6-stimul	36532
SPSB1	0.417577	0.386074	0.517419	0.38364	0.338249	0.424978	0.447065	0.624677	0.341474	0.737036	0.417577	0.386074	0.279406	0.20448	0.170816	0.164466	0.337087	0.262989	0.429574	0.437062	0.669113	0.52964	0.409064	0.425997	0.807245	0.681188	1.02873	1.13207	ercc6-inhib	76650
SLC25A33	1.3959	1.56947	1.90614	1.76833	2.01236	2.38856	1.74018	2.74454	1.07464	1.65516	1.3959	1.56947	1.02932	0.94252	1.01624	0.924373	1.3121	1.15545	1.3519	0.98151	0.737385	0.600534	0.728019	0.588971	0.939964	0.736205	0.968477	0.625377	ercc6-stimul	43304
TMEM201	0.274499	0.302823	0.623844	0.620216	0.467584	0.490295	0.724108	0.905839	0.270225	0.340048	0.274499	0.302823	0.336876	0.330575	0.23613	0.189744	0.545977	0.381358	0.339943	0.201648	1.22724	1.09164	0.860221	0.626584	1.989	1.25934	1.23841	0.665895	ercc6-stimul	26004
PIK3CD	0.0570971	0.0752028	0.0781532	0.0733014	0.0470144	0.0551905	0.0553026	0.0600709	0.0923383	0.0919627	0.0570971	0.0752028	0.0422027	0.0390696	0.0237423	0.0213587	0.0416982	0.0252898	0.116162	0.0545339	0.73914	0.519524	0.415823	0.284015	0.730303	0.336289	2.03446	0.725158	ercc6-stimul	77383
CLSTN1	1.00816	0.942179	0.644602	0.561549	0.672028	0.702573	0.768311	0.781183	0.944481	0.959194	1.00816	0.942179	0.348085	0.299306	0.339374	0.271896	0.579306	0.328878	1.18816	0.568802	0.345268	0.317674	0.336627	0.288582	0.574618	0.349061	1.17854	0.603709	ercc6-stimul	95472
CTNNBIP1	0.12296	0.109942	0.13819	0.120191	0.106801	0.0942349	0.120186	0.122284	0.110686	0.161139	0.12296	0.109942	0.0746226	0.0640618	0.0539345	0.0364689	0.0906202	0.0514816	0.139243	0.0955554	0.606885	0.582687	0.438635	0.33171	0.73699	0.468261	1.13243	0.869144	ercc6-stimul	61983
LZIC	0.414293	0.456832	0.80233	0.707632	0.54011	0.518994	0.409179	0.511726	0.443889	0.63376	0.414293	0.456832	0.433258	0.377168	0.272756	0.200851	0.308521	0.215437	0.558412	0.37582	1.04578	0.825616	0.658364	0.43966	0.744693	0.471588	1.34787	0.822665	ercc6-stimul	13051
NMNAT1	0.266337	0.226254	0.531198	0.415042	0.470427	0.406603	0.206759	0.431277	0.291685	0.279693	0.266337	0.226254	0.286847	0.221217	0.237566	0.157355	0.155896	0.181568	0.36694	0.165858	1.07701	0.977739	0.891974	0.695481	0.585335	0.802495	1.37773	0.733061	ercc6-stimul	42071
UBE4B	1.55021	1.6061	0.810594	0.694147	0.839123	0.763999	1.30214	1.05429	1.43103	1.88374	1.55021	1.6061	0.437721	0.36998	0.423757	0.295668	0.981814	0.443856	1.80024	1.11706	0.282362	0.230359	0.273355	0.18409	0.633342	0.276356	1.16129	0.69551	ercc6-stimul	148256
KIF1B	0.896928	0.991198	0.415201	0.398213	0.494154	0.421126	0.663936	0.480529	0.923483	1.15279	0.896928	0.991198	0.224209	0.212248	0.249548	0.162976	0.500608	0.202303	1.16174	0.683604	0.249974	0.214132	0.278225	0.164423	0.558136	0.204099	1.29525	0.689675	ercc6-stimul	170898
PGD	1.13002	1.51787	1.88603	2.01557	1.30442	1.44407	1.78819	1.62332	1.08431	1.87625	1.13002	1.51787	1.01846	1.0743	0.658732	0.558855	1.3483	0.683418	1.36406	1.11262	0.901273	0.707767	0.582938	0.368184	1.19316	0.450248	1.20711	0.733012	ercc6-stimul	21117
APITD1	0.775655	0.756045	1.57869	1.362	1.31435	1.29758	1.3273	1.48104	0.593417	0.881606	0.775655	0.756045	0.852493	0.725946	0.663747	0.502163	1.00078	0.623518	0.746519	0.522792	1.09906	0.960189	0.855724	0.664198	1.29024	0.82471	0.962436	0.691483	ercc6-stimul	12714
CORT	0.535869	0.426043	0.540876	0.423266	0.663333	0.350449	0.686714	0.850276	0.250133	0.478084	0.535869	0.426043	0.292073	0.225601	0.334983	0.135624	0.517782	0.357966	0.314667	0.283504	0.545046	0.529526	0.625121	0.318334	0.966248	0.840211	0.587209	0.665435	ercc6-inhib	2285
DFFA	0.977103	0.727661	1.42407	1.01851	1.42092	0.906367	1.54659	1.45275	0.803985	0.808172	0.977103	0.727661	0.768998	0.542866	0.717565	0.350764	1.16613	0.611608	1.01141	0.479246	0.787018	0.746042	0.73438	0.482043	1.19346	0.840512	1.03511	0.658612	ercc6-stimul	12011
PEX14	0.991385	1.06601	0.506581	0.425103	0.661014	0.658766	0.877248	0.865023	1.02566	1.21812	0.991385	1.06601	0.273554	0.22658	0.333812	0.254942	0.661445	0.364175	1.29028	0.722345	0.275931	0.21255	0.336713	0.239156	0.667193	0.341624	1.30149	0.677616	ercc6-stimul	155813
CASZ1	0.0157687	0.0136526	0.0256248	0.027766	0.0134107	0.0136044	0.0106959	0.0120188	0.0121324	0.0329591	0.0157687	0.0136526	0.0138374	0.0147993	0.0067724	0.0052649	0.00806471	0.00505991	0.0152626	0.0195447	0.877523	1.08399	0.429484	0.385634	0.511438	0.370619	0.967902	1.43158	ercc6-inhib	160042
TARDBP	4.43676	4.58062	8.14377	8.12538	7.70109	8.21242	6.40156	8.10735	4.56596	5.81448	4.43676	4.58062	4.39764	4.33083	3.88905	3.17821	4.82678	3.41319	5.74398	3.44799	0.991182	0.945468	0.876552	0.693838	1.08791	0.745138	1.29463	0.752734	ercc6-stimul	12871
MASP2	0.00730896	0.0146194	0.0265514	0.0277584	0.0718188	0.121731	0.0266891	0.190582	0.0149959	0.00602637	0.00730896	0.0146194	0.0143378	0.0147952	0.0362685	0.0471099	0.0201236	0.080235	0.0188648	0.00357364	1.96167	1.01203	4.9622	3.22242	2.75328	5.48826	2.58106	0.244445	ercc6-stimul	20717
SRM	0.690842	0.572107	1.04361	0.820751	0.80042	0.80232	0.86777	1.0181	0.618334	0.424342	0.690842	0.572107	0.563549	0.43746	0.404212	0.310498	0.654299	0.42862	0.777864	0.251635	0.815743	0.764648	0.585101	0.542727	0.947103	0.749196	1.12597	0.439839	ercc6-stimul	5443
EXOSC10	1.08342	1.04562	1.19544	1.25635	1.32503	1.28143	1.4359	1.50032	0.994779	1.33712	1.08342	1.04562	0.645538	0.669635	0.66914	0.495913	1.08267	0.631635	1.25143	0.792912	0.595833	0.640419	0.617618	0.474277	0.999306	0.604077	1.15508	0.758318	ercc6-stimul	33263
MTOR	0.894786	0.955471	0.495921	0.458212	0.707018	0.600458	0.969145	0.765834	0.999582	1.15809	0.894786	0.955471	0.267797	0.244227	0.357044	0.232377	0.730735	0.322416	1.25747	0.686747	0.299286	0.255609	0.399027	0.243207	0.816659	0.337442	1.40534	0.718753	ercc6-stimul	156021
UBIAD1	1.15608	1.18633	3.20595	2.85286	2.75667	3.08363	1.96811	3.51556	1.25769	1.6172	1.15608	1.18633	1.73121	1.52057	1.39212	1.19336	1.48395	1.48005	1.58217	0.959	1.49749	1.28175	1.20417	1.00593	1.28361	1.24759	1.36857	0.808375	ercc6-stimul	15237
PTCHD2	0.0250869	0.0226176	0.0880827	0.0676494	0.16088	0.115538	0.0858427	0.216249	0.028398	0.220933	0.0250869	0.0226176	0.0475647	0.0360571	0.0812444	0.0447132	0.0647254	0.0910408	0.0357247	0.131013	1.896	1.59421	3.23852	1.97692	2.58005	4.02522	1.42404	5.79254	ercc6-inhib	58346
FBXO2	0.0974988	0.0601767	0.0802223	0.0929083	0.0399609	0.0614698	0.0587851	0.0495417	0.080016	0.0482338	0.0974988	0.0601767	0.04332	0.0495201	0.0201803	0.0237888	0.044324	0.0208571	0.10066	0.0286026	0.444314	0.822912	0.20698	0.395316	0.45461	0.346597	1.03242	0.475311	ercc6-stimul	6471
FBXO44	0.270604	0.275463	0.289913	0.332839	0.176184	0.168362	0.251389	0.204614	0.355676	0.285869	0.270604	0.275463	0.156553	0.177403	0.0889729	0.0651561	0.189547	0.0861425	0.44744	0.16952	0.578532	0.644018	0.328794	0.236533	0.70046	0.312719	1.65349	0.615401	ercc6-stimul	8953
FBXO6	0.0245971	0.0590389	0.0404771	0.0305726	0.0403255	0.0448906	0.0308965	0.0178549	0.0681294	0.0760528	0.0245971	0.0590389	0.0218576	0.0162952	0.0203644	0.0173727	0.023296	0.00751691	0.0857068	0.0450993	0.888626	0.276008	0.827918	0.294258	0.947102	0.127321	3.48443	0.763891	ercc6-stimul	10260
MAD2L2	0.114832	0.156466	0.311657	0.357204	0.176204	0.221053	0.253347	0.195032	0.154048	0.200287	0.114832	0.156466	0.168295	0.19039	0.088983	0.0855475	0.191024	0.0821085	0.193792	0.11877	1.46557	1.21681	0.774897	0.546748	1.66351	0.524769	1.68762	0.75908	ercc6-stimul	17142
AGTRAP	0.406674	0.458094	0.717444	0.631683	0.285225	0.249451	0.438147	0.313384	0.459495	0.603501	0.406674	0.458094	0.38742	0.336687	0.144039	0.0965375	0.330363	0.131935	0.578045	0.357876	0.952654	0.734974	0.354187	0.210737	0.812353	0.288008	1.4214	0.781229	ercc6-stimul	14687
MTHFR	0.345588	0.384379	0.751644	0.559308	0.244956	0.19318	0.224049	0.267494	0.306238	0.288008	0.345588	0.384379	0.405888	0.298111	0.123703	0.0747607	0.168933	0.112615	0.385247	0.170789	1.17448	0.775566	0.357949	0.194497	0.488828	0.292979	1.11476	0.444324	ercc6-stimul	20374
CLCN6	1.06116	1.09885	1.27313	1.22136	0.746602	0.862992	0.733611	0.771001	1.13228	1.00989	1.06116	1.09885	0.68749	0.650985	0.377034	0.333978	0.553143	0.324591	1.42441	0.598865	0.647867	0.592424	0.355304	0.303934	0.521262	0.295392	1.34231	0.544992	ercc6-stimul	36995
KIAA2013	0.324634	0.354181	0.590358	0.576973	0.192778	0.254003	0.301197	0.284263	0.351805	0.31025	0.324634	0.354181	0.318793	0.307527	0.0973529	0.0982992	0.227103	0.119675	0.442571	0.183978	0.982008	0.868275	0.299885	0.277539	0.699565	0.337891	1.36329	0.519447	ercc6-stimul	6841
PLOD1	0.32412	0.360947	0.430988	0.418862	0.325163	0.292447	0.383103	0.373655	0.370515	0.323816	0.32412	0.360947	0.232734	0.223253	0.164207	0.113177	0.28886	0.157309	0.466108	0.192023	0.718047	0.618521	0.506625	0.313556	0.891212	0.435822	1.43807	0.531997	ercc6-stimul	40876
MFN2	0.835634	0.872631	1.31511	1.26402	1.15039	1.12165	0.99096	1.23854	0.833361	1.16008	0.835634	0.872631	0.710159	0.673723	0.580947	0.434079	0.747184	0.521425	1.04837	0.687927	0.849845	0.772059	0.695217	0.497437	0.894152	0.597532	1.25458	0.788337	ercc6-stimul	33335
MIIP	0.293586	0.298964	0.314114	0.430625	0.177202	0.196146	0.388575	0.328966	0.367882	0.538559	0.293586	0.298964	0.169622	0.229523	0.089487	0.0759085	0.292986	0.138495	0.462796	0.319365	0.577758	0.767728	0.304807	0.253905	0.997955	0.463249	1.57635	1.06824	ercc6-stimul	12808
TNFRSF8	0.00374657	0.0013382	0.00513782	0.0045274	0.00319911	0.00129501	0.0015687	0.00084988	0.00288259	0.00733666	0.00374657	0.0013382	0.00277442	0.0024131	0.00161555	0.000501169	0.0011828	0.000357799	0.0036263	0.00435064	0.740523	1.80325	0.431208	0.37451	0.315702	0.267374	0.967898	3.25111	ercc6-inhib	80831
TNFRSF1B	0.0377291	0.0338826	0.0443481	0.0750567	0.0447956	0.0382539	0.0488963	0.0755326	0.0479202	0.0651795	0.0377291	0.0338826	0.023948	0.0400052	0.0226218	0.0148043	0.0368678	0.0317992	0.0602836	0.0386514	0.634735	1.1807	0.599584	0.436928	0.977172	0.938512	1.5978	1.14075	ercc6-stimul	42218
VPS13D	0.649464	0.739734	0.293593	0.286304	0.24204	0.242677	0.410201	0.33767	0.720761	0.691717	0.649464	0.739734	0.15854	0.1526	0.12223	0.093916	0.309292	0.142159	0.906717	0.410188	0.244109	0.20629	0.188202	0.126959	0.476226	0.192176	1.3961	0.554508	ercc6-stimul	281986
DHRS3	1.38168	1.62381	1.55895	1.58934	0.629852	0.598876	0.437222	0.49349	0.685021	0.661937	1.38168	1.62381	0.841833	0.847118	0.318075	0.231765	0.329665	0.207759	0.861756	0.392529	0.609282	0.521686	0.230209	0.142729	0.238597	0.127946	0.623702	0.241733	ercc6-stimul	49882
PRAMEF10	0.00470131	0.0120903	0.0096706	0.0146085	0.0192688	0.0273002	0.0295267	0.021329	0.00964573	0.0348868	0.00470131	0.0120903	0.00522212	0.00778633	0.00973074	0.0105652	0.0222631	0.00897951	0.0121343	0.0206879	1.11078	0.644015	2.06979	0.873856	4.73552	0.742704	2.58105	1.71111	ercc6-stimul	5368
PRAMEF17	0.0162085	0.0694717	0.116693	0.0671536	0.132864	0.0806757	0.0203596	0.0882424	0.0166276	0.0601388	0.0162085	0.0694717	0.0630142	0.0357929	0.0670963	0.0312215	0.0153511	0.0371501	0.0209175	0.0356623	3.88773	0.515215	4.13958	0.449413	0.947104	0.534751	1.29053	0.513336	ercc6-stimul	2977
PRDM2	0.627074	0.599743	0.998396	1.01926	1.15685	1.03602	1.01388	1.12412	0.481326	0.994527	0.627074	0.599743	0.539134	0.543266	0.584209	0.40094	0.764466	0.473255	0.605508	0.589755	0.859761	0.905831	0.931643	0.668519	1.2191	0.789096	0.965609	0.983345	ercc6-indep	124840
KAZN	0.0674489	0.0652756	0.0512789	0.0509864	0.0460061	0.0440208	0.0867984	0.0657417	0.0723337	0.0578767	0.0674489	0.0652756	0.0276906	0.0271758	0.0232331	0.017036	0.065446	0.0276773	0.0909958	0.0343209	0.410542	0.416323	0.344455	0.260986	0.970305	0.424006	1.34911	0.525784	ercc6-stimul	519332
C1orf126	0.0558744	0.0680487	0.10791	0.106324	0.0597962	0.0427462	0.0520383	0.0357924	0.0789731	0.0529799	0.0558744	0.0680487	0.0582714	0.0566707	0.0301971	0.0165428	0.0392369	0.0150686	0.0993482	0.0314171	1.0429	0.832796	0.540446	0.243102	0.702234	0.221438	1.77806	0.461685	ercc6-stimul	40650
TMEM51	0.432692	0.468986	0.399185	0.39817	0.376012	0.355254	0.670881	0.543935	0.437514	0.645399	0.432692	0.468986	0.21556	0.212225	0.189886	0.137483	0.505844	0.228997	0.550393	0.382722	0.498183	0.452518	0.438848	0.29315	1.16906	0.48828	1.27202	0.816062	ercc6-stimul	67947
FHAD1	0.0565442	0.0563586	0.100826	0.089757	0.0476532	0.0417722	0.043708	0.0443238	0.0597225	0.0895842	0.0565442	0.0563586	0.054446	0.0478405	0.0240649	0.0161658	0.0329558	0.0186603	0.0751309	0.0531234	0.962893	0.848859	0.425594	0.286839	0.582833	0.3311	1.32871	0.942597	ercc6-stimul	150855
EFHD2	1.70765	1.64194	2.74337	2.46887	1.84475	2.20623	1.24552	1.59705	1.26433	1.18963	1.70765	1.64194	1.48142	1.31591	0.931599	0.853811	0.939122	0.672358	1.59053	0.705451	0.86752	0.801435	0.545544	0.520001	0.54995	0.40949	0.931413	0.429645	ercc6-stimul	20449
CTRC	0.0276448	0.0105324	0.0601461	0.0127262	0.088126	0.0560586	0.0297535	0.0836132	0.0126043	0.0303915	0.0276448	0.0105324	0.0324789	0.00678306	0.0445036	0.0216947	0.0224341	0.0352012	0.0158562	0.0180222	1.17486	0.644019	1.60984	2.0598	0.811514	3.34218	0.573569	1.71112	ercc6-inhib	8216
CASP9	0.781776	0.943892	1.69651	1.61036	0.848195	1.05497	0.281737	0.528931	0.702332	0.571122	0.781776	0.943892	0.916115	0.858322	0.428338	0.408273	0.21243	0.22268	0.883534	0.338675	1.17184	0.909343	0.547904	0.432542	0.271727	0.235917	1.13016	0.358807	ercc6-stimul	32517
DNAJC16	0.927218	0.879476	0.959709	0.92735	0.707589	0.61654	0.631061	0.613262	1.03525	0.857555	0.927218	0.879476	0.518243	0.494278	0.357332	0.238601	0.47582	0.258183	1.30234	0.50853	0.558922	0.562014	0.385381	0.271299	0.513169	0.293565	1.40457	0.578219	ercc6-stimul	44877
AGMAT	0.33562	0.365157	0.560299	0.538665	0.522087	0.623746	0.66461	0.721221	0.411154	0.470089	0.33562	0.365157	0.302561	0.287108	0.263654	0.24139	0.501116	0.303634	0.517232	0.278763	0.9015	0.78626	0.785573	0.661057	1.49311	0.831516	1.54112	0.763405	ercc6-stimul	13412
DDI2	1.21591	1.27002	1.53981	1.54886	1.44947	1.63807	1.69184	1.96473	1.51184	2.32459	1.21591	1.27002	0.831497	0.825542	0.731982	0.633933	1.27565	0.827151	1.90189	1.37848	0.683848	0.650023	0.602004	0.499152	1.04913	0.65129	1.56417	1.0854	ercc6-stimul	42411
RSC1A1	3.70886	2.98665	1.31581	1.43397	3.56548	2.16437	4.51113	3.54144	3.47984	3.59146	3.70886	2.98665	0.710537	0.764306	1.80057	0.837611	3.40139	1.49095	4.37764	2.12974	0.191578	0.255907	0.485477	0.280452	0.917099	0.499204	1.18032	0.713085	ercc6-stimul	665
PLEKHM2	0.414289	0.508039	0.782208	0.753537	0.781831	0.993679	0.639792	0.94907	0.637502	1.12686	0.414289	0.508039	0.422392	0.401635	0.394825	0.384554	0.482403	0.399558	0.801978	0.668228	1.01956	0.79056	0.953017	0.756938	1.16441	0.786472	1.93579	1.31531	ercc6-stimul	50438
SLC25A34	0.293333	0.264239	0.14829	0.236883	0.285281	0.342323	0.199841	0.342851	0.351921	0.424277	0.293333	0.264239	0.0800766	0.126259	0.144067	0.132479	0.15068	0.14434	0.442717	0.251596	0.272989	0.47782	0.491138	0.501361	0.513683	0.546249	1.50926	0.952154	ercc6-stimul	5076
FBLIM1	0.0952153	0.106496	0.122178	0.0958044	0.106854	0.103812	0.103654	0.0798128	0.118143	0.153649	0.0952153	0.106496	0.0659761	0.0510637	0.0539613	0.0401752	0.0781551	0.0336012	0.148624	0.0911139	0.692915	0.47949	0.566729	0.377247	0.820825	0.315516	1.56092	0.855561	ercc6-stimul	27830
UQCRHL	0.0938164	0.40211	0.192981	0	0.520389	0.26042	0.235687	0.340503	0	0	0.0938164	0.40211	0.10421	0	0.262796	0.100783	0.177708	0.143352	0	0	1.11078	0	2.80118	0.250634	1.89421	0.356499	0	0	ercc6-indep	538
FLJ37453	0.255669	0.245592	1.03635	0.953558	0.723599	0.893799	0.413029	0.734644	0.214434	0.211264	0.255669	0.245592	0.559629	0.508246	0.365417	0.3459	0.311424	0.309285	0.269758	0.12528	2.18888	2.06947	1.42926	1.40843	1.21807	1.25935	1.05511	0.510113	ercc6-stimul	13933
SPEN	1.71764	1.82089	1.07197	1.06344	1.70188	1.35028	2.29792	2.2007	1.64098	2.16478	1.71764	1.82089	0.578864	0.566814	0.859449	0.522558	1.73263	0.926495	2.06435	1.28371	0.337011	0.311284	0.500366	0.28698	1.00873	0.508814	1.20185	0.704993	ercc6-stimul	92592
ZBTB17	0.559766	0.58213	0.850703	0.812474	0.840811	1.14502	0.670744	1.12743	0.566685	0.879046	0.559766	0.58213	0.45938	0.433049	0.42461	0.443123	0.505741	0.474648	0.71289	0.521274	0.820664	0.743904	0.758548	0.761209	0.903486	0.815364	1.27355	0.89546	ercc6-stimul	34264
HSPB7	0.0582832	0.0590459	0.114439	0.126225	0.102735	0.0395587	0.0332772	0.0240383	0.0815322	0.0196591	0.0582832	0.0590459	0.0617971	0.0672779	0.0518812	0.0153092	0.025091	0.0101201	0.102568	0.0116578	1.06029	1.13942	0.890157	0.259277	0.430502	0.171394	1.75981	0.197437	ercc6-stimul	4763
CLCNKA	0.00418518	0.0161444	0.0150656	0.0195071	0.00688609	0.0052078	0.00262851	0.00189875	0.0042934	0	0.00418518	0.0161444	0.00813542	0.0103973	0.00347748	0.00201542	0.0019819	0.000799374	0.0054011	0	1.94386	0.644018	0.830902	0.124837	0.473551	0.049514	1.29053	0	ercc6-stimul	12060
CLCNKB	0.0148921	0.012766	0.0402061	0.0424187	0.0114444	0.00772124	0.00701479	0.00337817	0.0362834	0.00690686	0.0148921	0.012766	0.0217113	0.0226092	0.00577942	0.00298812	0.00528915	0.00142221	0.0456445	0.00409577	1.45791	1.77105	0.388086	0.234069	0.355165	0.111406	3.06502	0.320834	ercc6-stimul	13557
FAM131C	0.033407	0.00818213	0.0474484	0.0461364	0.0179303	0.0237542	0.0299734	0.028869	0.0212153	0.0216422	0.033407	0.00818213	0.0256221	0.0245907	0.0090548	0.00919288	0.0225999	0.0121538	0.0266888	0.0128338	0.766969	3.00542	0.271045	1.12353	0.676503	1.48541	0.7989	1.56852	ercc6-inhib	15864
EPHA2	0.574661	0.536222	0.775792	0.701107	0.654794	0.756286	0.76177	1.05512	0.927088	1.59023	0.574661	0.536222	0.418928	0.37369	0.330671	0.292683	0.574375	0.444206	1.16628	0.943006	0.729	0.696894	0.575419	0.545824	0.999502	0.828399	2.0295	1.75861	ercc6-stimul	31751
ARHGEF19	0.160056	0.152118	0.288804	0.246872	0.126566	0.0865932	0.264925	0.165751	0.171333	0.15492	0.160056	0.152118	0.155954	0.131583	0.0639158	0.0335116	0.199753	0.0697812	0.215537	0.0918676	0.974372	0.865005	0.399334	0.2203	1.24802	0.458731	1.34663	0.603923	ercc6-stimul	14506
RSG1	0.0230345	0.0315933	0.0753558	0.0925899	0.0141614	0.0191086	0.0115735	0.0376214	0.0223578	0.0512794	0.0230345	0.0315933	0.0406921	0.0493504	0.00715151	0.00739503	0.00872642	0.0158386	0.0281261	0.0304087	1.76657	1.56205	0.310469	0.23407	0.378841	0.501328	1.22104	0.962504	ercc6-stimul	5478
FBXO42	0.749588	0.772618	0.549843	0.490611	0.820703	0.842402	0.733053	1.0358	0.860094	1.11661	0.749588	0.772618	0.296915	0.261496	0.414455	0.32601	0.552722	0.436072	1.082	0.66215	0.396105	0.338454	0.55291	0.421954	0.737368	0.564408	1.44346	0.857021	ercc6-stimul	102390
C1orf144	1.60081	1.64665	2.71159	2.47775	2.96068	3.14723	2.51792	3.57331	2.00605	2.5777	1.60081	1.64665	1.46426	1.32064	1.49514	1.21798	1.89851	1.50436	2.52361	1.52858	0.914699	0.802017	0.933992	0.73967	1.18597	0.91359	1.57646	0.928294	ercc6-stimul	31058
SPATA21	0.00065073	0.000557824	0.000669278	0	0.000666771	0.00215928	0.000817386	0.000590452	0.00133511	0.00321923	0.00065073	0.000557824	0.00036141	0	0.000336719	0.000835641	0.000616309	0.00024858	0.00167957	0.001909	0.555392	0	0.517449	1.49804	0.947104	0.445625	2.58105	3.42223	ercc6-inhib	38782
NECAP2	0.350905	0.358739	0.855484	0.718845	0.689045	0.777194	0.448937	0.90515	0.451974	0.744216	0.350905	0.358739	0.461961	0.383144	0.347968	0.300774	0.338498	0.381068	0.568583	0.44132	1.31649	1.06803	0.991629	0.83842	0.964644	1.06224	1.62033	1.2302	ercc6-stimul	19418
CROCCP3	0.218745	0.267045	0.185942	0.216226	0.193433	0.234493	0.21078	0.214796	0.258491	0.308835	0.218745	0.267045	0.100409	0.115248	0.0976837	0.0907488	0.158928	0.0904291	0.325182	0.183139	0.459022	0.431569	0.446564	0.339826	0.726545	0.338629	1.48658	0.685799	ercc6-stimul	25266
MIR3675	0.00158263	0.00152626	0.00366241	0.00061472	0.00222976	0.00164111	0.000745482	0.00143603	0.00162355	0.00097868	0.00158263	0.00152626	0.0019777	0.000327646	0.00112603	0.00063511	0.000562093	0.000604569	0.00204243	0.000580357	1.24963	0.214672	0.711492	0.416121	0.355164	0.396111	1.29053	0.380248	ercc6-stimul	132415
NBPF1	0.162912	0.168456	0.317912	0.331681	0.186229	0.204408	0.231493	0.259149	0.184831	0.367712	0.162912	0.168456	0.171672	0.176786	0.0940456	0.0791059	0.174546	0.109102	0.232517	0.218053	1.05377	1.04945	0.577279	0.469594	1.07141	0.647657	1.42726	1.29442	ercc6-indep	49571
CROCCP2	0.237385	0.310238	0.310555	0.281004	0.271106	0.265697	0.303192	0.363784	0.287324	0.34787	0.237385	0.310238	0.1677	0.149775	0.136909	0.102825	0.228607	0.153153	0.361454	0.206287	0.706446	0.482775	0.576736	0.331438	0.963021	0.493663	1.52265	0.664931	ercc6-stimul	12651
MST1P2	0.0382953	0.0164139	0.0365464	0.0396655	0.0196197	0.0203134	0.0187324	0.017374	0.0220981	0.0947255	0.0382953	0.0164139	0.0197351	0.0211417	0.00990795	0.00786129	0.0141242	0.00731445	0.0277994	0.0561722	0.515339	1.28804	0.258725	0.478941	0.368824	0.445626	0.725922	3.42223	ercc6-inhib	4847
ESPNP	0.00436016	0.00224259	0.008072	0.0054194	0.00178706	0.000723406	0.0032861	0.00237376	0.00268375	0	0.00436016	0.00224259	0.00435888	0.00288854	0.000902465	0.000279958	0.00247772	0.000999353	0.00337616	0	0.999706	1.28804	0.20698	0.124837	0.568263	0.445624	0.77432	0	ercc6-stimul	28940
MST1P9	0.0158141	0.0158156	0.0596377	0.0354898	0.0567136	0.0371698	0.0264855	0.0417137	0.0405575	0	0.0158141	0.0158156	0.0322044	0.0189161	0.0286404	0.0143847	0.0199701	0.0175615	0.0510213	0	2.03643	1.19604	1.81107	0.909527	1.2628	1.11039	3.22632	0	ercc6-stimul	9575
CROCC	0.0716899	0.0716454	0.0686665	0.0647983	0.0496601	0.0422563	0.0639836	0.0821182	0.0400793	0.0691155	0.0716899	0.0716454	0.0370799	0.0345375	0.0250784	0.0163532	0.0482436	0.0345718	0.0504198	0.0409855	0.517226	0.482062	0.349817	0.228252	0.672949	0.48254	0.703304	0.57206	ercc6-stimul	51030
ATP13A2	0.0553882	0.0791178	0.0879489	0.0674349	0.0647189	0.0588456	0.10497	0.075827	0.0737669	0.110566	0.0553882	0.0791178	0.0474924	0.0359428	0.032683	0.0227732	0.0791474	0.0319232	0.0927988	0.0655656	0.857446	0.454295	0.590072	0.28784	1.42896	0.403489	1.67542	0.828709	ercc6-stimul	25971
SDHB	0.897801	1.00855	1.17471	1.13282	0.981557	1.01244	0.855084	1.00598	1.14974	1.24438	0.897801	1.00855	0.634343	0.603793	0.495686	0.391814	0.644733	0.423518	1.44637	0.737917	0.706552	0.598674	0.552112	0.388493	0.718125	0.419927	1.61102	0.731662	ercc6-stimul	35441
PADI1	0.0357333	0.0306926	0.0431742	0.0185428	0.0183435	0.0117784	0.00697876	0.0151236	0.0829599	0.0458092	0.0357333	0.0306926	0.0233141	0.00988331	0.00926347	0.00455824	0.00526199	0.00636704	0.104364	0.0271649	0.652447	0.32201	0.259239	0.148513	0.147257	0.207445	2.92062	0.885062	ercc6-stimul	40881
PADI3	0.0229848	0.0270919	0.0398924	0.0498463	0.0206075	0.0232383	0.00360892	0.0117313	0.0361056	0.023097	0.0229848	0.0270919	0.0215419	0.0265681	0.0104068	0.00899322	0.00272113	0.00493888	0.0454208	0.0136965	0.937224	0.980665	0.452768	0.331952	0.118388	0.182301	1.97613	0.505558	ercc6-stimul	35135
PADI4	0.00180888	0.000387656	0.00232555	0.0018736	0.000463368	0.00112543	0.00170411	0.00041033	0.00417523	0.0117452	0.00180888	0.000387656	0.0012558	0.000998629	0.000234001	0.000435541	0.0012849	0.000172749	0.00525244	0.0069649	0.69424	2.57607	0.129362	1.12353	0.710328	0.445624	2.9037	17.9667	ercc6-inhib	55806
RCC2	2.79844	2.81977	2.69311	2.44713	2.83965	2.63639	3.99599	4.1482	2.51917	2.8559	2.79844	2.81977	1.45428	1.30432	1.43402	1.02028	3.01298	1.74639	3.16912	1.69355	0.519675	0.462563	0.512437	0.361832	1.07666	0.619339	1.13246	0.600598	ercc6-stimul	33000
ARHGEF10L	0.203115	0.242698	0.1529	0.145715	0.107989	0.101603	0.159453	0.135764	0.210827	0.182879	0.203115	0.242698	0.082566	0.0776661	0.0545344	0.0393204	0.120228	0.0571566	0.26522	0.108447	0.406499	0.320011	0.26849	0.162014	0.591919	0.235505	1.30576	0.44684	ercc6-stimul	158041
ACTL8	0.373836	0.397231	0.333526	0.27759	0.312462	0.256181	0.38052	0.301271	0.321476	0.326254	0.373836	0.397231	0.180104	0.147955	0.157793	0.099142	0.286912	0.126835	0.404417	0.193469	0.481773	0.372467	0.422092	0.249583	0.767481	0.319298	1.0818	0.487043	ercc6-stimul	71751
IGSF21	0.000186428	7.99058e-05	0.000191742	0	0.000191024	7.7327e-05	0.000117087	0	9.56246e-05	0	0.000186428	7.99058e-05	0.000103541	0	9.64671e-05	2.99255e-05	8.82836e-05	0	0.000120296	0	0.555392	0	0.51745	0.37451	0.473553	0	0.645267	0	ercc6-stimul	270738
ALDH4A1	0.10326	0.107189	0.312786	0.266021	0.172268	0.157268	0.180469	0.211545	0.10593	0.238458	0.10326	0.107189	0.168904	0.141789	0.0869953	0.0608627	0.136074	0.0890604	0.13326	0.141406	1.63572	1.3228	0.842488	0.567807	1.31778	0.830873	1.29053	1.31922	ercc6-indep	31370
IFFO2	0.162416	0.160008	0.245755	0.194843	0.227523	0.20887	0.204621	0.231835	0.170595	0.212865	0.162416	0.160008	0.132708	0.103851	0.114899	0.0808327	0.154284	0.0976025	0.214609	0.126229	0.817085	0.649038	0.707437	0.505179	0.949932	0.609985	1.32135	0.788891	ercc6-stimul	52053
UBR4	1.87693	1.96545	1.2612	1.26205	1.81346	1.49401	2.1646	1.82452	2.01987	2.72716	1.87693	1.96545	0.681048	0.672673	0.915797	0.578182	1.63211	0.768123	2.541	1.61721	0.362852	0.342249	0.487923	0.294173	0.869563	0.390813	1.3538	0.822817	ercc6-stimul	135747
KIAA0090	0.860458	0.842936	1.16573	1.08802	1.45736	1.60798	1.22846	1.83587	0.961428	1.20028	0.860458	0.842936	0.629494	0.579915	0.735967	0.622288	0.926259	0.772901	1.20948	0.711766	0.73158	0.68797	0.85532	0.738239	1.07647	0.916916	1.40562	0.844389	ercc6-stimul	33463
MRTO4	1.1957	1.16846	3.19585	2.59928	2.4646	2.31935	2.4848	3.54093	1.20571	1.55914	1.1957	1.16846	1.72576	1.38542	1.24462	0.897588	1.87354	1.49073	1.51678	0.92457	1.4433	1.18568	1.04092	0.768181	1.5669	1.27581	1.26853	0.791272	ercc6-stimul	8548
AKR7L	0.236993	0.332597	0.121874	0.0872072	0.27792	0.168145	0.438698	0.358145	0.201534	0.190312	0.236993	0.332597	0.065812	0.0464814	0.14035	0.0650721	0.330778	0.150779	0.25353	0.112855	0.277696	0.139753	0.59221	0.195649	1.39573	0.453339	1.06978	0.339315	ercc6-stimul	8093
AKR7A3	0.277203	0.305872	0.184616	0.102007	0.435202	0.272455	0.633119	0.468098	0.299889	0.205607	0.277203	0.305872	0.0996926	0.0543697	0.219777	0.10544	0.477372	0.197069	0.37726	0.121925	0.359638	0.177753	0.792838	0.34472	1.7221	0.644287	1.36095	0.398614	ercc6-stimul	6224
LOC100506730	1.62611	1.54532	1.3419	1.41781	2.39175	1.72052	2.24063	2.61264	1.4978	1.3263	1.62611	1.54532	0.724626	0.755693	1.20783	0.665841	1.68944	1.09992	1.88423	0.786496	0.445619	0.48902	0.742775	0.430876	1.03894	0.711776	1.15874	0.508953	ercc6-stimul	2490
AKR7A2	0.965496	1.01991	2.27979	1.81113	1.78724	1.67012	1.85073	1.97475	0.833807	1.01542	0.965496	1.01991	1.23109	0.965332	0.902556	0.646336	1.39545	0.83137	1.04893	0.602144	1.27508	0.946488	0.934811	0.633719	1.44532	0.81514	1.08641	0.590389	ercc6-stimul	9439
PQLC2	0.254597	0.265107	0.711544	0.635701	0.520812	0.48284	0.553887	0.550047	0.324381	0.43556	0.254597	0.265107	0.384234	0.338829	0.26301	0.186859	0.417631	0.23157	0.408071	0.258287	1.50918	1.27808	1.03304	0.704844	1.64036	0.873496	1.60281	0.974275	ercc6-stimul	17055
CAPZB	1.32288	1.37977	1.01704	0.831517	1.15427	0.951127	1.18064	1.07095	1.39123	1.28271	1.32288	1.37977	0.549202	0.443199	0.582906	0.368086	0.890203	0.45087	1.75017	0.760647	0.415156	0.321212	0.440634	0.266774	0.672928	0.326772	1.323	0.551285	ercc6-stimul	146800
MINOS1	3.55791	3.576	4.8482	4.23812	5.63465	4.94045	4.72916	5.50218	3.45131	4.23852	3.55791	3.576	2.61803	2.25892	2.8455	1.91195	3.56579	2.31642	4.34175	2.51344	0.735833	0.631688	0.799767	0.534663	1.00221	0.647768	1.22031	0.702864	ercc6-stimul	32845
NBL1	0.104414	0.133494	0.272736	0.254065	0.122271	0.158112	0.164464	0.153391	0.107114	0.155784	0.104414	0.133494	0.147277	0.135417	0.0617469	0.0611893	0.124006	0.0645776	0.134749	0.0923799	1.41051	1.0144	0.591366	0.458368	1.18764	0.483749	1.29053	0.692015	ercc6-stimul	15227
HTR6	0.00883882	0.00909226	0.0199997	0.00915508	0.0217361	0.0175977	0.0111025	0.0112281	0.00906738	0.0174907	0.00883882	0.00909226	0.0107998	0.00487966	0.0109767	0.00681031	0.00837128	0.00472703	0.0114068	0.010372	1.22186	0.536683	1.24188	0.749023	0.947104	0.519896	1.29053	1.14075	ercc6-stimul	14276
TMCO4	0.4393	0.483747	0.330991	0.322942	0.31218	0.285292	0.383501	0.328391	0.44341	0.425866	0.4393	0.483747	0.178735	0.172128	0.157651	0.110408	0.28916	0.138253	0.55781	0.252539	0.406864	0.355823	0.358868	0.228235	0.658228	0.285795	1.26977	0.522047	ercc6-stimul	117705
OTUD3	1.61577	1.59543	2.34812	2.34871	2.59772	2.70306	2.91412	3.29876	1.58387	2.90964	1.61577	1.59543	1.26798	1.25186	1.31185	1.04608	2.19725	1.38878	1.99251	1.72542	0.784756	0.784655	0.811903	0.655675	1.35988	0.870473	1.23316	1.08147	ercc6-stimul	30550
PLA2G2D	0.0166578	0.0199914	0.0239857	0.0207046	0.0307232	0.0304012	0.0251088	0.0241836	0.00683542	0.020602	0.0166578	0.0199914	0.0129523	0.0110356	0.0155152	0.0117653	0.018932	0.0101813	0.00859896	0.012217	0.77755	0.552015	0.931408	0.588516	1.13653	0.509284	0.516212	0.611112	ercc6-inhib	7575
LOC339505	0.00036578	0.000627112	0.00075241	0.00151547	0.00112439	0.000910311	0.000459458	0.000995689	0.00187619	0.000904778	0.00036578	0.000627112	0.000406301	0.000807746	0.000567817	0.00035229	0.000346431	0.000419185	0.00236025	0.000536533	1.11078	1.28804	1.55235	0.561766	0.947103	0.668437	6.45264	0.855562	ercc6-stimul	68994
CAMK2N1	0.124706	0.0900225	0.148512	0.20395	0.107604	0.0980068	0.140155	0.0774214	0.0538657	0.0811757	0.124706	0.0900225	0.0801965	0.108705	0.05434	0.0379286	0.105677	0.0325944	0.0677631	0.0481372	0.643084	1.20754	0.435745	0.421324	0.847408	0.36207	0.543382	0.534724	ercc6-indep	3845
MUL1	0.999755	0.904079	3.10127	2.98347	1.74977	1.81466	1.20136	1.67796	1.05223	1.34066	0.999755	0.904079	1.67469	1.59019	0.883634	0.702273	0.905825	0.706421	1.32371	0.795011	1.6751	1.75891	0.88385	0.776783	0.906047	0.781371	1.32403	0.879361	ercc6-stimul	8734
CDA	0.868963	0.670074	0.77313	0.618651	0.601513	0.411688	0.70674	0.43341	0.959291	0.567833	0.868963	0.670074	0.41749	0.329741	0.303764	0.159323	0.532882	0.182466	1.20679	0.336725	0.480446	0.492096	0.349571	0.23777	0.613239	0.272307	1.38877	0.502519	ercc6-stimul	29957
PINK1	0.450029	0.385271	0.631038	0.458893	0.430637	0.321155	0.294931	0.281796	0.434425	0.330149	0.450029	0.385271	0.340761	0.24459	0.217472	0.124287	0.222378	0.118636	0.546507	0.195778	0.757197	0.634852	0.483239	0.322596	0.494141	0.307929	1.21438	0.508158	ercc6-stimul	18057
DDOST	0.983344	0.880562	1.6458	1.64141	1.16361	1.22469	1.11199	1.22948	1.06967	1.1683	0.983344	0.880562	0.888732	0.874872	0.587623	0.473955	0.83844	0.517611	1.34564	0.692802	0.903785	0.993538	0.597576	0.538242	0.852642	0.587819	1.36844	0.786772	ercc6-stimul	9778
KIF17	0.00468986	0.00884461	0.00482354	0.00242883	0.00480547	0.00427958	0.00883645	0.0114897	0.0149145	0.0203011	0.00468986	0.00884461	0.00260471	0.00129457	0.00242676	0.0016562	0.00666268	0.00483716	0.0187624	0.0120386	0.555392	0.146368	0.517449	0.187255	1.42066	0.546905	4.00064	1.36112	ercc6-stimul	53811
SH2D5	0.0566939	0.0737373	0.0542885	0.0263239	0.0460725	0.0291918	0.112959	0.120623	0.0401103	0.0846249	0.0566939	0.0737373	0.0293158	0.0140306	0.0232666	0.0112972	0.0851711	0.0507823	0.0504588	0.0501826	0.517089	0.190279	0.41039	0.153209	1.5023	0.688692	0.890021	0.680559	ercc6-stimul	12909
HP1BP3	4.15804	4.24945	3.5809	3.61893	3.88602	3.74835	4.10119	4.30388	4.05813	4.07888	4.15804	4.24945	1.93369	1.92889	1.96244	1.45061	3.0923	1.81193	5.10513	2.41878	0.465047	0.453915	0.471963	0.341365	0.743691	0.426392	1.22777	0.569197	ercc6-stimul	44011
EIF4G3	2.75832	2.61089	0.752077	0.62288	1.07496	0.79403	1.85186	1.09712	2.88452	1.95216	2.75832	2.61089	0.406122	0.331995	0.542855	0.30729	1.3963	0.461888	3.62873	1.15763	0.147235	0.127158	0.196806	0.117695	0.506215	0.176908	1.31556	0.443386	ercc6-stimul	370597
ECE1	0.531504	0.500474	0.378071	0.292371	0.291854	0.217351	0.438325	0.343407	0.416705	0.451048	0.531504	0.500474	0.204158	0.155834	0.147386	0.0841148	0.330497	0.144574	0.524215	0.267471	0.384114	0.311372	0.2773	0.16807	0.621815	0.288875	0.986286	0.534436	ercc6-stimul	128295
NBPF3	0.0952792	0.0860256	0.136845	0.133726	0.155974	0.131889	0.194747	0.160629	0.133023	0.201512	0.0952792	0.0860256	0.0738963	0.071276	0.0787669	0.051041	0.146839	0.0676248	0.167343	0.119497	0.775576	0.828544	0.826695	0.593324	1.54115	0.786101	1.75634	1.38908	ercc6-stimul	44763
ALPL	0.0109648	0.00783278	0.012781	0.0121143	0.0228303	0.0187984	0.0298414	0.0311739	0.0326202	0.0745857	0.0109648	0.00783278	0.00690174	0.00645692	0.0115293	0.00727498	0.0225004	0.0131242	0.0410362	0.0442293	0.629445	0.824346	1.05148	0.928787	2.05206	1.67555	3.74254	5.6467	ercc6-inhib	69048
RAP1GAP	0.0917574	0.0774854	0.075935	0.0761149	0.0413603	0.039782	0.0637039	0.049461	0.0852957	0.0704041	0.0917574	0.0774854	0.0410049	0.0405692	0.020887	0.0153956	0.0480327	0.0208231	0.107302	0.0417496	0.446884	0.523573	0.227632	0.198691	0.523475	0.268736	1.16941	0.538806	ercc6-stimul	73149
USP48	1.96905	1.9207	0.827193	0.694495	1.11264	0.953044	1.76515	1.26947	1.99689	2.01589	1.96905	1.9207	0.446684	0.370166	0.561883	0.368828	1.33092	0.534447	2.51209	1.19542	0.226853	0.192724	0.285358	0.192028	0.675921	0.278256	1.27579	0.622389	ercc6-stimul	104897
HSPG2	0.34932	0.284023	0.273294	0.203636	0.194029	0.18257	0.220769	0.197703	0.350474	0.147086	0.34932	0.284023	0.147579	0.108538	0.0979846	0.0706546	0.16646	0.083233	0.440896	0.087222	0.422474	0.382145	0.280501	0.248764	0.476525	0.29305	1.26216	0.307095	ercc6-stimul	115014
LINC00339	0.83681	0.820703	1.81403	1.78118	0.898485	0.796629	0.781671	0.6021	0.996317	1.05962	0.83681	0.820703	0.979576	0.949369	0.453735	0.308295	0.58938	0.253484	1.25337	0.628355	1.17061	1.15678	0.54222	0.375648	0.704318	0.308862	1.49779	0.76563	ercc6-stimul	6009
CDC42	2.68474	2.95571	3.66593	3.5815	4.19731	4.86363	3.59049	5.10725	2.92474	5.18275	2.68474	2.95571	1.9796	1.90894	2.11964	1.88222	2.70723	2.15015	3.67932	3.07337	0.737353	0.645848	0.789515	0.63681	1.00838	0.727457	1.37046	1.03981	ercc6-stimul	40317
WNT4	0.0196226	0.00756946	0.0232092	0.0182922	0.0140744	0.0203477	0.00985923	0.0231464	0.00805201	0.00849407	0.0196226	0.00756946	0.012533	0.00974974	0.00710757	0.00787456	0.00743386	0.00974463	0.0101294	0.00503698	0.638701	1.28804	0.362214	1.04031	0.378842	1.28736	0.516212	0.665435	ercc6-inhib	25722
ZBTB40	0.88961	0.876763	0.617251	0.515183	0.860981	0.777812	1.07706	1.12183	0.987991	1.27159	0.88961	0.876763	0.333316	0.274593	0.434795	0.301013	0.812103	0.47229	1.24289	0.754053	0.374676	0.313189	0.488748	0.343323	0.912876	0.538675	1.39712	0.860042	ercc6-stimul	79307
EPHB2	0.030865	0.0270934	0.0222214	0.0200768	0.0285484	0.029906	0.031481	0.0430171	0.032803	0.0816906	0.030865	0.0270934	0.0119996	0.0107009	0.0144169	0.0115736	0.0237367	0.0181102	0.0412662	0.0484425	0.388776	0.394965	0.467097	0.427175	0.769048	0.668436	1.33699	1.78798	ercc6-inhib	204493
LOC729059	0.0201209	0.0215602	0.0485522	0.0364714	0.076322	0.0584203	0.00631849	0.0696927	0.0452518	0.0124425	0.0201209	0.0215602	0.0262182	0.0194393	0.0385426	0.0226087	0.00476414	0.0293406	0.0569268	0.0073784	1.30303	0.901627	1.91555	1.04863	0.236776	1.36087	2.82924	0.342223	ercc6-stimul	5017
KDM1A	2.75923	2.8774	1.72063	1.63245	2.46914	2.12587	3.5268	3.10429	3.43279	3.62512	2.75923	2.8774	0.92914	0.870096	1.24692	0.822712	2.65921	1.30691	4.31845	2.1497	0.336739	0.30239	0.451907	0.285922	0.96375	0.454197	1.56509	0.747097	ercc6-stimul	64244
MIR3115	0.535278	0.367084	1.04235	0.421367	0.3949	0.0710476	0.466174	0.440363	0.673587	0.970964	0.535278	0.367084	0.562869	0.224589	0.199424	0.0274954	0.351495	0.185393	0.847372	0.575782	1.05155	0.611818	0.372562	0.0749023	0.656659	0.505042	1.58305	1.56853	ercc6-indep	68
LUZP1	1.2226	1.27178	1.01857	0.860267	1.59993	1.44955	1.93079	2.3302	1.37903	2.43903	1.2226	1.27178	0.550028	0.458522	0.807965	0.560976	1.45582	0.981014	1.73482	1.44634	0.449884	0.360536	0.660858	0.441095	1.19075	0.771371	1.41896	1.13726	ercc6-stimul	84836
HTR1D	0.427286	0.26708	1.30114	1.02984	0.977199	0.723407	0.59413	0.764849	0.498571	0.286248	0.427286	0.26708	0.702616	0.548905	0.493485	0.279959	0.447974	0.322001	0.627202	0.169745	1.64437	2.05521	1.15493	1.04822	1.04842	1.20564	1.46787	0.635559	ercc6-stimul	2835
HNRNPR	6.95016	7.08604	6.55249	6.93572	7.70934	6.82148	8.29619	6.98061	6.20474	7.13184	6.95016	7.08604	3.53834	3.69674	3.89322	2.63991	6.25533	2.93884	7.80556	4.22918	0.509103	0.521693	0.560162	0.372551	0.900026	0.414736	1.12308	0.596833	ercc6-stimul	34578
ZNF436	0.40458	0.374614	1.01311	1.18691	0.471647	0.514877	0.480808	0.608569	0.462262	0.892771	0.40458	0.374614	0.547079	0.632623	0.238182	0.199257	0.362529	0.256208	0.581526	0.529413	1.35222	1.68873	0.588714	0.531901	0.896063	0.683924	1.43736	1.41322	ercc6-indep	10417
C1orf213	0.264073	0.249008	0.561307	0.528809	0.180389	0.160648	0.165852	0.143767	0.234782	0.283053	0.264073	0.249008	0.303106	0.281855	0.0910964	0.0621708	0.125052	0.0605259	0.295356	0.16785	1.14781	1.13191	0.344967	0.249674	0.473552	0.243068	1.11846	0.674076	ercc6-stimul	2867
TCEA3	0.191698	0.230369	0.15678	0.157889	0.0686299	0.0934036	0.125766	0.156127	0.168223	0.194955	0.191698	0.230369	0.0846612	0.0841548	0.0346581	0.0361472	0.0948276	0.0657295	0.211625	0.115608	0.441638	0.365305	0.180795	0.15691	0.494672	0.285323	1.10395	0.50184	ercc6-stimul	43707
ASAP3	0.179889	0.170132	0.211581	0.15535	0.123966	0.11164	0.171309	0.184194	0.174967	0.198946	0.179889	0.170132	0.114254	0.0828016	0.0626028	0.0432047	0.129167	0.0775457	0.220108	0.117975	0.635135	0.48669	0.348008	0.253948	0.718037	0.455797	1.22358	0.693432	ercc6-stimul	55695
E2F2	0.982265	1.0113	1.7163	1.57808	1.83252	1.78845	2.1579	3.21024	0.737214	0.555178	0.982265	1.0113	0.926802	0.841117	0.925423	0.69213	1.62706	1.35151	0.927415	0.329221	0.943536	0.831718	0.942131	0.684396	1.65643	1.33641	0.94416	0.325542	ercc6-stimul	24793
ID3	6.59826	4.68005	14.9253	13.0056	3.61536	3.21737	1.92069	1.78908	2.48187	0.666853	6.59826	4.68005	8.05966	6.93198	1.82576	1.24512	1.4482	0.753203	3.12219	0.395444	1.22148	1.48118	0.276703	0.266049	0.219482	0.160939	0.473184	0.0844956	ercc6-stimul	1865
MDS2	0.020978	0.0196178	0.0117687	0.0158027	0.00977052	0.0189847	0.0215596	0.0173044	0.0136949	0.0188692	0.020978	0.0196178	0.0063551	0.00842284	0.00493411	0.00734708	0.0162559	0.00728515	0.0172282	0.0111894	0.302941	0.429347	0.235204	0.374511	0.774904	0.371354	0.82125	0.570372	ercc6-stimul	13233
RPL11	13.9443	13.3156	22.2545	22.3074	18.7906	20.7731	18.0392	19.0585	16.951	15.3277	13.9443	13.3156	12.0174	11.8898	9.48925	8.03919	13.6016	8.02363	21.3244	9.08933	0.861817	0.892926	0.680511	0.603742	0.975421	0.602574	1.52925	0.682607	ercc6-stimul	4647
TCEB3	1.14502	1.08665	1.84495	1.8541	1.50134	1.74921	1.5838	1.83367	1.19442	1.41585	1.14502	1.08665	0.996273	0.988235	0.758177	0.676944	1.19419	0.771975	1.50258	0.839599	0.870092	0.909433	0.662151	0.622964	1.04294	0.710417	1.31227	0.772649	ercc6-stimul	18694
LOC100506963	0.76769	0.674898	0.847634	0.796617	0.593208	0.397389	0.465341	0.291412	0.821	0.646332	0.76769	0.674898	0.457722	0.424597	0.29957	0.15379	0.350867	0.122684	1.03282	0.383275	0.596233	0.629127	0.390223	0.227871	0.457043	0.181782	1.34536	0.5679	ercc6-stimul	17916
PITHD1	1.15585	1.34463	2.90184	3.0985	2.25042	2.77876	1.93767	2.90777	1.38035	2.00155	1.15585	1.34463	1.56699	1.6515	1.13646	1.07538	1.461	1.22417	1.73648	1.18692	1.35571	1.22822	0.983226	0.799759	1.26401	0.910415	1.50234	0.882711	ercc6-stimul	9847
LYPLA2	0.328897	0.305948	0.467728	0.407055	0.223346	0.343829	0.289232	0.328263	0.24212	0.432923	0.328897	0.305948	0.252573	0.21696	0.11279	0.133062	0.218081	0.138199	0.304587	0.256723	0.76794	0.709141	0.342933	0.434916	0.663068	0.451707	0.926086	0.839108	ercc6-indep	4384
GALE	0.17181	0.124665	0.314103	0.246031	0.183782	0.176941	0.158317	0.0967682	0.198822	0.149885	0.17181	0.124665	0.169616	0.131135	0.0928099	0.0684762	0.119371	0.0407394	0.250118	0.0888818	0.987228	1.0519	0.540189	0.549281	0.694785	0.326791	1.45578	0.712965	ercc6-stimul	5206
HMGCL	0.205463	0.219243	0.487553	0.440037	0.387063	0.438539	0.201601	0.469941	0.201656	0.209113	0.205463	0.219243	0.263279	0.23454	0.195467	0.169715	0.152007	0.197845	0.253683	0.124004	1.28139	1.06977	0.951348	0.774094	0.739827	0.902401	1.23469	0.565601	ercc6-stimul	23583
FUCA1	0.0422633	0.0434465	0.0724466	0.075204	0.0433051	0.0557365	0.0353915	0.0481812	0.025569	0.104541	0.0422633	0.0434465	0.0391212	0.0400837	0.0218691	0.02157	0.0266852	0.0202843	0.0321658	0.0619928	0.925653	0.9226	0.517448	0.496473	0.631403	0.46688	0.761081	1.42688	ercc6-inhib	23288
CNR2	0.00128241	0.00109932	0.00329742	0.000664149	0.00197104	0.000531922	0.00161085	0.00523629	0.00131558	0.000793031	0.00128241	0.00109932	0.00178061	0.000353991	0.000995375	0.000205854	0.00121458	0.00220448	0.001655	0.000470267	1.38848	0.322009	0.776175	0.187256	0.947108	2.00531	1.29054	0.42778	ercc6-stimul	39358
PNRC2	10.4086	9.47985	34.0942	40.796	15.738	17.7703	12.6378	14.584	8.99547	10.7598	10.4086	9.47985	18.4109	21.7443	7.94769	6.87711	9.5289	6.13986	11.3163	6.38056	1.76881	2.29374	0.76357	0.725445	0.915483	0.647675	1.08721	0.673066	ercc6-stimul	3649
SRSF10	8.62512	8.88801	16.9952	19.9135	11.8055	13.8745	9.70986	13.1786	5.32912	6.03354	8.62512	8.88801	9.17741	10.6139	5.96178	5.36943	7.32123	5.54819	6.70403	3.57789	1.06403	1.19418	0.691211	0.604121	0.848827	0.624233	0.777268	0.402552	ercc6-stimul	14017
MYOM3	0.012588	0.00770768	0.00651784	0.0093131	0.00644913	0.00522124	0.00564708	0.00448718	0.0110687	0.00278009	0.012588	0.00770768	0.00351963	0.00496388	0.00325681	0.00202062	0.0042579	0.0018891	0.0139244	0.00164859	0.279602	0.644018	0.258723	0.262157	0.338251	0.245094	1.10617	0.21389	ercc6-stimul	56135
IL22RA1	0.0107321	0.0202397	0.0231799	0.0166742	0.0109967	0.0186962	0.0229172	0.00876419	0.0110096	0.0424745	0.0107321	0.0202397	0.0125171	0.00888735	0.00555333	0.00723543	0.0172796	0.00368972	0.0138501	0.0251874	1.16633	0.439105	0.517451	0.357487	1.61008	0.182301	1.29053	1.24445	ercc6-indep	23515
IL28RA	0.153161	0.174406	0.168499	0.217047	0.18973	0.195959	0.183773	0.170779	0.169629	0.226181	0.153161	0.174406	0.0909895	0.115686	0.0958137	0.0758361	0.138565	0.071898	0.213393	0.134125	0.594077	0.663315	0.625575	0.434825	0.904701	0.412245	1.39326	0.769041	ercc6-stimul	33119
GRHL3	0.00894142	0.00335337	0.014944	0.027784	0.00687138	0.00788106	0.00280785	0.00354951	0.0120391	0.0739541	0.00894142	0.00335337	0.00806976	0.0148089	0.00347005	0.00304997	0.00211712	0.00149434	0.0151452	0.0438548	0.902514	4.41612	0.388087	0.909524	0.236777	0.445624	1.69382	13.0778	ercc6-inhib	45159
C1orf201	0.162455	0.151177	0.214854	0.181765	0.109978	0.0929675	0.100394	0.0953808	0.148832	0.227245	0.162455	0.151177	0.116021	0.0968807	0.0555389	0.0359784	0.0756971	0.0401553	0.187231	0.134756	0.714174	0.640843	0.341872	0.237989	0.465957	0.265618	1.15251	0.891381	ercc6-stimul	58099
NIPAL3	0.345725	0.374832	0.28391	0.212847	0.192034	0.189261	0.250922	0.206781	0.392656	0.507212	0.345725	0.374832	0.153311	0.113447	0.0969772	0.073244	0.189195	0.0870548	0.493961	0.300777	0.443449	0.302662	0.280504	0.195405	0.547242	0.23225	1.42877	0.802431	ercc6-stimul	57229
RCAN3AS	0.0125597	0.0143554	0.0732831	0.0823908	0.0300283	0.0138921	0.0105175	0.00379876	0.00429483	0.00517786	0.0125597	0.0143554	0.0395729	0.0439143	0.0151643	0.00537624	0.0079302	0.00159928	0.0054029	0.00307047	3.15078	3.05908	1.20738	0.37451	0.6314	0.111406	0.430177	0.21389	ercc6-stimul	6028
RCAN3	0.189984	0.196555	0.207234	0.23071	0.091582	0.109517	0.113377	0.108319	0.145124	0.149443	0.189984	0.196555	0.111906	0.122968	0.0462489	0.0423831	0.0854863	0.0456023	0.182566	0.0886197	0.58903	0.625618	0.243436	0.21563	0.449966	0.232008	0.960955	0.450865	ercc6-stimul	34670
C1orf130	0.0326997	0.0320936	0.0263205	0.0235615	0.032049	0.0263402	0.0261923	0.0189204	0.0281975	0.0310644	0.0326997	0.0320936	0.0142131	0.0125583	0.0161847	0.0101937	0.019749	0.00796549	0.0354725	0.0184212	0.434654	0.391302	0.494951	0.317623	0.60395	0.248196	1.08479	0.573983	ercc6-stimul	53252
SRRM1	4.6629	4.57444	5.75501	5.87518	6.02443	6.18646	6.47145	6.51049	4.73921	5.82833	4.6629	4.57444	3.10771	3.13147	3.04234	2.39416	4.87947	2.74092	5.96193	3.4562	0.666475	0.684558	0.652456	0.523378	1.04645	0.599181	1.27859	0.755546	ercc6-stimul	30179
CLIC4	0.967752	1.07757	0.864174	0.719355	1.22142	1.13203	0.738604	0.691196	1.06535	1.2899	0.967752	1.07757	0.466654	0.383416	0.616817	0.438096	0.556907	0.290994	1.34021	0.764911	0.482204	0.355816	0.637371	0.406559	0.575465	0.270046	1.38487	0.709848	ercc6-stimul	99056
RUNX3	0.0319792	0.0393036	0.0701328	0.0838062	0.0564549	0.0530575	0.0474288	0.0664242	0.0422923	0.0638537	0.0319792	0.0393036	0.0378717	0.0446687	0.0285097	0.0205333	0.0357613	0.0279646	0.0532037	0.0378652	1.18426	1.1365	0.891508	0.522427	1.11827	0.711502	1.6637	0.963404	ercc6-stimul	65500
SYF2	1.18955	1.1653	2.02774	2.0801	1.34956	1.54865	1.08674	1.41812	0.98534	1.72648	1.18955	1.1653	1.09498	1.10869	0.681528	0.599328	0.819402	0.597029	1.23956	1.0238	0.920499	0.951423	0.572929	0.514312	0.688834	0.512339	1.04204	0.878574	ercc6-stimul	10247
C1orf63	3.2568	3.16756	10.989	11.4699	5.84264	7.05529	3.30499	6.06989	2.47871	3.97382	3.2568	3.16756	5.93406	6.11346	2.95053	2.7304	2.49196	2.55542	3.11822	2.35648	1.82205	1.93002	0.905961	0.861988	0.765157	0.806748	0.957448	0.74394	ercc6-stimul	5246
RHD	0.0152405	0.0220232	0.0201535	0.0202961	0.0182933	0.0195063	0.0164089	0.022126	0.0147412	0.0253117	0.0152405	0.0220232	0.0108829	0.0108178	0.00923812	0.00754894	0.0123723	0.00931505	0.0185444	0.0150098	0.714077	0.491201	0.606156	0.342772	0.811805	0.422965	1.21679	0.681547	ercc6-stimul	57956
TMEM50A	1.07809	1.22174	1.5284	1.5088	1.19386	1.33125	1.13552	1.277	1.15331	1.95594	1.07809	1.22174	0.825336	0.80419	0.602899	0.515194	0.856182	0.537617	1.45086	1.15987	0.765554	0.658234	0.559229	0.421689	0.794166	0.440042	1.34577	0.949361	ercc6-stimul	24064
RHCE	0.00129145	0.00221413	0.00575579	0.00267531	0.00396985	0.00178556	0.00108146	0.00351545	0	0	0.00129145	0.00221413	0.00310813	0.00142594	0.00200477	0.000691012	0.000815421	0.00148	0	0	2.4067	0.644018	1.55234	0.312092	0.631399	0.668436	0	0	ercc6-indep	58624
TMEM57	0.654923	0.673956	0.568079	0.552117	0.458137	0.442496	0.562548	0.390831	0.634204	0.856057	0.654923	0.673956	0.306763	0.294278	0.231359	0.171246	0.424161	0.16454	0.797829	0.507642	0.468395	0.436643	0.353262	0.254091	0.64765	0.24414	1.2182	0.753227	ercc6-stimul	69311
LDLRAP1	0.215461	0.221349	0.354942	0.317162	0.27594	0.225885	0.367088	0.256278	0.221013	0.246693	0.215461	0.221349	0.191669	0.169047	0.13935	0.0874175	0.276784	0.107893	0.278034	0.146289	0.889575	0.763714	0.646751	0.394931	1.28461	0.487434	1.29042	0.660897	ercc6-stimul	25302
MAN1C1	0.0104084	0.00711203	0.00418895	0.00328112	0.00448238	0.00600656	0.00284219	0.00492743	0.00216646	0.0113804	0.0104084	0.00711203	0.00226203	0.00174884	0.0022636	0.00232454	0.00214301	0.00207445	0.00272541	0.00674858	0.217328	0.245898	0.217478	0.326846	0.205892	0.291682	0.261847	0.948896	ercc6-inhib	167300
SEPN1	0.261497	0.256529	0.378257	0.380933	0.275108	0.291171	0.326712	0.303254	0.196532	0.226563	0.261497	0.256529	0.204259	0.203037	0.13893	0.112683	0.246341	0.12767	0.247237	0.134352	0.781113	0.791479	0.531285	0.439261	0.942041	0.497682	0.945469	0.52373	ercc6-stimul	18047
FAM54B	0.367796	0.376682	0.734658	0.639604	0.450251	0.419279	0.369592	0.338995	0.426876	0.387754	0.367796	0.376682	0.396715	0.340909	0.227377	0.162261	0.278672	0.142717	0.53701	0.229938	1.07863	0.905031	0.618214	0.430764	0.757682	0.378879	1.46008	0.61043	ercc6-stimul	13037
LOC646471	0.32297	0.498028	0.207696	0.208477	0.56453	0.441287	0.468599	0.505217	0.326961	0.205062	0.32297	0.498028	0.112156	0.111118	0.285088	0.170778	0.353324	0.212696	0.411317	0.121602	0.347264	0.223116	0.882706	0.342909	1.09398	0.427077	1.27355	0.244167	ercc6-stimul	3653
C1orf135	1.03624	1.1281	2.0097	1.77855	1.86261	2.0305	1.8204	2.35321	1.49194	2.10957	1.03624	1.1281	1.08524	0.947967	0.940618	0.785803	1.37258	0.990701	1.87686	1.25098	1.04728	0.840322	0.907722	0.696573	1.32458	0.878204	1.81122	1.10892	ercc6-stimul	25352
PAQR7	0.444536	0.402914	0.653547	0.51282	0.452593	0.47142	0.668577	0.649231	0.452006	0.412114	0.444536	0.402914	0.352915	0.273333	0.228559	0.18244	0.504107	0.273326	0.568624	0.244384	0.793896	0.678391	0.514153	0.4528	1.13401	0.678374	1.27914	0.60654	ercc6-stimul	9770
STMN1	2.21107	2.28946	4.81723	4.41498	2.88005	2.56606	3.18134	3.45215	1.55227	1.42947	2.21107	2.28946	2.6013	2.35318	1.45443	0.993065	2.39873	1.45336	1.95276	0.847676	1.17649	1.02783	0.657792	0.433755	1.08487	0.634803	0.883172	0.370251	ercc6-stimul	22692
PAFAH2	0.170255	0.170178	0.140628	0.152516	0.0777575	0.110154	0.0953219	0.101892	0.189494	0.147154	0.170255	0.170178	0.0759391	0.081291	0.0392675	0.0426296	0.0718727	0.0428965	0.238383	0.0872623	0.446032	0.477682	0.23064	0.2505	0.422147	0.252069	1.40016	0.512771	ercc6-stimul	38391
PDIK1L	0.696499	0.669279	0.869769	0.934075	0.379323	0.336211	0.517899	0.377296	0.480562	0.384075	0.696499	0.669279	0.469675	0.497862	0.191558	0.130114	0.390496	0.158842	0.604547	0.227756	0.674337	0.743878	0.27503	0.194409	0.560655	0.237332	0.86798	0.340301	ercc6-stimul	14384
FAM110D	0.0139854	0.0599433	0.0717818	0.0796717	0.0141923	0.0116018	0	0	0	0.00864841	0.0139854	0.0599433	0.0387622	0.042465	0.00716711	0.0044899	0	0	0	0.00512851	2.77162	0.70842	0.512471	0.0749024	0	0	0	0.085556	ercc6-inhib	3609
ZNF593	0.258307	0.454779	0.770441	0.695628	0.712076	0.728558	0.544096	0.833849	0.614565	0.862564	0.258307	0.454779	0.416038	0.37077	0.359598	0.281952	0.410248	0.35105	0.773123	0.5115	1.61063	0.815275	1.39214	0.619976	1.58822	0.771914	2.99304	1.12472	ercc6-stimul	977
CNKSR1	0.0773692	0.0925031	0.159713	0.177146	0.0792763	0.109786	0.081839	0.0886765	0.121143	0.191377	0.0773692	0.0925031	0.086245	0.0944188	0.0400345	0.0424872	0.0617066	0.0373328	0.152398	0.113487	1.11472	1.02071	0.517448	0.459305	0.79756	0.403584	1.96975	1.22684	ercc6-stimul	12395
CATSPER4	0.00211805	0.00181566	0.00217843	0	0.00217027	0.0175706	0	0.0136747	0.00651846	0.00261956	0.00211805	0.00181566	0.00117635	0	0.00109599	0.00679982	0	0.00575705	0.00820022	0.0015534	0.555394	0	0.517451	3.7451	0	3.17077	3.87159	0.855556	ercc6-stimul	11915
CEP85	1.34196	1.34582	1.50532	1.35717	1.26433	1.14798	1.7219	1.63601	1.26174	1.77094	1.34196	1.34582	0.812873	0.723372	0.638487	0.444268	1.29831	0.68876	1.58727	1.05017	0.605735	0.537495	0.475787	0.33011	0.967475	0.511777	1.1828	0.780318	ercc6-stimul	44607
SH3BGRL3	0.490439	0.528525	0.51883	0.566043	0.603034	0.767202	0.387227	0.547947	1.12124	0.953172	0.490439	0.528525	0.280168	0.301701	0.304532	0.296907	0.291969	0.230686	1.41052	0.565231	0.57126	0.570836	0.620938	0.561766	0.595322	0.436471	2.87604	1.06945	ercc6-stimul	1801
UBXN11	0.220905	0.210419	0.309446	0.269502	0.294619	0.254827	0.345329	0.555544	0.200011	0.265404	0.220905	0.210419	0.167101	0.143645	0.148783	0.098618	0.260378	0.233884	0.251614	0.157385	0.756438	0.68266	0.673514	0.468675	1.17869	1.11152	1.13901	0.747958	ercc6-stimul	35984
AIM1L	0.001564	0.0067035	0.02252	0.0218694	0.00721146	0.00648715	0.010805	0.00780515	0.0216599	0.0386863	0.001564	0.0067035	0.0121608	0.0116564	0.00364179	0.00251053	0.00814697	0.00328597	0.0272482	0.022941	7.77545	1.73885	2.32851	0.37451	5.20906	0.490187	17.4221	3.42224	ercc6-stimul	32272
LIN28A	0.101207	0.0593606	0.0808084	0.0620696	0.0779865	0.0740155	0.048509	0.0676659	0.0450817	0.0494096	0.101207	0.0593606	0.0436365	0.0330831	0.0393832	0.028644	0.0365758	0.0284873	0.0567128	0.0292999	0.431161	0.557324	0.389135	0.482542	0.361396	0.479903	0.560364	0.493592	ercc6-stimul	18951
DHDDS	0.868532	0.875363	1.03862	0.906977	1.09138	1.022	1.0666	1.37019	0.763612	1.33493	0.868532	0.875363	0.560855	0.483419	0.551147	0.395514	0.804216	0.57685	0.960624	0.791613	0.64575	0.552249	0.634573	0.451829	0.925949	0.658984	1.10603	0.904326	ercc6-stimul	39023
HMGN2	7.99538	9.24917	21.0105	24.4555	12.3487	14.4072	11.4753	13.5649	6.59052	8.67868	7.99538	9.24917	11.3457	13.0348	6.23609	5.57559	8.65238	5.71082	8.29087	5.14646	1.41903	1.40929	0.779962	0.60282	1.08217	0.617442	1.03696	0.556424	ercc6-stimul	4232
RPS6KA1	0.291943	0.308093	0.335211	0.317929	0.194998	0.198399	0.331552	0.269895	0.2648	0.33407	0.291943	0.308093	0.181014	0.169456	0.098474	0.0767804	0.24999	0.113626	0.333118	0.198104	0.620032	0.550016	0.337306	0.249212	0.856298	0.368804	1.14104	0.642999	ercc6-stimul	45272
ARID1A	1.72183	1.88487	1.27909	1.2186	1.35538	1.48454	1.67705	1.8094	1.56303	1.63312	1.72183	1.88487	0.690709	0.649514	0.684467	0.574517	1.2645	0.761757	1.96629	0.96844	0.401148	0.344593	0.397523	0.304805	0.734391	0.404143	1.14198	0.513797	ercc6-stimul	86080
PIGV	0.376876	0.370884	0.802965	0.810331	0.606779	0.463797	0.461486	0.535976	0.495914	0.562003	0.376876	0.370884	0.433601	0.431906	0.306423	0.179489	0.34796	0.225646	0.62386	0.333268	1.15051	1.16453	0.813062	0.48395	0.923276	0.6084	1.65535	0.898577	ercc6-stimul	10441
ZDHHC18	0.320122	0.311703	0.470608	0.436095	0.394864	0.465454	0.572629	0.633032	0.290027	0.642294	0.320122	0.311703	0.254128	0.232439	0.199406	0.180131	0.431762	0.266506	0.364854	0.38088	0.793848	0.745705	0.622907	0.577892	1.34874	0.855001	1.13973	1.22193	ercc6-indep	29011
SFN	1.22824	1.1845	1.83529	1.9878	1.53382	2.16518	2.2609	1.93224	1.41713	2.01751	1.22824	1.1845	0.991057	1.0595	0.774579	0.837925	1.70472	0.813473	1.78275	1.19638	0.806892	0.894468	0.630641	0.707408	1.38794	0.686765	1.45147	1.01003	ercc6-stimul	1315
GPN2	0.828445	0.921793	1.77225	1.5667	1.51744	1.31929	1.37732	2.1683	0.901614	1.05582	0.828445	0.921793	0.957015	0.835051	0.766307	0.510565	1.0385	0.912854	1.13423	0.626101	1.15519	0.905899	0.924995	0.553883	1.25355	0.990303	1.36911	0.679221	ercc6-stimul	10997
GPATCH3	0.480264	0.541704	1.30757	1.28027	1.00831	1.04832	0.688989	1.15136	0.461566	0.869086	0.480264	0.541704	0.706088	0.682384	0.509197	0.4057	0.519498	0.484723	0.58065	0.515368	1.47021	1.2597	1.06024	0.748933	1.08169	0.894811	1.20902	0.951383	ercc6-stimul	9984
NUDC	1.75458	1.95315	3.02452	2.51391	3.00821	2.80096	2.84558	3.53376	1.88011	2.09439	1.75458	1.95315	1.63324	1.33991	1.51915	1.08397	2.14557	1.48771	2.36518	1.24197	0.930844	0.686027	0.865817	0.554986	1.22284	0.761699	1.348	0.635882	ercc6-stimul	24664
TRNP1	0.073781	0.105412	0.173449	0.109173	0.0863997	0.061206	0.119156	0.0701344	0.104523	0.113311	0.073781	0.105412	0.0936625	0.0581892	0.0436318	0.0236867	0.0898436	0.0295266	0.13149	0.0671934	1.26947	0.552017	0.59137	0.224706	1.21771	0.280106	1.78217	0.637436	ercc6-stimul	7183
FAM46B	0.101431	0.0912573	0.325154	0.304065	0.155357	0.13113	0.11346	0.111231	0.109209	0.139642	0.101431	0.0912573	0.175583	0.162067	0.0784553	0.0507473	0.0855488	0.0468283	0.137385	0.0828077	1.73106	1.77593	0.773484	0.55609	0.843419	0.513145	1.35447	0.907409	ercc6-stimul	7823
SLC9A1	0.212582	0.228004	0.536141	0.392921	0.914116	0.873534	0.579735	1.21392	0.256294	1.00436	0.212582	0.228004	0.289516	0.209427	0.461629	0.338058	0.43712	0.51106	0.322418	0.595585	1.3619	0.918523	2.17153	1.48268	2.05624	2.24145	1.51668	2.61217	ercc6-inhib	56152
WDTC1	0.104891	0.108263	0.0938706	0.0895896	0.0638581	0.076561	0.0701551	0.0840507	0.075113	0.162159	0.104891	0.108263	0.0506901	0.0477513	0.0322483	0.0296291	0.0528969	0.0353853	0.0944922	0.0961603	0.483265	0.441067	0.307446	0.273677	0.504304	0.326846	0.90086	0.88821	ercc6-indep	74104
TMEM222	0.562232	0.745582	1.65747	1.37146	1.32621	1.72501	1.15954	2.00911	0.597537	0.906245	0.562232	0.745582	0.895034	0.730988	0.669736	0.667579	0.874293	0.845835	0.751702	0.537403	1.59193	0.980426	1.19121	0.89538	1.55504	1.13446	1.337	0.720784	ercc6-stimul	14256
LOC644961	2.62149	2.37444	5.09918	5.5608	3.72343	4.60913	3.17403	5.33516	2.29579	2.44891	2.62149	2.37444	2.75356	2.96391	1.88033	1.78373	2.39322	2.2461	2.8881	1.4522	1.05038	1.24825	0.717276	0.751223	0.912923	0.94595	1.1017	0.611598	ercc6-stimul	2652
SYTL1	0.00422688	0.0018117	0.00652104	0.00656719	0.00216554	0.00876616	0.00530942	0.0153413	0.00216809	0.018297	0.00422688	0.0018117	0.00352136	0.00350031	0.0010936	0.0033925	0.0040033	0.00645869	0.00272746	0.0108501	0.833088	1.93206	0.258725	1.87255	0.947106	3.56499	0.645265	5.98892	ercc6-inhib	11941
MAP3K6	0.144914	0.161163	0.386257	0.342418	0.201675	0.17663	0.240177	0.219804	0.121992	0.195276	0.144914	0.161163	0.208579	0.182509	0.101846	0.0683558	0.181093	0.0925375	0.153466	0.115799	1.43933	1.13245	0.702802	0.424141	1.24966	0.574186	1.05901	0.718519	ercc6-stimul	11668
GPR3	0.135509	0.102496	0.418115	0.536662	0.261364	0.28434	0.340428	0.282077	0.0899498	0.226746	0.135509	0.102496	0.225782	0.286041	0.131989	0.11004	0.256683	0.118754	0.113157	0.13446	1.66618	2.79075	0.974023	1.0736	1.89421	1.15862	0.83505	1.31186	ercc6-inhib	3166
WASF2	1.26754	1.34962	0.874743	0.805668	1.23629	1.23889	1.36588	1.583	1.49171	2.13037	1.26754	1.34962	0.472361	0.429421	0.624326	0.47945	1.02987	0.666443	1.87657	1.26331	0.37266	0.318179	0.49255	0.355248	0.812498	0.4938	1.48048	0.936048	ercc6-stimul	85945
AHDC1	0.273183	0.25815	0.240145	0.190995	0.203104	0.206372	0.289642	0.29041	0.305776	0.426117	0.273183	0.25815	0.129678	0.1018	0.102568	0.079866	0.21839	0.122263	0.384666	0.252687	0.474694	0.394346	0.375454	0.309378	0.799428	0.473611	1.40809	0.978839	ercc6-stimul	69388
IFI6	0.106639	0.0878982	0.274197	0.254896	0.207706	0.12419	0.177345	0.346107	0.338386	1.28846	0.106639	0.0878982	0.148066	0.13586	0.104892	0.0480615	0.133718	0.145711	0.42569	0.764057	1.38848	1.54565	0.983613	0.546786	1.25393	1.65773	3.99188	8.69252	ercc6-inhib	6153
FAM76A	0.365336	0.472575	0.472082	0.453115	0.341489	0.381477	0.387729	0.482975	0.348902	0.419142	0.365336	0.472575	0.254924	0.24151	0.172452	0.147632	0.292348	0.203332	0.438919	0.248551	0.69778	0.511052	0.472037	0.312398	0.800216	0.430265	1.20141	0.525951	ercc6-stimul	36934
STX12	0.330948	0.324571	0.539166	0.48281	0.467544	0.487246	0.299444	0.438593	0.376193	0.800532	0.330948	0.324571	0.29115	0.257338	0.23611	0.188564	0.225781	0.184648	0.473251	0.474715	0.879744	0.792855	0.713434	0.580964	0.682224	0.568898	1.42999	1.46259	ercc6-indep	51270
PPP1R8	1.2394	1.23967	2.37531	2.32782	1.90448	1.84859	1.92621	2.4074	1.62724	2.11208	1.2394	1.23967	1.28267	1.24073	0.961762	0.715404	1.45236	1.01352	2.04707	1.25246	1.03491	1.00085	0.77599	0.577093	1.17183	0.817569	1.65166	1.01032	ercc6-stimul	20932
SCARNA1	1.06127	1.76687	4.60964	7.25258	3.73561	4.0042	1.75171	6.36138	1.36764	3.53269	1.06127	1.76687	2.48921	3.86563	1.88648	1.54963	1.32079	2.67814	1.72049	2.09489	2.3455	2.18784	1.77757	0.877046	1.24454	1.51575	1.62116	1.18565	ercc6-stimul	166
C1orf38	0.00713957	0.00153006	0.00367154	0.00554627	0	0	0	0	0	0.00441504	0.00713957	0.00153006	0.00198263	0.00295616	0	0	0	0	0	0.00261812	0.277696	1.93206	0	0	0	0	0	1.71112	ercc6-inhib	14139
RPA2	1.31908	1.352	2.14807	1.98058	1.83476	1.82645	1.81821	1.80321	1.24356	1.58864	1.31908	1.352	1.15996	1.05565	0.926554	0.706836	1.37093	0.759151	1.5644	0.942064	0.879369	0.780806	0.702424	0.522808	1.03931	0.561503	1.18598	0.696793	ercc6-stimul	23188
SMPDL3B	0.0543172	0.0429805	0.114954	0.0930465	0.062078	0.0537248	0.0380503	0.0369642	0.0664375	0.023254	0.0543172	0.0429805	0.0620752	0.0495938	0.0313494	0.0207915	0.0286899	0.0155619	0.0835784	0.0137896	1.14283	1.15387	0.577154	0.483743	0.528192	0.36207	1.53871	0.320834	ercc6-stimul	24160
XKR8	0.049844	0.0106819	0.0961212	0.0968013	0.0351124	0.0465173	0.0395823	0.0537067	0.0447412	0.051495	0.049844	0.0106819	0.0519054	0.0515951	0.0177318	0.0180022	0.0298451	0.0226105	0.0562844	0.0305365	1.04136	4.83014	0.355745	1.6853	0.598769	2.11671	1.12921	2.85872	ercc6-inhib	8101
EYA3	1.25948	1.2681	0.737221	0.702909	1.10369	0.920628	1.305	1.15874	1.39102	1.54108	1.25948	1.2681	0.398099	0.37465	0.557363	0.356283	0.98397	0.48783	1.7499	0.91386	0.316082	0.295442	0.442535	0.280958	0.781251	0.384693	1.38939	0.720653	ercc6-stimul	118294
LOC653566	0.0621591	0.11989	0.159827	0.11267	0.0636913	0.0773473	0.097598	0.155103	0.0956496	0.384385	0.0621591	0.11989	0.0863066	0.0600531	0.0321641	0.0299334	0.0735889	0.0652984	0.120327	0.22794	1.38848	0.500902	0.517448	0.249674	1.18388	0.544652	1.93579	1.90125	ercc6-indep	1624
PTAFR	0.0410079	0.0494919	0.026083	0.0329741	0.0298554	0.0308854	0.029144	0.0269278	0.0619954	0.176845	0.0410079	0.0494919	0.0140848	0.0175752	0.015077	0.0119526	0.0219746	0.0113366	0.0779902	0.104869	0.343466	0.355113	0.36766	0.241507	0.535862	0.22906	1.90183	2.11891	ercc6-inhib	46771
DNAJC8	1.11271	1.25994	1.59897	1.52885	1.62699	1.7128	1.57601	1.91959	1.37104	1.98647	1.11271	1.25994	0.863444	0.814877	0.82163	0.662854	1.18831	0.808147	1.72477	1.17798	0.775983	0.646759	0.738404	0.526099	1.06794	0.641417	1.55006	0.934947	ercc6-stimul	32753
ATPIF1	5.42305	4.74975	6.8073	6.32184	4.99059	5.62764	4.08395	3.60245	4.93372	3.96928	5.42305	4.74975	3.67594	3.36954	2.52025	2.1779	3.0793	1.51663	6.20662	2.35378	0.677837	0.709414	0.464729	0.458529	0.567817	0.319308	1.14449	0.495559	ercc6-stimul	2015
SESN2	0.46	0.487317	1.26328	1.04828	1.15976	1.11219	0.544841	0.785141	0.655095	3.03847	0.46	0.487317	0.682171	0.558733	0.585679	0.430418	0.41081	0.330544	0.82411	1.80181	1.48298	1.14655	1.27321	0.883239	0.893065	0.678294	1.79154	3.69741	ercc6-inhib	23040
MED18	0.550669	0.568322	1.57241	1.51794	0.91304	0.820463	0.650743	0.844819	0.665254	1.03054	0.550669	0.568322	0.849101	0.809062	0.461085	0.317519	0.49066	0.355669	0.83689	0.61111	1.54195	1.4236	0.837318	0.558696	0.891026	0.625823	1.51977	1.07529	ercc6-stimul	6966
PHACTR4	1.27949	1.38808	0.705703	0.663133	0.872507	0.967137	1.10958	1.15782	1.37354	1.77306	1.27949	1.38808	0.38108	0.35345	0.440616	0.374282	0.836623	0.487442	1.72791	1.05142	0.297837	0.254632	0.344368	0.26964	0.653872	0.351163	1.35047	0.757467	ercc6-stimul	130789
SNHG3	55.6539	58.6392	143.814	138.994	81.1861	78.9824	66.5111	71.4924	62.9094	59.9507	55.6539	58.6392	77.6596	74.0838	40.999	30.5662	50.1494	30.0983	79.14	35.5508	1.3954	1.26338	0.736678	0.521259	0.901094	0.51328	1.422	0.606263	ercc6-stimul	4673
RCC1	2.24016	2.37074	3.0254	3.0905	2.58977	2.83415	2.61521	3.605	2.41578	2.82027	2.24016	2.37074	1.63372	1.64724	1.30783	1.09682	1.97187	1.5177	3.03905	1.67242	0.729285	0.69482	0.583813	0.462647	0.880235	0.640182	1.35662	0.705442	ercc6-stimul	28304
TRNAU1AP	0.514025	0.544852	0.59885	0.615708	0.397978	0.480508	0.695362	0.608149	0.406657	0.671214	0.514025	0.544852	0.323379	0.328172	0.200979	0.185957	0.524303	0.256031	0.511575	0.39803	0.629111	0.602315	0.39099	0.341297	1.02	0.469909	0.995233	0.730528	ercc6-stimul	25529
SNHG12	5.29324	5.8616	22.3958	24.0862	10.3958	12.0071	16.6104	14.2007	8.08682	12.7976	5.29324	5.8616	12.0937	12.8379	5.24988	4.64675	12.5242	5.97849	10.1732	7.58898	2.28475	2.19018	0.991808	0.792744	2.36608	1.01994	1.92193	1.29469	ercc6-stimul	3317
SNORD99	2.85125	4.94034	14.9122	14.0437	6.4771	4.72555	11.6817	10.5247	4.11364	6.11486	2.85125	4.94034	8.05259	7.48529	3.27094	1.82879	8.808	4.4309	5.17496	3.62611	2.82423	1.51514	1.14719	0.370174	3.08917	0.896881	1.81498	0.73398	ercc6-stimul	80
SNORA61	2.29967	5.31557	21.2716	24.7475	11.0856	10.4305	10.8652	14.2136	5.01315	8.83264	2.29967	5.31557	11.4867	13.1904	5.59823	4.0366	8.19236	5.98393	6.30654	5.23776	4.99492	2.48147	2.43436	0.759392	3.56241	1.12574	2.74237	0.985361	ercc6-stimul	130
SNORA44	7.43788	7.12607	37.9809	44.0991	16.0147	20.5236	22.4725	22.8788	8.92392	18.5208	7.43788	7.12607	20.5097	23.5048	8.08742	7.94263	16.9443	9.63197	11.2263	10.9828	2.75746	3.29843	1.08733	1.11459	2.2781	1.35165	1.50934	1.54122	ercc6-indep	132
SNORA16A	1.77467	3.36549	13.425	15.812	7.6819	8.20528	8.47997	8.12699	6.21592	9.02588	1.77467	3.36549	7.2495	8.4278	3.87936	3.17544	6.3939	3.42146	7.81963	5.35235	4.08498	2.50418	2.18596	0.943531	3.60287	1.01663	4.40624	1.59036	ercc6-stimul	134
RAB42	0.382212	0.482362	0.494112	0.652199	0.391633	0.308261	0.160033	0.154136	0.359421	0.315141	0.382212	0.482362	0.26682	0.347622	0.197775	0.119297	0.120665	0.0648913	0.452152	0.186879	0.698096	0.720666	0.517448	0.247318	0.315701	0.134528	1.18299	0.387424	ercc6-stimul	2377
TAF12	0.537229	0.523042	0.966306	0.860077	0.869485	0.880942	0.704584	0.90475	0.47123	0.794427	0.537229	0.523042	0.521805	0.458421	0.43909	0.340925	0.531256	0.3809	0.592807	0.471095	0.97129	0.876452	0.817324	0.651811	0.988882	0.728239	1.10345	0.900683	ercc6-stimul	39996
RNU11	4.42179	5.13102	9.66506	23.4102	2.84372	2.94347	4.37114	2.83137	1.45304	7.71854	4.42179	5.13102	5.21913	12.4776	1.43608	1.13912	3.29584	1.19201	1.82792	4.57709	1.18032	2.4318	0.324773	0.222007	0.745363	0.232314	0.41339	0.892044	ercc6-inhib	135
GMEB1	0.472688	0.441483	0.565342	0.461719	0.527919	0.562283	0.627637	0.76698	0.341868	0.673821	0.472688	0.441483	0.305285	0.246096	0.266599	0.217604	0.473238	0.322899	0.43007	0.399576	0.645848	0.557431	0.564006	0.492892	1.00116	0.731395	0.909839	0.905076	ercc6-indep	46876
YTHDF2	2.97351	3.24042	5.12146	4.87273	5.41218	6.62683	5.01198	7.65609	3.34558	4.5629	2.97351	3.24042	2.76559	2.59717	2.73315	2.56458	3.77903	3.22321	4.20874	2.7058	0.930075	0.80149	0.919167	0.791435	1.2709	0.99469	1.41541	0.835015	ercc6-stimul	33155
OPRD1	0.000979018	0.00125886	0	0.000507023	0	0	0	0.000444164	0.000502167	0	0.000979018	0.00125886	0	0.000270243	0	0	0	0.000186993	0.000631726	0	0	0.214673	0	0	0	0.148542	0.645265	0	ercc6-stimul	51555
EPB41	0.732214	0.811624	0.289023	0.28355	0.221672	0.237518	0.454221	0.344724	0.642795	0.587514	0.732214	0.811624	0.156072	0.151132	0.111944	0.0919195	0.342483	0.145129	0.808636	0.348396	0.213151	0.18621	0.152885	0.113254	0.467736	0.178813	1.10437	0.429258	ercc6-stimul	232956
TMEM200B	0.050642	0.0434117	0.202555	0.198608	0.0922495	0.0933572	0.120155	0.152384	0.057724	0.0626329	0.050642	0.0434117	0.10938	0.105858	0.046586	0.0361292	0.0905969	0.0641537	0.0726168	0.0371413	2.15986	2.43847	0.919908	0.832247	1.78897	1.4778	1.43392	0.85556	ercc6-stimul	4485
SRSF4	3.93573	4.19158	4.38837	4.3753	5.31712	4.95373	5.44143	5.73646	3.68213	4.62534	3.93573	4.19158	2.36972	2.33203	2.68515	1.91709	4.10284	2.41505	4.63212	2.74283	0.602104	0.556362	0.682248	0.457368	1.04246	0.576167	1.17694	0.654366	ercc6-stimul	34388
MECR	0.567429	0.624492	1.10108	1.08014	1.04019	1.09266	0.811855	1.11268	0.573562	0.64277	0.567429	0.624492	0.594583	0.575715	0.525296	0.422859	0.612139	0.468438	0.721541	0.381163	1.04785	0.921893	0.925747	0.677125	1.07879	0.750111	1.2716	0.610356	ercc6-stimul	38070
PTPRU	0.104247	0.1138	0.0750238	0.0703439	0.0420965	0.0375593	0.0993495	0.0819103	0.120131	0.164187	0.104247	0.1138	0.0405129	0.0374933	0.0212587	0.0145354	0.0749095	0.0344842	0.151125	0.0973629	0.388624	0.329467	0.203927	0.127728	0.718577	0.303025	1.44968	0.855561	ercc6-stimul	90298
MATN1	0.00205026	0.00703014	0.0189783	0.00849446	0.0168064	0.00170082	0.00772602	0	0.00630982	0.00507142	0.00205026	0.00703014	0.0102483	0.00452755	0.00848723	0.000658217	0.00582542	0	0.00793775	0.00300735	4.99853	0.644019	4.13959	0.0936279	2.84131	0	3.87158	0.42778	ercc6-stimul	12309
LOC100129196	0.379736	0.450302	1.76734	1.56087	1.07631	0.623466	0.514903	0.539755	0.368579	0.226997	0.379736	0.450302	0.954364	0.831944	0.543537	0.241281	0.388237	0.227237	0.463672	0.134609	2.51323	1.84752	1.43135	0.535821	1.02239	0.504632	1.22104	0.298931	ercc6-stimul	7975
SDC3	0.077318	0.115436	0.192178	0.178855	0.188157	0.192955	0.220029	0.337333	0.0813003	0.12511	0.077318	0.115436	0.103776	0.0953297	0.0950193	0.0746736	0.165902	0.142017	0.102276	0.0741902	1.3422	0.825823	1.22894	0.646883	2.14571	1.23027	1.32279	0.642696	ercc6-stimul	39168
PUM1	4.0651	4.209	2.19286	2.05202	3.38602	2.76409	4.77694	3.63994	4.42002	5.47566	4.0651	4.209	1.18414	1.09373	1.70994	1.0697	3.60181	1.53241	5.56039	3.24707	0.291295	0.259854	0.420639	0.254147	0.886033	0.36408	1.36783	0.771458	ercc6-stimul	134212
SNORD85	2.59484	3.1951	0.472531	0	0.822173	1.07361	4.78749	2.03154	4.46091	4.52175	2.59484	3.1951	0.255167	0	0.415197	0.415487	3.60977	0.855278	5.61182	2.6814	0.0983362	0	0.160009	0.130039	1.39113	0.267684	2.16269	0.839222	ercc6-stimul	75
NKAIN1	0.00503532	0.00791343	0.00604199	0.00869248	0.0055894	0.00800614	0.00948735	0.0230275	0.00473507	0.00518965	0.00503532	0.00791343	0.00326267	0.00463309	0.00282265	0.00309838	0.00715346	0.00969458	0.00595672	0.00307746	0.647958	0.585472	0.56057	0.391534	1.42066	1.22508	1.18299	0.388891	ercc6-stimul	60143
SNRNP40	2.02508	2.02414	2.80823	2.79505	3.511	3.43857	3.29459	4.42884	1.85686	2.63449	2.02508	2.02414	1.51644	1.48976	1.77306	1.33073	2.48412	1.86454	2.33593	1.56225	0.748832	0.735997	0.875548	0.657428	1.22668	0.921153	1.1535	0.771811	ercc6-stimul	37230
ZCCHC17	0.902796	0.918657	0.846227	0.747193	1.16087	1.04253	1.38764	1.38865	0.994968	2.08704	0.902796	0.918657	0.456963	0.398254	0.586239	0.403459	1.04628	0.584622	1.25167	1.23761	0.506164	0.433517	0.64936	0.439184	1.15893	0.636387	1.38644	1.3472	ercc6-indep	67939
FABP3	0.116119	0.141016	0.25232	0.294003	0.132202	0.0947331	0.052671	0.0790222	0.191919	0.147603	0.116119	0.141016	0.136253	0.156704	0.066762	0.0366617	0.0397139	0.0332683	0.241434	0.0875286	1.17339	1.11125	0.574945	0.259983	0.342011	0.235919	2.0792	0.6207	ercc6-stimul	7824
SERINC2	0.17785	0.236008	0.211856	0.225843	0.132815	0.138369	0.126214	0.134023	0.23708	0.289553	0.17785	0.236008	0.114402	0.120374	0.0670716	0.0535488	0.0951654	0.0564237	0.298247	0.171705	0.643251	0.510043	0.377124	0.226894	0.535088	0.239075	1.67696	0.727539	ercc6-stimul	25116
LOC284551	0.191087	0.134023	0.129534	0.13045	0.115699	0.136903	0.136379	0.0945746	0.106925	0.145022	0.191087	0.134023	0.0699484	0.0695299	0.058428	0.0529815	0.10283	0.0398159	0.134512	0.085998	0.366055	0.51879	0.305766	0.395316	0.538131	0.297083	0.703929	0.641666	ercc6-indep	5811
TINAGL1	0.341396	0.224021	0.600123	0.441026	0.660202	0.500863	0.424476	0.390438	0.45298	0.529396	0.341396	0.224021	0.324066	0.235067	0.333402	0.193834	0.320055	0.164374	0.569849	0.313932	0.949239	1.04931	0.976584	0.865249	0.937489	0.733745	1.66917	1.40135	ercc6-stimul	11202
PEF1	1.31891	1.4574	3.14996	2.6928	2.0629	1.65196	1.57724	1.6761	1.21789	1.61371	1.31891	1.4574	1.70098	1.43526	1.04176	0.639309	1.18924	0.705638	1.53211	0.95693	1.28968	0.98481	0.789868	0.438664	0.901683	0.484176	1.16165	0.656601	ercc6-stimul	15376
COL16A1	0.152136	0.140423	0.130977	0.100574	0.0762	0.0701595	0.119055	0.0723294	0.198952	0.111813	0.152136	0.140423	0.0707276	0.0536059	0.038481	0.0271517	0.0897675	0.0304507	0.250282	0.0663051	0.464897	0.381746	0.252938	0.193357	0.590048	0.21685	1.64512	0.472181	ercc6-stimul	51921
BAI2	0.0458785	0.042839	0.0450734	0.0304979	0.0126294	0.0198816	0.0430062	0.0167757	0.0400403	0.0177847	0.0458785	0.042839	0.0243396	0.0162554	0.00637785	0.00769418	0.0324267	0.00706257	0.0503707	0.0105463	0.530524	0.379453	0.139016	0.179607	0.706795	0.164863	1.09792	0.246185	ercc6-stimul	36931
SPOCD1	0.0355501	0.0355536	0.0497668	0.036822	0.0222606	0.0270334	0.0210869	0.0206086	0.053691	0.0598448	0.0355501	0.0355536	0.0268741	0.0196261	0.0112416	0.0104619	0.0158995	0.00867622	0.0675433	0.035488	0.755949	0.552015	0.316219	0.294258	0.447243	0.244032	1.89995	0.998154	ercc6-stimul	25556
PTP4A2	3.96174	4.45687	4.0682	4.2625	3.5053	4.40059	3.63776	4.40035	3.8836	5.25418	3.96174	4.45687	2.19683	2.27191	1.77018	1.70303	2.74287	1.85255	4.88557	3.11573	0.554511	0.509755	0.446818	0.382113	0.69234	0.415661	1.23319	0.699085	ercc6-stimul	31967
KHDRBS1	2.58464	2.79835	2.62906	2.73636	3.06083	2.9388	3.66552	3.4614	2.82918	3.53022	2.58464	2.79835	1.41969	1.45848	1.54572	1.13732	2.7638	1.45725	3.55911	2.09342	0.549281	0.521193	0.59804	0.406424	1.06932	0.520753	1.37702	0.748091	ercc6-stimul	29982
TMEM39B	0.614808	0.671422	0.738009	0.67955	0.607526	0.56797	0.922484	0.915511	0.516926	0.777026	0.614808	0.671422	0.398525	0.3622	0.306801	0.219804	0.695553	0.38543	0.650293	0.460776	0.64821	0.539452	0.499019	0.327371	1.13133	0.57405	1.05772	0.686269	ercc6-stimul	29965
KPNA6	1.52729	1.58793	1.31512	1.29575	1.65969	1.78773	1.82635	2.35889	1.69415	2.17355	1.52729	1.58793	0.710165	0.690635	0.838143	0.691852	1.37707	0.993093	2.13124	1.28892	0.464984	0.434928	0.548778	0.435694	0.901641	0.625401	1.39544	0.811695	ercc6-stimul	68525
TXLNA	1.77209	1.84989	3.88912	3.46375	3.53113	3.48971	4.10822	4.99406	1.5312	2.95422	1.77209	1.84989	2.10012	1.84618	1.78322	1.35052	3.0976	2.1025	1.92625	1.75185	1.18511	0.997994	1.00628	0.730053	1.74799	1.13655	1.08699	0.947004	ercc6-stimul	18542
CCDC28B	0.0421488	0.130975	0.097538	0.120056	0.101014	0.13986	0.0529434	0.0845791	0.087309	0.0977414	0.0421488	0.130975	0.0526705	0.0639898	0.0510121	0.0541258	0.0399193	0.0356078	0.109835	0.0579607	1.24963	0.488565	1.21029	0.413253	0.947105	0.271867	2.60588	0.442532	ercc6-stimul	4790
IQCC	0.462905	0.389729	0.817151	0.804821	0.491256	0.464055	0.581458	0.562533	0.339196	0.245362	0.462905	0.389729	0.441262	0.42897	0.248084	0.179589	0.438419	0.236826	0.426709	0.1455	0.953244	1.10069	0.535929	0.460806	0.947104	0.607669	0.921806	0.373335	ercc6-stimul	3053
DCDC2B	0.0106589	0.00304569	0.00730845	0.0147203	0.0182027	0.030891	0.0133886	0.0451336	0.00364483	0	0.0106589	0.00304569	0.00394656	0.00784592	0.00919236	0.0119548	0.010095	0.0190012	0.0045852	0	0.37026	2.57607	0.862412	3.92516	0.947096	6.23873	0.430175	0	ercc6-stimul	7103
TMEM234	0.448815	0.434017	1.17609	1.04588	0.525031	0.592244	0.353593	0.577379	0.55335	0.46342	0.448815	0.434017	0.635089	0.557454	0.265141	0.229198	0.266609	0.243077	0.696114	0.274808	1.41503	1.28441	0.590757	0.528086	0.594029	0.560062	1.551	0.633173	ercc6-stimul	6129
EIF3I	0.959182	1.01667	2.23465	2.36678	1.55124	1.90389	1.57271	2.22175	1.0765	1.63008	0.959182	1.01667	1.20671	1.26149	0.783376	0.736805	1.18582	0.935357	1.35424	0.966637	1.25806	1.24081	0.816713	0.724724	1.23629	0.92002	1.41187	0.950788	ercc6-stimul	9235
MTMR9LP	0.188314	0.189409	0.268572	0.254868	0.0720369	0.0666532	0.0914631	0.0524002	0.136516	0.0776343	0.188314	0.189409	0.145029	0.135845	0.0363786	0.0257948	0.0689632	0.0220605	0.171737	0.0460371	0.770144	0.717203	0.193181	0.136186	0.366214	0.11647	0.911972	0.243057	ercc6-stimul	10051
FAM167B	0.153507	0.210545	0.110518	0.0794999	0.157291	0.0509376	0.0385643	0.0696438	0.15142	0.132898	0.153507	0.210545	0.0596797	0.0423734	0.079432	0.0197129	0.0290775	0.02932	0.190486	0.0788085	0.388775	0.201256	0.517448	0.0936277	0.189421	0.139258	1.2409	0.374307	ercc6-stimul	1644
HDAC1	0.568093	0.610831	0.50015	0.530132	0.426613	0.531218	0.553551	0.603368	0.666571	0.829195	0.568093	0.610831	0.270081	0.28256	0.21544	0.205581	0.417377	0.254018	0.838546	0.491713	0.475417	0.462584	0.379233	0.33656	0.734699	0.415856	1.47607	0.80499	ercc6-stimul	41517
MARCKSL1	1.28371	1.61079	4.87669	6.04753	3.49987	4.04132	3.2578	4.7572	1.2375	1.72175	1.28371	1.61079	2.63341	3.22333	1.76743	1.56399	2.45638	2.00278	1.55678	1.021	2.05141	2.00109	1.37682	0.970946	1.9135	1.24335	1.21272	0.633849	ercc6-stimul	2395
LOC100128071	0.0518206	0.152487	0.0532976	0.134187	0.185843	0.171954	0.130184	0.188081	0.195774	0.19905	0.0518206	0.152487	0.0287807	0.0715217	0.0938507	0.0665462	0.0981587	0.0791821	0.246284	0.118037	0.555391	0.469035	1.81107	0.436406	1.8942	0.519271	4.75262	0.774077	ercc6-stimul	974
TSSK3	0.0856308	0.0524322	0.276796	0.0633532	0.111123	0.162368	0.243786	0.244195	0.125493	0.0756473	0.0856308	0.0524322	0.14947	0.0337673	0.0561171	0.0628364	0.183815	0.102806	0.15787	0.0448588	1.74551	0.644018	0.655338	1.19843	2.14659	1.96074	1.84361	0.855559	ercc6-stimul	2063
BSDC1	0.930021	0.97269	1.78219	1.5498	1.21639	1.31657	1.1256	1.48811	0.962363	2.36449	0.930021	0.97269	0.962383	0.826043	0.614277	0.509513	0.848702	0.626494	1.21065	1.40214	1.0348	0.849236	0.660498	0.523818	0.912563	0.644084	1.30175	1.44151	ercc6-inhib	29358
ZBTB8B	0.00332032	0.000948756	0.00113832	0	0	0.00275441	0.00139022	0.0020085	0.00113539	0.00547532	0.00332032	0.000948756	0.000614693	0	0	0.00106596	0.00104823	0.000845578	0.00142832	0.00324686	0.185131	0	0	1.12353	0.3157	0.89125	0.430176	3.42223	ercc6-inhib	22802
ZBTB8A	1.00749	1.08843	0.748306	0.765337	0.804435	0.917223	1.00553	1.19963	0.914642	0.904515	1.00749	1.08843	0.404085	0.407925	0.40624	0.354965	0.75817	0.505044	1.15062	0.536377	0.401081	0.374783	0.40322	0.326126	0.752533	0.464012	1.14207	0.492799	ercc6-stimul	66771
ZBTB8OS	1.50059	1.43817	1.36776	1.32829	1.59642	1.6386	1.76084	2.17374	1.45332	1.89371	1.50059	1.43817	0.73859	0.707979	0.806192	0.634138	1.32767	0.915145	1.82828	1.12297	0.4922	0.492277	0.53725	0.440934	0.884768	0.636326	1.21837	0.780833	ercc6-stimul	28879
RBBP4	4.37442	4.74746	4.88494	5.10878	6.46718	6.70946	7.86774	8.63129	3.90764	5.37095	4.37442	4.74746	2.63787	2.72298	3.26593	2.59656	5.93228	3.63377	4.91581	3.18497	0.603021	0.573566	0.746596	0.546937	1.35613	0.765414	1.12376	0.670879	ercc6-stimul	35064
SYNC	0.483323	0.341178	0.56382	0.438042	0.469541	0.365487	0.314848	0.410787	0.474625	0.461592	0.483323	0.341178	0.304463	0.233476	0.237118	0.141443	0.237395	0.172941	0.597078	0.273724	0.629937	0.684324	0.4906	0.414574	0.491173	0.506895	1.23536	0.802291	ercc6-stimul	22855
KIAA1522	0.498472	0.532759	0.500904	0.433287	0.211969	0.274832	0.372996	0.349093	0.520292	0.498414	0.498472	0.532759	0.270488	0.230942	0.107044	0.10636	0.281239	0.146968	0.654527	0.29556	0.542635	0.433483	0.214745	0.19964	0.564202	0.275862	1.31307	0.554771	ercc6-stimul	33060
YARS	1.5835	1.63862	1.93481	1.75501	2.26467	2.01878	1.35834	1.35112	1.73673	2.83234	1.5835	1.63862	1.0448	0.93542	1.14366	0.781268	1.02419	0.568822	2.18481	1.67958	0.659803	0.570859	0.722235	0.476784	0.646788	0.347134	1.37973	1.025	ercc6-stimul	42794
S100PBP	1.76588	1.55317	1.48814	1.36553	1.78793	1.52002	1.67334	1.57399	1.67974	1.50046	1.76588	1.55317	0.803596	0.727827	0.902905	0.588248	1.2617	0.66265	2.11311	0.889773	0.455068	0.468608	0.511306	0.37874	0.714487	0.426643	1.19663	0.572875	ercc6-stimul	41301
HPCA	0.0154826	0.0106177	0.0127391	0.00641461	0	0	0.00777911	0.00842904	0	0.00765941	0.0154826	0.0106177	0.00687911	0.00341899	0	0	0.00586545	0.00354863	0	0.00454203	0.444313	0.322008	0	0	0.378841	0.334218	0	0.427779	ercc6-inhib	8150
TMEM54	0.0149373	0.0446933	0.0614523	0.11217	0.0573958	0.0464679	0.0469072	0.0406609	0.0306472	0.0230927	0.0149373	0.0446933	0.0331842	0.0597866	0.0289849	0.0179831	0.035368	0.0171182	0.0385542	0.013694	2.22157	1.33771	1.94044	0.402366	2.36777	0.383016	2.58107	0.306399	ercc6-stimul	6758
RNF19B	0.278847	0.377943	0.86021	0.906636	0.831134	1.02769	0.646832	1.24887	0.385995	2.42127	0.278847	0.377943	0.464513	0.483237	0.419723	0.397716	0.487711	0.525774	0.485582	1.43581	1.66584	1.2786	1.50521	1.05232	1.74903	1.39115	1.74139	3.79902	ercc6-inhib	28237
AK2	3.85793	3.85927	6.62334	6.10633	8.52594	8.49045	6.43251	9.2799	4.02199	4.61333	3.85793	3.85927	3.5766	3.25467	4.3056	3.2858	4.85011	3.90684	5.05966	2.7357	0.927078	0.843339	1.11604	0.851406	1.25718	1.01233	1.3115	0.708866	ercc6-stimul	28972
ADC	0.0218432	0.0137681	0.0310557	0.019963	0.0217234	0.0159885	0.00484189	0.00990991	0.0065906	0.0150967	0.0218432	0.0137681	0.0167701	0.0106403	0.0109703	0.00618755	0.00365079	0.00417207	0.00829097	0.00895234	0.767748	0.772821	0.50223	0.449412	0.167136	0.303025	0.379568	0.650224	ercc6-inhib	39282
TRIM62	0.159669	0.1882	0.269688	0.275874	0.10647	0.0913484	0.107196	0.086802	0.129908	0.131082	0.159669	0.1882	0.145632	0.147041	0.0537673	0.0353518	0.0808258	0.0365436	0.163424	0.0777316	0.912084	0.781301	0.336743	0.187842	0.506208	0.194175	1.02352	0.413027	ercc6-stimul	36669
ZNF362	0.66197	0.657125	0.700828	0.648944	0.296385	0.276944	0.384158	0.297213	0.569425	0.309667	0.66197	0.657125	0.378447	0.345887	0.149674	0.107177	0.289655	0.125127	0.716337	0.183633	0.571698	0.526364	0.226105	0.1631	0.437565	0.190415	1.08213	0.279448	ercc6-stimul	44147
PHC2	0.749652	0.813049	1.79721	2.00088	1.22196	1.29461	1.40832	1.4845	0.82892	1.28309	0.749652	0.813049	0.970493	1.06647	0.61709	0.501014	1.06187	0.624974	1.04278	0.760872	1.29459	1.31169	0.823168	0.616216	1.41649	0.76868	1.39102	0.935826	ercc6-stimul	51971
MIR3605	0.932033	0.888789	0.567219	0.776875	0.825036	0.672529	0.741233	0.360297	0.56576	0.709365	0.932033	0.888789	0.306298	0.414074	0.416643	0.260269	0.55889	0.151685	0.711726	0.420653	0.328635	0.465886	0.447026	0.292835	0.599646	0.170665	0.763628	0.473288	ercc6-stimul	88
ZSCAN20	0.453113	0.457887	0.713693	0.688578	0.431994	0.560296	0.469548	0.546228	0.505013	0.638245	0.453113	0.457887	0.385394	0.367012	0.218157	0.216835	0.354039	0.229962	0.635306	0.378479	0.850548	0.801534	0.481463	0.473555	0.781349	0.502224	1.40209	0.826578	ercc6-stimul	23764
CSMD2	7.74326e-05	3.31887e-05	3.98198e-05	8.02029e-05	0.000119012	0.000160588	0	3.51299e-05	0.00015887	4.78835e-05	7.74326e-05	3.31887e-05	2.15027e-05	4.27481e-05	6.01011e-05	6.21476e-05	0	1.47897e-05	0.000199858	2.83949e-05	0.277696	1.28803	0.776173	1.87255	0	0.445624	2.58106	0.85556	ercc6-stimul	651835
GJB3	0.00974763	0.0125339	0.0350892	0.0302892	0.0349577	0.0323451	0.0428542	0.0663351	0.0449986	0.0964452	0.00974763	0.0125339	0.0189482	0.0161441	0.0176536	0.0125176	0.0323121	0.0279271	0.0566082	0.057192	1.94387	1.28804	1.81107	0.998696	3.31486	2.22812	5.80738	4.56299	ercc6-stimul	5178
C1orf212	0.920848	0.873595	3.17356	2.80774	2.8339	2.89078	1.15114	2.04784	0.848825	0.868194	0.920848	0.873595	1.71372	1.49653	1.43112	1.11873	0.86796	0.862141	1.06782	0.514839	1.86103	1.71307	1.55413	1.28061	0.942566	0.986888	1.15961	0.589334	ercc6-stimul	9455
LOC653160	0.239755	0.222952	0.520227	0.516554	0.382219	0.460155	0.185235	0.350182	0.210038	0.166022	0.239755	0.222952	0.280923	0.275323	0.193021	0.17808	0.139667	0.147427	0.264228	0.098451	1.17171	1.2349	0.805074	0.798737	0.582541	0.661248	1.10207	0.44158	ercc6-stimul	3008
ZMYM6NB	0.316943	0.384897	0.886772	0.991689	0.398919	0.421774	0.38982	0.528504	0.325139	0.351156	0.316943	0.384897	0.478857	0.52857	0.201454	0.163227	0.293924	0.2225	0.409025	0.208236	1.51086	1.37328	0.635616	0.424078	0.927373	0.578077	1.29053	0.541016	ercc6-stimul	3822
ZMYM6	0.586212	0.58609	0.719048	0.600942	0.689885	0.647198	0.477543	0.589432	0.588718	0.650095	0.586212	0.58609	0.388286	0.320302	0.348392	0.250466	0.360067	0.248151	0.740607	0.385506	0.662364	0.546507	0.59431	0.42735	0.614227	0.423401	1.26338	0.65776	ercc6-stimul	45803
ZMYM1	1.52247	1.36256	1.33618	1.30032	1.16568	0.980243	1.50856	1.08097	1.69124	1.45948	1.52247	1.36256	0.721537	0.693071	0.588668	0.379354	1.13745	0.455088	2.12758	0.865472	0.473925	0.508653	0.386654	0.278413	0.747111	0.333995	1.39745	0.635181	ercc6-stimul	36484
SFPQ	14.554	14.3072	25.5622	27.1007	25.2332	29.2754	18.3221	27.2688	13.2955	15.2302	14.554	14.3072	13.8036	14.4447	12.7428	11.3296	13.8149	11.4802	16.7257	9.03151	0.948439	1.00961	0.875551	0.79188	0.949214	0.802405	1.14922	0.631256	ercc6-stimul	9543
ZMYM4	1.75656	1.69172	0.773269	0.723341	1.01459	0.847274	1.20578	0.831386	1.84126	1.38376	1.75656	1.69172	0.417565	0.385541	0.512368	0.327895	0.909158	0.350014	2.31631	0.82057	0.237718	0.227899	0.291688	0.193823	0.517579	0.206898	1.31866	0.485051	ercc6-stimul	152978
KIAA0319L	1.13594	1.11844	0.817735	0.74403	0.962396	0.77704	0.827602	0.725314	1.16007	0.871793	1.13594	1.11844	0.441577	0.396568	0.48601	0.300714	0.624012	0.305357	1.45937	0.516973	0.388733	0.354572	0.427848	0.26887	0.549335	0.273021	1.28472	0.462227	ercc6-stimul	123947
NCDN	0.440826	0.42362	1.46586	1.40716	0.905266	0.929552	0.83235	1.2036	0.305712	0.527841	0.440826	0.42362	0.791564	0.750016	0.457159	0.359737	0.627592	0.506716	0.384586	0.31301	1.79564	1.77049	1.03705	0.849197	1.42367	1.19616	0.872421	0.738893	ercc6-stimul	8988
TFAP2E	0.0505721	0.044337	0.0697454	0.0773818	0.0942158	0.0934401	0.0981732	0.199193	0.00943269	0.0554389	0.0505721	0.044337	0.0376625	0.0412445	0.047579	0.0361613	0.0740226	0.0838603	0.0118663	0.0328753	0.744729	0.93025	0.940815	0.815601	1.4637	1.89143	0.234642	0.741486	ercc6-inhib	21957
PSMB2	2.48642	2.81415	3.36064	3.43574	4.35836	4.62098	3.76909	4.66411	3.05737	5.84353	2.48642	2.81415	1.81475	1.83125	2.20097	1.78832	2.84189	1.96359	3.84617	3.46521	0.729863	0.650729	0.885197	0.635474	1.14297	0.697756	1.54687	1.23135	ercc6-stimul	42303
C1orf216	0.675465	0.605724	1.54837	1.26418	0.929433	0.886423	1.08099	1.33675	0.526163	0.440517	0.675465	0.605724	0.83612	0.673808	0.469364	0.343046	0.815066	0.562772	0.661913	0.261227	1.23784	1.1124	0.694875	0.56634	1.20667	0.929089	0.979937	0.431263	ercc6-stimul	5314
CLSPN	1.35902	1.34342	1.62638	1.66621	2.46379	1.83905	3.02425	2.77914	0.981817	1.76437	1.35902	1.34342	0.878245	0.88809	1.24421	0.711712	2.28028	1.17002	1.23513	1.04627	0.646234	0.661066	0.915523	0.529777	1.67789	0.870925	0.908836	0.778812	ercc6-stimul	37839
EIF2C4	0.310992	0.349356	0.239892	0.272421	0.167139	0.18801	0.145532	0.143397	0.325259	0.325551	0.310992	0.349356	0.129542	0.1452	0.0844052	0.0727599	0.109731	0.0603701	0.409176	0.193052	0.416543	0.415623	0.271406	0.208269	0.352842	0.172804	1.31571	0.552593	ercc6-stimul	49663
EIF2C1	0.560379	0.586187	0.506064	0.493374	0.553848	0.559666	0.640768	0.571936	0.505963	0.712843	0.560379	0.586187	0.273275	0.262968	0.279693	0.216591	0.483139	0.240785	0.636501	0.422716	0.48766	0.448608	0.499114	0.369491	0.862165	0.410765	1.13584	0.721128	ercc6-stimul	41090
EIF2C3	1.15122	1.19902	0.862211	0.838262	1.20131	1.18675	1.26315	1.31429	1.16265	1.53192	1.15122	1.19902	0.465594	0.446794	0.606662	0.459272	0.952415	0.553316	1.46261	0.908429	0.404435	0.372632	0.526973	0.38304	0.827309	0.461474	1.27049	0.757643	ercc6-stimul	125381
TEKT2	0.0240291	0.0102992	0.00617852	0.00622223	0	0	0	0.0109016	0.0246505	0.022289	0.0240291	0.0102992	0.0033364	0.00331645	0	0	0	0.00458957	0.0310103	0.0132174	0.138848	0.32201	0	0	0	0.445624	1.29053	1.28334	ercc6-indep	4201
ADPRHL2	0.546354	0.642917	1.91546	1.86303	0.845213	0.985628	1.0059	1.11378	0.642007	0.645004	0.546354	0.642917	1.03435	0.992995	0.426833	0.381438	0.758449	0.468901	0.807645	0.382487	1.89318	1.54452	0.781238	0.593293	1.3882	0.729334	1.47824	0.594925	ercc6-stimul	5081
TRAPPC3	0.97267	0.992146	2.00156	1.89858	1.44785	1.5342	1.25619	1.36914	1.22469	1.84617	0.97267	0.992146	1.08084	1.01194	0.731164	0.593735	0.947167	0.576408	1.54066	1.09478	1.11121	1.01995	0.751708	0.598436	0.973781	0.580971	1.58395	1.10345	ercc6-stimul	12895
MAP7D1	0.345942	0.323111	0.921322	0.730818	0.489048	0.416165	0.612284	0.551637	0.4011	0.535675	0.345942	0.323111	0.497514	0.389526	0.246969	0.161056	0.461662	0.232239	0.504584	0.317655	1.43814	1.20555	0.713904	0.498454	1.33451	0.71876	1.45858	0.983115	ercc6-stimul	24639
THRAP3	3.09973	3.29749	2.45893	2.28714	3.13837	2.93476	3.956	3.91756	3.13755	3.97292	3.09973	3.29749	1.32782	1.21905	1.58488	1.13575	2.98282	1.64929	3.94704	2.35594	0.428367	0.369689	0.511295	0.344429	0.962285	0.500166	1.27335	0.714465	ercc6-stimul	80941
SH3D21	0.381375	0.388906	0.305299	0.33166	0.344689	0.255587	0.444114	0.410681	0.418636	0.565434	0.381375	0.388906	0.164861	0.176775	0.174068	0.0989122	0.334862	0.172897	0.526644	0.335302	0.432282	0.454544	0.456422	0.254334	0.878039	0.444572	1.38091	0.862168	ercc6-stimul	14955
FAM176B	0.0237633	0.0203705	0.0122203	0.0615338	0.0243491	0.0492828	0	0	0.0853221	0.0587798	0.0237633	0.0203705	0.00659896	0.0327975	0.0122963	0.0190724	0	0	0.107335	0.0348564	0.277696	1.61005	0.517449	0.936278	0	0	4.51685	1.71112	ercc6-stimul	2124
STK40	0.28531	0.317366	0.446616	0.441865	0.384563	0.338054	0.207627	0.281156	0.283723	0.389299	0.28531	0.317366	0.241173	0.235514	0.194204	0.130827	0.156551	0.118367	0.356924	0.230854	0.8453	0.74209	0.680678	0.412227	0.548704	0.372966	1.251	0.727407	ercc6-stimul	46261
LSM10	0.367877	0.467951	0.887916	1.15866	0.399787	0.619194	0.537081	0.569521	0.592021	0.643404	0.367877	0.467951	0.479475	0.617566	0.201892	0.239628	0.404959	0.239768	0.744762	0.381539	1.30336	1.31972	0.548804	0.512079	1.1008	0.512379	2.02449	0.815339	ercc6-stimul	4463
OSCP1	0.118514	0.12749	0.325843	0.267975	0.177788	0.185706	0.0874377	0.193987	0.082642	0.0785571	0.118514	0.12749	0.175955	0.142831	0.0897829	0.0718682	0.065928	0.0816685	0.103964	0.0465844	1.48468	1.12033	0.757572	0.563717	0.556289	0.640588	0.877227	0.365396	ercc6-stimul	32580
MRPS15	1.00961	1.0771	1.84886	1.81613	1.33474	1.39907	1.44287	1.40892	1.22003	1.13283	1.00961	1.0771	0.998384	0.967997	0.674044	0.54144	1.08792	0.593155	1.5348	0.671768	0.988881	0.898707	0.667628	0.502683	1.07757	0.550697	1.52019	0.623682	ercc6-stimul	8679
LOC728431	0.367617	0.372629	0.626179	0.733484	0.170497	0.241829	0.259237	0.241102	0.294421	0.191436	0.367617	0.372629	0.338137	0.390947	0.086101	0.0935878	0.195465	0.101504	0.370382	0.113522	0.919807	1.04916	0.234214	0.251156	0.531707	0.272399	1.00752	0.30465	ercc6-stimul	19565
ZC3H12A	0.923976	1.37555	3.85522	4.19236	1.23261	1.55418	1.36316	1.70929	0.83244	1.10672	0.923976	1.37555	2.08182	2.23453	0.622468	0.601468	1.02782	0.719611	1.04721	0.656285	2.25311	1.62446	0.673684	0.437256	1.11239	0.523144	1.13337	0.477107	ercc6-stimul	9860
MEAF6	0.841637	0.951566	1.24931	1.52439	0.884525	1.30397	1.24582	1.58307	1.04674	1.45591	0.841637	0.951566	0.674627	0.8125	0.446685	0.504636	0.939348	0.666472	1.3168	0.863355	0.801566	0.853856	0.530734	0.530322	1.1161	0.700395	1.56457	0.907299	ercc6-stimul	22189
SNIP1	2.09093	2.34334	4.30403	4.46421	4.0006	5.09113	2.99462	5.0066	1.82405	3.6876	2.09093	2.34334	2.32418	2.37942	2.0203	1.97027	2.25794	2.10778	2.29465	2.18675	1.11155	1.0154	0.966222	0.840794	1.07988	0.899476	1.09743	0.933175	ercc6-stimul	17762
DNALI1	0.00253915	0.00217663	0.00261153	0.00526	0	0.0126383	0.00318944	0	0	0.00314037	0.00253915	0.00217663	0.00141023	0.00280358	0	0.00489102	0.00240484	0	0	0.00186224	0.555393	1.28804	0	2.24706	0.947103	0	0	0.855561	ercc6-inhib	9939
GNL2	2.69795	3.12184	4.09538	4.4379	5.0354	5.39277	4.53368	5.91732	2.45035	4.18451	2.69795	3.12184	2.21151	2.3654	2.54288	2.087	3.41839	2.49119	3.08254	2.48141	0.819698	0.757694	0.942522	0.668517	1.26703	0.797988	1.14255	0.794856	ercc6-stimul	29174
C1orf109	1.17006	1.1516	1.92434	2.21066	1.47901	1.54542	1.73887	2.31398	1.10592	1.37039	1.17006	1.1516	1.03914	1.17828	0.7469	0.598078	1.31111	0.974186	1.39125	0.812641	0.888111	1.02317	0.638343	0.519345	1.12055	0.845941	1.18904	0.705663	ercc6-stimul	8951
CDCA8	1.25161	1.11978	2.04119	1.97328	0.841568	0.939305	1.14713	1.27358	1.28204	1.78081	1.25161	1.11978	1.10224	1.05176	0.424992	0.363511	0.864936	0.536177	1.61281	1.05602	0.88066	0.939254	0.339556	0.324627	0.691059	0.478824	1.28859	0.943061	ercc6-stimul	17233
EPHA10	0.0425921	0.0395904	0.0601675	0.0520888	0.0399614	0.0468267	0.0457653	0.049356	0.0526427	0.050773	0.0425921	0.0395904	0.0324905	0.0277633	0.0201805	0.0181219	0.034507	0.0207789	0.0662245	0.0301084	0.762828	0.701264	0.473809	0.457736	0.810175	0.524846	1.55485	0.760497	ercc6-stimul	49179
MANEAL	0.295912	0.331493	0.532606	0.550306	0.406572	0.373795	0.532202	0.497337	0.272518	0.311913	0.295912	0.331493	0.287607	0.293313	0.205319	0.144659	0.40128	0.209379	0.342828	0.184964	0.971935	0.884824	0.693851	0.436385	1.35608	0.631624	1.15855	0.557974	ercc6-stimul	7505
YRDC	2.15769	2.48841	4.82406	6.22239	3.02337	3.63714	3.4528	4.50869	2.04598	2.45739	2.15769	2.48841	2.60499	3.31653	1.5268	1.40757	2.60341	1.89816	2.57384	1.45723	1.20731	1.33279	0.707609	0.565652	1.20657	0.7628	1.19287	0.585608	ercc6-stimul	5252
C1orf122	0.472996	0.222352	0.455092	0.62182	0.812969	0.771615	0.637255	0.622738	0.438269	0.653941	0.472996	0.222352	0.24575	0.33143	0.410549	0.298615	0.48049	0.262173	0.551342	0.387787	0.51956	1.49056	0.867976	1.34298	1.01584	1.17909	1.16564	1.74402	ercc6-inhib	1654
MTF1	0.819799	0.844093	1.30988	1.28468	1.12208	1.23845	1.08098	1.44472	0.800664	1.27518	0.819799	0.844093	0.707335	0.684734	0.56665	0.47928	0.815059	0.608227	1.00724	0.756182	0.862815	0.811207	0.691207	0.567805	0.994218	0.720569	1.22864	0.895851	ercc6-stimul	50054
INPP5B	0.444751	0.490216	0.365771	0.348382	0.416201	0.416225	0.40962	0.410457	0.443972	0.689578	0.444751	0.490216	0.197516	0.185688	0.210182	0.161079	0.308853	0.172802	0.558517	0.40892	0.444105	0.378787	0.472582	0.328588	0.694441	0.352503	1.2558	0.834162	ercc6-stimul	86361
SF3A3	1.85443	2.07968	2.03033	2.06703	2.32652	2.24169	2.94786	2.85523	1.92799	2.51969	1.85443	2.07968	1.09638	1.10173	1.17489	0.867534	2.22269	1.20205	2.42541	1.49418	0.591221	0.529758	0.63356	0.417148	1.19858	0.577998	1.3079	0.718464	ercc6-stimul	33110
FHL3	0.251039	0.28693	0.569807	0.732242	0.27201	0.315923	0.544092	0.504962	0.451418	0.50319	0.251039	0.28693	0.307696	0.390285	0.137365	0.122262	0.410245	0.212589	0.567884	0.298392	1.22569	1.36021	0.547186	0.426105	1.63419	0.740909	2.26213	1.03995	ercc6-stimul	8746
UTP11L	3.14636	3.46375	8.04828	8.05572	6.50198	7.07928	5.44549	7.76905	3.25057	4.47538	3.14636	3.46375	4.34607	4.2937	3.2835	2.73968	4.1059	3.27077	4.08922	2.6539	1.3813	1.23961	1.04359	0.790958	1.30497	0.944286	1.29967	0.766193	ercc6-stimul	12114
POU3F1	0.0172381	0.0073885	0.0265942	0	0.0264945	0.0143001	0	0.00782066	0	0	0.0172381	0.0073885	0.0143609	0	0.0133797	0.00553414	0	0.0032925	0	0	0.833089	0	0.776172	0.749021	0	0.445625	0	0	ercc6-indep	2928
RRAGC	0.452751	0.495874	0.840253	0.919006	0.400742	0.530439	0.494384	0.539632	0.679028	1.22692	0.452751	0.495874	0.453737	0.48983	0.202375	0.20528	0.372766	0.227185	0.854217	0.727564	1.00218	0.987812	0.446989	0.413976	0.823335	0.458151	1.88673	1.46723	ercc6-stimul	20326
MYCBP	0.521465	0.570077	1.10603	1.26352	0.714801	0.749819	0.657926	0.75916	0.566223	0.687932	0.521465	0.570077	0.597256	0.673456	0.360975	0.29018	0.496076	0.319606	0.712309	0.407944	1.14534	1.18134	0.692232	0.509019	0.951313	0.560637	1.36598	0.715594	ercc6-stimul	10889
RHBDL2	0.0838545	0.0970026	0.0709432	0.0742469	0.0452705	0.0548834	0.0634246	0.0556255	0.0776981	0.132146	0.0838545	0.0970026	0.0383093	0.0395736	0.0228616	0.0212399	0.0478221	0.0234183	0.0977442	0.0783626	0.456855	0.407964	0.272634	0.218962	0.570299	0.24142	1.16564	0.80784	ercc6-stimul	55978
AKIRIN1	3.68269	3.83273	6.59826	7.36766	4.0213	5.1964	4.12296	5.7019	3.32338	4.90018	3.68269	3.83273	3.56306	3.92696	2.03076	2.01101	3.10871	2.4005	4.18081	2.90581	0.967516	1.02459	0.551433	0.524693	0.844142	0.626316	1.13526	0.758156	ercc6-stimul	14822
NDUFS5	2.75914	3.04985	6.92004	6.6868	4.92436	5.27819	3.63999	5.14768	3.37717	3.68169	2.75914	3.04985	3.73682	3.56406	2.4868	2.04266	2.74455	2.16717	4.24848	2.18324	1.35434	1.1686	0.901296	0.669757	0.994713	0.710584	1.53978	0.715852	ercc6-stimul	8342
MACF1	0.906857	0.948477	0.278112	0.237505	0.323584	0.248099	0.503013	0.289524	0.995227	0.931435	0.906857	0.948477	0.15018	0.12659	0.16341	0.0960143	0.379272	0.12189	1.252	0.552341	0.165605	0.133467	0.180194	0.10123	0.418227	0.128511	1.38059	0.582345	ercc6-stimul	405722
KIAA0754	1.59545	1.69034	1.54173	1.67422	1.0718	1.02459	1.52469	1.16959	1.64163	1.29989	1.59545	1.69034	0.832534	0.892359	0.541259	0.396516	1.14962	0.492397	2.06517	0.770835	0.521818	0.527917	0.339252	0.234578	0.720559	0.291301	1.29441	0.456024	ercc6-stimul	6979
BMP8A	0.0211273	0.0271664	0.0393848	0.0376118	0.0317957	0.0416253	0.0348313	0.043133	0.0196418	0.0244967	0.0211273	0.0271664	0.0212678	0.0200471	0.0160568	0.016109	0.0262628	0.018159	0.0247094	0.0145265	1.00665	0.737937	0.760004	0.592975	1.24307	0.668436	1.16955	0.534725	ercc6-stimul	38224
PPIEL	0.522711	0.542297	0.639818	0.571103	0.939825	0.949444	0.559108	1.29905	0.424983	0.626427	0.522711	0.542297	0.345502	0.304398	0.474612	0.367435	0.421567	0.5469	0.534629	0.371471	0.66098	0.561312	0.907981	0.677553	0.806502	1.00849	1.0228	0.684996	ercc6-stimul	37419
PABPC4	6.36644	6.41556	15.6539	15.0969	12.6002	12.1529	13.0237	15.6347	6.71932	8.34689	6.36644	6.41556	8.45311	8.04665	6.3631	4.70317	9.81987	6.58221	8.4529	4.94971	1.32776	1.25424	0.999476	0.733088	1.54244	1.02598	1.32773	0.771516	ercc6-stimul	16037
SNORA55	4.17658	2.50832	9.74258	7.6063	6.09806	9.41267	9.13528	11.4301	5.48746	3.50939	4.17658	2.50832	5.26099	4.05416	3.07952	3.6427	6.888	4.81207	6.90322	2.08107	1.25964	1.61628	0.737331	1.45225	1.6492	1.91844	1.65284	0.829666	ercc6-stimul	137
HEYL	0.0403885	0.0559281	0.146987	0.130297	0.0429758	0.0425253	0.0585372	0.0507423	0.0270908	0.044188	0.0403885	0.0559281	0.079373	0.0694483	0.0217028	0.0164573	0.044137	0.0213625	0.0340802	0.0262035	1.96524	1.24174	0.53735	0.294258	1.09281	0.381964	0.84381	0.468521	ercc6-stimul	16246
PPIE	0.859675	0.972466	1.78078	1.9039	1.40173	1.51149	1.22525	1.82953	0.887068	1.21138	0.859675	0.972466	0.961621	1.01478	0.707874	0.584947	0.923839	0.770232	1.11593	0.718348	1.11859	1.04351	0.82342	0.601509	1.07464	0.79204	1.29809	0.738687	ercc6-stimul	25070
BMP8B	0.0411747	0.0432969	0.12254	0.131556	0.0475756	0.0457849	0.0682261	0.0564383	0.0395433	0.0346717	0.0411747	0.0432969	0.0661716	0.0701193	0.0240257	0.0177188	0.0514425	0.0237605	0.0497455	0.0205603	1.60709	1.6195	0.583506	0.409238	1.24937	0.548781	1.20816	0.474868	ercc6-stimul	30631
OXCT2	0.124523	0.154186	0.213453	0.0573236	0.0708846	0.080344	0.104276	0.100434	0.0283873	0.0684475	0.124523	0.154186	0.115265	0.0305535	0.0357967	0.0310931	0.0786241	0.0422827	0.0357112	0.0405894	0.925649	0.19816	0.287471	0.20166	0.631402	0.274232	0.286784	0.263249	ercc6-indep	1824
TRIT1	2.61274	2.57813	1.93667	1.84127	2.9005	2.56169	3.00562	3.42217	2.69333	2.61245	2.61274	2.57813	1.0458	0.981397	1.46475	0.991374	2.26624	1.44073	3.38821	1.54918	0.40027	0.380662	0.560619	0.384532	0.86738	0.558829	1.2968	0.600894	ercc6-stimul	42472
MYCL1	0.0178166	0.0131271	0.0393749	0.0713763	0.00784548	0.0158794	0.0144265	0.0243161	0.00392737	0.0189394	0.0178166	0.0131271	0.0212624	0.0380436	0.00396197	0.00614533	0.0108776	0.0102371	0.00494063	0.0112311	1.19341	2.89809	0.222375	0.468141	0.610531	0.779843	0.277305	0.855563	ercc6-inhib	6592
MFSD2A	0.0799003	0.101226	0.298987	0.25356	0.304835	0.246796	0.32885	0.41233	0.151725	0.391071	0.0799003	0.101226	0.161453	0.135147	0.153942	0.0955101	0.247953	0.173591	0.19087	0.231905	2.02068	1.33511	1.92667	0.943533	3.10328	1.71488	2.38885	2.29096	ercc6-indep	14845
CAP1	1.4713	1.56209	2.28414	2.15445	1.94966	1.95969	1.589	1.59573	1.69282	2.05567	1.4713	1.56209	1.23344	1.14832	0.984578	0.7584	1.19811	0.671802	2.12957	1.21901	0.83833	0.735119	0.669189	0.485503	0.814318	0.430066	1.44741	0.780373	ercc6-stimul	32067
PPT1	1.1579	1.26447	1.85263	1.94983	1.9039	1.99069	2.09343	2.46419	1.3302	1.44135	1.1579	1.26447	1.00042	1.03926	0.961469	0.770397	1.57845	1.03742	1.67339	0.854721	0.863995	0.821893	0.830356	0.609265	1.3632	0.820442	1.4452	0.675952	ercc6-stimul	24761
RLF	1.27432	1.37172	1.15173	1.16415	1.41657	1.45686	1.42652	1.66748	1.28804	1.94798	1.27432	1.37172	0.621934	0.620492	0.715368	0.563805	1.0756	0.702009	1.62035	1.15515	0.488052	0.452346	0.561372	0.41102	0.844055	0.511773	1.27154	0.842119	ercc6-stimul	79553
ZMPSTE24	1.66198	1.82294	1.8703	1.97867	2.16539	2.13735	2.16569	2.24336	1.84901	1.96305	1.66198	1.82294	1.00996	1.05463	1.09352	0.827154	1.63293	0.944455	2.32605	1.16409	0.607686	0.578533	0.657963	0.453747	0.982521	0.518094	1.39957	0.638578	ercc6-stimul	36124
COL9A2	0.0135382	0.00773684	0.0201125	0.0233709	0.0123305	0.00124786	0.00755794	0.00818938	0.00925882	0.0167437	0.0135382	0.00773684	0.0108608	0.0124567	0.0062269	0.000482922	0.00569869	0.00344773	0.0116476	0.00992901	0.80223	1.61005	0.459951	0.0624185	0.420934	0.445625	0.86035	1.28334	ercc6-inhib	16777
SMAP2	0.301083	0.370143	0.285593	0.280776	0.298584	0.346384	0.281089	0.330878	0.338086	0.496917	0.301083	0.370143	0.15422	0.149654	0.150785	0.134051	0.211941	0.1393	0.425312	0.294672	0.512218	0.404313	0.500808	0.362159	0.703929	0.37634	1.41261	0.796103	ercc6-stimul	49621
ZNF643	0.216524	0.250433	0.472539	0.469259	0.301668	0.296694	0.323813	0.394889	0.224182	0.322785	0.216524	0.250433	0.255171	0.250115	0.152342	0.114821	0.244155	0.166248	0.282021	0.191412	1.17849	0.99873	0.703582	0.458488	1.12761	0.663843	1.30249	0.764322	ercc6-stimul	13054
ZNF642	0.0809125	0.0924805	0.153955	0.124314	0.105016	0.12865	0.0956408	0.101231	0.10929	0.0667138	0.0809125	0.0924805	0.0831357	0.0662594	0.0530331	0.0497875	0.0721132	0.0426183	0.137487	0.0395613	1.02748	0.716468	0.655437	0.538357	0.891249	0.460835	1.6992	0.42778	ercc6-stimul	18714
DEM1	0.389153	0.369732	1.12069	1.10846	0.538307	0.815138	0.598802	0.988637	0.522308	0.878366	0.389153	0.369732	0.605173	0.590809	0.271845	0.315458	0.451497	0.416216	0.657063	0.520871	1.5551	1.59794	0.698556	0.853208	1.1602	1.12572	1.68845	1.40878	ercc6-stimul	7782
ZNF684	0.563688	0.591343	1.21111	1.19925	0.713662	0.831893	0.599298	0.780345	0.696758	0.982835	0.563688	0.591343	0.653999	0.6392	0.360399	0.321943	0.451871	0.328525	0.876522	0.582821	1.16022	1.08093	0.63936	0.544426	0.801633	0.555558	1.55498	0.985589	ercc6-stimul	16609
RIMS3	0.0129065	0.0153931	0.0311658	0.0174368	0.00919973	0.00651713	0.0112778	0.0127292	0.0115132	0.0235966	0.0129065	0.0153931	0.0168295	0.00929381	0.00464586	0.00252213	0.00850346	0.00535899	0.0144836	0.0139928	1.30396	0.603765	0.359963	0.163848	0.658851	0.348143	1.12219	0.90903	ercc6-stimul	44973
LOC100130557	2.73041	2.92894	7.10907	6.33584	3.07121	2.19964	2.4214	2.32567	2.49842	2.06969	2.73041	2.92894	3.8389	3.377	1.55096	0.851261	1.82574	0.979107	3.14301	1.22733	1.40598	1.15298	0.568032	0.290638	0.668667	0.334287	1.15111	0.419034	ercc6-stimul	3182
NFYC	1.50385	1.54249	1.26042	1.19742	1.32287	1.24265	1.32171	1.3471	1.84226	2.21936	1.50385	1.54249	0.680627	0.638225	0.668049	0.480906	0.996569	0.567129	2.31756	1.31608	0.45259	0.413763	0.444226	0.311772	0.662679	0.367671	1.54109	0.853218	ercc6-stimul	80034
MIR30E	0.205733	0.0135662	0	0	0.0162157	0.0218806	0.159029	0.0813714	0.990326	0	0.205733	0.0135662	0	0	0.00818893	0.00846779	0.119908	0.0342574	1.24583	0	0	0	0.0398037	0.624183	0.582832	2.5252	6.05557	0	ercc6-stimul	92
MIR30C1	0.17995	0.00934898	0.0673013	0	0.223498	0.0180945	0	0.0197916	0.139851	0.836278	0.17995	0.00934898	0.0363427	0	0.112866	0.00700257	0	0.00833226	0.175933	0.495913	0.20196	0	0.62721	0.74902	0	0.891248	0.977675	53.0446	ercc6-inhib	89
KCNQ4	0.0670699	0.0739758	0.0717408	0.0713221	0.0510225	0.0437691	0.063466	0.0499028	0.0651347	0.0342649	0.0670699	0.0739758	0.03874	0.0380147	0.0257664	0.0169386	0.0478534	0.0210091	0.0819395	0.0203191	0.577607	0.51388	0.384172	0.228975	0.713485	0.283999	1.2217	0.274672	ercc6-stimul	56441
CITED4	2.64952	2.56385	4.10882	5.6366	2.28727	2.18547	1.15406	0.656281	2.37249	0.94196	2.64952	2.56385	2.21876	3.00431	1.15507	0.845777	0.870161	0.276294	2.98459	0.558582	0.837421	1.1718	0.435955	0.329885	0.328422	0.107765	1.12647	0.217869	ercc6-stimul	1291
CTPS	7.81789	6.94574	10.8324	9.18585	17.2417	15.2545	12.0961	14.4298	8.3512	7.30672	7.81789	6.94574	5.8495	4.89606	8.70706	5.90349	9.12046	6.07495	10.5058	4.33288	0.748219	0.704901	1.11374	0.849944	1.16661	0.874629	1.34382	0.623819	ercc6-stimul	33229
LOC100507178	2.98814	2.65551	1.72048	1.4513	4.03701	2.21274	3.62205	2.82267	3.80444	2.79555	2.98814	2.65551	0.929059	0.773543	2.03869	0.85633	2.73103	1.18834	4.78599	1.65776	0.310916	0.291297	0.682261	0.322473	0.913955	0.447501	1.60166	0.624272	ercc6-stimul	29301
SLFNL1	0.0409752	0.0245875	0.0210715	0.033953	0.0209926	0.0373906	0.0514691	0.0297436	0.0420347	0.0456094	0.0409752	0.0245875	0.0113786	0.0180969	0.0106013	0.0144702	0.0388077	0.0125221	0.0528797	0.0270464	0.277695	0.736022	0.258724	0.588517	0.947102	0.509285	1.29053	1.10001	ercc6-stimul	6159
SCMH1	1.0558	1.12412	0.407308	0.383106	0.505033	0.45641	0.86732	0.669775	0.932485	0.676241	1.0558	1.12412	0.219946	0.204195	0.255042	0.176631	0.653959	0.281975	1.17307	0.401011	0.208322	0.181649	0.241562	0.157128	0.619397	0.250841	1.11107	0.356733	ercc6-stimul	214945
EDN2	0.0427812	0.0220039	0.0660009	0.0177247	0.0263015	0.00709794	0.00537377	0	0.0614424	0.0370375	0.0427812	0.0220039	0.0356405	0.00944727	0.0132823	0.0027469	0.00405182	0	0.0772945	0.0219632	0.833088	0.429345	0.310469	0.124837	0.0947104	0	1.80674	0.998152	ercc6-stimul	5899
HIVEP3	0.0942621	0.0879123	0.0471515	0.0385014	0.0641613	0.0492571	0.1014	0.0722129	0.14549	0.14499	0.0942621	0.0879123	0.0254618	0.0205212	0.0324015	0.0190625	0.0764556	0.0304016	0.183026	0.0859791	0.270117	0.233429	0.343738	0.216835	0.811096	0.345818	1.94168	0.97801	ercc6-stimul	529561
GUCA2A	0.0248148	0.010636	0	0	0	0	0	0	0.0127282	0	0.0248148	0.010636	0	0	0	0	0	0	0.0160121	0	0	0	0	0	0	0	0.645263	0	ercc6-stimul	2034
FOXJ3	2.08194	2.06781	1.13865	1.07256	1.77558	1.53842	2.6585	2.12965	2.32368	2.84796	2.08194	2.06781	0.614871	0.571674	0.896668	0.595369	2.00451	0.896583	2.92319	1.68884	0.295336	0.276464	0.430689	0.287922	0.962808	0.43359	1.40407	0.816729	ercc6-stimul	159339
RIMKLA	0.0180124	0.016437	0.0340637	0.0355084	0.0119074	0.0197626	0.0116777	0.0121261	0.00894108	0.011498	0.0180124	0.016437	0.0183944	0.018926	0.00601324	0.00764813	0.00880499	0.00510509	0.0112479	0.00681831	1.02121	1.15143	0.333839	0.465299	0.488829	0.310585	0.624452	0.414815	ercc6-stimul	43433
ZMYND12	0.00097296	0.000834048	0.0100069	0.00928313	0.00897249	0.00887843	0.00244428	0.00529699	0.000998119	0	0.00097296	0.000834048	0.00540373	0.00494791	0.00453111	0.00343595	0.00184299	0.00223003	0.00125563	0	5.5539	5.9324	4.65703	4.11961	1.89421	2.67375	1.29053	0	ercc6-stimul	25938
PPCS	2.00513	1.68357	4.7612	4.73671	1.93678	1.67511	1.71015	1.32345	1.94225	1.90498	2.00513	1.68357	2.57105	2.52467	0.978074	0.648268	1.28945	0.557172	2.44335	1.12965	1.28224	1.49959	0.487786	0.385055	0.643077	0.330947	1.21855	0.670987	ercc6-stimul	3914
CCDC30	0.00927072	0.00740527	0.0052009	0.00261884	0.0053973	0.00629235	0.00502852	0.0110885	0.00734899	0.00677526	0.00927072	0.00740527	0.00280849	0.00139584	0.00272564	0.00243514	0.0037915	0.00466826	0.00924503	0.00401773	0.302942	0.188493	0.294005	0.328839	0.408976	0.630397	0.997229	0.54255	ercc6-stimul	119776
PPIH	1.65571	1.98262	3.24251	3.32137	3.28333	3.91706	3.06564	4.31609	1.921	2.90415	1.65571	1.98262	1.75096	1.77029	1.65808	1.5159	2.31149	1.81707	2.41662	1.72216	1.05753	0.892904	1.00143	0.764595	1.39607	0.916501	1.45957	0.868629	ercc6-stimul	18382
YBX1	10.0691	10.9896	20.4914	22.3955	23.4897	26.4612	19.5105	28.946	10.6709	13.8784	10.0691	10.9896	11.0654	11.9368	11.8623	10.2405	14.7109	12.1863	13.424	8.22989	1.09894	1.08619	1.17809	0.931834	1.461	1.10889	1.33319	0.74888	ercc6-stimul	19955
CLDN19	0.0246658	0.0211442	0.00362412	0.00364976	0.0144422	0.00292312	0.00885222	0.0159864	0.00722958	0.013074	0.0246658	0.0211442	0.00195702	0.00194532	0.00729331	0.00113125	0.00667457	0.00673027	0.00909481	0.00775288	0.0793416	0.0920026	0.295685	0.0535015	0.2706	0.318304	0.368722	0.366667	ercc6-indep	7162
LEPRE1	0.266352	0.272113	0.6342	0.558064	0.402523	0.341019	0.307068	0.394883	0.284469	0.421175	0.266352	0.272113	0.342468	0.297448	0.203274	0.131974	0.231529	0.166246	0.357862	0.249757	1.28577	1.09311	0.763178	0.484998	0.86926	0.610944	1.34357	0.917842	ercc6-stimul	20750
C1orf50	0.501881	0.580424	1.10262	1.04186	0.495644	0.492712	0.484935	0.522031	0.718623	1.20463	0.501881	0.580424	0.595415	0.555311	0.2503	0.19068	0.365641	0.219775	0.904028	0.714346	1.18637	0.956734	0.498724	0.328518	0.728541	0.378646	1.80128	1.23073	ercc6-stimul	8498
LOC100129924	0.213918	0.187926	0.12926	0.11486	0.237254	0.1556	0.123815	0.14534	0.128393	0.108195	0.213918	0.187926	0.0698004	0.0612204	0.119813	0.0602172	0.0933565	0.0611881	0.161518	0.0641596	0.326295	0.325769	0.56009	0.32043	0.436413	0.325597	0.755048	0.341409	ercc6-stimul	10241
CCDC23	0.252683	0.309738	0.667918	0.718161	0.3202	0.273413	0.260664	0.290195	0.296303	0.289867	0.252683	0.309738	0.360676	0.38278	0.161701	0.105811	0.196541	0.122172	0.372749	0.171891	1.42738	1.23582	0.639936	0.341614	0.777815	0.394437	1.47517	0.554957	ercc6-stimul	10337
ERMAP	0.836225	0.813051	1.69037	1.47452	0.988537	0.750774	0.605896	0.738249	0.630384	0.55518	0.836225	0.813051	0.9128	0.785919	0.499211	0.29055	0.456846	0.310803	0.793023	0.329222	1.09157	0.96663	0.596982	0.357357	0.546319	0.382267	0.948337	0.404921	ercc6-stimul	27885
ZNF691	0.920486	0.987602	2.22526	2.04412	1.18217	1.20433	1.5026	1.36786	1.01564	0.994049	0.920486	0.987602	1.20164	1.08952	0.596996	0.466076	1.13296	0.575869	1.27768	0.589471	1.30544	1.10319	0.648566	0.471927	1.23083	0.583098	1.38804	0.596871	ercc6-stimul	5903
SLC2A1	1.31699	1.41253	2.55078	2.28473	2.09598	2.16649	1.74097	2.22885	1.2811	1.62884	1.31699	1.41253	1.37742	1.21776	1.05847	0.838432	1.31269	0.938346	1.61162	0.965902	1.04589	0.862113	0.803704	0.593567	0.996736	0.664302	1.22372	0.68381	ercc6-stimul	33802
FLJ32224	0.0820112	0.0800912	0.11638	0.140859	0.054249	0.0519525	0.0430315	0.0433298	0.107561	0.0911583	0.0820112	0.0800912	0.0628452	0.0750778	0.0273957	0.0201056	0.0324458	0.0182418	0.135312	0.0540569	0.7663	0.937404	0.334049	0.251034	0.395626	0.227763	1.64992	0.674941	ercc6-stimul	24310
FAM183A	0.0119125	0.00765878	0.00306301	0.0154234	0.00610307	0.0123527	0.00748168	0.00810675	0.00305513	0.00736656	0.0119125	0.00765878	0.00165403	0.00822067	0.00308205	0.00478049	0.00564119	0.00341294	0.00384335	0.00436837	0.138848	1.07337	0.258724	0.624185	0.473552	0.445625	0.322632	0.570374	ercc6-inhib	8474
EBNA1BP2	3.22488	3.01293	8.15092	7.33151	6.96479	6.59339	5.47692	7.94237	2.99972	2.9181	3.22488	3.01293	4.4015	3.90769	3.51722	2.55164	4.1296	3.34374	3.77365	1.73043	1.36486	1.29697	1.09065	0.846897	1.28054	1.1098	1.17017	0.574336	ercc6-stimul	8397
WDR65	0.0123062	0.0116041	0.0227825	0.0277236	0.0438182	0.0375123	0.014685	0.0494052	0.0151493	0.00875151	0.0123062	0.0116041	0.0123026	0.0147767	0.0221282	0.0145173	0.0110725	0.0207996	0.0190578	0.00518965	0.999703	1.2734	1.79813	1.25105	0.899749	1.79243	1.54864	0.447225	ercc6-stimul	82029
C1orf210	0.371922	0.342009	0.438162	0.399237	0.38109	0.516091	0.467173	0.521544	0.443973	0.443258	0.371922	0.342009	0.236607	0.212793	0.19245	0.199727	0.352248	0.21957	0.558518	0.262852	0.636175	0.622186	0.517448	0.583982	0.947103	0.642001	1.50171	0.768553	ercc6-stimul	3732
MPL	0.0787649	0.0714149	0.119957	0.117668	0.105539	0.0816756	0.112256	0.101706	0.0839095	0.147996	0.0787649	0.0714149	0.0647768	0.062717	0.0532972	0.0316085	0.084641	0.0428182	0.105558	0.0877616	0.822407	0.878207	0.676662	0.442603	1.0746	0.59957	1.34017	1.2289	ercc6-indep	16661
CDC20	1.35451	1.17542	2.56015	2.49827	0.88874	1.0103	0.895475	0.819356	1.34687	1.45946	1.35451	1.17542	1.38248	1.33158	0.448814	0.390986	0.675188	0.344949	1.69436	0.86546	1.02065	1.13285	0.331348	0.332635	0.498474	0.293469	1.2509	0.736298	ercc6-stimul	4248
ELOVL1	0.474413	0.513923	1.09926	0.813331	0.469345	0.493075	0.602762	0.405728	0.475277	0.526046	0.474413	0.513923	0.5936	0.433505	0.237019	0.19082	0.454483	0.170811	0.597898	0.311945	1.25123	0.843522	0.499605	0.371301	0.957989	0.332368	1.26029	0.606988	ercc6-stimul	4628
MED8	0.918122	1.03012	2.83067	2.43438	1.75634	1.66729	1.13723	1.26567	1.09859	1.27733	0.918122	1.03012	1.52856	1.29752	0.886952	0.645241	0.857471	0.532847	1.38203	0.757457	1.66488	1.25959	0.96605	0.626375	0.933941	0.517267	1.50528	0.735309	ercc6-stimul	5896
SZT2	0.370412	0.343176	0.568213	0.497834	0.471631	0.470953	0.310304	0.461449	0.296541	0.421784	0.370412	0.343176	0.306835	0.265346	0.238174	0.182259	0.233969	0.19427	0.373049	0.250118	0.828361	0.773205	0.642997	0.531094	0.631646	0.566094	1.00712	0.728833	ercc6-stimul	64363
HYI	0.118283	0.0941532	0.199862	0.305616	0.20777	0.280353	0.191027	0.245318	0.0780056	0.0731452	0.118283	0.0941532	0.107925	0.162893	0.104924	0.108497	0.144034	0.103279	0.098131	0.0433751	0.912434	1.73009	0.887058	1.15234	1.21771	1.09692	0.829629	0.460686	ercc6-stimul	2987
PTPRF	0.171875	0.202032	0.158594	0.158026	0.220692	0.195598	0.323499	0.34226	0.236318	0.28924	0.171875	0.202032	0.0856408	0.0842279	0.111449	0.0756964	0.243918	0.144091	0.297288	0.171519	0.498274	0.416904	0.648433	0.374675	1.41916	0.713211	1.72968	0.848971	ercc6-stimul	92797
KDM4A	1.30901	1.36188	1.27364	1.12045	1.3062	1.1803	1.11426	1.21218	1.52932	1.88855	1.30901	1.36188	0.687766	0.5972	0.659631	0.456776	0.840152	0.510328	1.92388	1.11991	0.525409	0.438511	0.503916	0.335401	0.641822	0.374723	1.46972	0.822327	ercc6-stimul	55393
LOC100132774	0.219045	0.196306	0.443749	0.368485	0.411612	0.316883	0.272017	0.475805	0.173639	0.176502	0.219045	0.196306	0.239624	0.196403	0.207864	0.122634	0.205101	0.200314	0.218438	0.104666	1.09395	1.00049	0.948956	0.624707	0.936341	1.02042	0.997228	0.533176	ercc6-stimul	7604
ST3GAL3	0.716749	0.686745	0.426454	0.343314	0.538532	0.452368	0.368004	0.574775	0.583278	0.438142	0.716749	0.686745	0.230285	0.182986	0.271959	0.175066	0.277475	0.24198	0.733764	0.259818	0.321291	0.266455	0.379434	0.254922	0.38713	0.352358	1.02374	0.378333	ercc6-stimul	223614
ARTN	0.0128725	0.0110347	0.0926761	0.0666656	0.0242237	0.00533929	0.0242539	0	0.0198081	0.0398011	0.0128725	0.0110347	0.0500451	0.0355328	0.012233	0.00206631	0.0182874	0	0.0249186	0.0236021	3.88775	3.22009	0.950318	0.187255	1.42066	0	1.9358	2.13889	ercc6-inhib	3921
IPO13	0.148681	0.125415	0.269138	0.217947	0.269349	0.236814	0.159866	0.186714	0.126902	0.315096	0.148681	0.125415	0.145335	0.116166	0.136021	0.091647	0.120539	0.0786066	0.159643	0.186852	0.977492	0.926251	0.914853	0.73075	0.810722	0.626772	1.07373	1.48987	ercc6-inhib	21217
DPH2	0.349785	0.429893	1.24766	1.46462	0.686311	0.747029	0.850688	1.33706	0.419907	0.782373	0.349785	0.429893	0.673736	0.780642	0.346587	0.2891	0.641419	0.562902	0.528243	0.463947	1.92614	1.8159	0.990857	0.672493	1.83375	1.3094	1.51019	1.07922	ercc6-stimul	3391
ATP6V0B	0.845961	0.731599	2.12514	2.3722	1.09694	1.29177	1.34473	1.4269	0.675837	0.995342	0.845961	0.731599	1.14758	1.26438	0.553955	0.499915	1.01393	0.600725	0.850203	0.590238	1.35653	1.72825	0.654823	0.683318	1.19855	0.821112	1.00501	0.806778	ercc6-stimul	3371
B4GALT2	0.320465	0.296399	0.656988	0.585246	0.44934	0.383061	0.590565	0.666136	0.326589	0.226855	0.320465	0.296399	0.354774	0.311936	0.226917	0.148245	0.445286	0.280443	0.410849	0.134525	1.10706	1.05242	0.708086	0.500152	1.3895	0.946168	1.28204	0.453865	ercc6-stimul	11970
CCDC24	0.0359131	0.0263877	0.179407	0.132748	0.0735966	0.0510722	0.0579993	0.0837934	0.0684203	0.031726	0.0359131	0.0263877	0.0968798	0.0707547	0.0371663	0.0197649	0.0437315	0.035277	0.0860727	0.0188135	2.69762	2.68135	1.03489	0.749021	1.2177	1.33687	2.39669	0.712965	ercc6-stimul	4919
SLC6A9	0.302651	0.285714	0.324363	0.283216	0.20477	0.215458	0.242973	0.176095	0.295946	0.518416	0.302651	0.285714	0.175156	0.150954	0.103409	0.0833822	0.183202	0.074136	0.3723	0.307421	0.578739	0.52834	0.341677	0.291838	0.605323	0.259476	1.23013	1.07597	ercc6-stimul	34980
KLF17	0.0867663	0.136803	0.0382455	0.0304919	0.0523905	0.0334184	0.0759022	0.0632643	0.108084	0.0747342	0.0867663	0.136803	0.0206526	0.0162522	0.0264572	0.0129329	0.0572303	0.0266343	0.13597	0.0443174	0.238025	0.1188	0.304925	0.0945368	0.659591	0.194691	1.56708	0.32395	ercc6-stimul	16288
DMAP1	0.54475	0.616646	1.2428	1.15018	0.75855	0.851666	0.769712	0.85684	0.660587	0.643503	0.54475	0.616646	0.671112	0.613046	0.383068	0.329595	0.580363	0.36073	0.831018	0.381597	1.23196	0.994162	0.703199	0.534496	1.06537	0.584987	1.5255	0.618827	ercc6-stimul	7227
ERI3	0.977469	0.993006	0.614863	0.530395	0.853422	0.67643	1.1421	1.08968	0.838992	1.1229	0.977469	0.993006	0.332026	0.282701	0.430978	0.261778	0.861143	0.458755	1.05545	0.66588	0.339679	0.284692	0.440912	0.263622	0.880993	0.461986	1.07978	0.67057	ercc6-stimul	134198
RNF220	0.20901	0.219196	0.227289	0.191774	0.182159	0.178145	0.161434	0.20368	0.181636	0.226709	0.20901	0.219196	0.122736	0.102216	0.0919903	0.0689421	0.121721	0.0857493	0.228498	0.134438	0.587226	0.46632	0.440124	0.314523	0.58237	0.391199	1.09324	0.613325	ercc6-stimul	246437
TMEM53	0.284232	0.329769	0.462441	0.406071	0.182024	0.136188	0.15389	0.126728	0.233768	0.177281	0.284232	0.329769	0.249718	0.216436	0.0919221	0.0527048	0.116033	0.0533525	0.29408	0.105128	0.878572	0.656326	0.323405	0.159823	0.408234	0.161787	1.03465	0.318792	ercc6-stimul	20599
C1orf228	0.121544	0.129707	0.111232	0.0924931	0.0691327	0.0518548	0.0274188	0.0432139	0.1425	0.105533	0.121544	0.129707	0.0600653	0.0492988	0.034912	0.0200678	0.0206738	0.0181931	0.179265	0.0625811	0.494185	0.380078	0.287238	0.154716	0.170093	0.140263	1.4749	0.48248	ercc6-stimul	50870
KIF2C	1.10606	1.21815	1.5238	1.53476	1.03794	1.18673	0.93443	1.48544	1.38379	2.14279	1.10606	1.21815	0.822852	0.818027	0.52416	0.459265	0.70456	0.62537	1.74081	1.27067	0.743949	0.671532	0.473898	0.377018	0.637	0.513377	1.57388	1.04312	ercc6-stimul	27949
RPS8	13.8857	12.7421	26.1503	25.6286	18.2514	18.9095	16.8353	17.2446	14.4809	11.8261	13.8857	12.7421	14.1212	13.66	9.21696	7.31798	12.6938	7.25998	18.217	7.01288	1.01696	1.07204	0.663773	0.574315	0.914165	0.569763	1.31192	0.550371	ercc6-stimul	3167
SNORD55	0.682069	3.13708	2.77232	5.31894	2.94337	4.62993	3.69063	2.99923	1.01592	1.50869	0.682069	3.13708	1.49705	2.835	1.4864	1.79178	2.78274	1.26268	1.27803	0.894653	2.19487	0.903705	2.17925	0.571163	4.07984	0.4025	1.87375	0.285187	ercc6-stimul	74
SNORD46	3.06543	4.87348	11.4041	12.5209	6.2617	4.63404	5.89707	6.90201	3.48508	6.27794	3.06543	4.87348	6.15821	6.67364	3.16216	1.79337	4.44639	2.90575	4.38423	3.72282	2.00892	1.36938	1.03155	0.367986	1.45049	0.596236	1.43022	0.763893	ercc6-stimul	98
SNORD38A	0.567344	2.04499	7.72631	7.8801	4.29344	6.45865	2.98796	5.43321	4.60704	2.37557	0.567344	2.04499	4.17221	4.20009	2.16819	2.4995	2.25292	2.28738	5.79566	1.40871	7.35393	2.05385	3.82164	1.22225	3.971	1.11853	10.2154	0.688861	ercc6-stimul	71
BEST4	0.0121039	0.0103758	0.0124489	0.00626849	0.0119253	0	0	0.0109827	0	0	0.0121039	0.0103758	0.00672241	0.00334111	0.00602228	0	0	0.00462372	0	0	0.555392	0.322009	0.497548	0	0	0.445625	0	0	ercc6-indep	4170
PLK3	0.647149	0.764394	2.5391	2.2303	1.01214	1.2878	0.900563	1.29294	0.623573	1.23585	0.647149	0.764394	1.37111	1.18875	0.511131	0.498379	0.679025	0.544328	0.784455	0.732859	2.1187	1.55515	0.789819	0.651992	1.04926	0.712104	1.21217	0.958745	ercc6-stimul	5632
TCTEX1D4	0.0919702	0.0157679	0.255761	0.384707	0.0188475	0.015259	0.0231049	0.0667605	0.0729386	0.0454986	0.0919702	0.0157679	0.138111	0.205049	0.00951799	0.00590523	0.0174211	0.0281062	0.0917568	0.0269807	1.50169	13.0042	0.10349	0.37451	0.189421	1.78249	0.997679	1.71111	ercc6-inhib	1372
BTBD19	0.528197	0.589939	1.15305	0.856556	0.914707	1.01442	0.555645	1.25357	0.275027	0.587161	0.528197	0.589939	0.622647	0.456544	0.461927	0.392581	0.418956	0.527753	0.345984	0.348186	1.17882	0.773884	0.874536	0.66546	0.793182	0.894589	0.655028	0.590208	ercc6-indep	5648
PTCH2	0.0824166	0.115943	0.0894978	0.195364	0.0223229	0.0179682	0.0462599	0.0430813	0.0594831	0.110999	0.0824166	0.115943	0.0483288	0.104129	0.0112731	0.00695369	0.03488	0.0181372	0.0748297	0.0658224	0.586397	0.898105	0.136781	0.0599751	0.423215	0.156432	0.907945	0.567714	ercc6-stimul	23101
EIF2B3	0.447582	0.462823	0.234649	0.227095	0.346945	0.367146	0.531947	0.551217	0.489196	0.642267	0.447582	0.462823	0.12671	0.121042	0.175207	0.142086	0.401088	0.232062	0.615409	0.380864	0.2831	0.261529	0.391453	0.306997	0.896122	0.501406	1.37496	0.822916	ercc6-stimul	136168
HECTD3	0.245084	0.243156	0.274058	0.320512	0.149727	0.229504	0.244731	0.308224	0.208689	0.251596	0.245084	0.243156	0.147991	0.170833	0.0756121	0.088818	0.184527	0.129762	0.262531	0.149196	0.603839	0.702565	0.308515	0.365272	0.752914	0.533659	1.07119	0.613583	ercc6-stimul	8808
UROD	0.927553	0.874637	2.67118	2.63081	1.6891	1.37889	1.84624	2.35308	0.885663	1.42583	0.927553	0.874637	1.44244	1.40222	0.852996	0.53363	1.39206	0.990647	1.11416	0.845517	1.5551	1.6032	0.919619	0.610116	1.50079	1.13264	1.20119	0.966706	ercc6-stimul	3537
ZSWIM5	0.163749	0.188603	0.0930824	0.0870032	0.111155	0.0984135	0.100346	0.137869	0.137764	0.164123	0.163749	0.188603	0.0502645	0.0463727	0.0561333	0.038086	0.0756609	0.0580428	0.173307	0.0973249	0.306961	0.245875	0.342801	0.201938	0.462054	0.307751	1.05837	0.516031	ercc6-stimul	190175
LOC400752	0.132824	0.0759072	0.288399	0.321012	0.151221	0.0489716	0.0185379	0.163784	0.0908393	0	0.132824	0.0759072	0.155735	0.171099	0.0763666	0.018952	0.0139776	0.0689531	0.114276	0	1.17249	2.25406	0.574946	0.249673	0.105234	0.908386	0.860355	0	ercc6-stimul	1710
HPDL	1.42876	1.81926	3.12455	4.46473	1.42893	1.63298	2.87553	1.72308	1.52842	0.422028	1.42876	1.81926	1.68726	2.3797	0.72161	0.631963	2.16815	0.725417	1.92275	0.250263	1.18092	1.30806	0.50506	0.347374	1.5175	0.398743	1.34575	0.137563	ercc6-stimul	1802
MUTYH	0.43151	0.36064	1.0228	0.649473	0.718489	0.553798	0.451685	0.621975	0.463418	0.486429	0.43151	0.36064	0.552312	0.346169	0.362837	0.21432	0.34057	0.261851	0.58298	0.288452	1.27995	0.959874	0.840854	0.594276	0.789253	0.726074	1.35102	0.799835	ercc6-stimul	11229
TOE1	1.48231	1.396	4.23428	4.91274	2.70718	2.69292	3.083	3.78687	1.3233	1.48714	1.48231	1.396	2.28651	2.61849	1.36713	1.04216	2.32458	1.59427	1.66471	0.881874	1.54253	1.87571	0.922294	0.746533	1.56822	1.14203	1.12305	0.631715	ercc6-stimul	4309
TESK2	0.138103	0.159394	0.078774	0.0560821	0.0596931	0.0923888	0.0772663	0.173106	0.16558	0.419167	0.138103	0.159394	0.042538	0.0298918	0.030145	0.0357545	0.0582588	0.0728776	0.2083	0.248566	0.308016	0.187534	0.218279	0.224315	0.42185	0.457217	1.50829	1.55944	ercc6-indep	147286
CCDC163P	0.19274	0.189829	0.257282	0.203883	0.226904	0.198161	0.108173	0.509916	0.143034	0.294166	0.19274	0.189829	0.138932	0.10867	0.114587	0.0766883	0.0815624	0.214675	0.179937	0.17444	0.720827	0.572461	0.594513	0.403986	0.423173	1.13088	0.933573	0.918935	ercc6-indep	6154
MMACHC	0.423562	0.351813	0.691585	0.638839	0.302737	0.337019	0.358184	0.279819	0.493432	0.407214	0.423562	0.351813	0.373456	0.340501	0.152882	0.130426	0.270071	0.117804	0.620737	0.241478	0.881703	0.967847	0.360944	0.370726	0.637618	0.334848	1.46552	0.686381	ercc6-stimul	10884
PRDX1	5.39377	6.65306	11.3891	11.8227	8.02086	9.26217	8.13263	10.5056	6.16948	8.23912	5.39377	6.65306	6.15011	6.3015	4.05053	3.58446	6.132	4.42286	7.76121	4.8858	1.14023	0.947158	0.750965	0.538769	1.13687	0.664785	1.43892	0.734369	ercc6-stimul	11856
AKR1A1	0.776651	0.868978	1.16114	1.15983	0.648384	0.619146	0.927848	0.81036	0.779268	1.02369	0.776651	0.868978	0.627016	0.618189	0.327434	0.23961	0.699597	0.341162	0.980319	0.607048	0.807333	0.711398	0.421597	0.275737	0.900787	0.392601	1.26224	0.698577	ercc6-stimul	19269
NASP	4.91212	5.46158	6.37837	6.08393	7.99407	8.2422	7.15442	9.84815	4.12484	5.13847	4.91212	5.46158	3.44432	3.24273	4.03701	3.18973	5.39443	4.14607	5.18905	3.04711	0.701188	0.593736	0.821846	0.584031	1.09819	0.759134	1.05638	0.557918	ercc6-stimul	34919
CCDC17	0.260424	0.389406	0.200606	0.123293	0.35414	0.255436	0.181548	0.285096	0.47667	0.160371	0.260424	0.389406	0.108327	0.0657152	0.178841	0.0988537	0.136887	0.120025	0.599651	0.0951	0.415965	0.168757	0.686729	0.253858	0.525632	0.308227	2.30259	0.244218	ercc6-stimul	4016
GPBP1L1	2.71346	2.7059	2.22902	2.30243	2.25991	2.29082	2.68219	2.70947	2.98933	3.41693	2.71346	2.7059	1.20367	1.2272	1.14125	0.886547	2.02237	1.14069	3.76058	2.02624	0.443593	0.453526	0.42059	0.327635	0.745311	0.421555	1.3859	0.748823	ercc6-stimul	59327
RPS15AP10	3.574	3.3916	1.58726	1.03866	2.40682	1.92547	3.41073	2.45164	3.15482	3.86374	3.574	3.3916	0.85712	0.553606	1.21544	0.745157	2.57169	1.03214	3.96876	2.2912	0.239821	0.163228	0.340079	0.219707	0.719555	0.304323	1.11045	0.675551	ercc6-stimul	906
TMEM69	1.25709	1.31625	2.19908	2.23502	1.1757	1.24805	1.22	1.28958	1.93232	1.3984	1.25709	1.31625	1.1875	1.19127	0.593728	0.482995	0.91988	0.542913	2.43086	0.829251	0.944645	0.905045	0.472304	0.366948	0.731753	0.41247	1.93372	0.63001	ercc6-stimul	6262
IPP	0.281184	0.312795	0.328538	0.331788	0.376765	0.366795	0.350823	0.410926	0.331466	0.442226	0.281184	0.312795	0.177411	0.176843	0.190266	0.14195	0.264521	0.173	0.416984	0.26224	0.630941	0.565364	0.676661	0.453811	0.940738	0.553077	1.48296	0.838377	ercc6-stimul	56488
MAST2	0.746307	0.831693	0.30155	0.276222	0.522594	0.462623	1.10936	0.830708	0.920513	1.26825	0.746307	0.831693	0.162837	0.147226	0.26391	0.179035	0.836457	0.349728	1.15801	0.752072	0.21819	0.17702	0.353621	0.215266	1.1208	0.420501	1.55165	0.904267	ercc6-stimul	232512
PIK3R3	1.43028	1.26574	1.30007	1.17847	1.89399	1.9252	1.2707	2.16767	1.56471	1.80189	1.43028	1.26574	0.702038	0.628125	0.956465	0.745052	0.958108	0.912589	1.96841	1.06852	0.490839	0.496251	0.668726	0.58863	0.669874	0.720993	1.37624	0.844187	ercc6-stimul	92897
TSPAN1	0.00463653	0.013911	0.0405338	0.0336169	0.00475082	0.0115389	0.00582397	0.0147246	0.0713462	0.100627	0.00463653	0.013911	0.0218883	0.0179178	0.00239916	0.00446555	0.00439127	0.00619906	0.0897535	0.0596718	4.72083	1.28803	0.517448	0.321009	0.947103	0.445623	19.3579	4.28954	ercc6-stimul	10886
POMGNT1	0.0558597	0.0842714	0.110958	0.128941	0.0605073	0.0840724	0.0962272	0.0731316	0.0613973	0.0907987	0.0558597	0.0842714	0.0599173	0.0687256	0.0305562	0.032536	0.0725553	0.0307884	0.0772378	0.0538436	1.07264	0.815526	0.547017	0.386086	1.29888	0.365348	1.38271	0.638931	ercc6-stimul	31625
C1orf190	0.025345	0.0350037	0.0333083	0.0320856	0.0360691	0.0467228	0.0247614	0.0383287	0.0260004	0.0296047	0.025345	0.0350037	0.0179865	0.0171016	0.0182149	0.0180817	0.0186701	0.0161364	0.0327085	0.0175556	0.709666	0.488566	0.718678	0.516566	0.736638	0.460991	1.29053	0.501535	ercc6-stimul	17923
RAD54L	1.53167	1.45201	1.75646	1.60882	2.38	1.94649	2.89785	2.56492	1.46709	1.9045	1.53167	1.45201	0.948488	0.857501	1.2019	0.753292	2.18498	1.07983	1.8456	1.12937	0.619251	0.590561	0.784699	0.518792	1.42653	0.74368	1.20496	0.777797	ercc6-stimul	30779
LRRC41	0.695371	0.71405	1.05104	0.870027	0.815884	0.951704	0.76561	0.933674	0.664676	0.728827	0.695371	0.71405	0.567562	0.463724	0.412021	0.368309	0.57727	0.393077	0.836162	0.432194	0.8162	0.649428	0.59252	0.515803	0.830161	0.550489	1.20247	0.605272	ercc6-stimul	24967
UQCRH	2.57619	2.64023	3.95025	4.47853	3.09241	3.60417	3.46576	4.51503	2.89787	2.99987	2.57619	2.64023	2.13314	2.38706	1.56167	1.39481	2.61318	1.90083	3.64552	1.77892	0.828019	0.904109	0.606192	0.528293	1.01436	0.719948	1.41508	0.673776	ercc6-stimul	13068
NSUN4	1.49578	1.66903	1.99729	1.93072	2.00347	2.15652	2.06163	2.3447	1.44884	1.96675	1.49578	1.66903	1.07854	1.02907	1.01175	0.834573	1.55447	0.987119	1.82264	1.16628	0.721053	0.61657	0.676405	0.500035	1.03924	0.591433	1.21852	0.698779	ercc6-stimul	24301
FAAH	0.0141764	0.0132572	0.013255	0.00400464	0.00675504	0.00534556	0.0121412	0.0198795	0.0158651	0.0270966	0.0141764	0.0132572	0.0071577	0.00213447	0.0034113	0.00206873	0.00915446	0.00836927	0.0199583	0.0160683	0.504903	0.161005	0.240632	0.156046	0.645754	0.6313	1.40785	1.21204	ercc6-stimul	19582
LOC729041	0.0233751	0.0163945	0.0502683	0.0330156	0.0174191	0.00881414	0.0133462	0.0154253	0.0305194	0.0183972	0.0233751	0.0163945	0.0271449	0.0175973	0.00879665	0.00341107	0.010063	0.00649405	0.0383934	0.0109095	1.16127	1.07337	0.376325	0.208062	0.430502	0.396112	1.64249	0.665439	ercc6-stimul	11876
DMBX1	0.174793	0.104886	0.107865	0.173805	0.136117	0.130501	0.11417	0.0983328	0.136278	0.16862	0.174793	0.104886	0.0582471	0.0926381	0.0687391	0.0505039	0.0860842	0.0413981	0.171438	0.0999917	0.333235	0.883226	0.39326	0.481512	0.492492	0.394696	0.980804	0.953337	ercc6-indep	7219
LOC100507423	0.00079964	0.000145004	0.00164486	4.77837e-05	0.000189081	3.82702e-05	0	0.00163252	3.15507e-05	9.50939e-05	0.00079964	0.000145004	0.000888224	2.54687e-05	9.54859e-05	1.48106e-05	0	0.000687291	3.96908e-05	5.63907e-05	1.11078	0.175641	0.119411	0.102139	0	4.73981	0.0496358	0.388891	ercc6-inhib	31560
MKNK1	0.306222	0.343281	0.523792	0.489033	0.296224	0.329506	0.299455	0.316052	0.338547	0.449435	0.306222	0.343281	0.282848	0.260655	0.149593	0.127519	0.225789	0.133058	0.425892	0.266515	0.923669	0.759304	0.488512	0.371471	0.737338	0.387606	1.3908	0.776375	ercc6-stimul	46877
MOB3C	0.159499	0.150871	0.421916	0.410166	0.183155	0.10722	0.210843	0.179658	0.112952	0.221073	0.159499	0.150871	0.227835	0.218618	0.0924933	0.0414941	0.158976	0.075636	0.142094	0.131096	1.42844	1.44904	0.579899	0.275031	0.996719	0.501329	0.890875	0.86893	ercc6-indep	9177
ATPAF1	0.471394	0.486765	0.585621	0.57775	0.67532	0.608371	0.542113	0.65906	0.410877	0.384203	0.471394	0.486765	0.316235	0.307941	0.341037	0.23544	0.408753	0.277464	0.516883	0.227832	0.670851	0.632627	0.723464	0.483682	0.867116	0.570017	1.0965	0.468054	ercc6-stimul	33389
KIAA0494	1.19547	1.26667	1.54589	1.73387	1.6147	1.48093	1.57149	1.60124	1.29108	1.74355	1.19547	1.26667	0.834781	0.924153	0.815423	0.57312	1.1849	0.674122	1.62418	1.03393	0.698287	0.729592	0.682094	0.452462	0.991161	0.5322	1.35861	0.816255	ercc6-stimul	43906
CYP4A11	0.026649	0.0175725	0.0126501	0.0106163	0.0105023	0.0136043	0.0205993	0.00372006	0.0105146	0.0126765	0.026649	0.0175725	0.00683105	0.00565849	0.00530366	0.00526486	0.0155319	0.00156615	0.0132274	0.00751716	0.256334	0.322008	0.199019	0.299608	0.582831	0.0891248	0.496355	0.42778	ercc6-stimul	12311
CYP4X1	0.0176389	0.0238745	0.0133675	0.0173084	0.00285374	0.00539095	0.00233224	0.00168473	0.0266663	0.0183708	0.0176389	0.0238745	0.00721845	0.00922538	0.00144114	0.0020863	0.00175851	0.000709271	0.0335462	0.0108939	0.409235	0.386411	0.0817023	0.087386	0.0996949	0.0297083	1.90183	0.456298	ercc6-stimul	27184
STIL	1.9142	2.07624	1.60375	1.8022	1.90801	1.68864	2.5693	2.33463	1.79539	2.58146	1.9142	2.07624	0.866025	0.960573	0.963545	0.653504	1.93725	0.982879	2.2586	1.53081	0.452421	0.46265	0.503367	0.314753	1.01204	0.473394	1.17992	0.737297	ercc6-stimul	64009
CMPK1	1.17237	1.32037	1.1802	1.28136	1.18564	1.26373	1.6432	1.32692	1.27081	1.93655	1.17237	1.32037	0.637308	0.682965	0.598748	0.489064	1.23897	0.558633	1.59868	1.14837	0.543607	0.517253	0.510716	0.370399	1.05681	0.423088	1.36363	0.869737	ercc6-stimul	45043
MGC12982	0.461702	0.27066	1.3316	1.18503	0.79462	0.988761	0.733869	1.4581	0.338996	0.362486	0.461702	0.27066	0.719064	0.631621	0.401283	0.382651	0.553337	0.61386	0.426457	0.214954	1.55742	2.33363	0.869139	1.41377	1.19847	2.26801	0.923663	0.794185	ercc6-stimul	2507
FOXD2	0.0323893	0.01851	0.14382	0.10387	0.0221251	0.0446954	0.0745878	0.0440834	0.0110756	0.053411	0.0323893	0.01851	0.0776628	0.0553627	0.0111732	0.0172971	0.0562392	0.0185591	0.0139331	0.0316727	2.39779	2.99096	0.344965	0.934474	1.73635	1.00265	0.430176	1.71111	ercc6-inhib	4675
LOC388630	0.219838	0.290048	0.104982	0.114504	0.13555	0.126305	0.211634	0.208292	0.272181	0.236372	0.219838	0.290048	0.0566903	0.0610306	0.0684528	0.04888	0.159572	0.0876909	0.342404	0.140169	0.257873	0.210416	0.311378	0.168524	0.725862	0.302332	1.55753	0.48326	ercc6-stimul	236363
SKINTL	0.0123083	0.00160816	0.00611001	0.00161927	0.00768899	0.00466878	0.00235646	0.0107807	0.00320752	0.00386699	0.0123083	0.00160816	0.00329941	0.000863071	0.00388294	0.00180682	0.00177677	0.00453867	0.00403506	0.00229313	0.268063	0.536682	0.315473	1.12353	0.144356	2.82228	0.327832	1.42593	ercc6-inhib	80714
SPATA6	0.0338233	0.0373109	0.0286225	0.0240948	0.0172554	0.0226126	0.0220495	0.0271938	0.0187398	0.0259464	0.0338233	0.0373109	0.0154562	0.0128425	0.00871398	0.00875108	0.0166253	0.0114486	0.0235747	0.0153862	0.456968	0.344203	0.257632	0.234545	0.491535	0.306843	0.696995	0.412379	ercc6-stimul	176833
AGBL4	0.0009275	0.000795079	0.000359976	0.000616289	0.000197245	0.000319382	0.000263782	0.000349336	0.000987389	0.000476159	0.0009275	0.000795079	0.000194387	0.000328482	9.96087e-05	0.000123601	0.000198892	0.00014707	0.00124214	0.000282362	0.209582	0.413144	0.107395	0.155457	0.214438	0.184976	1.33923	0.355137	ercc6-stimul	1491100
DMRTA2	0.0256774	0.0330171	0.0528186	0.070923	0.0263104	0	0.00537559	0.00776629	0.0131707	0.0461091	0.0256774	0.0330171	0.028522	0.037802	0.0132868	0	0.00405319	0.00326961	0.0165687	0.0273427	1.11078	1.14492	0.517449	0	0.157851	0.0990277	0.645266	0.828137	ercc6-inhib	5897
FAF1	2.38405	2.33173	0.629611	0.545513	0.70809	0.5266	1.76785	0.824507	2.37613	1.68068	2.38405	2.33173	0.33999	0.290758	0.357585	0.203794	1.33296	0.347117	2.98917	0.996643	0.14261	0.124696	0.149991	0.0874004	0.559115	0.148867	1.25382	0.427427	ercc6-stimul	519002
CDKN2C	3.47073	3.81909	9.07058	11.5416	3.00562	3.29141	1.57352	1.67609	2.72014	1.7302	3.47073	3.81909	4.89811	6.15167	1.51784	1.27378	1.18643	0.705634	3.42194	1.02601	1.41126	1.61077	0.437325	0.333529	0.34184	0.184765	0.985941	0.268653	ercc6-stimul	5943
C1orf185	0.00660515	0.00566212	0.00396283	0.00342074	0.00394798	0.00182646	0.000691397	0.00349609	0.00395263	0.00272303	0.00660515	0.00566212	0.00213993	0.00182325	0.00199373	0.00070684	0.000521313	0.00147185	0.00497241	0.00161476	0.323979	0.322009	0.301845	0.124837	0.0789253	0.259947	0.752808	0.285186	ercc6-stimul	45849
RNF11	1.17995	1.22217	2.15479	2.15895	2.07343	2.36547	1.4425	2.11516	1.21152	2.3624	1.17995	1.22217	1.16359	1.15072	1.04708	0.915437	1.08764	0.890482	1.52409	1.4009	0.986132	0.941539	0.887395	0.749026	0.921772	0.728608	1.29166	1.14624	ercc6-stimul	37175
TTC39A	0.0270442	0.0300502	0.0293249	0.0379515	0.0134085	0.0126648	0.0109582	0.0142485	0.0259536	0.0350661	0.0270442	0.0300502	0.0158354	0.0202281	0.00677129	0.00490128	0.00826248	0.00599862	0.0326496	0.0207942	0.585539	0.673145	0.250379	0.163103	0.305518	0.19962	1.20727	0.691982	ercc6-stimul	57856
EPS15	0.983399	1.03959	0.484017	0.488391	0.572594	0.485008	0.904167	0.578081	1.29617	1.4316	0.983399	1.03959	0.261369	0.260312	0.28916	0.187698	0.681742	0.243372	1.63058	0.848939	0.265781	0.250399	0.294041	0.18055	0.693251	0.234104	1.65811	0.816609	ercc6-stimul	165061
OSBPL9	1.4268	1.37115	1.03623	0.913648	1.25798	1.14361	1.42116	1.29062	1.82792	2.21724	1.4268	1.37115	0.559564	0.486974	0.63528	0.442577	1.07155	0.543351	2.29952	1.31482	0.392181	0.355158	0.445248	0.322778	0.75102	0.396274	1.61166	0.95892	ercc6-stimul	172346
NRD1	1.60241	1.56244	1.34931	1.23005	1.49372	1.36324	1.40746	1.50359	1.84121	2.05713	1.60241	1.56244	0.728627	0.655617	0.754329	0.527574	1.06122	0.633011	2.31624	1.21988	0.454707	0.419611	0.470746	0.33766	0.662268	0.405143	1.44547	0.780752	ercc6-stimul	89744
RAB3B	0.0216377	0.0248184	0.0188066	0.0224119	0.020922	0.0240174	0.0252652	0.0279292	0.0225099	0.0565374	0.0216377	0.0248184	0.0101556	0.0119455	0.0105656	0.00929473	0.01905	0.0117582	0.0283175	0.0335267	0.469346	0.481318	0.488296	0.37451	0.880406	0.473769	1.30871	1.35088	ercc6-indep	82809
TXNDC12	0.714583	0.77696	1.40888	1.40117	1.21577	1.35347	0.838571	1.23869	0.839363	1.19671	0.714583	0.77696	0.760795	0.746824	0.613964	0.523793	0.632283	0.521488	1.05592	0.709649	1.06467	0.961212	0.859192	0.674157	0.884827	0.671191	1.47767	0.913366	ercc6-stimul	35244
KTI12	1.52177	1.25275	4.47913	4.69547	2.52541	2.55282	1.9913	2.47418	1.00484	1.29071	1.52177	1.25275	2.41873	2.50269	1.27533	0.987941	1.50144	1.04163	1.26409	0.765391	1.58942	1.99775	0.838058	0.788618	0.986641	0.831475	0.83067	0.610969	ercc6-stimul	1696
BTF3L4	2.70668	2.71866	3.60821	3.68377	3.91416	3.78856	3.72175	4.15391	2.68711	3.24009	2.70668	2.71866	1.94843	1.96345	1.97665	1.46617	2.8062	1.7488	3.38038	1.92137	0.719861	0.722212	0.730286	0.5393	1.03677	0.643257	1.2489	0.706735	ercc6-stimul	34532
ZFYVE9	0.438489	0.530691	0.200088	0.199329	0.185796	0.173331	0.377792	0.262931	0.590223	0.737707	0.438489	0.530691	0.108048	0.106242	0.093827	0.0670791	0.284855	0.110694	0.742501	0.43746	0.246409	0.200196	0.213978	0.1264	0.649629	0.208585	1.69332	0.824322	ercc6-stimul	204313
CC2D1B	0.547394	0.577745	1.11771	0.97404	0.634271	0.60206	0.724014	0.588777	0.421146	0.71768	0.547394	0.577745	0.603563	0.519163	0.320307	0.232997	0.545907	0.247875	0.529802	0.425584	1.10261	0.898603	0.585149	0.403287	0.997283	0.429039	0.967862	0.73663	ercc6-stimul	15613
ORC1	1.66447	1.84813	2.12203	2.1321	2.0389	1.8717	2.84109	2.6117	1.62159	2.05852	1.66447	1.84813	1.1459	1.13641	1.02964	0.724348	2.14218	1.09953	2.03996	1.2207	0.688445	0.614897	0.618602	0.391936	1.28701	0.59494	1.22559	0.660507	ercc6-stimul	31643
PRPF38A	1.82197	1.91608	5.0191	4.92264	4.17119	4.74217	2.65027	4.65201	1.81317	2.92146	1.82197	1.91608	2.71031	2.62377	2.10645	1.83522	1.9983	1.9585	2.28097	1.73243	1.48757	1.36934	1.15614	0.957799	1.09678	1.02214	1.25192	0.904151	ercc6-stimul	13774
ZCCHC11	2.2018	2.29555	1.0875	1.00781	1.44096	1.27096	1.91177	1.53789	2.39038	2.28263	2.2018	2.29555	0.58725	0.537163	0.727685	0.491862	1.44147	0.647452	3.0071	1.3536	0.266714	0.234002	0.330495	0.214267	0.65468	0.282046	1.36575	0.589662	ercc6-stimul	129815
SELRC1	1.4497	1.63955	3.06041	3.33694	2.61721	2.72096	2.69943	3.35723	1.69114	2.52776	1.4497	1.63955	1.65262	1.77859	1.32169	1.05301	2.03537	1.41339	2.12745	1.49896	1.13997	1.0848	0.9117	0.642256	1.40399	0.862062	1.46751	0.914252	ercc6-stimul	12025
ZYG11B	0.569848	0.632174	0.410631	0.388916	0.392426	0.401537	0.517835	0.462337	0.682363	0.736655	0.569848	0.632174	0.221741	0.207292	0.198175	0.155395	0.390448	0.194644	0.858413	0.436836	0.389123	0.327904	0.347768	0.24581	0.685178	0.307896	1.50639	0.691007	ercc6-stimul	100883
ZYG11A	2.32813	2.38767	1.47095	1.43132	1.79764	1.84382	3.22138	3.1214	2.49467	2.8652	2.32813	2.38767	0.794313	0.762894	0.907808	0.713558	2.42892	1.31411	3.13829	1.69906	0.341181	0.319514	0.38993	0.298851	1.04329	0.550373	1.34799	0.711599	ercc6-stimul	52065
ECHDC2	0.133672	0.134661	0.200703	0.195049	0.112972	0.132743	0.112754	0.116079	0.120112	0.178596	0.133672	0.134661	0.10838	0.103961	0.0570509	0.0513715	0.0850165	0.0488693	0.151101	0.105907	0.810788	0.772021	0.426797	0.381488	0.636008	0.362906	1.13039	0.786474	ercc6-stimul	25865
SCP2	0.322379	0.381934	0.231829	0.25469	0.189999	0.240026	0.250257	0.287419	0.377757	0.446141	0.322379	0.381934	0.125188	0.13575	0.0959495	0.0928901	0.188694	0.121003	0.475218	0.264562	0.388324	0.355427	0.297629	0.24321	0.585317	0.316818	1.4741	0.692689	ercc6-stimul	124389
SLC1A7	0.00273148	0.001561	0.00280934	0.00471535	0.00279881	0.00302125	0.00228735	0.00330461	0.00467019	0.0123869	0.00273148	0.001561	0.00151704	0.00251328	0.0014134	0.00116922	0.00172466	0.00139124	0.0058751	0.00734543	0.555393	1.61005	0.517448	0.749022	0.631402	0.89125	2.15088	4.70559	ercc6-inhib	55435
CPT2	0.49171	0.593805	1.36723	1.24453	0.867424	0.868329	0.490599	0.658524	0.808627	0.744775	0.49171	0.593805	0.738304	0.663334	0.438049	0.336043	0.369912	0.277239	1.01725	0.441652	1.5015	1.11709	0.890869	0.565915	0.752296	0.466885	2.06881	0.743765	ercc6-stimul	17769
C1orf123	0.764761	0.708679	2.718	2.49175	1.5837	1.57224	0.979794	1.37716	0.867031	0.809273	0.764761	0.708679	1.46772	1.3281	0.799769	0.608457	0.738765	0.579784	1.09072	0.479899	1.91919	1.87405	1.04578	0.858579	0.966007	0.81812	1.42623	0.677174	ercc6-stimul	6518
MAGOH	1.31577	1.51004	2.65114	2.75024	2.1999	2.25985	1.8177	2.8688	1.56783	2.21326	1.31577	1.51004	1.43162	1.46588	1.11095	0.874562	1.37055	1.20776	1.97233	1.31246	1.08804	0.970754	0.844334	0.579165	1.04163	0.799823	1.49899	0.869158	ercc6-stimul	11719
LOC100507564	0.0181384	0.0155488	0.20521	0.144037	0.0626667	0.0652035	0.0151892	0.0274303	0.0434175	0.0373887	0.0181384	0.0155488	0.110813	0.0767717	0.0316467	0.0252338	0.0114527	0.0115482	0.0546192	0.0221715	6.10933	4.93747	1.74473	1.62287	0.631404	0.742704	3.01125	1.42593	ercc6-stimul	4174
LRP8	1.3689	1.50633	1.05056	0.921838	0.863654	0.591591	2.6904	1.34487	1.28259	1.29536	1.3689	1.50633	0.567302	0.49134	0.436145	0.228946	2.02856	0.56619	1.6135	0.768148	0.414422	0.326183	0.31861	0.151989	1.48189	0.375874	1.17868	0.509947	ercc6-stimul	85781
GLIS1	0.01107	0.00787633	0.00546508	0.00378382	0.0102086	0.00743847	0.0105679	0.0156696	0.025211	0.0618842	0.01107	0.00787633	0.00295114	0.00201678	0.00515534	0.00287869	0.0079682	0.0065969	0.0317154	0.0366973	0.266589	0.256055	0.465704	0.365486	0.719801	0.83756	2.86499	4.65919	ercc6-inhib	227972
TMEM48	2.2216	2.26352	1.15875	1.18982	1.92381	1.636	3.04525	2.39684	2.38191	2.56918	2.2216	2.26352	0.625725	0.634174	0.971524	0.633132	2.29612	1.00907	2.99644	1.52352	0.281655	0.280172	0.437308	0.279711	1.03354	0.445797	1.34878	0.673077	ercc6-stimul	73092
YIPF1	0.240647	0.298699	0.315442	0.330856	0.228787	0.243997	0.227164	0.309558	0.241537	0.398999	0.240647	0.298699	0.170339	0.176346	0.115537	0.0944268	0.171282	0.130324	0.303854	0.236606	0.707836	0.590381	0.480112	0.316127	0.711755	0.436305	1.26265	0.792123	ercc6-stimul	38096
HSPB11	1.48711	1.37726	2.07901	1.99101	1.76396	1.58571	2.25621	1.93705	1.60881	1.41488	1.48711	1.37726	1.12267	1.06121	0.8908	0.61367	1.70118	0.815498	2.02388	0.839024	0.754931	0.770521	0.599014	0.445573	1.14395	0.592116	1.36095	0.609198	ercc6-stimul	24055
LRRC42	1.16725	1.27596	1.60238	1.48663	1.45643	1.49212	1.688	1.61437	1.40471	1.3385	1.16725	1.27596	0.865285	0.792374	0.735497	0.57745	1.27275	0.67965	1.76713	0.793731	0.741302	0.621002	0.630111	0.452562	1.09039	0.532658	1.51392	0.622065	ercc6-stimul	21803
TMEM59	1.16077	1.2509	1.75083	1.88212	1.00188	1.20918	0.79135	0.917694	1.21197	1.6439	1.16077	1.2509	0.945448	1.00317	0.505949	0.467953	0.596678	0.386349	1.52466	0.974833	0.814501	0.801959	0.435874	0.374093	0.514036	0.308857	1.31349	0.779305	ercc6-stimul	21763
TCEANC2	0.179992	0.184557	0.209599	0.182918	0.141455	0.12452	0.134872	0.157076	0.193886	0.219522	0.179992	0.184557	0.113183	0.0974953	0.0714348	0.0481892	0.101693	0.066129	0.243909	0.130177	0.628825	0.528267	0.396878	0.261108	0.564989	0.358312	1.35511	0.705346	ercc6-stimul	46143
CDCP2	0.00683179	0.00585639	0.00351326	0	0.0035001	0.00141685	0.00643608	0.00619894	0.00525634	0	0.00683179	0.00585639	0.00189716	0	0.00176755	0.000548321	0.0048528	0.00260975	0.00661248	0	0.277696	0	0.258724	0.0936278	0.710327	0.445625	0.967898	0	ercc6-stimul	14776
CYB5RL	0.178441	0.159208	0.225663	0.158422	0.128734	0.118573	0.1601	0.147868	0.127952	0.141873	0.178441	0.159208	0.121858	0.0844389	0.0650107	0.0458878	0.120715	0.0622524	0.160964	0.0841307	0.682904	0.530369	0.364326	0.288225	0.6765	0.391013	0.902055	0.528433	ercc6-stimul	27720
MRPL37	1.25785	1.37755	2.62021	2.47225	2.46449	2.74191	2.47794	3.09134	1.478	2.13305	1.25785	1.37755	1.41491	1.31771	1.24457	1.06112	1.86837	1.30145	1.85932	1.2649	1.12487	0.95656	0.98944	0.770294	1.48537	0.94476	1.47818	0.918223	ercc6-stimul	18217
SSBP3	0.682527	0.722721	0.299814	0.256469	0.282307	0.23133	0.427486	0.295893	0.444251	0.483367	0.682527	0.722721	0.1619	0.136698	0.142565	0.0895247	0.322324	0.124571	0.558868	0.286637	0.237206	0.189143	0.208878	0.123872	0.472252	0.172364	0.818821	0.396608	ercc6-stimul	179898
ACOT11	0.0606068	0.0581983	0.0431545	0.0344057	0.0245567	0.02393	0.0307442	0.0251168	0.0540976	0.0457671	0.0606068	0.0581983	0.0233034	0.0183382	0.0124011	0.00926091	0.0231811	0.0105742	0.0680548	0.0271399	0.384502	0.315099	0.204616	0.159127	0.382484	0.181692	1.12289	0.466335	ercc6-stimul	86611
HEATR8	0.00358372	0.000147696	0.0037922	0.000285534	0.00194196	0.00157222	0.00021642	0.000218867	0.00371175	0.000298327	0.00358372	0.000147696	0.00204779	0.00015219	0.00098069	0.000608449	0.000163181	9.2143e-05	0.00466938	0.000176908	0.571414	1.03042	0.273651	4.1196	0.0455339	0.623869	1.30294	1.19778	ercc6-indep	68513
HEATR8-TTC4	0.206821	0.29764	0.221507	0.23631	0.220677	0.288175	0.165291	0.298925	0.207568	0.276829	0.206821	0.29764	0.119614	0.125953	0.111442	0.111524	0.124629	0.125847	0.261121	0.16416	0.578344	0.423173	0.538833	0.374693	0.602596	0.422818	1.26254	0.551537	ercc6-stimul	63978
TTC4	0.640048	0.613421	0.888455	0.946336	1.08454	1.0143	0.781961	0.940927	0.560207	0.964999	0.640048	0.613421	0.479766	0.504397	0.547693	0.392534	0.589599	0.39613	0.70474	0.572244	0.749578	0.822269	0.855706	0.63991	0.921179	0.645772	1.10107	0.932874	ercc6-stimul	26834
PARS2	0.0922969	0.132808	0.535663	0.411746	0.151991	0.19415	0.0910915	0.195161	0.162315	0.260916	0.0922969	0.132808	0.289258	0.219461	0.0767555	0.075136	0.068683	0.0821628	0.204192	0.154723	3.13399	1.65247	0.831615	0.565749	0.744153	0.618658	2.21234	1.16501	ercc6-stimul	7656
TTC22	0.0149994	0.00321449	0.00128558	0	0.00512307	0.00414767	0.0062803	0.00680503	0.00512911	0.00618367	0.0149994	0.00321449	0.000694213	0	0.00258715	0.00160515	0.00473535	0.00286492	0.00645242	0.00366692	0.0462827	0	0.172484	0.499348	0.315702	0.891251	0.430179	1.14075	ercc6-inhib	20190
DHCR24	1.57842	1.77923	1.9628	1.84865	1.65431	1.74033	1.55067	1.68579	1.95089	1.9697	1.57842	1.77923	1.05991	0.98533	0.835427	0.673508	1.16921	0.709718	2.45422	1.16803	0.671502	0.553796	0.52928	0.378539	0.740744	0.39889	1.55486	0.656482	ercc6-stimul	37622
TMEM61	0.00219411	0.00188085	0.00676994	0	0.00449639	0	0	0.00398172	0.00225084	0	0.00219411	0.00188085	0.00365577	0	0.00227068	0	0	0.0016763	0.00283156	0	1.66617	0	1.0349	0	0	0.891248	1.29053	0	ercc6-stimul	11502
PCSK9	0.656743	0.639879	0.883341	0.860235	0.340326	0.414929	0.470889	0.555789	0.574497	0.480886	0.656743	0.639879	0.477004	0.458505	0.171865	0.160578	0.35505	0.233987	0.722717	0.285165	0.726318	0.71655	0.261692	0.25095	0.540623	0.365674	1.10046	0.445655	ercc6-stimul	25378
USP24	2.15536	2.19226	0.954204	0.959035	1.33329	1.18495	2.1446	1.47712	2.37807	2.1801	2.15536	2.19226	0.51527	0.511166	0.673311	0.458576	1.61703	0.621868	2.99161	1.2928	0.239065	0.233168	0.312389	0.209179	0.750236	0.283665	1.38799	0.589711	ercc6-stimul	149008
LOC100507634	0.295741	0.0950692	0.684385	0.778571	0.58081	0.909787	0.464353	0.626141	0.316759	0.320046	0.295741	0.0950692	0.369568	0.414978	0.293309	0.352088	0.350122	0.263605	0.398483	0.189787	1.24963	4.36501	0.991777	3.70349	1.18388	2.77277	1.3474	1.99631	ercc6-inhib	2048
PPAP2B	0.578288	0.700255	0.460097	0.460005	0.551683	0.481193	0.612781	0.787326	1.20146	1.97991	0.578288	0.700255	0.248452	0.245183	0.2786	0.186222	0.462037	0.331464	1.51144	1.17409	0.429634	0.350133	0.481767	0.265934	0.798974	0.473348	2.61364	1.67666	ercc6-stimul	84839
PRKAA2	1.43952	1.47263	1.01406	1.03054	1.0938	0.944807	1.03042	0.89858	1.65624	1.70115	1.43952	1.47263	0.547592	0.549278	0.552369	0.36564	0.776937	0.378302	2.08355	1.00878	0.380399	0.372991	0.383717	0.248291	0.539719	0.256889	1.44739	0.685021	ercc6-stimul	70019
C1orf168	0.000250133	0.000643262	0.00102905	0.000259082	0	0	0.000314193	0	0.0010264	0.00340294	0.000250133	0.000643262	0.000555687	0.000138091	0	0	0.000236902	0	0.00129121	0.00201794	2.22157	0.214673	0	0	0.947102	0	5.1621	3.13705	ercc6-stimul	100893
DAB1	0.00157145	0.00202064	0.00113966	0.00116859	0.000516087	0.000350975	0.00015184	0.000273858	0.00219079	0.000971769	0.00157145	0.00202064	0.000615416	0.000622858	0.000260624	0.000135827	0.000114487	0.000115294	0.00275601	0.000576259	0.391623	0.308248	0.165849	0.06722	0.0728546	0.0570583	1.7538	0.285186	ercc6-stimul	1252633
OMA1	0.740792	0.704452	0.611019	0.605441	0.582878	0.51977	0.368558	0.380631	0.676859	0.484322	0.740792	0.704452	0.32995	0.3227	0.294353	0.201151	0.277893	0.160246	0.851489	0.287203	0.445402	0.458087	0.39735	0.285543	0.375129	0.227476	1.14943	0.407697	ercc6-stimul	66056
TACSTD2	0.0365395	0.0720823	0.154419	0.214465	0.0748804	0.0505197	0.0152992	0	0.0499791	0.0451912	0.0365395	0.0720823	0.0833863	0.11431	0.0378146	0.0195511	0.0115356	0	0.0628737	0.0267984	2.28209	1.58582	1.0349	0.271233	0.315702	0	1.72071	0.371775	ercc6-stimul	2072
MYSM1	1.11714	1.05115	1.1433	1.25228	1.52968	1.36311	1.44384	1.27783	1.17577	1.20888	1.11714	1.05115	0.617382	0.667465	0.772488	0.527524	1.08866	0.537966	1.47912	0.716866	0.552645	0.634986	0.691488	0.501854	0.974502	0.511788	1.32402	0.681982	ercc6-stimul	45337
JUN	1.64042	1.74762	15.2915	16.8599	4.04171	3.98289	3.39809	2.67902	0.802463	1.82526	1.64042	1.74762	8.25741	8.98633	2.04106	1.54138	2.56216	1.12787	1.0095	1.08238	5.03372	5.14204	1.24423	0.881987	1.56189	0.645373	0.61539	0.619345	ercc6-indep	3323
LOC100131060	0.184601	0.131619	0.16745	0.154958	0.0995285	0.062895	0.0778338	0.054341	0.206441	0.104688	0.184601	0.131619	0.090423	0.0825926	0.0502619	0.0243404	0.0586867	0.0228776	0.259703	0.06208	0.489829	0.627513	0.272273	0.18493	0.317911	0.173817	1.40683	0.471664	ercc6-stimul	114562
FGGY	0.128465	0.12438	0.0608528	0.0503398	0.0341431	0.0325399	0.0213702	0.0370185	0.0936012	0.0550827	0.128465	0.12438	0.0328605	0.0268311	0.0172423	0.0125929	0.0161131	0.0155848	0.11775	0.032664	0.255794	0.215719	0.134218	0.101246	0.125428	0.1253	0.916594	0.262615	ercc6-stimul	465778
HOOK1	0.35567	0.34145	0.446817	0.507325	0.390499	0.438322	0.383378	0.252744	0.33625	0.195335	0.35567	0.34145	0.241281	0.270404	0.197202	0.169631	0.289067	0.106405	0.423003	0.115834	0.678385	0.791929	0.554452	0.496795	0.812739	0.311628	1.18931	0.33924	ercc6-stimul	61518
CYP2J2	0.00377296	0.000646859	0.00232831	0.00234478	0.00154639	0.00250393	0	0.00205408	0.000774106	0	0.00377296	0.000646859	0.00125729	0.00124977	0.000780927	0.000969021	0	0.000864768	0.000973825	0	0.333236	1.93206	0.20698	1.49804	0	1.33687	0.258106	0	ercc6-stimul	33444
NFIA	2.3839	2.38983	0.7686	0.832821	0.756607	0.608368	1.67003	0.858931	2.41996	1.21474	2.3839	2.38983	0.415044	0.443894	0.382087	0.235438	1.2592	0.36161	3.04431	0.720341	0.174103	0.185743	0.160278	0.0985168	0.528211	0.151312	1.27703	0.301419	ercc6-stimul	385515
TM2D1	2.10548	2.15172	2.54601	2.61352	3.17223	3.2167	2.51369	3.1528	2.20051	2.66142	2.10548	2.15172	1.37485	1.39301	1.60198	1.24486	1.89532	1.32733	2.76824	1.57822	0.652984	0.647392	0.76086	0.578543	0.900185	0.616869	1.31478	0.73347	ercc6-stimul	44377
INADL	0.538147	0.528422	0.224551	0.197419	0.133023	0.141574	0.173148	0.122197	0.561458	0.313493	0.538147	0.528422	0.121258	0.105224	0.0671766	0.0547891	0.130554	0.0514449	0.706314	0.185901	0.225324	0.199129	0.124829	0.103684	0.242598	0.0973558	1.31249	0.351805	ercc6-stimul	421443
L1TD1	0.0604711	0.0506033	0.0325782	0.0462304	0.0501594	0.0644972	0.0470217	0.0418053	0.0339714	0.0587631	0.0604711	0.0506033	0.0175922	0.0246408	0.0253305	0.0249604	0.0354544	0.0176	0.042736	0.0348465	0.29092	0.486941	0.418886	0.493257	0.586303	0.347804	0.706718	0.688621	ercc6-indep	17528
KANK4	0.0918788	0.0678264	0.0632942	0.049612	0.0208119	0.0208732	0.0213244	0.0162292	0.0525577	0.0131227	0.0918788	0.0678264	0.0341789	0.0264432	0.01051	0.00807793	0.0160786	0.00683249	0.0661176	0.00778176	0.372	0.389866	0.11439	0.119097	0.174998	0.100735	0.719617	0.114731	ercc6-stimul	83247
USP1	4.82883	5.21586	9.23159	9.89642	8.49595	8.83378	9.36811	10.2668	3.60617	4.74393	4.82883	5.21586	4.98506	5.27479	4.29045	3.41867	7.06355	4.32232	4.53656	2.81315	1.03235	1.0113	0.888508	0.655438	1.46279	0.828688	0.939474	0.539345	ercc6-stimul	15501
DOCK7	0.395874	0.48292	0.197579	0.210506	0.20758	0.253207	0.33264	0.333521	0.472732	0.617761	0.395874	0.48292	0.106693	0.1122	0.104828	0.0979911	0.250811	0.140412	0.594697	0.366332	0.269512	0.232336	0.264801	0.202914	0.633562	0.290757	1.50224	0.758578	ercc6-stimul	233573
ATG4C	0.522355	0.519738	0.426154	0.446138	0.389408	0.364979	0.299162	0.34617	0.459948	0.251881	0.522355	0.519738	0.230123	0.237792	0.196651	0.141247	0.225568	0.145738	0.578615	0.149365	0.440549	0.457522	0.37647	0.271766	0.431829	0.280406	1.1077	0.287386	ercc6-stimul	81165
LINC00466	0.0301598	0.0344718	0.0341379	0.0423131	0.0323749	0.0340212	0.0140311	0.0319995	0.0166976	0.0315776	0.0301598	0.0344718	0.0184345	0.0225529	0.0163493	0.0131662	0.0105794	0.0134718	0.0210056	0.0187255	0.611226	0.654242	0.54209	0.381941	0.35078	0.390806	0.696476	0.543213	ercc6-stimul	158148
FOXD3	0.0436505	0.0104611	0.0627562	0.15168	0	0	0.0306575	0.00298118	0	0	0.0436505	0.0104611	0.0338883	0.0808454	0	0	0.0231158	0.00125508	0	0	0.776356	7.7282	0	0	0.529564	0.119976	0	0	ercc6-indep	2068
ALG6	0.586584	0.577316	0.604148	0.597019	0.809183	0.771947	0.711052	0.781587	0.512144	0.735733	0.586584	0.577316	0.32624	0.318211	0.408637	0.298743	0.536133	0.329048	0.644277	0.43629	0.556169	0.551191	0.696639	0.51747	0.913992	0.569962	1.09835	0.755721	ercc6-stimul	70973
ITGB3BP	1.43367	1.41112	1.31158	1.22897	1.56899	1.28812	1.77777	1.36552	1.2128	1.13867	1.43367	1.41112	0.708253	0.655041	0.79234	0.498502	1.34044	0.574884	1.5257	0.675231	0.494014	0.464199	0.552666	0.353267	0.93497	0.407395	1.06419	0.478507	ercc6-stimul	82504
EFCAB7	0.466311	0.521425	0.551616	0.634934	0.379517	0.428348	0.443977	0.469068	0.362585	0.514177	0.466311	0.521425	0.297873	0.33842	0.191656	0.165771	0.334759	0.197478	0.456132	0.304907	0.638785	0.649029	0.411005	0.317919	0.717887	0.378727	0.978171	0.584757	ercc6-stimul	49352
DLEU2L	3.08648	3.23031	1.63512	1.7735	2.02874	1.67893	2.56353	2.36313	2.79672	2.84721	3.08648	3.23031	0.882965	0.945276	1.02451	0.649746	1.9329	0.994878	3.51827	1.6884	0.286075	0.292627	0.331936	0.20114	0.626248	0.307982	1.1399	0.522673	ercc6-stimul	1657
PGM1	0.840927	0.985238	0.776291	0.754078	0.375951	0.246016	0.6286	0.331327	0.891777	0.731231	0.840927	0.985238	0.419197	0.401924	0.189855	0.0952082	0.473964	0.139489	1.12186	0.43362	0.498494	0.407946	0.225769	0.0966347	0.563621	0.141579	1.33407	0.440117	ercc6-stimul	66970
ROR1	0.131784	0.106721	0.0433861	0.0350436	0.0688245	0.0358211	0.0934472	0.0474331	0.173033	0.165529	0.131784	0.106721	0.0234285	0.0186782	0.0347564	0.0138628	0.0704592	0.0199693	0.217676	0.0981587	0.17778	0.175019	0.263737	0.129897	0.534657	0.187117	1.65176	0.919769	ercc6-stimul	405018
UBE2U	0.00124508	0.00160098	0	0	0	0	0	0	0	0	0.00124508	0.00160098	0	0	0	0	0	0	0	0	0	0	0	0	0	0	0	0	ercc6-indep	40538
CACHD1	0.299171	0.35207	0.175344	0.169996	0.243226	0.263445	0.362654	0.401	0.447307	0.675313	0.299171	0.35207	0.0946858	0.0906079	0.122829	0.101953	0.273441	0.168821	0.562712	0.400461	0.316494	0.257358	0.410565	0.289582	0.913996	0.47951	1.8809	1.13745	ercc6-stimul	222266
RAVER2	0.728146	0.843797	0.545699	0.59772	0.57269	0.599288	1.03368	0.79891	0.818935	0.860519	0.728146	0.843797	0.294677	0.318585	0.289208	0.231924	0.779395	0.336341	1.03022	0.510288	0.404696	0.377561	0.397185	0.274858	1.07038	0.398604	1.41485	0.604752	ercc6-stimul	88137
JAK1	1.31013	1.26763	1.09638	0.974901	1.70401	1.26981	1.60136	1.26775	1.40011	2.03372	1.31013	1.26763	0.592045	0.519622	0.860525	0.491416	1.20743	0.533723	1.76134	1.206	0.451898	0.409916	0.656824	0.387666	0.921607	0.42104	1.3444	0.951379	ercc6-stimul	133282
MIR3671	0.518408	1.0448	1.44641	1.18245	1.06238	0.672529	1.20537	0.595491	0.192358	1.40509	0.518408	1.0448	0.781061	0.630246	0.536502	0.260269	0.908849	0.250702	0.241986	0.833218	1.50665	0.603222	1.0349	0.249109	1.75315	0.239952	0.466787	0.797491	ercc6-inhib	88
MIR101-1	0.0711801	0.0443765	0.299491	0.073727	0.192283	0.101993	0.17882	0.0763297	0.0995737	0.0320124	0.0711801	0.0443765	0.161725	0.0392965	0.0971029	0.0394713	0.13483	0.0321348	0.125264	0.0189834	2.27206	0.885525	1.36419	0.889464	1.89421	0.72414	1.75981	0.427779	ercc6-stimul	75
AK4	0.755931	0.768451	0.586637	0.541034	0.843946	0.736722	1.44451	1.35016	1.07447	1.00318	0.755931	0.768451	0.316784	0.288371	0.426193	0.285111	1.08916	0.568417	1.35168	0.594886	0.419065	0.375263	0.563798	0.371021	1.44082	0.739692	1.7881	0.774136	ercc6-stimul	84597
DNAJC6	0.877783	0.704301	0.295492	0.235899	0.811164	0.457642	1.07837	0.549172	0.994525	0.8347	0.877783	0.704301	0.159566	0.125734	0.409638	0.177107	0.813091	0.231201	1.25111	0.494977	0.181783	0.178523	0.466673	0.251466	0.926301	0.328271	1.42531	0.702792	ercc6-stimul	151123
LEPROT	2.55067	2.66549	2.79338	3.28347	3.13641	2.69303	2.99369	2.83623	2.42254	2.33202	2.55067	2.66549	1.50843	1.75009	1.58389	1.0422	2.25724	1.19405	3.04756	1.38289	0.591384	0.656573	0.620969	0.390999	0.884961	0.447967	1.19481	0.518812	ercc6-stimul	15560
LEPR	0.13363	0.126964	0.0514625	0.045068	0.0527722	0.0409849	0.0722146	0.0703949	0.0643622	0.0747632	0.13363	0.126964	0.0277898	0.0240212	0.02665	0.0158612	0.0544498	0.0296363	0.0809676	0.0443346	0.20796	0.189197	0.199431	0.124926	0.407467	0.233422	0.605909	0.34919	ercc6-stimul	212191
PDE4B	0.0443105	0.0232662	0.0564986	0.0301332	0.0432242	0.0151774	0.0149222	0.00893027	0.0321566	0.0179635	0.0443105	0.0232662	0.0305092	0.016061	0.0218282	0.00587365	0.0112513	0.00375964	0.040453	0.0106524	0.688533	0.690315	0.49262	0.252454	0.25392	0.161593	0.912944	0.457847	ercc6-stimul	582070
SGIP1	0.0136436	0.00902824	0.00886263	0.00793363	0.0143478	0.00764477	0.0193928	0.00907181	0.024064	0.00947318	0.0136436	0.00902824	0.00478582	0.00422862	0.00724564	0.00295853	0.0146222	0.00381923	0.0302725	0.0056176	0.350774	0.468378	0.531065	0.327697	1.07172	0.423032	2.21881	0.622225	ercc6-stimul	210944
WDR78	0.0703026	0.0737715	0.170569	0.144675	0.148689	0.126361	0.045852	0.145132	0.0735074	0.0487693	0.0703026	0.0737715	0.0921073	0.0771118	0.0750879	0.0489017	0.0345724	0.0611006	0.0924723	0.0289202	1.31015	1.04528	1.06807	0.662881	0.491766	0.828241	1.31535	0.392024	ercc6-stimul	111999
MIER1	5.10394	5.19399	4.22199	4.74137	4.62067	3.97085	4.88069	3.88333	4.52108	4.74765	5.10394	5.19399	2.27987	2.52715	2.33344	1.53672	3.68004	1.63488	5.68752	2.81536	0.446689	0.486553	0.457184	0.295865	0.721019	0.314764	1.11434	0.542041	ercc6-stimul	63725
SLC35D1	0.779554	0.878318	0.945077	1.06948	1.04497	1.0511	0.983676	1.07149	0.800979	1.29163	0.779554	0.878318	0.510342	0.570033	0.52771	0.406776	0.741692	0.451097	1.00763	0.765937	0.654658	0.649005	0.676938	0.46313	0.951431	0.513592	1.29257	0.872049	ercc6-stimul	55066
C1orf141	0.00347018	0.0101141	0.00428293	0.00359435	0.0078226	0.00633322	0.00697427	0.010076	0.00427192	0.000858372	0.00347018	0.0101141	0.00231278	0.00191579	0.00395041	0.00245096	0.0052586	0.004242	0.00537408	0.000509015	0.666473	0.189418	1.13839	0.242331	1.51537	0.419414	1.54864	0.0503272	ercc6-stimul	36362
IL23R	0.0021597	0.00161993	0.00138828	0.00195735	0.00193632	0.00201555	0.00135641	0.00146973	0.00166166	0.00467436	0.0021597	0.00161993	0.000749671	0.00104327	0.000977842	0.000780018	0.00102273	0.000618756	0.00209037	0.0027719	0.347118	0.64402	0.452767	0.481513	0.473553	0.381965	0.967898	1.71112	ercc6-inhib	93482
SERBP1	9.97294	9.70553	13.317	14.2533	14.5915	16.2477	14.4547	17.7652	9.98711	10.816	9.97294	9.70553	7.19118	7.59701	7.36871	6.28786	10.8988	7.47915	12.5638	6.41389	0.721069	0.782751	0.73887	0.647864	1.09284	0.770607	1.25979	0.660849	ercc6-stimul	22631
GADD45A	1.21314	1.07415	4.00585	3.98459	3.49198	3.8931	3.45871	4.96794	1.69483	6.43588	1.21314	1.07415	2.16316	2.12379	1.76345	1.50663	2.60787	2.0915	2.1321	3.81648	1.78311	1.97718	1.45362	1.40263	2.14968	1.94712	1.7575	3.55302	ercc6-inhib	3162
GNG12	1.62352	1.88937	1.22536	1.14889	1.72664	1.14074	2.44743	1.77733	2.5668	2.8354	1.62352	1.88937	0.661694	0.612358	0.871953	0.441466	1.84536	0.748256	3.22903	1.68139	0.407568	0.324107	0.537076	0.233658	1.13664	0.396035	1.98891	0.889922	ercc6-stimul	132007
LOC100289178	0.103002	0.109189	0.0928448	0.0786706	0.113424	0.0706341	0.0584057	0.0901859	0.117399	0.136483	0.103002	0.109189	0.0501362	0.0419314	0.0572791	0.0273354	0.0440379	0.0379683	0.147688	0.0809344	0.48675	0.384026	0.556097	0.250349	0.427544	0.34773	1.43384	0.741232	ercc6-stimul	370700
DIRAS3	0.031441	0.0179681	0.00538953	0	0.00536933	0.00434704	0.0131644	0.0142642	0.016127	0.00648092	0.031441	0.0179681	0.00291035	0	0.00271151	0.0016823	0.00992596	0.00600523	0.0202878	0.00384319	0.0925653	0	0.0862413	0.0936273	0.315701	0.334216	0.645265	0.213889	ercc6-stimul	4816
WLS	1.83466	1.81749	1.28428	1.26607	1.63148	1.13952	2.13751	1.63805	1.97476	1.9533	1.83466	1.81749	0.693511	0.674815	0.823897	0.440994	1.61168	0.689619	2.48425	1.15831	0.378005	0.37129	0.449074	0.242639	0.878464	0.379435	1.35406	0.637311	ercc6-stimul	134143
MIR1262	3.68947	4.10661	1.37401	0.632408	1.93031	1.21647	2.3729	2.29652	3.52256	1.62643	3.68947	4.10661	0.741965	0.337073	0.974807	0.470774	1.78917	0.966835	4.43138	0.964473	0.201104	0.0820807	0.264213	0.114638	0.484939	0.235434	1.20109	0.234859	ercc6-stimul	93
RPE65	0.00955208	0.00102354	0.0331572	0.0123673	0.00244689	0.00396203	0.0014998	0.00325022	0.00122489	0.00443018	0.00955208	0.00102354	0.0179049	0.00659177	0.00123568	0.00153331	0.00113085	0.00136834	0.00154091	0.0026271	1.87445	6.44017	0.129362	1.49804	0.118388	1.33687	0.161317	2.56668	ercc6-inhib	21136
DEPDC1	2.01509	1.74364	2.84509	2.90944	1.37147	1.23041	1.34911	1.14768	2.16168	1.88005	2.01509	1.74364	1.53635	1.55073	0.692592	0.476169	1.01723	0.483173	2.71939	1.11487	0.762422	0.889365	0.343703	0.273089	0.504806	0.277106	1.34951	0.639392	ercc6-stimul	22965
LRRC7	0.0117714	0.0155242	0.00888318	0.0106775	0.00649469	0.00596374	0.00463706	0.00334966	0.0274385	0.0205871	0.0117714	0.0155242	0.00479692	0.00569111	0.00327982	0.00230797	0.00349634	0.00141021	0.0345176	0.0122082	0.407506	0.366596	0.278626	0.148669	0.29702	0.0908393	2.93233	0.786395	ercc6-stimul	363314
LRRC40	1.10608	1.2267	1.23518	1.39335	1.38177	1.628	1.44343	1.59375	1.14458	1.71499	1.10608	1.2267	0.666997	0.742656	0.697794	0.630036	1.08835	0.670969	1.43988	1.01699	0.603028	0.605409	0.630871	0.513602	0.983967	0.546971	1.30179	0.829045	ercc6-stimul	60877
SRSF11	5.82433	5.83795	7.96338	8.5869	9.04523	9.13268	8.50795	9.35631	5.40861	6.15169	5.82433	5.83795	4.30023	4.57682	4.56784	3.53435	6.41499	3.93901	6.80403	3.64795	0.738321	0.783977	0.784269	0.605409	1.10141	0.674724	1.16821	0.624869	ercc6-stimul	46337
ANKRD13C	1.70166	1.74315	1.23449	1.32999	1.6817	1.66392	1.57254	1.82645	1.69126	1.71979	1.70166	1.74315	0.666625	0.708885	0.849259	0.643937	1.1857	0.768935	2.12761	1.01984	0.39175	0.406669	0.499076	0.36941	0.696787	0.441118	1.25031	0.585053	ercc6-stimul	95733
HHLA3	0.257848	0.243956	0.952745	0.714174	0.65953	0.45949	0.206326	0.273823	0.399712	0.252758	0.257848	0.243956	0.514482	0.380655	0.333063	0.177823	0.15557	0.115279	0.502838	0.149885	1.99529	1.56034	1.2917	0.728913	0.603339	0.472542	1.95013	0.614396	ercc6-stimul	13213
CTH	2.35409	2.82564	4.97437	5.65615	3.68603	4.38237	1.74363	3.04967	2.4996	3.64181	2.35409	2.82564	2.68616	3.01473	1.86145	1.69598	1.3147	1.28391	3.1445	2.15959	1.14106	1.06692	0.790728	0.60021	0.558474	0.454379	1.33576	0.764285	ercc6-stimul	28634
PTGER3	0.000645582	0.000664094	0.00172636	0.00160484	0.00330748	0.00449863	0.00129747	0.0101926	0.000794732	0.000798443	0.000645582	0.000664094	0.000932234	0.00085538	0.00167028	0.00174097	0.000978292	0.00429108	0.000999773	0.000473477	1.44402	1.28804	2.58724	2.62157	1.51537	6.46156	1.54864	0.712966	ercc6-stimul	195456
ZRANB2	7.83397	7.89624	13.6325	16.246	13.3538	15.0584	12.5847	15.0177	7.66917	10.107	7.83397	7.89624	7.36155	8.65912	6.74367	5.8276	9.48886	6.32245	9.64782	5.99345	0.939696	1.09661	0.860824	0.738022	1.21125	0.800691	1.23154	0.759026	ercc6-stimul	17999
MIR186	7.16128	6.50166	9.37361	8.77943	9.51775	11.961	6.86168	10.8042	5.22183	7.04924	7.16128	6.50166	5.06175	4.67944	4.80646	4.62891	5.17371	4.54857	6.56906	4.1802	0.706822	0.719729	0.671174	0.711958	0.722456	0.699601	0.917303	0.642943	ercc6-stimul	86
NEGR1	0.0218607	0.0176579	0.00737675	0.00825698	0.00972684	0.00872757	0.00954143	0.00836419	0.0198949	0.0102523	0.0218607	0.0176579	0.00398345	0.00440097	0.00491205	0.00337757	0.00719424	0.00352132	0.0250278	0.00607961	0.182219	0.249235	0.224698	0.191278	0.329095	0.199419	1.14488	0.3443	ercc6-stimul	879653
LRRIQ3	0.00205212	0.00113087	0.00587955	0.00576932	0.00375482	0.00267513	0.000552359	0.00279303	0.00060148	0.00199415	0.00205212	0.00113087	0.00317496	0.00307505	0.00189618	0.00103528	0.000416479	0.00117587	0.000756662	0.00118253	1.54716	2.71919	0.924012	0.915468	0.20295	1.03979	0.368722	1.04568	ercc6-inhib	172170
FPGT	0.403667	0.428324	0.835993	1.12941	0.340478	0.338951	0.275167	0.201004	0.270179	0.216137	0.403667	0.428324	0.451436	0.601976	0.171941	0.131174	0.207476	0.0846227	0.339885	0.128169	1.11834	1.40542	0.425949	0.30625	0.513978	0.197567	0.841994	0.299234	ercc6-stimul	10253
TNNI3K	0.00049042	0.000140134	8.40665e-05	0.000592628	0.000586261	0	0.00041068	0.000741651	0	0.00020218	0.00049042	0.000140134	4.53959e-05	0.000315871	0.000296062	0	0.000309653	0.000312235	0	0.000119893	0.0925654	2.25406	0.60369	0	0.631403	2.22812	0	0.855558	ercc6-inhib	309046
C1orf173	0.00047784	0.000614426	0.00024573	0	0	0	0.000300109	0	0	0.00059098	0.00047784	0.000614426	0.000132694	0	0	0	0.000226282	0	0	0.000350451	0.277696	0	0	0	0.473552	0	0	0.570372	ercc6-inhib	105628
CRYZ	0.39137	0.357963	0.521517	0.585123	0.302847	0.326267	0.322437	0.320671	0.36754	0.466152	0.39137	0.357963	0.281619	0.311871	0.152938	0.126265	0.243117	0.135002	0.462365	0.276428	0.719573	0.871237	0.390775	0.352733	0.621196	0.377141	1.1814	0.772225	ercc6-stimul	27921
TYW3	1.12886	1.20024	1.93479	2.28685	1.84884	1.8303	1.64054	1.83458	1.19156	1.62832	1.12886	1.20024	1.04479	1.21889	0.933664	0.708326	1.23697	0.772358	1.49898	0.965594	0.925524	1.01554	0.827086	0.590154	1.09577	0.643503	1.32787	0.804501	ercc6-stimul	33525
LHX8	0.000762436	0.000653581	0	0	0	0	0	0	0	0	0.000762436	0.000653581	0	0	0	0	0	0	0	0	0	0	0	0	0	0	0	0	ercc6-indep	33100
SLC44A5	0.00339381	0.00296216	0.000951967	0.000575221	0.000316134	0.000819018	0.000387544	0.000615886	0.000822916	0.000763161	0.00339381	0.00296216	0.000514062	0.000306593	0.000159648	0.00031696	0.000292208	0.000259288	0.00103523	0.000452554	0.151471	0.103503	0.0470408	0.107003	0.0861003	0.0875334	0.305034	0.152779	ercc6-stimul	408984
ACADM	1.31019	1.32455	1.86451	2.21746	1.51153	1.60238	1.44013	1.68972	1.13401	1.27189	1.31019	1.32455	1.00684	1.18191	0.763323	0.620121	1.08586	0.711372	1.42658	0.754231	0.768465	0.892308	0.582605	0.468175	0.828779	0.537067	1.08884	0.569424	ercc6-stimul	39313
RABGGTB	23.5114	26.8234	54.6438	66.4112	33.2736	36.2934	45.0317	42.8407	24.7443	25.3319	23.5114	26.8234	29.5077	35.3972	16.8032	14.0455	33.9539	18.0359	31.1283	15.0218	1.25504	1.31964	0.714682	0.52363	1.44415	0.672396	1.32397	0.560027	ercc6-stimul	8879
SNORD45C	25.7157	31.5862	100.969	139.862	48.9121	53.5255	60.1875	55.0453	28.4679	32.5202	25.7157	31.5862	54.5233	74.5464	24.7006	20.7144	45.3814	23.1741	35.8126	19.2845	2.12023	2.3601	0.960526	0.655804	1.76473	0.733677	1.39264	0.610535	ercc6-stimul	78
SNORD45A	15.8306	22.5844	62.9229	74.9418	42.3223	41.6598	33.5795	45.2158	16.4	15.1773	15.8306	22.5844	33.9784	39.944	21.3728	16.1223	25.3189	19.0359	20.6312	9.00014	2.14637	1.76865	1.35009	0.713871	1.59937	0.842876	1.30325	0.398511	ercc6-stimul	84
SNORD45B	9.28258	9.5921	16.3314	24.3341	12.4671	11.0801	12.2523	13.9179	9.81011	8.24262	9.28258	9.5921	8.81896	12.9701	6.29589	4.288	9.23823	5.85944	12.3411	4.88787	0.950054	1.35216	0.678247	0.447034	0.995223	0.610861	1.32949	0.509573	ercc6-stimul	71
MSH4	0.0471147	0.0665293	0.343476	0.386495	0.442036	0.718414	0.0897801	0.777333	0.049608	0.0730844	0.0471147	0.0665293	0.185477	0.206002	0.223228	0.278026	0.0676942	0.327257	0.0624069	0.043339	3.93671	3.09641	4.73797	4.179	1.4368	4.91899	1.32457	0.651428	ercc6-stimul	116368
ST6GALNAC5	0.00359511	0.00242143	0.00475403	0.00385673	0.0051309	0.00394098	0.00483839	0.0040776	0.00461009	0.00492274	0.00359511	0.00242143	0.00256718	0.00205564	0.0025911	0.00152516	0.00364815	0.00171667	0.00579949	0.00291918	0.714074	0.848935	0.72073	0.629859	1.01475	0.708949	1.61316	1.20556	ercc6-stimul	196552
PIGK	0.657673	0.670067	0.397096	0.440982	0.378368	0.405173	0.39337	0.407724	0.742548	0.541629	0.657673	0.670067	0.214432	0.235043	0.191076	0.156802	0.296601	0.171652	0.934125	0.321186	0.326046	0.350776	0.290533	0.234009	0.450985	0.256171	1.42035	0.479334	ercc6-stimul	130466
AK5	0.0188825	0.0245134	0.0124181	0.0126	0.00409285	0.00466915	0.00307884	0.00576605	0.0124793	0.00707342	0.0188825	0.0245134	0.00670577	0.0067158	0.00206689	0.00180696	0.00232145	0.00242751	0.015699	0.00419454	0.355132	0.273964	0.109461	0.0737132	0.122942	0.0990278	0.831403	0.171112	ercc6-stimul	277993
ZZZ3	4.49191	4.58746	2.23613	2.24842	3.44711	2.49458	4.87716	3.44881	4.4145	3.9276	4.49191	4.58746	1.20751	1.19841	1.74079	0.965402	3.67738	1.45195	5.55344	2.32907	0.268819	0.261236	0.387539	0.210444	0.818667	0.316504	1.23632	0.507703	ercc6-stimul	118154
USP33	1.67032	1.76008	1.20184	1.29624	1.01113	0.952266	1.2826	1.07208	1.73729	1.8469	1.67032	1.76008	0.648994	0.690896	0.510621	0.368527	0.96708	0.451346	2.18551	1.09521	0.388544	0.392537	0.305702	0.209381	0.578979	0.256435	1.30844	0.622251	ercc6-stimul	63864
FAM73A	0.666341	0.707	0.494993	0.528756	0.545851	0.595163	0.659518	0.661652	0.693013	0.792511	0.666341	0.707	0.267296	0.281827	0.275655	0.230328	0.497277	0.278555	0.87181	0.469959	0.40114	0.398624	0.413684	0.325782	0.746279	0.393996	1.30835	0.664723	ercc6-stimul	98773
NEXN	0.543167	0.537918	0.511798	0.528127	0.718944	0.693459	0.804817	0.793383	0.825993	0.764253	0.543167	0.537918	0.276371	0.281492	0.363067	0.268369	0.606832	0.334014	1.0391	0.453202	0.508814	0.523299	0.668426	0.498902	1.11721	0.620939	1.91304	0.842511	ercc6-stimul	55379
FUBP1	10.038	10.7312	11.8958	14.3932	13.6505	13.5123	13.8613	13.7583	10.0355	11.9121	10.038	10.7312	6.42373	7.67158	6.8935	5.22926	10.4514	5.79224	12.6247	7.06388	0.639941	0.714885	0.686741	0.487295	1.04119	0.539757	1.25769	0.658256	ercc6-stimul	31187
DNAJB4	4.93203	4.88366	14.3519	15.5231	6.20428	7.82596	3.06488	5.15467	2.90238	2.59625	4.93203	4.88366	7.75003	8.27381	3.13316	3.02865	2.31092	2.17012	3.65119	1.53958	1.57137	1.69418	0.635268	0.620159	0.468553	0.444363	0.740302	0.31525	ercc6-stimul	12360
GIPC2	0.0126839	0.0118185	0.00879151	0.00885371	0.0183648	0.0155544	0.00380991	0.0560389	0.00424302	0.00716155	0.0126839	0.0118185	0.00474742	0.00471903	0.00927422	0.00601955	0.00287267	0.0235924	0.00533772	0.0042468	0.374287	0.399292	0.731181	0.509333	0.226482	1.99622	0.420826	0.359335	ercc6-stimul	91524
MGC27382	0.000180436	0.000154674	0.000556736	0.000373783	0.0011093	0	0	0.000491164	0.000370203	0.00111579	0.000180436	0.000154674	0.000300637	0.000199226	0.000560196	0	0	0.00020678	0.000465715	0.000661663	1.66617	1.28804	3.10468	0	0	1.33688	2.58106	4.27779	ercc6-inhib	139865
IFI44L	0.198026	0.20778	0.316636	0.435608	0.20793	0.214696	0.201949	0.210816	0.279579	0.76811	0.198026	0.20778	0.170983	0.232179	0.105005	0.0830874	0.15227	0.0887535	0.35171	0.455489	0.863439	1.11743	0.530257	0.399881	0.768937	0.427151	1.77608	2.19217	ercc6-inhib	25743
IFI44	0.360346	0.402751	0.664931	0.984292	0.387328	0.446901	0.401601	0.527313	0.973052	1.41779	0.360346	0.402751	0.359063	0.524628	0.195601	0.172951	0.302807	0.221999	1.2241	0.840749	0.996439	1.30261	0.542813	0.429423	0.840323	0.551206	3.39701	2.08752	ercc6-stimul	14287
ELTD1	0.00582149	0.00425104	0.00687446	0.00558314	0.000220926	0.00107318	0.000812491	0.000391277	0.00221186	0.00133331	0.00582149	0.00425104	0.00371221	0.00297581	0.000111568	0.000415321	0.000612618	0.000164728	0.00278252	0.000790653	0.637673	0.70002	0.0191648	0.0976986	0.105234	0.03875	0.477974	0.18599	ercc6-stimul	117047
LPHN2	0.0603206	0.0522739	0.0455519	0.0488689	0.0276058	0.0424101	0.0293844	0.041854	0.0427384	0.0388473	0.0603206	0.0522739	0.024598	0.0260471	0.0139409	0.0164127	0.0221558	0.0176205	0.0537649	0.0230364	0.407788	0.498282	0.231114	0.313975	0.367301	0.337081	0.891319	0.440687	ercc6-stimul	192026
TTLL7	0.387621	0.383715	0.350807	0.371409	0.349887	0.287146	0.550322	0.394537	0.20727	0.373986	0.387621	0.383715	0.189436	0.197961	0.176693	0.111126	0.414943	0.1661	0.260746	0.221774	0.488714	0.515906	0.455839	0.289604	1.07049	0.432874	0.672682	0.577965	ercc6-stimul	129777
PRKACB	0.903998	0.844601	0.594548	0.609498	0.639223	0.505255	0.85494	0.625484	0.727993	0.541805	0.903998	0.844601	0.321056	0.324862	0.322808	0.195534	0.644625	0.263329	0.915815	0.32129	0.355151	0.384634	0.357089	0.23151	0.713082	0.311779	1.01307	0.380405	ercc6-stimul	160437
SAMD13	0.0606452	0.0577631	0.106927	0.0892373	0.0907444	0.0894383	0.0308335	0.0886554	0.0483882	0.0333354	0.0606452	0.0577631	0.0577406	0.0475635	0.0458259	0.0346126	0.0232485	0.0373239	0.0608724	0.0197679	0.952105	0.823423	0.75564	0.599217	0.383352	0.646155	1.00375	0.342224	ercc6-stimul	52433
UOX	0.0107272	0.00459785	0.00236422	0.000793648	0.00549584	0.00127128	0.000962469	0.00486678	0.00157209	0.00473829	0.0107272	0.00459785	0.00127668	0.000423014	0.0027754	0.000491985	0.000725702	0.00204891	0.00197769	0.00280981	0.119013	0.0920026	0.258725	0.107003	0.0676506	0.445624	0.184362	0.611113	ercc6-inhib	32936
RPF1	2.28773	2.4356	4.8457	5.2897	4.46011	4.96216	3.41066	4.65067	2.39732	3.80457	2.28773	2.4356	2.61668	2.81941	2.25236	1.92036	2.57164	1.95793	3.01583	2.25611	1.14379	1.15758	0.984537	0.788453	1.1241	0.803881	1.31826	0.926306	ercc6-stimul	19114
GNG5	2.32738	2.82564	6.80236	7.9901	4.42808	5.92285	3.73165	4.73455	2.80861	4.29765	2.32738	2.82564	3.67327	4.25872	2.23618	2.29214	2.81366	1.99325	3.53323	2.54851	1.57829	1.50717	0.960814	0.811194	1.20894	0.705414	1.51812	0.901922	ercc6-stimul	8257
CTBS	0.401706	0.469279	0.902073	0.970443	0.447927	0.484179	0.330949	0.363959	0.454235	0.596186	0.401706	0.469279	0.487119	0.517246	0.226203	0.187377	0.249536	0.153227	0.571428	0.353538	1.21263	1.10221	0.563106	0.399288	0.621189	0.326515	1.4225	0.753365	ercc6-stimul	21360
C1orf180	0.0668913	0.0350418	0	0.0115475	0.0114234	0.0215797	0.0186717	0.0539511	0.00381228	0.0137883	0.0668913	0.0350418	0	0.00615482	0.00576882	0.00835134	0.0140785	0.0227134	0.00479585	0.00817646	0	0.175642	0.0862417	0.238325	0.210468	0.648181	0.0716961	0.233335	ercc6-inhib	6791
SSX2IP	1.49263	1.43477	1.49915	1.75062	1.24613	1.25674	2.20865	1.57726	1.42286	1.3797	1.49263	1.43477	0.809541	0.93308	0.629296	0.486358	1.66532	0.664026	1.78996	0.818162	0.542359	0.650335	0.421602	0.33898	1.1157	0.46281	1.1992	0.570239	ercc6-stimul	46851
LPAR3	0.00063241	0.00108424	0.000325218	0.000655037	0.000647999	0.00157387	0.000397187	0.00258223	0	0.00703934	0.00063241	0.00108424	0.000175618	0.000349135	0.000327239	0.000609088	0.000299479	0.00108712	0	0.00417433	0.277696	0.322009	0.517448	0.561765	0.473552	1.00266	0	3.85	ercc6-inhib	79811
MCOLN2	0.640689	0.632997	0.424549	0.460441	0.580935	0.441635	0.684668	0.535249	0.733624	0.574228	0.640689	0.632997	0.229256	0.245415	0.293372	0.170913	0.51624	0.22534	0.922899	0.340517	0.357828	0.387703	0.457901	0.270006	0.805757	0.355989	1.44048	0.537944	ercc6-stimul	71531
MCOLN3	0.123896	0.156013	0.186954	0.232982	0.193058	0.179711	0.155345	0.167948	0.105583	0.0677519	0.123896	0.156013	0.100955	0.124179	0.0974943	0.0695482	0.11713	0.0707061	0.132823	0.0401769	0.814838	0.795956	0.786904	0.445784	0.945391	0.453207	1.07206	0.257523	ercc6-stimul	30405
WDR63	0.00178152	0.000916299	0.000732919	0.00258336	0.000365087	0.000591152	0	0.000323298	0.000365517	0.00705069	0.00178152	0.000916299	0.000395776	0.00137693	0.000184369	0.000228776	0	0.000136108	0.00045982	0.00418106	0.222157	1.50271	0.10349	0.249674	0	0.148542	0.258106	4.56299	ercc6-inhib	70829
SYDE2	1.04263	1.00518	1.16689	1.30656	1.43261	1.4378	0.965473	1.15654	1.32922	0.637887	1.04263	1.00518	0.630121	0.696396	0.723468	0.556429	0.727967	0.486903	1.67216	0.378267	0.604357	0.692808	0.693888	0.553561	0.698202	0.484394	1.60379	0.376318	ercc6-stimul	43373
C1orf52	2.60441	2.56201	7.4294	7.04657	5.62145	6.25403	3.34644	5.29142	2.7194	3.85374	2.60441	2.56201	4.01188	3.75582	2.83883	2.42031	2.52322	2.22769	3.42101	2.28527	1.54042	1.46597	1.09001	0.944692	0.968824	0.869508	1.31354	0.891982	ercc6-stimul	9719
BCL10	1.33118	1.33168	3.54978	3.72943	1.72422	1.88494	1.32172	1.49568	1.30051	2.356	1.33118	1.33168	1.91688	1.98779	0.870731	0.729472	0.996577	0.629681	1.63604	1.39711	1.43999	1.49269	0.654105	0.547783	0.748642	0.472847	1.22902	1.04913	ercc6-stimul	11128
LOC646626	0.165137	0.0874839	0.623147	0.634235	0.41828	0.374925	0.219756	0.211659	0.074781	0.270468	0.165137	0.0874839	0.336499	0.338047	0.211231	0.145096	0.165696	0.0891084	0.0940745	0.160388	2.0377	3.86411	1.27913	1.65854	1.00339	1.01857	0.569675	1.83334	ercc6-inhib	1731
DDAH1	1.35284	1.14649	1.03442	0.855368	2.23381	1.25192	1.62597	1.14983	2.07817	1.30141	1.35284	1.14649	0.558587	0.455911	1.12807	0.484493	1.22598	0.484078	2.61434	0.771736	0.412899	0.397658	0.833856	0.422588	0.906228	0.422226	1.93248	0.673129	ercc6-stimul	259879
CYR61	44.5499	40.2011	144.876	147.182	75.1306	59.3905	44.0941	34.6464	32.1962	14.0679	44.5499	40.2011	78.233	78.448	37.941	22.9841	33.247	14.5861	40.5028	8.34226	1.75608	1.95139	0.851651	0.571729	0.746286	0.362829	0.909156	0.207513	ercc6-stimul	3205
ZNHIT6	1.52634	1.54338	1.56568	1.65817	2.48792	2.30117	2.51183	2.62303	1.83651	2.41818	1.52634	1.54338	0.845467	0.883805	1.2564	0.890553	1.89392	1.1043	2.31033	1.43398	0.553918	0.572642	0.823145	0.577015	1.24082	0.715505	1.51364	0.929117	ercc6-stimul	59011
COL24A1	0.0349125	0.0357486	0.0353608	0.0270448	0.0176142	0.0197981	0.0136533	0.0217086	0.027633	0.0444211	0.0349125	0.0357486	0.0190948	0.0144149	0.00889517	0.00766186	0.0102946	0.00913932	0.0347623	0.0263417	0.546934	0.403229	0.254785	0.214326	0.294868	0.255655	0.995698	0.73686	ercc6-stimul	427206
ODF2L	2.59913	2.37701	1.92748	1.93727	1.835	1.48605	1.97487	1.51546	2.28566	1.99302	2.59913	2.37701	1.04084	1.03256	0.926675	0.575101	1.48905	0.638009	2.87536	1.18186	0.400457	0.434397	0.356533	0.241943	0.572904	0.268408	1.10628	0.497205	ercc6-stimul	49519
CLCA2	0.000777181	0.00199866	0.00559533	0.00241496	0.00318536	0.000644721	0.00195244	0.00141038	0.00239183	0.0115344	0.000777181	0.00199866	0.00302148	0.00128717	0.00160861	0.000249507	0.00147214	0.00059377	0.00300892	0.0068399	3.88774	0.644018	2.0698	0.124837	1.8942	0.297084	3.87158	3.42224	ercc6-stimul	32472
SH3GLB1	1.11384	1.16363	1.36102	1.58939	1.0251	1.07473	1.10548	1.01014	1.0435	1.48349	1.11384	1.16363	0.734951	0.847145	0.517675	0.415921	0.833532	0.425269	1.31272	0.87971	0.659835	0.728019	0.464766	0.357434	0.748341	0.365467	1.17856	0.756005	ercc6-stimul	43615
SEP15	2.72319	2.75787	2.87682	3.09671	3.86484	3.70456	3.15532	3.86609	3.05012	3.71264	2.72319	2.75787	1.55348	1.65055	1.95174	1.43366	2.37911	1.62762	3.83705	2.2016	0.570464	0.598486	0.716712	0.519845	0.873649	0.590174	1.40903	0.798296	ercc6-stimul	51980
HS2ST1	0.981052	0.98107	0.457939	0.463248	0.613134	0.5487	1.08998	0.815979	0.989937	0.974151	0.981052	0.98107	0.247287	0.246911	0.309633	0.212347	0.821845	0.343527	1.24534	0.577672	0.252063	0.251675	0.315613	0.216444	0.837718	0.350156	1.26939	0.588818	ercc6-stimul	195347
LOC339524	0.0351939	0.017553	0.0118463	0.00662785	0.00852363	0.0037158	0.00562638	0.00812861	0.0111594	0.00870541	0.0351939	0.017553	0.006397	0.00353264	0.00430443	0.00143801	0.00424229	0.00342214	0.0140385	0.00516231	0.181765	0.201256	0.122306	0.0819241	0.120541	0.194961	0.398891	0.294098	ercc6-stimul	39439
LMO4	1.66079	1.48151	3.60626	3.6889	3.21314	2.73747	1.21332	1.60659	2.11815	1.83547	1.66079	1.48151	1.94738	1.96618	1.62264	1.0594	0.914843	0.676374	2.66463	1.08843	1.17256	1.32715	0.977026	0.715082	0.550848	0.456544	1.60444	0.734679	ercc6-stimul	20457
PKN2	3.35211	3.71483	1.7542	1.93066	2.28005	2.11986	2.84098	2.38705	3.39355	3.48034	3.35211	3.71483	0.947268	1.02904	1.15143	0.820386	2.1421	1.00495	4.26909	2.06384	0.282589	0.277009	0.343493	0.220841	0.63903	0.270523	1.27355	0.555568	ercc6-stimul	152017
GTF2B	1.26317	1.44273	3.04964	3.29512	3.30539	4.3018	1.5695	3.35961	1.39202	2.58256	1.26317	1.44273	1.64681	1.7563	1.66922	1.6648	1.1834	1.4144	1.75116	1.53146	1.30371	1.21734	1.32145	1.15392	0.936852	0.980361	1.38632	1.0615	ercc6-stimul	38981
CCBL2	0.730684	0.702134	0.655755	0.553282	0.569194	0.27736	0.664136	0.476442	0.567176	0.728405	0.730684	0.702134	0.354108	0.294899	0.287443	0.107338	0.500759	0.200582	0.713507	0.431944	0.484625	0.420004	0.393389	0.152874	0.685328	0.285675	0.976492	0.615188	ercc6-stimul	43683
RBMXL1	3.33555	3.41981	7.44247	7.89598	5.42912	4.96307	4.05337	4.32885	2.88572	3.26971	3.33555	3.41981	4.01893	4.20856	2.74171	1.92071	3.05624	1.82245	3.63024	1.93894	1.20488	1.23064	0.821965	0.561642	0.916263	0.532909	1.08835	0.566972	ercc6-stimul	4611
GBP3	0.0436458	0.041423	0.104209	0.172757	0.0495133	0.111182	0.0704876	0.0792055	0.110337	0.445336	0.0436458	0.041423	0.0562729	0.0920795	0.0250042	0.0430274	0.0531477	0.0333455	0.138804	0.264084	1.28931	2.22291	0.572889	1.03873	1.2177	0.805	3.18024	6.3753	ercc6-inhib	16190
GBP1	0.0328576	0.0347939	0.161019	0.182178	0.130709	0.139494	0.0801175	0.0561204	0.091208	0.0597612	0.0328576	0.0347939	0.0869503	0.0971009	0.066008	0.0539842	0.0604086	0.0236267	0.11474	0.0354384	2.64628	2.79074	2.00891	1.55154	1.8385	0.679047	3.49203	1.01852	ercc6-stimul	13057
GBP2	0.0668791	0.0491405	0.0996685	0.0706857	0.0307675	0.0452901	0.0188587	0.0247689	0.0616076	0.0793384	0.0668791	0.0491405	0.053821	0.0376755	0.0155376	0.0175273	0.0142195	0.0104277	0.0775024	0.0470477	0.804751	0.766689	0.232324	0.356677	0.212614	0.212202	1.15884	0.957411	ercc6-stimul	18490
GBP4	0.0425264	0.0498216	0.0451965	0.0381749	0.0421222	0.0411581	0.0249282	0.0411596	0.0465345	0.0508426	0.0425264	0.0498216	0.0244061	0.0203472	0.0212717	0.0159282	0.0187959	0.0173282	0.0585404	0.0301497	0.573905	0.408402	0.5002	0.319704	0.441981	0.347805	1.37657	0.605152	ercc6-stimul	17803
GBP5	0.0290263	0.0404335	0.0373171	0.0244277	0.0371773	0.0180594	0.0227876	0.032922	0.0395475	0.0583361	0.0290263	0.0404335	0.0201512	0.01302	0.0187745	0.00698899	0.0171819	0.0138602	0.0497508	0.0345933	0.694241	0.322009	0.646811	0.172851	0.591941	0.342789	1.71399	0.855561	ercc6-stimul	13911
GBP6	0.0374122	0.0614689	0.0513047	0.060279	0.0457883	0.0543126	0.0313291	0.0546917	0.0575694	0.0372735	0.0374122	0.0614689	0.0277045	0.0321287	0.0231231	0.021019	0.0236221	0.0230252	0.0724223	0.0221032	0.740521	0.522682	0.618063	0.341945	0.631402	0.374583	1.93579	0.359583	ercc6-stimul	24284
LRRC8B	0.699168	0.79424	0.850214	0.938202	1.13013	1.19034	1.30273	1.45933	0.591737	0.819606	0.699168	0.79424	0.459116	0.500062	0.570716	0.460662	0.982258	0.614378	0.744405	0.486026	0.65666	0.62961	0.816278	0.580003	1.4049	0.773542	1.0647	0.611939	ercc6-stimul	73024
FLJ27354	0.0501847	0.0322648	0.141941	0.162438	0.138196	0.108682	0.0590975	0.0939178	0.0257412	0.0426712	0.0501847	0.0322648	0.0766481	0.0865795	0.069789	0.0420599	0.0445595	0.0395394	0.0323824	0.025304	1.52732	2.6834	1.39064	1.30359	0.88791	1.22547	0.645265	0.784261	ercc6-inhib	8046
LRRC8C	0.25572	0.256997	0.265711	0.262143	0.387347	0.398835	0.562487	0.534516	0.249991	0.766698	0.25572	0.256997	0.143484	0.139722	0.19561	0.154349	0.424115	0.225031	0.314489	0.454652	0.561098	0.543673	0.764939	0.600587	1.65851	0.875618	1.22982	1.76909	ercc6-inhib	86451
LRRC8D	2.44675	2.3454	1.52765	1.50223	2.13312	1.5068	2.54603	1.86971	2.56294	1.83783	2.44675	2.3454	0.824931	0.800689	1.07723	0.583132	1.91971	0.787148	3.22418	1.08983	0.337154	0.341387	0.440268	0.248628	0.784595	0.335614	1.31774	0.464668	ercc6-stimul	115417
GEMIN8P4	0.235816	0.127106	0.65576	0.721832	0.258283	0.172206	0.18625	0.174903	0.0760551	0.183385	0.235816	0.127106	0.35411	0.384736	0.130433	0.0666437	0.140432	0.0736342	0.0956773	0.108747	1.50164	3.02689	0.553113	0.524316	0.595517	0.579313	0.405729	0.855564	ercc6-inhib	1702
ZNF326	3.96535	4.27499	6.42366	7.25157	6.94067	6.75651	5.3471	6.66722	3.58793	4.4237	3.96535	4.27499	3.46878	3.86509	3.50504	2.61477	4.03171	2.8069	4.51362	2.62325	0.874772	0.904116	0.883917	0.611643	1.01674	0.656586	1.13826	0.613628	ercc6-stimul	33417
ZNF644	4.46668	4.52547	3.02543	3.06568	5.12497	3.8353	6.17239	4.87302	4.35595	4.93009	4.46668	4.52547	1.63373	1.63401	2.58811	1.48426	4.65398	2.05154	5.47979	2.92354	0.36576	0.361069	0.579426	0.327979	1.04193	0.453332	1.22681	0.64602	ercc6-stimul	106956
HFM1	0.0516559	0.0558318	0.0705964	0.114093	0.0637028	0.0711478	0.0640138	0.0688028	0.0589065	0.0366002	0.0516559	0.0558318	0.0381221	0.0608116	0.0321699	0.0275342	0.0482664	0.028966	0.0741044	0.0217039	0.738	1.08919	0.622773	0.493163	0.934383	0.518808	1.43458	0.388738	ercc6-stimul	144104
CDC7	3.31097	3.45544	5.05332	5.83535	5.19869	5.03423	5.83628	5.77655	3.51189	4.41654	3.31097	3.45544	2.72879	3.11024	2.62534	1.94825	4.40056	2.43193	4.41796	2.61901	0.824167	0.9001	0.792921	0.56382	1.32908	0.703797	1.33434	0.757938	ercc6-stimul	24918
TGFBR3	2.32517	2.25048	1.21299	0.985406	1.14016	0.854798	1.42456	0.888601	2.73793	1.71108	2.32517	2.25048	0.655015	0.525221	0.575781	0.330807	1.07412	0.374101	3.44432	1.01467	0.281706	0.233382	0.24763	0.146994	0.461953	0.166232	1.48132	0.450868	ercc6-stimul	225660
BRDT	0.00232745	0.00133011	0.0023938	0.00160715	0.00119241	0.00386154	0.00389804	0.00281581	0.0039794	0.00191903	0.00232745	0.00133011	0.00129265	0.000856611	0.000602167	0.00149442	0.00293912	0.00118546	0.00500609	0.00113798	0.555394	0.644015	0.258724	1.12353	1.26281	0.891247	2.15089	0.855557	ercc6-stimul	65058
EPHX4	0.00225589	0.00644603	0.00309359	0.00389434	0.001541	0.0024952	0.00283363	0.00204692	0.00539985	0.0093001	0.00225589	0.00644603	0.00167054	0.00207568	0.000778205	0.000965642	0.00213656	0.000861753	0.00679301	0.00551496	0.740523	0.32201	0.344966	0.149804	0.947102	0.133687	3.01123	0.855559	ercc6-stimul	33561
BTBD8	0.0530517	0.0566881	0.0482081	0.0437337	0.0333093	0.0430858	0.0173659	0.024411	0.0651638	0.0512961	0.0530517	0.0566881	0.0260324	0.0233101	0.0168212	0.0166742	0.0130939	0.010277	0.0819761	0.0304186	0.490698	0.411199	0.317072	0.294139	0.246814	0.181291	1.54521	0.536596	ercc6-stimul	67540
KIAA1107	0.0656906	0.0685535	0.0205627	0.0340205	0.0117061	0.0154006	0	0.0129577	0.0433297	0.0335576	0.0656906	0.0685535	0.0111039	0.0181329	0.00591158	0.00596003	0	0.00545519	0.0545088	0.0198997	0.169033	0.264508	0.0899913	0.0869399	0	0.0795757	0.82978	0.290279	ercc6-stimul	17672
GLMN	1.27735	1.25905	1.49928	1.5367	2.18756	1.85032	2.28771	2.62969	1.30488	1.65813	1.27735	1.25905	0.809611	0.819061	1.10472	0.716074	1.72493	1.1071	1.64154	0.983271	0.633821	0.650539	0.864851	0.568741	1.3504	0.879313	1.28511	0.780963	ercc6-stimul	52612
RPAP2	1.31174	1.36895	0.904272	0.885454	1.34915	1.06348	1.68744	1.42253	1.42108	1.52888	1.31174	1.36895	0.488307	0.471947	0.681321	0.411567	1.27233	0.598885	1.78772	0.906626	0.372259	0.344751	0.519402	0.300644	0.969956	0.437478	1.36286	0.662278	ercc6-stimul	89211
GFI1	0.0687362	0.0732068	0.059984	0.0798254	0.0448195	0.0241908	0.0444782	0.0207897	0.0427355	0.048946	0.0687362	0.0732068	0.0323914	0.0425469	0.0226338	0.00936184	0.0335366	0.00875246	0.0537613	0.029025	0.471242	0.581188	0.329286	0.127882	0.487902	0.119558	0.782139	0.396479	ercc6-stimul	12116
EVI5	0.756625	0.813205	0.287544	0.286172	0.293577	0.292804	0.488824	0.359815	0.891046	0.94931	0.756625	0.813205	0.155274	0.15253	0.148256	0.113315	0.368573	0.151482	1.12094	0.562941	0.205219	0.187566	0.195944	0.139344	0.487128	0.186278	1.48149	0.69225	ercc6-stimul	283709
RPL5	16.1087	16.9347	30.2192	32.1898	25.9736	32.0928	23.9359	30.0465	18.2424	17.6763	16.1087	16.9347	16.3184	17.1572	13.1167	12.4199	18.0477	12.6496	22.9489	10.482	1.01302	1.01314	0.81426	0.7334	1.12037	0.746962	1.42463	0.618969	ercc6-stimul	9888
FAM69A	0.210106	0.223736	0.127499	0.127382	0.135523	0.121912	0.161952	0.126056	0.25648	0.270923	0.210106	0.223736	0.0688495	0.0678946	0.0684391	0.0471799	0.122112	0.0530696	0.322652	0.160657	0.327689	0.303459	0.325736	0.210873	0.581191	0.237197	1.53566	0.718067	ercc6-stimul	128794
SNORD21	15.1215	12.8181	38.2718	26.8327	32.9358	33.6321	26.6369	25.935	16.2672	16.4085	15.1215	12.8181	20.6668	14.3018	16.6326	13.0156	20.0842	10.9186	20.4641	9.73024	1.36671	1.11575	1.09993	1.01541	1.32819	0.851814	1.35331	0.759102	ercc6-stimul	95
SNORA66	7.31992	8.40816	19.6283	26.9786	20.2764	23.4085	16.7437	23.0114	12.8211	11.8963	7.31992	8.40816	10.5993	14.3796	10.2396	9.05909	12.6247	9.6878	16.1289	7.05451	1.44801	1.7102	1.39887	1.07742	1.72471	1.15219	2.20343	0.839007	ercc6-stimul	133
MTF2	2.43734	2.50019	2.01065	2.11089	2.94024	3.04863	3.17463	3.768	2.87555	3.61396	2.43734	2.50019	1.08575	1.1251	1.48482	1.17982	2.39367	1.58633	3.61744	2.14308	0.445466	0.450008	0.609197	0.471892	0.982083	0.634483	1.48418	0.857166	ercc6-stimul	59847
TMED5	1.88201	1.96632	3.30502	3.52886	2.82409	2.84975	2.87824	3.41174	2.11398	3.36074	1.88201	1.96632	1.78471	1.88088	1.42617	1.10285	2.17019	1.43634	2.65939	1.99292	0.9483	0.956549	0.757788	0.560872	1.15313	0.730472	1.41306	1.01353	ercc6-stimul	30948
CCDC18	1.288	1.07453	0.973267	0.91189	1.015	0.819837	0.824777	0.899979	1.53052	1.17992	1.288	1.07453	0.525564	0.486037	0.512575	0.317277	0.621882	0.378891	1.92539	0.699693	0.408047	0.452326	0.397962	0.29527	0.482828	0.352611	1.49487	0.651161	ercc6-stimul	98007
LOC100131564	0.714582	0.559879	0.782946	0.616461	0.743103	0.570216	0.399544	0.499628	0.699746	0.532396	0.714582	0.559879	0.422791	0.328574	0.375267	0.220674	0.301256	0.210343	0.88028	0.315711	0.591662	0.586866	0.525156	0.394145	0.421584	0.375694	1.23188	0.563891	ercc6-stimul	35703
DR1	2.21586	2.19561	4.32452	4.8353	2.95252	4.11743	2.68385	3.99435	3.10586	4.79105	2.21586	2.19561	2.33524	2.57721	1.49102	1.59345	2.02362	1.68162	3.90717	2.84109	1.05388	1.1738	0.672887	0.725742	0.913245	0.765902	1.76328	1.29399	ercc6-stimul	16671
FNBP1L	0.886814	0.789182	0.578173	0.497111	0.62771	0.547694	0.845003	0.60957	1.03524	1.06148	0.886814	0.789182	0.312213	0.26496	0.316994	0.211958	0.637132	0.256629	1.30233	0.629458	0.352062	0.33574	0.357452	0.268579	0.718451	0.325184	1.46855	0.797608	ercc6-stimul	106531
BCAR3	1.2868	1.44231	0.871185	0.826919	1.54431	1.35617	1.95985	1.87264	2.41097	2.43298	1.2868	1.44231	0.47044	0.440748	0.779877	0.524838	1.47773	0.788381	3.033	1.44276	0.365589	0.305585	0.606059	0.363887	1.14837	0.54661	2.35701	1.00031	ercc6-stimul	120037
LOC100129046	0.0250394	0.0241475	0.0289723	0.0291773	0.00641417	0.00519295	0.0196576	0.0142	0.0096326	0.0154841	0.0250394	0.0241475	0.015645	0.0155515	0.00323916	0.00200967	0.0148218	0.0059782	0.0121178	0.00918207	0.624817	0.644021	0.129362	0.0832248	0.59194	0.24757	0.48395	0.380249	ercc6-stimul	8063
DNTTIP2	4.44468	4.30261	8.70068	8.33813	8.67788	8.67183	7.97142	10.0666	3.78945	6.20346	4.44468	4.30261	4.69837	4.44422	4.38233	3.356	6.01045	4.23804	4.76713	3.67865	1.05708	1.03291	0.985972	0.779991	1.35228	0.984993	1.07255	0.854981	ercc6-stimul	9749
GCLM	2.50644	2.95608	3.31048	3.75023	2.56128	2.46578	3.37455	3.11814	2.20063	4.05895	2.50644	2.95608	1.78766	1.99887	1.29345	0.954257	2.54441	1.31274	2.76839	2.40696	0.713226	0.67619	0.516049	0.322812	1.01515	0.44408	1.10451	0.81424	ercc6-stimul	22423
ABCA4	0.0119976	0.00758704	0.0216448	0.0171124	0.0120918	0.00913694	0.00914096	0.0106254	0.0177555	0.0162978	0.0119976	0.00758704	0.0116882	0.00912091	0.00610636	0.003536	0.00689228	0.00447329	0.0223364	0.0096646	0.974211	1.20217	0.508965	0.466057	0.574472	0.589597	1.86174	1.27383	ercc6-stimul	128312
ARHGAP29	1.56376	1.59675	0.901534	0.941405	1.47949	1.21269	1.62666	1.42554	2.2054	2.34245	1.56376	1.59675	0.486828	0.501769	0.747142	0.469311	1.2265	0.600152	2.77439	1.38907	0.311319	0.314244	0.477786	0.293916	0.784329	0.375859	1.77418	0.869938	ercc6-stimul	68845
ABCD3	1.65743	1.80315	1.08179	1.16531	1.3163	1.16985	1.72774	1.35925	1.69492	2.33202	1.65743	1.80315	0.584167	0.62111	0.664732	0.452732	1.30272	0.572244	2.13221	1.38289	0.352453	0.344458	0.401062	0.251078	0.785986	0.317358	1.28646	0.766929	ercc6-stimul	100287
F3	1.80037	1.51853	2.40484	2.61767	3.51729	2.30616	3.21183	2.60908	2.88765	2.09934	1.80037	1.51853	1.29861	1.39522	1.77623	0.892484	2.42172	1.09842	3.63266	1.24491	0.721304	0.918795	0.986592	0.587729	1.34512	0.723346	2.01773	0.819812	ercc6-stimul	12682
SLC44A3	0.0555932	0.0730726	0.11193	0.138546	0.11082	0.0886025	0.0287788	0.0369801	0.071202	0.0729234	0.0555932	0.0730726	0.0604422	0.073845	0.0559641	0.0342892	0.0216992	0.0155686	0.0895721	0.0432436	1.08722	1.01057	1.00667	0.469248	0.390321	0.213057	1.61121	0.591789	ercc6-stimul	74902
CNN3	0.740156	0.8862	1.37637	1.5314	1.58851	1.59081	1.1535	1.27791	0.930912	1.33402	0.740156	0.8862	0.74324	0.816236	0.802198	0.615643	0.869739	0.538	1.17109	0.791074	1.00417	0.921052	1.08382	0.6947	1.17508	0.607087	1.58222	0.892658	ercc6-stimul	30229
LOC729970	0.028643	0.0300781	0.0775575	0.0635576	0.0528283	0.054525	0.0149969	0.0333618	0.028649	0.0132844	0.028643	0.0300781	0.0418811	0.0338762	0.0266783	0.0211012	0.0113077	0.0140453	0.0360404	0.00787765	1.46217	1.12627	0.931407	0.701546	0.394779	0.466962	1.25826	0.261906	ercc6-stimul	35243
ALG14	0.43968	0.460344	0.298311	0.276081	0.288882	0.251051	0.265603	0.256827	0.389355	0.289536	0.43968	0.460344	0.161088	0.147151	0.145885	0.0971567	0.200265	0.108124	0.489809	0.171695	0.366375	0.319655	0.331799	0.211052	0.455478	0.234877	1.11401	0.372971	ercc6-stimul	90229
TMEM56	0.339918	0.325845	0.114546	0.09254	0.144066	0.124337	0.26895	0.109532	0.232025	0.143961	0.339918	0.325845	0.0618548	0.0493238	0.0727533	0.0481184	0.202788	0.046113	0.291887	0.0853689	0.18197	0.151372	0.214032	0.147673	0.59658	0.141518	0.8587	0.261992	ercc6-stimul	105089
TMEM56-RWDD3	0.636118	0.495292	0.105312	0.0718606	0.116032	0.0463218	0.282636	0.102441	0.31562	0.185628	0.636118	0.495292	0.0568685	0.0383017	0.0585962	0.0179265	0.213108	0.0431277	0.39705	0.110077	0.0893993	0.0773316	0.0921152	0.0361939	0.335013	0.0870752	0.624177	0.222247	ercc6-stimul	127031
RWDD3	1.7145	1.21177	1.56632	1.8164	1.07015	0.961947	1.15104	0.928606	1.42085	1.41684	1.7145	1.21177	0.845813	0.968141	0.540426	0.372273	0.867884	0.390943	1.78743	0.840186	0.493329	0.798948	0.315209	0.307215	0.506202	0.322622	1.04254	0.693354	ercc6-stimul	13071
FLJ31662	0.808445	0.899055	0.601143	0.565791	0.727625	0.507523	0.871402	0.65921	0.756502	0.66883	0.808445	0.899055	0.324617	0.301567	0.367451	0.196411	0.657037	0.277527	0.95168	0.396616	0.401533	0.335426	0.454515	0.218464	0.812717	0.308688	1.17717	0.441148	ercc6-stimul	4620
PTBP2	5.1404	4.86489	2.72411	2.8596	4.1471	3.37746	6.0911	3.8621	4.34263	4.10221	5.1404	4.86489	1.47102	1.52417	2.09429	1.30708	4.59269	1.62594	5.46303	2.43261	0.286168	0.313299	0.407417	0.268676	0.89345	0.33422	1.06276	0.500034	ercc6-stimul	93431
DPYD	0.123591	0.156018	0.0557089	0.0638521	0.0351706	0.0447595	0.0521742	0.0492291	0.0976237	0.0821277	0.123591	0.156018	0.0300828	0.0340332	0.0177612	0.0173219	0.0393393	0.0207255	0.122811	0.0487017	0.243406	0.218136	0.143709	0.111025	0.318303	0.13284	0.993686	0.312155	ercc6-stimul	843316
SNX7	0.254085	0.299734	0.261383	0.304191	0.194417	0.258035	0.269135	0.278528	0.275865	0.362905	0.254085	0.299734	0.141147	0.162134	0.0981806	0.0998595	0.202928	0.11726	0.347038	0.215203	0.55551	0.540926	0.386408	0.333161	0.798661	0.391215	1.36583	0.717979	ercc6-stimul	98821
LPPR5	0.00374205	0.00415126	0.00928218	0.0150478	0.00405984	0.00237385	0.00055299	0.00139811	0.00225812	0.0013612	0.00374205	0.00415126	0.00501238	0.00802048	0.00205022	0.00091868	0.000416954	0.000588604	0.00284071	0.000807192	1.33947	1.93206	0.547887	0.221301	0.111424	0.141789	0.759133	0.194445	ercc6-stimul	114649
LOC100129620	0.000174555	0.000299267	0.00017953	0.000361601	0	0	0.000438519	0.000316771	0	0	0.000174555	0.000299267	9.69462e-05	0.000192733	0	0	0.000330643	0.000133361	0	0	0.555391	0.644018	0	0	1.89421	0.445624	0	0	ercc6-indep	144577
LPPR4	0.00612932	0.00620953	0.00916948	0.0115429	0.00799324	0.00647137	0.0104987	0.00758392	0.0102891	0.00413487	0.00612932	0.00620953	0.00495152	0.00615237	0.00403659	0.00250442	0.00791602	0.00319283	0.0129437	0.00245198	0.807842	0.990794	0.65857	0.403319	1.2915	0.514182	2.11177	0.394873	ercc6-stimul	45291
PALMD	1.27693	1.04536	2.38246	2.28428	1.25866	0.973366	0.505058	0.376146	0.827242	0.341433	1.27693	1.04536	1.28653	1.21752	0.635623	0.376693	0.380814	0.158357	1.04067	0.20247	1.00752	1.16469	0.497775	0.360347	0.298226	0.151486	0.814978	0.193684	ercc6-stimul	48667
MIR548D1	0.0713328	0.0579768	0.0329792	0.0278985	0.0267394	0.0506221	0.0168545	0.0632255	0.0307689	0.089809	0.0713328	0.0579768	0.0178088	0.0148699	0.0135034	0.0195908	0.0127083	0.0266179	0.0387073	0.0532567	0.249657	0.25648	0.189301	0.337907	0.178155	0.459114	0.542629	0.918587	ercc6-inhib	23903
MIR548AA1	0.0251409	0.0318528	0.0247462	0.0298073	0.0351036	0.0295569	0.0154919	0.0149211	0.021087	0.00338967	0.0251409	0.0318528	0.0133629	0.0158873	0.0177273	0.0114385	0.0116809	0.00628178	0.0265274	0.00201007	0.531522	0.498772	0.705119	0.359106	0.464617	0.197213	1.05515	0.0631051	ercc6-stimul	18416
FRRS1	0.263765	0.376894	0.340984	0.421534	0.256478	0.31897	0.230312	0.266721	0.223334	0.523631	0.263765	0.376894	0.184131	0.224678	0.129521	0.123441	0.173655	0.11229	0.280954	0.310513	0.698089	0.596129	0.491048	0.327523	0.658371	0.297934	1.06517	0.823874	ercc6-stimul	57091
AGL	0.501715	0.553407	0.486191	0.531605	0.628806	0.606474	0.502893	0.701585	0.552167	0.566916	0.501715	0.553407	0.262543	0.283345	0.317547	0.234705	0.379181	0.295367	0.694626	0.336181	0.523291	0.512002	0.632923	0.42411	0.75577	0.533725	1.3845	0.607475	ercc6-stimul	73940
SLC35A3	1.45612	1.51123	1.27384	1.39871	1.60665	1.59049	1.87115	1.89171	1.63032	2.06885	1.45612	1.51123	0.687874	0.745512	0.811358	0.61552	1.41085	0.79641	2.05094	1.22683	0.472402	0.493315	0.557206	0.407297	0.968909	0.526995	1.4085	0.811808	ercc6-stimul	53467
HIAT1	2.30499	2.71279	2.98651	3.30449	3.23227	3.70958	3.06869	4.29087	2.86985	3.61369	2.30499	2.71279	1.61272	1.76129	1.6323	1.43561	2.31379	1.80646	3.61027	2.14292	0.699663	0.649255	0.708158	0.5292	1.00382	0.665903	1.56629	0.789931	ercc6-stimul	45141
SASS6	2.25562	2.31051	1.90017	2.10534	1.90744	1.91605	2.36727	1.91707	2.51163	2.53362	2.25562	2.31051	1.02609	1.12215	0.963257	0.741511	1.78492	0.807086	3.15963	1.50244	0.454905	0.48567	0.427048	0.32093	0.791322	0.349311	1.40078	0.650262	ercc6-stimul	49410
CCDC76	0.968792	0.971358	1.58593	1.73417	1.38178	1.18574	1.04114	1.17509	0.857302	0.868951	0.968792	0.971358	0.856402	0.924313	0.697799	0.458881	0.78502	0.494713	1.07849	0.515288	0.88399	0.951567	0.720277	0.472412	0.810308	0.5093	1.11323	0.530482	ercc6-stimul	17349
LRRC39	0.122822	0.117161	0.0613251	0.0400654	0.0642966	0.0541942	0.0626244	0.099835	0.084332	0.0786707	0.122822	0.117161	0.0331156	0.0213549	0.0324698	0.0209732	0.0472188	0.0420305	0.10609	0.0466517	0.269622	0.182269	0.264365	0.179011	0.384449	0.358742	0.863768	0.398185	ercc6-stimul	29359
DBT	0.839738	0.834306	0.833549	0.880543	0.823441	0.80239	0.74298	0.883174	0.830171	0.866451	0.839738	0.834306	0.450116	0.469329	0.415838	0.310525	0.560207	0.371816	1.04436	0.513805	0.53602	0.562539	0.495199	0.372195	0.667121	0.445659	1.24367	0.615848	ercc6-stimul	62932
RTCD1	2.00333	2.01844	2.1087	2.70554	1.5636	1.68789	1.89123	1.5588	2.07421	3.01278	2.00333	2.01844	1.1387	1.44205	0.789618	0.653213	1.42599	0.656255	2.60936	1.78658	0.568403	0.714439	0.394153	0.323623	0.711809	0.32513	1.30251	0.885128	ercc6-stimul	26612
MIR553	3.86828	2.75313	1.44607	2.47646	1.75511	2.28536	0.690296	0.647592	3.75598	1.76539	3.86828	2.75313	0.780878	1.31995	0.886331	0.884434	0.520483	0.272636	4.72502	1.04688	0.201867	0.479437	0.229128	0.321247	0.134552	0.0990277	1.22148	0.380249	ercc6-stimul	68
CDC14A	0.246184	0.279743	0.183752	0.183959	0.254101	0.256869	0.274278	0.303201	0.341715	0.637388	0.246184	0.279743	0.0992261	0.0980501	0.128321	0.0994083	0.206806	0.127648	0.429877	0.377971	0.403057	0.350501	0.52124	0.355356	0.840045	0.456303	1.74616	1.35114	ercc6-stimul	167811
EXTL2	0.682616	0.741997	1.33351	1.47035	1.3834	1.13586	0.817897	1.22247	0.798189	1.03309	0.682616	0.741997	0.720095	0.783697	0.698617	0.439578	0.616694	0.51466	1.00412	0.612622	1.05491	1.0562	1.02344	0.592425	0.903428	0.693614	1.47099	0.82564	ercc6-stimul	22478
SLC30A7	2.3428	2.31558	2.42927	2.67434	3.3977	2.96303	3.47295	3.44576	2.45663	3.52152	2.3428	2.31558	1.31181	1.42542	1.71584	1.14669	2.6186	1.45066	3.09044	2.08826	0.559931	0.615579	0.732388	0.495208	1.11772	0.62648	1.31912	0.901831	ercc6-stimul	85680
DPH5	1.19756	1.04032	1.74101	1.84651	1.52097	1.51128	0.885717	1.10174	1.54035	1.21974	1.19756	1.04032	0.940145	0.98419	0.76809	0.584865	0.667831	0.463833	1.93776	0.723306	0.785051	0.946045	0.641379	0.562198	0.557659	0.445856	1.61809	0.695272	ercc6-stimul	36183
S1PR1	0.0211539	0.0226671	0.0598314	0.0438215	0.00541884	0.00877423	0	0.0143958	0.00542523	0	0.0211539	0.0226671	0.032309	0.0233569	0.00273651	0.00339563	0	0.00606063	0.00682494	0	1.52733	1.03043	0.129362	0.149804	0	0.267376	0.322633	0	ercc6-stimul	4772
COL11A1	0.00261035	0.00149177	0.00335594	0.00157718	0.00434638	0.00270681	0.0013662	0.00207248	0.00513254	0.00686039	0.00261035	0.00149177	0.00181221	0.000840637	0.00219492	0.00104754	0.00103011	0.000872514	0.00645674	0.00406821	0.694239	0.563516	0.840853	0.70221	0.394627	0.584885	2.47351	2.7271	ercc6-inhib	232030
RNPC3	3.24738	3.37792	5.79597	6.74232	4.70735	4.16465	3.47628	3.55542	3.24744	3.81475	3.24738	3.37792	3.12982	3.59366	2.37721	1.61172	2.62112	1.49683	4.08528	2.26215	0.9638	1.06387	0.73204	0.477134	0.807148	0.443122	1.25802	0.669686	ercc6-stimul	29282
AMY2B	1.17312	1.15601	0.667366	0.733899	1.29408	0.832163	0.591114	0.843265	0.789298	0.627247	1.17312	1.15601	0.360378	0.391168	0.65351	0.322047	0.4457	0.355015	0.992937	0.371957	0.307196	0.338378	0.55707	0.278585	0.379927	0.307103	0.846407	0.32176	ercc6-stimul	24828
LOC648740	0.64489	0.558901	0.368008	0.464152	0.896763	0.604209	0.319716	0.414603	0.295257	0.409235	0.64489	0.558901	0.198724	0.247393	0.452865	0.233829	0.241066	0.174548	0.371433	0.242676	0.308152	0.442642	0.702237	0.418373	0.373809	0.312306	0.575964	0.434203	ercc6-stimul	1983
LOC100129138	0.0747936	0.0801438	0.0448732	0.032279	0.0766371	0.0775574	0.0782903	0.101798	0.0767276	0.0770859	0.0747936	0.0801438	0.0242315	0.0172047	0.0387017	0.0300147	0.0590309	0.042857	0.0965233	0.0457119	0.323979	0.214673	0.517447	0.374511	0.789251	0.534751	1.29053	0.570374	ercc6-stimul	4049
PRMT6	1.55229	1.02861	3.34375	2.9831	1.60875	1.29091	2.20104	1.27024	0.893909	0.933191	1.55229	1.02861	1.80563	1.58999	0.812419	0.499582	1.65958	0.534771	1.12454	0.553382	1.1632	1.54577	0.523368	0.485687	1.06912	0.519897	0.724438	0.53799	ercc6-stimul	2650
VAV3	1.54541	1.33114	1.04132	1.10356	0.571722	0.463615	0.363559	0.312725	0.986046	0.242868	1.54541	1.33114	0.562313	0.588197	0.28872	0.179419	0.274123	0.131657	1.24045	0.144021	0.36386	0.441875	0.186824	0.134786	0.177379	0.0989056	0.802665	0.108194	ercc6-stimul	393764
SLC25A24	2.93179	3.30759	3.11297	3.4867	4.29228	4.14311	4.25556	4.10448	4.27355	4.36115	2.93179	3.30759	1.681	1.85841	2.1676	1.60338	3.20869	1.72799	5.37613	2.58616	0.573371	0.561863	0.739344	0.484759	1.09445	0.522431	1.83373	0.781887	ercc6-stimul	65528
NBPF4	0.0024335	0.00208607	0.00250286	0	0.00249349	0.00100937	0	0.00220807	0	0.00451455	0.0024335	0.00208607	0.00135154	0	0.00125921	0.000390626	0	0.000929597	0	0.00267713	0.555391	0	0.517449	0.187255	0	0.445621	0	1.28334	ercc6-inhib	20741
FAM102B	3.08982	3.15512	1.75167	1.88784	1.29619	1.19598	1.94794	1.17538	2.74068	2.39004	3.08982	3.15512	0.945902	1.00622	0.654576	0.462844	1.46875	0.494835	3.44778	1.41729	0.306135	0.318916	0.211849	0.146696	0.47535	0.156836	1.11585	0.449204	ercc6-stimul	78979
HENMT1	2.85762	3.21994	5.29869	5.90288	4.00196	4.413	3.70993	4.77035	3.31713	3.34777	2.85762	3.21994	2.86129	3.14624	2.02099	1.70783	2.79729	2.00832	4.17295	1.98523	1.00129	0.97711	0.707228	0.530392	0.978887	0.623713	1.46029	0.616542	ercc6-stimul	13239
PRPF38B	10.9548	9.76092	21.0694	21.1302	15.3175	15.609	15.5402	18.8628	9.53268	10.0202	10.9548	9.76092	11.3775	11.2624	7.73534	6.04068	11.7173	7.94124	11.9921	5.94198	1.03858	1.15383	0.706114	0.618864	1.06961	0.813575	1.09469	0.608752	ercc6-stimul	9491
FNDC7	0.0304749	0.0283009	0.0609458	0.065761	0.311394	0.434501	0.0659262	0.780975	0.0112894	0.0680526	0.0304749	0.0283009	0.0329107	0.0350506	0.157254	0.168152	0.0497084	0.32879	0.0142021	0.0403552	1.07993	1.2385	5.16011	5.94157	1.63112	11.6177	0.466025	1.42593	ercc6-inhib	29812
STXBP3	1.93777	1.99866	2.24528	2.29733	2.48573	2.10104	2.65913	2.20304	2.26677	3.43725	1.93777	1.99866	1.21245	1.22448	1.25529	0.813102	2.00498	0.92748	2.8516	2.03829	0.625694	0.612649	0.647803	0.406824	1.03469	0.464051	1.47159	1.01983	ercc6-stimul	62864
AKNAD1	0.0343089	0.0236334	0.0718337	0.0748803	0.0860031	0.0650545	0.0261652	0.0244599	0.0848475	0.0500096	0.0343089	0.0236334	0.0387902	0.0399112	0.0434316	0.0251761	0.0197286	0.0102976	0.106738	0.0296557	1.13062	1.68876	1.2659	1.06528	0.575027	0.435723	3.11109	1.25482	ercc6-stimul	41192
GPSM2	1.16024	1.35609	1.05248	1.21057	1.09992	1.15328	0.659597	0.872815	1.23964	1.28605	1.16024	1.35609	0.568339	0.645234	0.55546	0.446319	0.497336	0.367455	1.55947	0.762628	0.489846	0.475805	0.478745	0.329122	0.428649	0.270967	1.34409	0.562372	ercc6-stimul	53442
CLCC1	2.55487	2.64918	2.78948	2.9265	2.89899	2.91036	3.73494	3.00624	2.37367	3.55941	2.55487	2.64918	1.50632	1.55982	1.46399	1.12631	2.81614	1.26563	2.98608	2.11073	0.589587	0.588795	0.573019	0.425154	1.10227	0.477743	1.16878	0.796748	ercc6-stimul	33982
WDR47	0.481862	0.502513	0.527668	0.518704	0.789984	0.944536	0.651922	1.22073	0.591029	1.55943	0.481862	0.502513	0.284941	0.276469	0.398942	0.365535	0.491549	0.513927	0.743514	0.924742	0.591333	0.550173	0.827917	0.727415	1.0201	1.02271	1.543	1.84023	ercc6-inhib	72013
TAF13	0.935075	0.902404	2.35946	2.20723	1.997	1.90048	1.75486	3.2054	1.1916	2.87478	0.935075	0.902404	1.27411	1.17645	1.00849	0.735486	1.32316	1.34947	1.49903	1.70474	1.36257	1.30369	1.07851	0.815029	1.41504	1.49542	1.60312	1.88911	ercc6-inhib	11627
TMEM167B	1.03785	1.29759	2.97	3.6072	1.56363	1.77978	1.20575	1.82759	0.972106	2.03954	1.03785	1.29759	1.6038	1.92264	0.789633	0.688775	0.909136	0.769415	1.22291	1.20945	1.54531	1.4817	0.760836	0.530811	0.87598	0.592957	1.17831	0.932072	ercc6-stimul	6152
SCARNA2	22.5546	31.9253	41.1206	54.8943	46.4722	87.798	32.755	48.1683	36.2306	33.6673	22.5546	31.9253	22.2051	29.2587	23.4685	33.9778	24.6973	20.2789	45.5781	19.9647	0.984505	0.916473	1.04052	1.06429	1.095	0.635197	2.02079	0.625357	ercc6-stimul	420
KIAA1324	0.0304517	0.0256379	0.0587244	0.0444957	0.141413	0.0963099	0.0689877	0.164059	0.0398857	0.0918012	0.0304517	0.0256379	0.0317112	0.0237162	0.0714136	0.0372719	0.0520167	0.0690688	0.0501762	0.0544381	1.04136	0.925045	2.34514	1.45378	1.70817	2.69401	1.64773	2.12335	ercc6-inhib	92819
SARS	1.87222	1.9496	3.47502	3.33282	3.1288	2.95715	2.58788	2.92851	2.40237	4.68685	1.87222	1.9496	1.87651	1.77639	1.58004	1.14442	1.95126	1.2329	3.02218	2.7793	1.00229	0.911158	0.843941	0.587001	1.04222	0.632388	1.61422	1.42558	ercc6-stimul	24290
CELSR2	0.0931493	0.103353	0.161859	0.165133	0.0522438	0.0819502	0.0751061	0.0551609	0.114921	0.0830222	0.0931493	0.103353	0.0874039	0.0880159	0.0263831	0.0317147	0.05663	0.0232227	0.144571	0.0492322	0.93832	0.851605	0.283235	0.306858	0.607949	0.224693	1.55203	0.47635	ercc6-stimul	25738
PSRC1	0.32556	0.305203	0.430804	0.470006	0.128757	0.191111	0.131535	0.0886817	0.398846	0.345362	0.32556	0.305203	0.232634	0.250513	0.0650223	0.07396	0.0991774	0.037335	0.501748	0.2048	0.714566	0.820808	0.199724	0.24233	0.304636	0.122328	1.54119	0.671028	ercc6-stimul	3615
MYBPHL	0.0429867	0.0162137	0.0123793	0.0124669	0.00704741	0.00142641	0.00647949	0.00312038	0.00705572	0.0616713	0.0429867	0.0162137	0.00668482	0.00664486	0.00355894	0.000552021	0.00488554	0.00131368	0.0088761	0.0365711	0.155509	0.40983	0.0827917	0.0340466	0.113652	0.0810228	0.206485	2.25557	ercc6-inhib	14677
SORT1	0.411485	0.436704	0.334817	0.346059	0.211841	0.258683	0.212705	0.183707	0.345673	0.247568	0.411485	0.436704	0.180801	0.184449	0.10698	0.10011	0.16038	0.0773406	0.434857	0.146808	0.439387	0.422367	0.259984	0.229241	0.389758	0.177101	1.0568	0.336172	ercc6-stimul	88376
PSMA5	4.10619	4.26266	5.7501	5.68425	6.08077	5.97585	5.89325	7.07164	4.70748	7.69386	4.10619	4.26266	3.10505	3.02971	3.07079	2.31265	4.44351	2.97716	5.92201	4.56246	0.756189	0.710755	0.747844	0.542538	1.08215	0.698428	1.44222	1.07033	ercc6-stimul	27456
SYPL2	0.0547746	0.0580024	0.107701	0.123481	0.06768	0.0694949	0.0566611	0.0690694	0.0809812	0.0318795	0.0547746	0.0580024	0.0581585	0.0658154	0.0341784	0.0268945	0.0427225	0.0290782	0.101874	0.0189045	1.06178	1.1347	0.623983	0.46368	0.779969	0.501328	1.85988	0.325927	ercc6-stimul	15665
ATXN7L2	0.546888	0.522525	2.19599	1.98259	1.1149	1.05386	1.04473	1.29226	0.499667	0.712826	0.546888	0.522525	1.18583	1.05672	0.563025	0.407844	0.787726	0.544041	0.628581	0.422706	2.16833	2.02233	1.02951	0.780525	1.44038	1.04118	1.14938	0.808968	ercc6-stimul	8860
CYB561D1	0.417589	0.513314	1.21438	1.29971	0.732804	0.738587	0.586297	0.800709	0.434528	0.645488	0.417589	0.513314	0.655765	0.692745	0.370066	0.285833	0.442068	0.337098	0.546636	0.382774	1.57036	1.34955	0.886197	0.556839	1.05862	0.65671	1.30903	0.745692	ercc6-stimul	6406
AMIGO1	0.104752	0.142178	0.32943	0.386185	0.0887575	0.0796572	0.13158	0.0915455	0.170147	0.16755	0.104752	0.142178	0.177892	0.205837	0.0448225	0.0308273	0.0992113	0.0385407	0.214045	0.0993571	1.69822	1.44774	0.427892	0.216822	0.947107	0.271073	2.04335	0.698822	ercc6-stimul	2891
GNAI3	1.85286	2.02421	2.40572	2.50973	2.18371	2.43557	2.15533	2.78452	2.2352	3.89783	1.85286	2.02421	1.29909	1.33769	1.10277	0.942566	1.62512	1.17228	2.81188	2.31141	0.701126	0.660844	0.595174	0.465646	0.877087	0.579131	1.51759	1.14188	ercc6-stimul	47267
MIR197	0.226483	0.0943	0.00665537	0.261395	0.450869	0.391867	0.373896	0.493206	0.471316	0.0160062	0.226483	0.0943	0.0035939	0.139324	0.227689	0.151653	0.281918	0.20764	0.592916	0.00949168	0.0158683	1.47745	1.00532	1.60819	1.24476	2.20191	2.61793	0.100654	ercc6-stimul	75
GNAT2	0.0128535	0.0110184	0.0475916	0.0266269	0.0553155	0.0319884	0.0258326	0.0419863	0.0210974	0.0190763	0.0128535	0.0110184	0.0256995	0.0141921	0.0279343	0.0123795	0.0194778	0.0176762	0.0265405	0.0113122	1.99941	1.28804	2.17329	1.12353	1.51537	1.60425	2.06485	1.02667	ercc6-stimul	9817
AMPD2	0.468836	0.519023	1.11309	1.20008	0.573509	0.63051	0.570348	0.657787	0.370784	0.339734	0.468836	0.519023	0.601069	0.639643	0.289622	0.244007	0.430042	0.276928	0.466446	0.201462	1.28204	1.2324	0.617747	0.470128	0.917255	0.533557	0.994903	0.388157	ercc6-stimul	12219
GSTM4	0.115126	0.128525	0.237291	0.174707	0.112477	0.119935	0.107617	0.0898853	0.156555	0.158941	0.115126	0.128525	0.128137	0.0931188	0.0568009	0.0464148	0.0811432	0.0378417	0.196946	0.094252	1.11302	0.724519	0.49338	0.361135	0.704821	0.294431	1.7107	0.733336	ercc6-stimul	9426
GSTM2	0.0347524	0.0284366	0.0178715	0.0130894	0.0258976	0.0419336	0.0297632	0.0329666	0.025928	0.0390737	0.0347524	0.0284366	0.00965061	0.00697665	0.0130783	0.0162283	0.0224415	0.0138789	0.0326174	0.0231707	0.277696	0.245341	0.376328	0.570684	0.645753	0.488066	0.938566	0.81482	ercc6-stimul	15976
GSTM1	0.161175	0.189066	0.322813	0.34267	0.17384	0.260372	0.245074	0.304035	0.317632	0.278024	0.161175	0.189066	0.174319	0.182643	0.0877892	0.100764	0.184786	0.127999	0.399581	0.164868	1.08155	0.966028	0.544682	0.532957	1.14649	0.677006	2.47918	0.872014	ercc6-stimul	5950
GSTM3	1.25704	1.23585	2.37327	2.72794	1.77012	1.89405	1.6934	2.25535	1.4653	1.68203	1.25704	1.23585	1.28157	1.45399	0.893911	0.732997	1.27682	0.949502	1.84335	0.997444	1.01951	1.17651	0.711123	0.593112	1.01574	0.768299	1.46642	0.807091	ercc6-stimul	7107
CSF1	0.12752	0.224995	0.215196	0.257754	0.0786518	0.136597	0.177285	0.205578	0.16765	0.384332	0.12752	0.224995	0.116206	0.137383	0.0397192	0.052863	0.133673	0.0865483	0.210904	0.227909	0.911275	0.610604	0.311474	0.234952	1.04825	0.384668	1.65389	1.01295	ercc6-stimul	20384
AHCYL1	5.12665	5.53718	8.89786	8.76501	8.05015	9.02695	5.00112	6.69025	5.04064	3.90571	5.12665	5.53718	4.80484	4.67175	4.06533	3.49343	3.77084	2.8166	6.34113	2.31609	0.937229	0.843706	0.792979	0.630904	0.735538	0.50867	1.23689	0.418279	ercc6-stimul	38978
FAM40A	0.942522	0.937463	2.00062	1.97506	1.40818	1.55216	1.44696	1.80693	1.09768	1.58729	0.942522	0.937463	1.08033	1.05271	0.711131	0.600686	1.09101	0.760718	1.38088	0.941263	1.14622	1.12293	0.754498	0.640757	1.15754	0.811464	1.46509	1.00405	ercc6-stimul	20023
UBL4B	0.0334703	0.0430375	0	0.0346679	0.0171477	0.0277657	0	0.0455548	0.0343358	0.0147272	0.0334703	0.0430375	0	0.018478	0.00865959	0.0107453	0	0.0191786	0.0431944	0.00873323	0	0.429346	0.258725	0.249674	0	0.445625	1.29053	0.202921	ercc6-stimul	1508
SLC6A17	0.0317337	0.0426878	0.0748072	0.0798973	0.0985484	0.0724953	0.0944397	0.0934702	0.0415693	0.0416628	0.0317337	0.0426878	0.0403959	0.0425853	0.0497669	0.0280557	0.0712075	0.039351	0.0522942	0.024706	1.27296	0.997598	1.56827	0.657229	2.24391	0.921831	1.64791	0.578761	ercc6-stimul	51692
KCNC4	0.214556	0.202961	0.527062	0.495533	0.350435	0.391028	0.483166	0.464646	0.210142	0.14577	0.214556	0.202961	0.284613	0.264119	0.17697	0.151328	0.364307	0.195616	0.264359	0.0864416	1.32652	1.30133	0.824818	0.745601	1.69796	0.963811	1.23212	0.425903	ercc6-stimul	23339
LOC440600	0.143394	0.121314	0.205012	0.205968	0.106285	0.0804443	0.0906653	0.119276	0.0681617	0.0874967	0.143394	0.121314	0.110706	0.109781	0.0536739	0.0311319	0.0683616	0.0502152	0.0857474	0.0518855	0.772044	0.904932	0.374311	0.256623	0.47674	0.413927	0.597985	0.427696	ercc6-stimul	52795
RBM15	8.74609	8.58171	19.722	22.3872	14.6471	18.4333	17.1491	21.7754	7.42378	8.87689	8.74609	8.58171	10.6499	11.9324	7.39679	7.13369	12.9304	9.16744	9.33912	5.264	1.21767	1.39044	0.845725	0.831266	1.47842	1.06825	1.0678	0.613397	ercc6-stimul	7359
SLC16A4	0.062573	0.0904206	0.0956155	0.106477	0.0796864	0.106783	0.06737	0.107065	0.0733612	0.0906556	0.062573	0.0904206	0.0516324	0.0567522	0.0402416	0.041325	0.050797	0.0450744	0.0922884	0.0537588	0.825154	0.627647	0.643115	0.457031	0.811803	0.498497	1.47489	0.594541	ercc6-stimul	28232
HBXIP	1.4983	1.49197	3.81833	4.62627	2.17403	3.16692	1.82006	2.24856	1.99118	2.09208	1.4983	1.49197	2.0619	2.4658	1.09789	1.2256	1.37233	0.946644	2.5049	1.2406	1.37616	1.65272	0.732754	0.821463	0.915922	0.634492	1.67183	0.83152	ercc6-stimul	6670
PROK1	0.00815532	0.00349548	0	0	0.00835635	0.010148	0	0	0	0	0.00815532	0.00349548	0	0	0.00421996	0.00392728	0	0	0	0	0	0	0.517448	1.12353	0	0	0	0	ercc6-indep	6189
LRIF1	1.44929	1.265	4.12761	4.11241	3.21881	3.33695	1.52121	2.54338	1.60391	2.32942	1.44929	1.265	2.22891	2.19191	1.6255	1.2914	1.14699	1.07076	2.01772	1.38135	1.53793	1.73274	1.12158	1.02087	0.791417	0.846453	1.39221	1.09197	ercc6-stimul	16755
DRAM2	1.65617	1.57996	2.63247	2.79673	1.53893	1.47444	1.43758	1.40658	1.75099	1.72033	1.65617	1.57996	1.42153	1.49066	0.77716	0.570608	1.08394	0.59217	2.20275	1.02016	0.858326	0.943478	0.469251	0.361154	0.654483	0.374801	1.33002	0.645685	ercc6-stimul	22885
CEPT1	2.41448	2.35616	2.48734	2.63887	2.80728	2.48173	2.96593	2.4654	2.77978	3.48181	2.41448	2.35616	1.34316	1.40652	1.41768	0.96043	2.23631	1.03793	3.49696	2.06471	0.556295	0.596953	0.587156	0.407625	0.926208	0.440519	1.44833	0.876304	ercc6-stimul	45476
DENND2D	0.0187201	0.0272806	0.0269552	0.0581698	0.0268542	0.00776477	0.0141087	0.0101916	0.0153634	0.0138916	0.0187201	0.0272806	0.0145558	0.0310045	0.0135614	0.00300497	0.010638	0.00429066	0.0193272	0.00823772	0.77755	1.1365	0.724428	0.11015	0.568264	0.157279	1.03243	0.301963	ercc6-stimul	13481
RP11-165H20.1	0.0587423	0.0968375	0.032532	0.0327621	0.0231501	0.0112455	0.0340554	0.0697011	0.115887	0.050297	0.0587423	0.0968375	0.0175673	0.0174622	0.0116908	0.00435201	0.0256778	0.0293442	0.145786	0.0298261	0.299057	0.180325	0.199018	0.0449414	0.437126	0.303025	2.48179	0.308002	ercc6-stimul	5585
C1orf88	0.0117471	0.0268531	0.0080546	0.0324463	0	0.00324831	0	0.00355297	0.00803389	0	0.0117471	0.0268531	0.00434948	0.0172939	0	0.0012571	0	0.0014958	0.0101066	0	0.37026	0.644018	0	0.0468138	0	0.0557031	0.860351	0	ercc6-stimul	6445
OVGP1	0.137056	0.131363	0.181227	0.209691	0.414211	0.388727	0.202495	0.625562	0.0596126	0.1136	0.137056	0.131363	0.0978626	0.111765	0.209177	0.150437	0.152681	0.263362	0.0749927	0.0673648	0.714034	0.850813	1.52621	1.1452	1.11401	2.00484	0.547168	0.512814	ercc6-indep	13463
WDR77	2.26786	2.2359	5.85345	5.79357	5.19411	5.5067	4.93283	7.26398	2.79707	4.73113	2.26786	2.2359	3.16086	3.08797	2.62303	2.13109	3.71935	3.05814	3.51871	2.80556	1.39376	1.38109	1.15661	0.953125	1.64003	1.36774	1.55156	1.25478	ercc6-stimul	9319
ATP5F1	3.51014	3.51839	6.72358	6.66218	4.59804	4.86537	4.266	5.11848	4.56822	4.45711	3.51014	3.51839	3.63073	3.55094	2.32201	1.8829	3.21656	2.15488	5.74682	2.64307	1.03436	1.00925	0.661515	0.535159	0.916363	0.612462	1.63721	0.751215	ercc6-stimul	12783
C1orf162	0.475572	0.396288	0.429639	0.294221	0.747625	0.808315	0.181094	0.914741	0.171414	0.165325	0.475572	0.396288	0.232005	0.15682	0.377551	0.312818	0.136545	0.385106	0.215639	0.0980377	0.487844	0.395722	0.793887	0.78937	0.287117	0.971783	0.45343	0.24739	ercc6-stimul	4531
ADORA3	0.000939002	0.00107325	0.000643843	0.0012968	0.00160358	0	0.000786324	0.00085202	0.00288985	0.00154845	0.000939002	0.00107325	0.000347675	0.000691194	0.000809808	0	0.000592888	0.0003587	0.00363543	0.000918231	0.37026	0.64402	0.862413	0	0.631403	0.334219	3.87159	0.855561	ercc6-stimul	80628
LOC100129269	0.184288	0.220703	0.228564	0.174039	0.22493	0.209084	0.200847	0.213939	0.183493	0.157535	0.184288	0.220703	0.123425	0.0927628	0.11359	0.0809155	0.151439	0.0900683	0.230834	0.0934183	0.669737	0.420306	0.61637	0.366626	0.82175	0.408097	1.25257	0.423276	ercc6-stimul	9312
RAP1A	2.10381	2.12364	1.49283	1.48247	2.06183	1.73696	2.90447	2.15791	2.13226	2.34144	2.10381	2.12364	0.806128	0.790157	1.04122	0.672204	2.18997	0.90848	2.68238	1.38847	0.383175	0.372076	0.494923	0.316534	1.04095	0.427794	1.27501	0.653818	ercc6-stimul	93697
FAM212B	0.0840037	0.0846512	0.312388	0.282054	0.174006	0.121017	0.196524	0.171046	0.11128	0.235011	0.0840037	0.0846512	0.16869	0.150335	0.087873	0.0468336	0.148179	0.0720104	0.13999	0.139362	2.00812	1.77593	1.04606	0.553254	1.76396	0.850672	1.66648	1.6463	ercc6-indep	33734
LOC100506343	0.028541	0.0108738	0.047168	0.0361316	0.0407424	0.00789218	0.0119502	0.00863239	0.0227726	0.0274547	0.028541	0.0108738	0.0254707	0.0192581	0.0205749	0.00305427	0.00901045	0.00363424	0.0286479	0.0162806	0.892426	1.77106	0.72089	0.280884	0.315702	0.33422	1.00375	1.49724	ercc6-inhib	7958
DDX20	1.89747	1.96881	5.08096	5.56744	4.4849	4.83301	3.71899	5.55319	2.35395	2.98682	1.89747	1.96881	2.74372	2.96745	2.26487	1.87037	2.80412	2.33789	2.96127	1.77118	1.44599	1.50723	1.19363	0.950003	1.47782	1.18747	1.56064	0.899622	ercc6-stimul	12010
KCND3	0.000946415	0.000507058	0.00194678	0.00159295	0.00387897	0.00215905	0.00222899	0.00246889	0.00109225	0.000585252	0.000946415	0.000507058	0.00105126	0.000849042	0.00195888	0.000835552	0.00168066	0.0010394	0.00137405	0.000347054	1.11078	1.67445	2.06979	1.64784	1.77582	2.04987	1.45185	0.684447	ercc6-stimul	213324
CTTNBP2NL	1.33272	1.23431	1.19057	1.11893	1.79732	1.55152	1.83089	1.5969	2.41669	2.07332	1.33272	1.23431	0.642908	0.59639	0.907647	0.600438	1.38049	0.672295	3.0402	1.22948	0.482403	0.483177	0.681048	0.486457	1.03584	0.544673	2.2812	0.996086	ercc6-stimul	64987
WNT2B	0.123674	0.0892434	0.0878944	0.0700124	0.0816019	0.0667903	0.0478108	0.0761772	0.0956349	0.0385737	0.123674	0.0892434	0.047463	0.0373166	0.041209	0.0258478	0.0360493	0.0320706	0.120309	0.0228742	0.383775	0.418144	0.333206	0.289633	0.291487	0.359361	0.972789	0.256313	ercc6-stimul	53871
ST7L	1.49888	1.43928	1.49402	1.3999	1.85638	1.52528	1.02302	1.34648	1.44936	0.977702	1.49888	1.43928	0.806771	0.746147	0.937472	0.590283	0.771357	0.566868	1.82329	0.579777	0.538249	0.518417	0.625448	0.410124	0.514622	0.393855	1.21644	0.402825	ercc6-stimul	95900
CAPZA1	4.43433	4.64743	4.54202	4.69554	5.76522	6.20334	5.92968	6.80712	4.84794	7.43197	4.43433	4.64743	2.45269	2.50272	2.91144	2.40069	4.47098	2.8658	6.09871	4.40716	0.553114	0.538518	0.656567	0.516563	1.00826	0.616641	1.37534	0.9483	ercc6-stimul	52167
MOV10	1.05842	1.15199	1.52693	1.63962	1.19795	1.29192	1.57407	1.65491	1.00086	1.43736	1.05842	1.15199	0.824542	0.873917	0.604965	0.499973	1.18685	0.696717	1.25908	0.852354	0.779031	0.758615	0.571573	0.434008	1.12134	0.604794	1.18959	0.739897	ercc6-stimul	26321
RHOC	0.197004	0.248146	0.744394	0.5955	0.395481	0.383553	0.424213	0.284549	0.445441	0.865206	0.197004	0.248146	0.401973	0.317402	0.199718	0.148435	0.319857	0.119795	0.560365	0.513067	2.04043	1.27909	1.01378	0.598176	1.6236	0.482761	2.84443	2.0676	ercc6-stimul	6277
PPM1J	0.00946078	0.00405502	0.0243261	0.0146989	0.033929	0.0156966	0.0178256	0.0128766	0.00970542	0.040953	0.00946078	0.00405502	0.0131361	0.00783451	0.0171341	0.00607458	0.0134405	0.00542105	0.0122094	0.0242851	1.38848	1.93205	1.81107	1.49804	1.42065	1.33687	1.29053	5.9889	ercc6-inhib	5335
SLC16A1	5.62398	5.60665	6.65752	6.40577	8.55228	8.52934	8.59914	10.9046	5.20153	6.28043	5.62398	5.60665	3.59506	3.41428	4.3189	3.30085	6.48375	4.59084	6.54352	3.72429	0.639238	0.608969	0.767944	0.588739	1.15288	0.81882	1.1635	0.664264	ercc6-stimul	44506
AKR7A2P1	0.0190609	0.098037	0	0	0.0195308	0	0.0239425	0	0.0195538	0	0.0190609	0.098037	0	0	0.00986305	0	0.0180526	0	0.0245987	0	0	0	0.51745	0	0.947103	0	1.29053	0	ercc6-stimul	1324
LRIG2	2.06527	2.11537	1.40835	1.40327	1.74161	1.64993	1.60924	1.68983	2.05471	2.12894	2.06527	2.11537	0.760509	0.747943	0.879513	0.638523	1.21337	0.711418	2.58483	1.26246	0.368237	0.353575	0.425859	0.301849	0.58751	0.336309	1.25157	0.596804	ercc6-stimul	51512
LOC643441	0.00266434	0.00456789	0.00822085	0.0220773	0	0	0.0100401	0.00241754	0.00546647	0.00988558	0.00266434	0.00456789	0.00443926	0.0117672	0	0	0.00757024	0.00101778	0.00687682	0.00586215	1.66618	2.57607	0	0	2.84132	0.222813	2.58106	1.28334	ercc6-stimul	9472
MAGI3	0.876607	0.995416	0.385855	0.415108	0.349352	0.322073	0.391799	0.341141	0.852138	0.642704	0.876607	0.995416	0.208362	0.221253	0.176423	0.124642	0.295416	0.14362	1.07199	0.381123	0.237691	0.222271	0.201256	0.125216	0.337	0.144282	1.22289	0.382879	ercc6-stimul	295071
PHTF1	1.50843	1.65527	1.62927	1.70351	1.61066	1.52005	1.97738	1.57417	1.52995	2.885	1.50843	1.65527	0.879806	0.907971	0.813383	0.588259	1.49094	0.662726	1.92468	1.7108	0.583259	0.548533	0.539225	0.355386	0.988408	0.400373	1.27595	1.03355	ercc6-stimul	61954
RSBN1	0.783757	0.853477	1.23324	1.38503	1.11063	1.50757	0.606854	1.311	0.978446	1.84308	0.783757	0.853477	0.66595	0.738221	0.560868	0.58343	0.457568	0.551931	1.23089	1.09295	0.849689	0.864957	0.715615	0.683591	0.583813	0.646685	1.57049	1.28058	ercc6-stimul	50617
PTPN22	0.00479096	0.00186679	0.00268774	0.00315787	0.00892557	0.0108393	0.00656504	0.0331965	0.00312763	0.00808003	0.00479096	0.00186679	0.00145138	0.00168314	0.00450741	0.00419481	0.00495004	0.0139757	0.00393456	0.00479146	0.302941	0.901625	0.940816	2.24707	1.0332	7.4865	0.821246	2.56668	ercc6-inhib	57943
LOC100287722	0.0701598	0.0514125	0.0779789	0.0697399	0.0811653	0.0821398	0.0682282	0.0821428	0.0748762	0.0818737	0.0701598	0.0514125	0.0421086	0.0371714	0.0409885	0.0317881	0.0514441	0.0345821	0.0941943	0.0485511	0.600181	0.723003	0.584216	0.618295	0.733241	0.67264	1.34257	0.944344	ercc6-stimul	44603
BCL2L15	0.221816	0.233789	0.261155	0.155854	0.315585	0.379048	0.366199	0.371195	0.190539	0.28759	0.221816	0.233789	0.141024	0.0830702	0.15937	0.146692	0.276114	0.156273	0.239698	0.170541	0.635769	0.355321	0.71848	0.627453	1.24479	0.668436	1.08062	0.729465	ercc6-stimul	10734
AP4B1	1.4453	1.5631	3.64141	3.58556	2.62796	2.21101	2.5227	2.56635	1.47985	2.60774	1.4453	1.5631	1.96636	1.9111	1.32712	0.855661	1.90212	1.08043	1.86165	1.54639	1.36052	1.22264	0.918231	0.547413	1.31607	0.691212	1.28807	0.98931	ercc6-stimul	10065
DCLRE1B	0.915616	0.998772	2.8571	3.2116	1.59205	1.72834	1.85975	2.06491	0.988547	1.53682	0.915616	0.998772	1.54283	1.71178	0.803985	0.668868	1.40225	0.869327	1.24359	0.911334	1.68502	1.71389	0.878081	0.66969	1.53148	0.870396	1.3582	0.912455	ercc6-stimul	8794
HIPK1	2.34536	2.43333	2.66057	2.66159	2.22132	2.3868	2.0865	2.05871	1.58829	2.43088	2.34536	2.43333	1.43671	1.41863	1.12177	0.923692	1.57322	0.866717	1.99807	1.44151	0.612575	0.582998	0.478292	0.3796	0.67078	0.356186	0.851924	0.592403	ercc6-stimul	48496
TRIM33	3.18678	3.36535	1.73517	1.66855	2.68342	2.42169	4.06072	2.83607	3.95739	4.52373	3.18678	3.36535	0.936992	0.889337	1.35513	0.937194	3.06178	1.19399	4.9784	2.68257	0.294025	0.264263	0.425234	0.278483	0.960776	0.354788	1.5622	0.797115	ercc6-stimul	118383
BCAS2	1.06126	1.02753	3.00973	3.05993	1.95005	2.1533	1.65065	2.30427	1.24762	2.73494	1.06126	1.02753	1.62525	1.63094	0.984775	0.833327	1.24459	0.970098	1.56951	1.62182	1.53144	1.58725	0.92793	0.811	1.17275	0.944106	1.47891	1.57837	ercc6-indep	14085
DENND2C	0.150463	0.115329	0.173262	0.158603	0.271172	0.260661	0.231994	0.290998	0.197339	0.559385	0.150463	0.115329	0.0935615	0.0845354	0.136942	0.100876	0.174923	0.12251	0.248252	0.331715	0.621824	0.732993	0.910136	0.874679	1.16257	1.06227	1.64992	2.87625	ercc6-inhib	85537
AMPD1	0.00560315	0.00672445	0.00230515	0	0.0103343	0.009493	0.00281526	0.0686747	0	0.00138597	0.00560315	0.00672445	0.00124478	0	0.00521882	0.00367379	0.00212271	0.028912	0	0.00082188	0.222157	0	0.931408	0.546333	0.378842	4.29954	0	0.122223	ercc6-inhib	22520
NRAS	2.7677	2.83017	6.11229	6.67828	4.88998	5.56703	3.549	5.53027	2.75888	3.88381	2.7677	2.83017	3.30064	3.55952	2.46944	2.15444	2.67595	2.32824	3.47067	2.3031	1.19256	1.25771	0.892235	0.761241	0.966848	0.822652	1.25399	0.813767	ercc6-stimul	12431
CSDE1	7.78029	7.87097	9.6594	10.3835	12.2771	12.3294	10.5509	11.5051	7.90448	9.23767	7.78029	7.87097	5.21608	5.53441	6.19994	4.77148	7.95538	4.84365	9.94384	5.47794	0.670422	0.703141	0.796877	0.606212	1.0225	0.615381	1.27808	0.695967	ercc6-stimul	41138
SIKE1	1.94613	2.23981	4.8511	5.66928	3.48963	4.07159	2.35966	3.65229	2.01027	2.72451	1.94613	2.23981	2.61959	3.02173	1.76226	1.57571	1.77918	1.53761	2.52892	1.61563	1.34605	1.3491	0.905522	0.7035	0.914216	0.686493	1.29946	0.721327	ercc6-stimul	11204
TSPAN2	0.00729927	0.0146	0.0300293	0.0296117	0.0355262	0.030276	0.0404802	0.029804	0.0574081	0.122682	0.00729927	0.0146	0.0162158	0.015783	0.0179407	0.0117168	0.0305221	0.0125475	0.0722194	0.0727504	2.22157	1.08103	2.45788	0.802521	4.18152	0.859417	9.89406	4.98291	ercc6-stimul	41489
VANGL1	0.47986	0.562443	0.536434	0.633607	0.356136	0.371666	0.432054	0.37804	0.494117	0.636179	0.47986	0.562443	0.289674	0.337713	0.179849	0.143835	0.325769	0.159155	0.621599	0.377254	0.603664	0.600439	0.374794	0.255732	0.678883	0.282971	1.29538	0.670742	ercc6-stimul	56272
SLC22A15	0.849854	0.821572	0.794385	0.775257	0.711541	0.59993	0.9067	0.497839	1.28232	1.55231	0.849854	0.821572	0.428968	0.413212	0.359328	0.232173	0.683652	0.20959	1.61316	0.92052	0.504755	0.502953	0.422812	0.282596	0.804434	0.255109	1.89816	1.12044	ercc6-stimul	93557
MAB21L3	3.2623	2.61691	1.61686	1.21761	1.86844	1.05274	2.11233	1.31333	2.89139	1.84992	3.2623	2.61691	0.873104	0.648986	0.943562	0.40741	1.5927	0.552912	3.63737	1.097	0.267635	0.247997	0.289232	0.155684	0.488213	0.211284	1.11497	0.419198	ercc6-stimul	23486
ATP1A1	3.27364	3.50169	5.34318	5.60734	5.46283	5.49728	5.13959	6.17119	3.36267	4.29697	3.27364	3.50169	2.88532	2.98871	2.75873	2.12745	3.87525	2.59807	4.23024	2.5481	0.881379	0.853506	0.84271	0.607549	1.18377	0.741948	1.29221	0.727678	ercc6-stimul	31602
ATP1A1OS	0.106794	0.114223	0.407104	0.315646	0.235919	0.224293	0.0566113	0.105466	0.119606	0.0351406	0.106794	0.114223	0.219836	0.168239	0.119139	0.0868014	0.0426849	0.0444012	0.150464	0.0208384	2.05851	1.4729	1.1156	0.759929	0.399694	0.388724	1.40892	0.182436	ercc6-stimul	25758
CD58	0.91779	1.00823	1.11101	1.20253	0.981578	0.965015	1.3339	0.897169	0.906744	1.29996	0.91779	1.00823	0.599945	0.640948	0.495697	0.373461	1.00576	0.377708	1.14068	0.770876	0.653685	0.635717	0.540098	0.370412	1.09585	0.374625	1.24286	0.764584	ercc6-stimul	56560
IGSF3	0.0262419	0.0331632	0.0267117	0.0212963	0.012197	0.0166075	0.0271857	0.0216018	0.0380217	0.0421586	0.0262419	0.0331632	0.0144243	0.0113509	0.00615949	0.0064271	0.020498	0.00909436	0.0478313	0.025	0.549667	0.342275	0.234719	0.193802	0.781118	0.27423	1.82271	0.753849	ercc6-stimul	93284
PTGFRN	0.466791	0.627479	0.443886	0.493379	0.520386	0.444867	0.830012	0.693553	0.557228	0.949909	0.466791	0.627479	0.239698	0.262971	0.262795	0.172164	0.625829	0.291986	0.700993	0.563296	0.513503	0.419091	0.562982	0.274373	1.34071	0.465332	1.50173	0.897713	ercc6-stimul	80284
CD101	0.14645	0.160929	0.0380542	0.0500719	0.0423718	0.0318971	0.0804031	0.0552954	0.171462	0.176208	0.14645	0.160929	0.0205493	0.0266883	0.0213978	0.0123442	0.0606239	0.0232794	0.215699	0.104491	0.140316	0.165839	0.14611	0.0767057	0.413957	0.144656	1.47285	0.649301	ercc6-stimul	34786
TTF2	2.78894	2.72905	3.32633	3.51732	3.86744	3.17899	3.98079	3.85516	2.69711	2.60811	2.78894	2.72905	1.79622	1.87473	1.95306	1.23027	3.00152	1.62302	3.39296	1.54661	0.64405	0.686954	0.700287	0.450805	1.07622	0.594721	1.21658	0.566721	ercc6-stimul	42543
MIR942	0.632043	1.35451	0.650058	0.263032	1.86192	0.912878	1.70124	0.768073	0.758381	1.02598	0.632043	1.35451	0.351031	0.140196	0.94027	0.353284	1.28273	0.323359	0.954043	0.608406	0.555392	0.103503	1.48767	0.26082	2.02951	0.238727	1.50946	0.449171	ercc6-stimul	86
TRIM45	0.529805	0.620032	1.29115	1.086	0.674655	0.705708	0.618755	0.661836	0.505382	0.359301	0.529805	0.620032	0.697221	0.578838	0.340701	0.273109	0.466541	0.278633	0.635771	0.213065	1.316	0.933561	0.643068	0.440476	0.880591	0.449385	1.20001	0.343636	ercc6-stimul	10735
VTCN1	0.000749517	0.00224877	0.0273662	0.0304039	0.0161278	0.0133681	0.00329515	0.00612078	0.00346004	0.00417144	0.000749517	0.00224877	0.0147777	0.0162053	0.00814454	0.00517345	0.00248454	0.00257685	0.00435273	0.00247366	19.7164	7.20629	10.8664	2.30057	3.31486	1.14589	5.80738	1.10001	ercc6-stimul	67341
MAN1A2	1.53503	1.52956	1.05303	1.06452	1.36694	1.12701	1.56261	1.09426	1.48945	1.25668	1.53503	1.52956	0.568636	0.567389	0.690305	0.436153	1.17821	0.460683	1.87373	0.745211	0.37044	0.370949	0.449701	0.285149	0.767547	0.301187	1.22065	0.487206	ercc6-stimul	158236
FAM46C	0.295073	0.407414	1.01238	1.15951	0.684318	0.935178	0.315471	0.805242	0.413617	0.760523	0.295073	0.407414	0.546685	0.618019	0.345581	0.361914	0.237865	0.339007	0.52033	0.45099	1.85271	1.51693	1.17117	0.88832	0.806123	0.832094	1.76339	1.10696	ercc6-stimul	22408
GDAP2	1.05888	1.07116	1.05741	1.14132	1.00084	0.941545	1.106	0.998107	1.09459	1.48685	1.05888	1.07116	0.571001	0.608324	0.505424	0.364378	0.833924	0.420203	1.37699	0.881702	0.53925	0.567911	0.47732	0.340171	0.787553	0.392288	1.30043	0.823128	ercc6-stimul	66196
WDR3	2.36012	2.67533	3.0504	3.41847	3.42215	2.89483	3.80315	3.96948	2.46333	2.42955	2.36012	2.67533	1.64722	1.82204	1.72819	1.1203	2.86758	1.67115	3.09887	1.44072	0.697937	0.681054	0.732245	0.418752	1.21501	0.624652	1.31301	0.538522	ercc6-stimul	30678
TBX15	0.0156375	0.0168577	0.00292423	0.0049082	0.00291327	0.0015724	0.00624986	0.00386972	0.00972237	0.0120143	0.0156375	0.0168577	0.00157908	0.00261607	0.0014712	0.000608519	0.00471239	0.00162915	0.0122307	0.00712448	0.100981	0.155185	0.0940816	0.0360974	0.301352	0.0966414	0.782142	0.422625	ercc6-stimul	106514
WARS2	1.57013	1.51459	1.53781	1.53243	1.86914	1.54242	2.02524	1.835	1.30571	1.46857	1.57013	1.51459	0.830417	0.816785	0.943916	0.596917	1.52703	0.772535	1.64258	0.870862	0.528884	0.539278	0.60117	0.394111	0.972551	0.510062	1.04614	0.574982	ercc6-stimul	109457
HSD3BP4	0.0145088	0.0149248	0.00596893	0.00300559	0.00891986	0.00722157	0.0145797	0.00263296	0.0119072	0.00358884	0.0145088	0.0149248	0.00322322	0.00160198	0.00450453	0.00279475	0.0109931	0.00110848	0.0149793	0.00212818	0.222156	0.107337	0.310469	0.187255	0.757685	0.0742708	1.03243	0.142594	ercc6-stimul	8697
ZNF697	0.267694	0.294888	0.753326	0.833232	0.515516	0.624572	0.480114	0.612143	0.237089	0.676109	0.267694	0.294888	0.406796	0.444113	0.260336	0.241709	0.362006	0.257712	0.298258	0.400933	1.51963	1.50604	0.972512	0.819665	1.35231	0.873932	1.11417	1.35961	ercc6-inhib	28391
PHGDH	1.2147	1.28896	1.95924	1.745	1.96386	1.60093	1.74288	1.1618	1.26952	1.84784	1.2147	1.28896	1.05799	0.930085	0.991749	0.61956	1.31413	0.489118	1.59706	1.09577	0.870988	0.721578	0.816456	0.480667	1.08186	0.379467	1.31477	0.850119	ercc6-stimul	32431
NBPF7	0.349699	0.293526	0.162349	0.110676	0.243856	0.2075	0.341645	0.262218	0.327984	0.306354	0.349699	0.293526	0.0876685	0.0589903	0.123147	0.0803025	0.2576	0.110394	0.412604	0.181668	0.250697	0.200971	0.352152	0.273579	0.736634	0.376095	1.17988	0.618916	ercc6-stimul	10392
NOTCH2	1.05482	0.997412	0.317747	0.275706	0.419244	0.303679	1.04114	0.487381	1.16459	1.03399	1.05482	0.997412	0.171583	0.146951	0.211718	0.117524	0.78502	0.205187	1.46505	0.613156	0.162666	0.147333	0.200715	0.117829	0.744221	0.20572	1.38891	0.614747	ercc6-stimul	158142
FAM72B	0.0317784	0.0259441	0.0591428	0.031348	0.024809	0.0200855	0.0209089	0.0205962	0.0139715	0.0149725	0.0317784	0.0259441	0.0319371	0.0167085	0.0125285	0.00777309	0.0157653	0.008671	0.0175761	0.00887869	1.00499	0.644019	0.394247	0.299609	0.496101	0.334219	0.553085	0.342224	ercc6-stimul	16677
EMBP1	0.065988	0.0746026	0.104262	0.107972	0.120521	0.109086	0.118926	0.161837	0.0461107	0.104086	0.065988	0.0746026	0.0563015	0.0575491	0.0608631	0.0422163	0.0896702	0.0681334	0.0580073	0.061723	0.853208	0.771408	0.922336	0.565882	1.35889	0.913284	0.879058	0.827357	ercc6-indep	52777
LOC100130000	0.0139939	0.0167943	0.00863566	0.0144946	0.00955923	0.0108349	0.0140623	0.00253952	0.0200981	0.0161535	0.0139939	0.0167943	0.00466326	0.00772562	0.00482741	0.00419311	0.010603	0.00106914	0.0252834	0.00957903	0.333235	0.460015	0.344965	0.249674	0.757685	0.0636608	1.80675	0.570374	ercc6-stimul	27051
FLJ39739	0.000669706	0.000880272	0.00179086	0.00305214	0.0010953	0.00100001	0.00112163	0.00097227	0.00109924	0.00215352	0.000669706	0.000880272	0.000967064	0.00162679	0.000553126	0.000387004	0.000845709	0.000409326	0.00138284	0.00127704	1.44401	1.84805	0.825924	0.439641	1.26281	0.464999	2.06485	1.45073	ercc6-stimul	4213468
LOC100286793	0.00746646	0.28802	0.598982	0.201074	0	0.161041	0	0	0	0	0.00746646	0.28802	0.32345	0.107172	0	0.0623229	0	0	0	0	43.3204	0.372101	0	0.216384	0	0	0	0	ercc6-indep	130
PPIAL4G	0.102588	0.175882	0	0	0.105117	0.0567353	0	0	0.0350802	0.0422928	0.102588	0.175882	0	0	0.0530841	0.0219566	0	0	0.0441309	0.0250796	0	0	0.517449	0.124837	0	0	0.430176	0.142594	ercc6-stimul	738
FAM72D	0.36911	0.226008	0.50979	0.316777	0.291761	0.174971	0.145716	0.0574146	0.227193	0.195646	0.36911	0.226008	0.275287	0.168842	0.147339	0.0677138	0.10987	0.0241715	0.285809	0.116018	0.745812	0.747063	0.399175	0.299608	0.297662	0.10695	0.774319	0.513336	ercc6-stimul	16692
SRGAP2P2	0.259381	0.243884	0.118497	0.100036	0.123701	0.0810566	0.231989	0.139008	0.28998	0.377703	0.259381	0.243884	0.0639884	0.0533192	0.062469	0.0313689	0.17492	0.0585224	0.364795	0.223978	0.246696	0.218625	0.240839	0.128622	0.674374	0.23996	1.40641	0.918379	ercc6-stimul	178730
PFN1P2	0.0923451	0.0113087	0.0271364	0.0546567	0.135174	0	0.0331415	0	0.0405998	0.0326315	0.0923451	0.0113087	0.0146537	0.029132	0.0682629	0	0.0249887	0	0.0510745	0.0193505	0.158684	2.57607	0.739215	0	0.270601	0	0.553083	1.71111	ercc6-inhib	1913
NBPF9	0.01993	0.0259556	0.0138949	0.010747	0.0198678	0.0130146	0.029923	0.0228344	0.022217	0.0242729	0.01993	0.0259556	0.00750325	0.00572815	0.0100332	0.00503665	0.0225619	0.00961328	0.027949	0.0143938	0.37648	0.22069	0.503424	0.194049	1.13206	0.370374	1.40236	0.554556	ercc6-stimul	213852
PDE4DIP	1.13317	0.866249	1.12483	1.04366	0.884293	0.659771	0.722897	0.571925	0.836234	0.495542	1.13317	0.866249	0.607408	0.556271	0.446568	0.255331	0.545064	0.24078	1.05198	0.293856	0.536026	0.64216	0.394087	0.294755	0.481008	0.277958	0.928354	0.339229	ercc6-stimul	224763
SEC22B	7.34959	6.93807	13.9755	15.8608	11.7928	12.1082	7.00225	7.99468	6.59069	6.21996	7.34959	6.93807	7.54677	8.45381	5.95536	4.68587	5.2797	3.36576	8.29109	3.68844	1.02683	1.21847	0.810299	0.675386	0.718366	0.485115	1.1281	0.531623	ercc6-stimul	20516
NOTCH2NL	0.882259	0.880929	0.463335	0.460821	0.54947	0.487378	0.960852	0.679167	1.04463	0.96194	0.882259	0.880929	0.250201	0.245618	0.277482	0.188615	0.724482	0.285929	1.31414	0.57043	0.283591	0.278817	0.314513	0.21411	0.821167	0.324577	1.48952	0.647533	ercc6-stimul	76802
NBPF10	0.131018	0.121642	0.0392885	0.0348609	0.0397092	0.0183463	0.115068	0.0398299	0.115156	0.0874438	0.131018	0.121642	0.0212158	0.0185809	0.0200531	0.00710002	0.0867613	0.0167684	0.144866	0.0518542	0.16193	0.15275	0.153056	0.0583681	0.662209	0.13785	1.1057	0.426285	ercc6-stimul	75314
TXNIP	6.07994	6.46807	27.9123	36.9888	6.81278	6.96289	5.77339	7.43354	5.88935	5.93001	6.07994	6.46807	15.0726	19.715	3.44045	2.69464	4.35314	3.12952	7.4088	3.5165	2.47908	3.04805	0.56587	0.416606	0.715983	0.483841	1.21857	0.54367	ercc6-stimul	4167
POLR3GL	0.346597	0.281043	0.386468	0.308514	0.516064	0.458587	0.136051	0.361362	0.441885	0.133957	0.346597	0.281043	0.208693	0.164438	0.260612	0.177473	0.102582	0.152133	0.555891	0.0794365	0.602119	0.585099	0.751917	0.63148	0.29597	0.541317	1.60385	0.282649	ercc6-stimul	14152
ANKRD34A	0.0629782	0.0757594	0.17985	0.223763	0.0603705	0.083027	0.0925093	0.0712805	0.141031	0.0364343	0.0629782	0.0757594	0.097119	0.119266	0.0304871	0.0321314	0.069752	0.0300091	0.177417	0.0216055	1.54211	1.57427	0.48409	0.424125	1.10756	0.39611	2.81712	0.285186	ercc6-stimul	5140
LIX1L	0.8308	0.850717	1.11811	1.19923	0.455908	0.543158	0.565402	0.578352	1.01123	1.25526	0.8308	0.850717	0.603779	0.63919	0.230234	0.210202	0.426313	0.243486	1.27213	0.744369	0.726745	0.751354	0.277123	0.247088	0.513136	0.286213	1.53121	0.87499	ercc6-stimul	22007
RBM8A	3.57483	3.40108	11.9438	11.2668	9.8391	10.0322	5.50455	10.1624	3.15467	3.93639	3.57483	3.40108	6.44965	6.0052	4.96875	3.88246	4.15043	4.27837	3.96857	2.33428	1.80418	1.76568	1.38992	1.14154	1.16101	1.25794	1.11014	0.686335	ercc6-stimul	5979
GNRHR2	1.06154	1.1411	0.888535	0.649705	1.04273	0.830107	1.0838	0.860034	1.00544	0.967739	1.06154	1.1411	0.479809	0.346293	0.526579	0.321251	0.817185	0.362074	1.26484	0.573869	0.451993	0.303473	0.496052	0.281528	0.769811	0.317303	1.19152	0.502909	ercc6-stimul	6257
PEX11B	0.510201	0.676762	1.21523	1.22177	0.761956	0.764668	0.453745	0.838132	0.420767	0.191776	0.510201	0.676762	0.656224	0.651203	0.384788	0.295927	0.342124	0.352854	0.529325	0.113723	1.28621	0.962234	0.754189	0.437268	0.670567	0.521385	1.03748	0.16804	ercc6-stimul	7568
ITGA10	0.00802054	0.0309394	0.0219977	0.0290763	0.0356124	0.0321588	0.00335822	0.0618593	0.0150845	0.00991962	0.00802054	0.0309394	0.0118788	0.0154977	0.0179843	0.0124455	0.0025321	0.0260428	0.0189763	0.00588233	1.48104	0.500904	2.24228	0.402253	0.315702	0.841735	2.36596	0.190124	ercc6-stimul	18879
PIAS3	0.547322	0.646206	0.86873	0.861498	0.4751	0.507571	0.681491	0.631955	0.475613	0.614841	0.547322	0.646206	0.469114	0.459178	0.239926	0.19643	0.513844	0.266053	0.598321	0.364601	0.857108	0.710576	0.438363	0.303974	0.938833	0.411716	1.09318	0.564217	ercc6-stimul	10559
NUDT17	0.144128	0.138803	0.207713	0.0686526	0.398829	0.452051	0.160366	0.485569	0.0807725	0.0572174	0.144128	0.138803	0.112165	0.0365918	0.201409	0.174944	0.120916	0.204425	0.101612	0.0339299	0.778232	0.263624	1.39743	1.26037	0.838948	1.47277	0.705011	0.244447	ercc6-stimul	2943
POLR3C	4.32356	3.83147	6.5901	6.2481	7.28165	6.54343	5.97624	6.37277	4.0822	5.58141	4.32356	3.83147	3.55865	3.33024	3.67723	2.53231	4.50608	2.68294	5.13541	3.30978	0.823084	0.86918	0.850511	0.660923	1.04222	0.700237	1.18777	0.86384	ercc6-stimul	18280
RNF115	1.49305	1.49229	0.773483	0.706632	1.26909	1.02028	1.4707	1.23756	1.41736	1.65067	1.49305	1.49229	0.417681	0.376635	0.64089	0.394848	1.10891	0.521013	1.78304	0.978847	0.27975	0.252387	0.429249	0.264592	0.742713	0.349136	1.19423	0.655936	ercc6-stimul	77741
CD160	0.0323753	0.027753	0.012807	0.0167669	0	0	0.0391028	0	0	0	0.0323753	0.027753	0.00691578	0.00893676	0	0	0.0294835	0	0	0	0.213613	0.322011	0	0	0.910679	0	0	0	ercc6-indep	19768
PDZK1	0.0421289	0.0290097	0.024151	0.0157377	0.0198146	0.0143232	0.0202031	0.0263198	0.0488863	0.0247708	0.0421289	0.0290097	0.0130415	0.00838819	0.0100064	0.00554308	0.0152331	0.0110806	0.061499	0.0146891	0.309563	0.289151	0.237518	0.191077	0.361584	0.381963	1.45978	0.506351	ercc6-stimul	36541
GPR89A	0.399098	0.433841	0.424967	0.492541	0.394497	0.384573	0.405308	0.515779	0.294017	0.339403	0.399098	0.433841	0.229482	0.262524	0.199221	0.14883	0.305602	0.217143	0.369873	0.201266	0.575002	0.605117	0.499178	0.343051	0.765732	0.500513	0.926773	0.463916	ercc6-stimul	62509
GPR89C	0.0178168	0.0180633	0.0165402	0.0163883	0.0199582	0.0146853	0.0146161	0.0121299	0.0149352	0.00956787	0.0178168	0.0180633	0.00893171	0.00873496	0.0100789	0.00568321	0.0110205	0.00510669	0.0187885	0.00567375	0.501308	0.483575	0.565696	0.314628	0.618548	0.282711	1.05454	0.314104	ercc6-stimul	1581888
LOC728989	0.11727	0.0603165	0	0	0	0	0	0.042563	0.0721817	0.0290075	0.11727	0.0603165	0	0	0	0	0	0.017919	0.0908046	0.0172014	0	0	0	0	0	0.297083	0.774321	0.285186	ercc6-stimul	23705
PRKAB2	1.07579	1.17636	1.79687	1.74711	1.34421	1.17299	1.63807	1.39856	1.00712	1.53207	1.07579	1.17636	0.97031	0.93121	0.678826	0.453947	1.2351	0.588794	1.26696	0.908518	0.901951	0.791603	0.631002	0.385891	1.14809	0.500522	1.1777	0.772312	ercc6-stimul	17445
PDIA3P	0.390521	0.257664	0.851579	0.834134	0.597734	0.458035	0.176872	0.174551	0.259015	0.22305	0.390521	0.257664	0.459853	0.444593	0.301856	0.17726	0.133361	0.073486	0.325841	0.132269	1.17754	1.72548	0.772956	0.687948	0.341496	0.285201	0.834375	0.513338	ercc6-stimul	2099
CHD1L	3.31597	3.13542	2.70438	2.20847	3.53335	2.89499	5.02575	3.11911	3.30495	2.87154	3.31597	3.13542	1.46037	1.17711	1.78434	1.12036	3.78942	1.31315	4.15763	1.70282	0.440404	0.375425	0.538106	0.357324	1.14278	0.41881	1.25382	0.543093	ercc6-stimul	53153
LOC100289211	0.0299278	0.0192412	0	0.0387482	0.0303706	0.0124135	0.0187962	0.0135777	0.00767543	0.00925352	0.0299278	0.0192412	0	0.0206528	0.0153372	0.00480402	0.0141723	0.00571621	0.00965569	0.00548734	0	1.07336	0.512472	0.249674	0.473551	0.297082	0.322633	0.285187	ercc6-stimul	135786
BCL9	1.41273	1.42223	1.21607	1.34457	1.05613	0.811235	1.48576	1.07951	1.13678	0.724085	1.41273	1.42223	0.656678	0.716656	0.533346	0.313948	1.12026	0.454474	1.43007	0.429382	0.464829	0.503896	0.377528	0.220743	0.792977	0.31955	1.01227	0.301908	ercc6-stimul	84834
ACP6	0.211522	0.213077	0.225005	0.0970337	0.202159	0.157879	0.0603544	0.097669	0.285008	0.0690532	0.211522	0.213077	0.121503	0.051719	0.10209	0.0610992	0.0455072	0.0411186	0.35854	0.0409485	0.574421	0.242724	0.482646	0.286747	0.215142	0.192976	1.69505	0.192177	ercc6-stimul	23467
GPR89B	0.230071	0.197967	0.0517905	0.282367	0.0533756	0.133241	0.113416	0.163068	0.0463134	0.338235	0.230071	0.197967	0.0279669	0.150502	0.0269547	0.0515643	0.0855157	0.0686516	0.0582623	0.200573	0.121558	0.760236	0.117158	0.260469	0.371692	0.346783	0.253236	1.01317	ercc6-inhib	15707
NBPF14	0.444667	0.451553	0.246261	0.113373	0.175242	0.0624258	0.352316	0.136561	0.308789	0.177678	0.444667	0.451553	0.132981	0.0604278	0.0884972	0.0241588	0.265646	0.0574922	0.388457	0.105363	0.299057	0.133822	0.199019	0.0535015	0.597405	0.127321	0.87359	0.233335	ercc6-stimul	22207
NBPF15	0.284371	0.285028	0.333098	0.331967	0.285284	0.331718	0.463959	0.449092	0.297178	0.361223	0.284371	0.285028	0.179873	0.176938	0.144068	0.128375	0.349825	0.189068	0.37385	0.214205	0.632529	0.620776	0.506621	0.450394	1.23017	0.66333	1.31466	0.751523	ercc6-stimul	19169
NBPF16	0.00484832	0.00549679	0.00209112	0.00194392	0.00256404	0.0022056	0.00392903	0.00198674	0.00577589	0.00193429	0.00484832	0.00549679	0.0011292	0.00103611	0.00129484	0.000853567	0.00296249	0.000836418	0.00726607	0.00114703	0.232906	0.188494	0.26707	0.155285	0.611034	0.152165	1.49868	0.208673	ercc6-stimul	180955
LOC645166	0.535567	0.542577	0.484065	0.40344	0.465622	0.323118	0.835815	0.559586	0.266384	0.441585	0.535567	0.542577	0.261395	0.215034	0.235139	0.125047	0.630205	0.235586	0.335111	0.26186	0.488072	0.396319	0.439047	0.230468	1.17671	0.434198	0.625713	0.482623	ercc6-stimul	24769
LOC388692	0.734447	0.686022	0.247562	0.236528	0.32463	0.204797	0.586603	0.34534	0.673241	0.63101	0.734447	0.686022	0.133683	0.126069	0.163938	0.0792564	0.442299	0.145388	0.846937	0.374189	0.182019	0.183769	0.223213	0.11553	0.60222	0.211929	1.15316	0.545447	ercc6-stimul	12267
HIST2H2BF	0.00411025	0.00341156	0.00758249	0.00831189	0.00501377	0.00416742	0.00335999	0.00763661	0.00247638	0.00411518	0.00411025	0.00341156	0.00409454	0.00443024	0.00253195	0.00161279	0.00253343	0.00321501	0.00311529	0.0024403	0.996179	1.2986	0.61601	0.472743	0.616369	0.942388	0.757931	0.715304	ercc6-indep	386815
LOC728855	0.0156423	0.0128726	0.0283151	0.041477	0.00961671	0.0134953	0.0102171	0.0170319	0.0179724	0.0201198	0.0156423	0.0128726	0.0152902	0.0221072	0.00485644	0.00522268	0.00770369	0.00717043	0.0226093	0.011931	0.977488	1.71739	0.310468	0.405721	0.492491	0.55703	1.44539	0.926856	ercc6-stimul	40334
HIST2H3D	0.386556	0.520719	0.738352	1.02957	0.452668	0.412293	0.27746	0.400855	0.453202	0.204893	0.386556	0.520719	0.39871	0.548761	0.228597	0.159557	0.209205	0.16876	0.570128	0.121502	1.03144	1.05385	0.591369	0.306417	0.541202	0.32409	1.47489	0.233334	ercc6-stimul	457
HIST2H2BC	1.08071	0.621184	3.15186	3.16207	1.7234	2.1735	1.47899	2.92743	1.01028	1.218	1.08071	0.621184	1.702	1.68538	0.870317	0.841145	1.11516	1.23245	1.27093	0.722274	1.57489	2.71318	0.80532	1.3541	1.03188	1.98403	1.17602	1.16274	ercc6-indep	582
HIST2H2BE	2.42048	2.42992	9.3943	8.3317	4.64667	3.82101	2.16202	4.65798	2.48867	3.01385	2.42048	2.42992	5.07292	4.4408	2.34657	1.47873	1.63016	1.96101	3.13075	1.78721	2.09583	1.82755	0.969464	0.608551	0.673488	0.807026	1.29344	0.735503	ercc6-stimul	2223
HIST2H2AC	5.61504	4.58964	7.24285	7.9233	2.32596	1.6445	3.6507	1.13869	2.74796	2.4284	5.61504	4.58964	3.91114	4.22312	1.17461	0.636422	2.75263	0.479388	3.45693	1.44004	0.696547	0.920142	0.20919	0.138665	0.490224	0.10445	0.615656	0.313759	ercc6-stimul	437
HIST2H2AB	1.18297	1.30381	1.70135	2.59533	0.750363	1.12154	1.13214	0.460022	0.982402	1.06112	1.18297	1.30381	0.918729	1.38331	0.378933	0.434036	0.853634	0.193669	1.23586	0.629244	0.776629	1.06098	0.320324	0.332898	0.721602	0.148541	1.04471	0.48262	ercc6-stimul	448
BOLA1	0.211768	0.616029	0.931417	0.647511	0.347764	0.731698	0.398239	0.601165	0.324407	0.32123	0.211768	0.616029	0.502965	0.345123	0.175621	0.283167	0.300272	0.25309	0.408104	0.190489	2.37508	0.560239	0.829308	0.459665	1.41793	0.410842	1.92713	0.309221	ercc6-stimul	1194
SV2A	0.0138634	0.0282247	0.0338641	0.0376935	0.0230834	0.040252	0.00217674	0.0581788	0.00177774	0	0.0138634	0.0282247	0.0182866	0.0200906	0.0116571	0.0155775	0.00164126	0.0244933	0.0022364	0	1.31906	0.71181	0.840856	0.551911	0.118388	0.867796	0.161317	0	ercc6-stimul	14563
SF3B4	4.87512	4.61627	11.2826	12.153	9.4136	14.4315	7.8301	13.2438	4.89608	7.77529	4.87512	4.61627	6.0926	6.47755	4.75387	5.58499	5.9039	5.57564	6.15927	4.61075	1.24973	1.4032	0.975128	1.20985	1.21103	1.20782	1.26341	0.998804	ercc6-stimul	4936
MTMR11	0.128493	0.139399	0.156117	0.158441	0.100192	0.0761378	0.0653288	0.0860547	0.106708	0.18162	0.128493	0.139399	0.0843032	0.0844491	0.050597	0.0294653	0.0492579	0.036229	0.134239	0.107701	0.656092	0.605808	0.393772	0.211374	0.383351	0.259894	1.04472	0.772607	ercc6-stimul	8249
OTUD7B	1.08768	1.14497	1.19728	1.20008	1.51708	1.45144	1.09521	1.32181	1.15234	1.48336	1.08768	1.14497	0.646531	0.639643	0.766125	0.561707	0.825788	0.556482	1.44964	0.879632	0.594413	0.558654	0.704367	0.490587	0.75922	0.486023	1.33279	0.768258	ercc6-stimul	70455
VPS45	0.937116	0.933175	0.700329	0.691238	0.834909	0.83458	0.945396	1.03004	0.92201	1.05696	0.937116	0.933175	0.378178	0.36843	0.421629	0.322982	0.712829	0.433647	1.15989	0.626777	0.403555	0.394813	0.449922	0.346111	0.760662	0.4647	1.23772	0.671661	ercc6-stimul	78164
PLEKHO1	0.274324	0.372168	0.521484	0.674063	0.307969	0.390261	0.476023	0.481407	0.284202	0.313543	0.274324	0.372168	0.281601	0.359276	0.155524	0.151031	0.358921	0.202672	0.357526	0.185931	1.02653	0.965359	0.566937	0.405814	1.30838	0.544572	1.3033	0.499589	ercc6-stimul	9656
ANP32E	4.08368	3.55977	4.2981	4.28785	3.11766	3.00533	4.03818	3.33178	3.75201	3.97784	4.08368	3.55977	2.32097	2.28542	1.57442	1.16306	3.04479	1.40268	4.72003	2.35886	0.568354	0.642015	0.385539	0.326724	0.745599	0.394037	1.15583	0.662644	ercc6-stimul	17788
CA14	0.00347468	0.0119144	0.00714745	0.028792	0.00356034	0.00576494	0.00436457	0.00630561	0.00712905	0	0.00347468	0.0119144	0.00385962	0.0153461	0.00179797	0.00223103	0.00329089	0.00265466	0.00896834	0	1.11079	1.28803	0.51745	0.187255	0.947105	0.222811	2.58106	0	ercc6-stimul	7263
APH1A	1.11416	1.141	2.64285	3.05264	1.82524	1.53266	1.19779	1.41803	1.10547	1.22031	1.11416	1.141	1.42714	1.62706	0.921746	0.593139	0.903134	0.596991	1.39068	0.723644	1.28091	1.42599	0.827301	0.519842	0.810596	0.523217	1.24819	0.634219	ercc6-stimul	3811
C1orf54	0.0402399	0.0504154	0.0573049	0.0384736	0.0475752	0.0282459	0.0699862	0.0617902	0.0665617	0.0661117	0.0402399	0.0504154	0.0309446	0.0205064	0.0240255	0.0109312	0.0527696	0.0260137	0.0837346	0.0392042	0.769004	0.406749	0.597056	0.216822	1.31137	0.515987	2.08089	0.777624	ercc6-stimul	8153
C1orf51	0.0649667	0.0708798	0.103265	0.0665853	0.0847231	0.0642581	0.0667677	0.123256	0.0424115	0.0803494	0.0649667	0.0708798	0.0557631	0.03549	0.0427852	0.0248679	0.0503428	0.0518908	0.0533537	0.0476472	0.858334	0.500706	0.658571	0.350846	0.774902	0.732095	0.821246	0.672225	ercc6-stimul	4273
MRPS21	2.88063	3.15005	6.52307	5.9638	4.65424	5.2838	4.63709	6.24561	3.3256	3.74379	2.88063	3.15005	3.52246	3.17871	2.35039	2.04483	3.49637	2.6294	4.1836	2.22007	1.22281	1.0091	0.81593	0.649142	1.21375	0.834717	1.45232	0.704772	ercc6-stimul	14551
PRPF3	1.91534	1.95578	2.32129	2.21801	2.40363	2.51266	2.97034	3.2841	1.92193	3.38451	1.91534	1.95578	1.2535	1.1822	1.21383	0.972399	2.23964	1.38261	2.41779	2.00701	0.654451	0.604464	0.633743	0.497193	1.16932	0.706933	1.26233	1.0262	ercc6-stimul	31777
RPRD2	2.00852	2.16236	1.11905	1.05698	1.37437	1.40742	1.81856	1.94553	2.22654	2.7079	2.00852	2.16236	0.604287	0.56337	0.694057	0.544672	1.37119	0.819068	2.80099	1.60578	0.300862	0.260535	0.345556	0.251888	0.682689	0.378784	1.39455	0.742607	ercc6-stimul	112052
TARS2	0.446185	0.489836	0.803678	0.684136	0.52903	0.563075	0.450799	0.463058	0.477005	0.579528	0.446185	0.489836	0.433986	0.364644	0.26716	0.21791	0.339902	0.194947	0.600072	0.34366	0.97266	0.744422	0.598765	0.444863	0.761797	0.397985	1.3449	0.701582	ercc6-stimul	19830
ECM1	0.0536631	0.0411782	0.0988113	0.0633248	0.209532	0.0941891	0.0987364	0.211304	0.071678	0.156627	0.0536631	0.0411782	0.0533581	0.0337521	0.105814	0.0364512	0.0744472	0.088959	0.0901709	0.0928798	0.994316	0.81966	1.97181	0.885206	1.38731	2.16034	1.68032	2.25556	ercc6-inhib	5779
ADAMTSL4	0.132487	0.0852152	0.177143	0.134589	0.104643	0.0952522	0.110945	0.0814531	0.124543	0.0491572	0.132487	0.0852152	0.0956572	0.0717359	0.0528447	0.0368626	0.0836525	0.0342918	0.156675	0.0291502	0.722012	0.841821	0.398867	0.432582	0.631402	0.402414	1.18257	0.342078	ercc6-stimul	11515
MCL1	30.1352	32.5553	67.3185	73.6323	32.7291	37.4446	30.4444	36.5876	23.4417	25.5372	30.1352	32.5553	36.352	39.246	16.5282	14.4911	22.9551	15.4034	29.4897	15.1436	1.2063	1.20552	0.548468	0.445121	0.761736	0.473145	0.978578	0.465164	ercc6-stimul	5188
ENSA	2.97941	2.95558	6.08593	5.71518	3.22405	2.81709	2.87924	2.62374	2.97095	3.3577	2.97941	2.95558	3.2864	3.04619	1.62815	1.09021	2.17095	1.10459	3.73746	1.99112	1.10304	1.03066	0.546466	0.368866	0.72865	0.373732	1.25443	0.67368	ercc6-stimul	7500
GOLPH3L	0.928725	0.945157	0.962424	0.971797	0.595076	0.620191	0.403617	0.50273	0.857322	0.698041	0.928725	0.945157	0.519709	0.517968	0.300513	0.240014	0.304327	0.211649	1.07851	0.413938	0.559594	0.548023	0.323576	0.253941	0.327683	0.22393	1.16128	0.437957	ercc6-stimul	50972
HORMAD1	0.333835	0.379037	0.174058	0.196934	0.177828	0.167813	0.319359	0.311938	0.358801	0.423817	0.333835	0.379037	0.0939913	0.104966	0.0898031	0.0649436	0.240797	0.131326	0.451372	0.251323	0.28155	0.276928	0.269005	0.171338	0.721304	0.346473	1.35208	0.663058	ercc6-stimul	22830
CTSS	0.0522205	0.0792459	0.0580637	0.0825952	0.0759231	0.148682	0.0735722	0.213224	0.170847	1.33185	0.0522205	0.0792459	0.0313544	0.0440232	0.0383412	0.0575399	0.0554734	0.0897673	0.214926	0.789787	0.600423	0.555527	0.734217	0.726094	1.06229	1.13277	4.11573	9.96628	ercc6-inhib	35762
CTSK	0.321245	0.429835	0.154634	0.145291	0.305263	0.2892	0.269477	0.319096	0.272985	0.298497	0.321245	0.429835	0.0835024	0.0774401	0.154158	0.11192	0.203186	0.134339	0.343415	0.177009	0.259934	0.180162	0.479876	0.26038	0.632494	0.312537	1.06901	0.411806	ercc6-stimul	12234
ARNT	1.05973	1.12221	0.788764	0.800648	0.743358	0.838169	0.789849	0.956054	0.975121	1.16124	1.05973	1.12221	0.425933	0.426745	0.375396	0.324371	0.595546	0.402499	1.2267	0.688615	0.401926	0.380272	0.354237	0.289047	0.561979	0.358666	1.15756	0.613624	ercc6-stimul	67064
SETDB1	1.17161	1.24963	1.27354	1.25264	1.12737	1.07756	0.992941	1.2259	1.28829	1.36263	1.17161	1.24963	0.687712	0.667657	0.569322	0.417016	0.748678	0.516104	1.62067	0.80804	0.58698	0.534284	0.485931	0.333711	0.639016	0.413005	1.38328	0.646623	ercc6-stimul	38406
CERS2	0.985991	1.14978	1.7795	1.94472	1.25992	1.51921	1.66513	2.00544	1.01123	1.24186	0.985991	1.14978	0.96093	1.03654	0.63626	0.587934	1.25551	0.84429	1.27213	0.736423	0.974583	0.901508	0.6453	0.511345	1.27335	0.734306	1.2902	0.64049	ercc6-stimul	9831
ANXA9	0.0111207	0.00953299	0.0114377	0.0134384	0.00569743	0.00307511	0	0.00336353	0.00884874	0.0160462	0.0111207	0.00953299	0.00617636	0.00716267	0.0028772	0.00119007	0	0.00141605	0.0111317	0.0095154	0.555393	0.751356	0.258725	0.124837	0	0.148542	1.00099	0.998154	ercc6-indep	13616
FAM63A	0.224976	0.278985	0.54365	0.57917	0.17457	0.205309	0.150899	0.162516	0.221572	0.289051	0.224976	0.278985	0.293571	0.308698	0.0881578	0.0794546	0.113778	0.0684192	0.278738	0.171407	1.3049	1.1065	0.391854	0.284799	0.505733	0.245243	1.23897	0.614396	ercc6-stimul	11554
PRUNE	0.50167	0.525398	0.5839	0.536871	0.311174	0.374601	0.310977	0.287384	0.514551	0.560778	0.50167	0.525398	0.315306	0.286152	0.157143	0.144971	0.234477	0.120989	0.647305	0.332541	0.628513	0.544639	0.31324	0.275925	0.467392	0.23028	1.2903	0.632932	ercc6-stimul	27217
BNIPL	0.194163	0.230081	0.185149	0.158522	0.177884	0.26194	0.151906	0.213485	0.144836	0.141474	0.194163	0.230081	0.0999805	0.0844922	0.0898314	0.101371	0.114537	0.0898772	0.182204	0.0838941	0.514931	0.367228	0.46266	0.440587	0.589902	0.390633	0.938406	0.364628	ercc6-stimul	11048
C1orf56	0.258443	0.323335	0.704035	0.817539	0.402313	0.411406	0.175477	0.399288	0.315285	0.103666	0.258443	0.323335	0.380179	0.435748	0.203168	0.159214	0.13231	0.1681	0.396629	0.0614739	1.47104	1.34767	0.786123	0.492412	0.511949	0.519895	1.53468	0.190125	ercc6-stimul	3613
CDC42SE1	1.52446	1.53095	2.91146	3.08624	1.76894	2.07058	2.18867	2.49727	1.52166	2.12706	1.52446	1.53095	1.57219	1.64497	0.893315	0.801314	1.65026	1.05135	1.91425	1.26135	1.03131	1.07447	0.585988	0.52341	1.08252	0.686731	1.25569	0.823898	ercc6-stimul	8679
MLLT11	0.0543461	0.0718137	0.164743	0.207386	0.084994	0.090167	0.0467073	0.101219	0.0850942	0.21933	0.0543461	0.0718137	0.0889612	0.110537	0.042922	0.0348946	0.0352173	0.0426132	0.107049	0.130063	1.63694	1.53922	0.789789	0.485905	0.648019	0.593385	1.96976	1.81111	ercc6-indep	8823
GABPB2	0.242741	0.251546	0.264282	0.23669	0.223906	0.179965	0.163367	0.165513	0.199322	0.278726	0.242741	0.251546	0.142712	0.126156	0.113073	0.0696465	0.123179	0.069681	0.250747	0.165285	0.58792	0.501522	0.465816	0.276874	0.507449	0.277011	1.03298	0.657075	ercc6-stimul	47928
SEMA6C	0.094355	0.0938829	0.0779822	0.0628271	0.0707843	0.0642961	0.05926	0.0947877	0.0708677	0.0562643	0.094355	0.0938829	0.0421104	0.0334868	0.0357461	0.0248826	0.044682	0.0399056	0.0891516	0.0333647	0.446297	0.356687	0.378847	0.265039	0.473552	0.425057	0.944853	0.355387	ercc6-stimul	14978
LYSMD1	0.521712	0.491908	0.887382	0.834401	0.617172	0.645489	0.476502	0.666758	0.592529	0.495692	0.521712	0.491908	0.479186	0.444736	0.311672	0.249804	0.359283	0.280705	0.745401	0.293945	0.918488	0.904103	0.597402	0.507827	0.688661	0.570646	1.42876	0.597562	ercc6-stimul	6201
SCNM1	1.13192	1.20382	2.05824	2.0132	1.13447	1.38482	1.60871	1.35445	1.17458	1.74974	1.13192	1.20382	1.11145	1.07304	0.572907	0.535925	1.21297	0.570223	1.47762	1.0376	0.981915	0.891359	0.506138	0.445187	1.0716	0.473678	1.30541	0.861919	ercc6-stimul	4276
TMOD4	0.191815	0.234644	0.162091	0.176125	0.226453	0.145824	0.151076	0.224343	0.276957	0.194915	0.191815	0.234644	0.0875291	0.0938746	0.114359	0.0564339	0.113911	0.0944484	0.348412	0.115585	0.456321	0.400073	0.596193	0.240509	0.59386	0.402518	1.8164	0.492596	ercc6-stimul	6085
VPS72	0.885874	0.814636	1.22328	1.07633	0.767092	0.705693	0.654487	0.689892	1.06555	1.09261	0.885874	0.814636	0.660571	0.573684	0.387381	0.273103	0.493483	0.290445	1.34046	0.647918	0.745672	0.704221	0.437287	0.335246	0.557058	0.356533	1.51315	0.795346	ercc6-stimul	13707
PIP5K1A	3.40411	3.18105	2.89458	2.56233	4.67103	4.81572	3.71291	4.60424	3.73507	4.03349	3.40411	3.18105	1.56307	1.36572	2.35887	1.86368	2.79953	1.93839	4.69872	2.39186	0.459172	0.429331	0.692948	0.585871	0.822398	0.609354	1.38031	0.751909	ercc6-stimul	50987
PSMD4	1.59625	1.52957	2.82883	2.73682	2.03625	2.23625	1.60201	1.79466	1.88506	2.53699	1.59625	1.52957	1.52757	1.45873	1.02831	0.865429	1.20792	0.755552	2.37141	1.50444	0.956973	0.953683	0.644201	0.565799	0.756721	0.493964	1.48561	0.983567	ercc6-stimul	12758
ZNF687	0.758263	0.813579	1.94103	1.84532	1.05227	1.00027	0.847075	1.07558	0.63434	0.621823	0.758263	0.813579	1.04816	0.983556	0.531396	0.387104	0.638695	0.452819	0.798	0.368741	1.38231	1.20892	0.700807	0.475804	0.842313	0.556577	1.0524	0.453233	ercc6-stimul	9591
PI4KB	0.847008	0.85864	1.41851	1.24079	0.998233	0.950043	0.993329	1.08418	0.771219	1.42813	0.847008	0.85864	0.765995	0.661341	0.504108	0.367667	0.74897	0.45644	0.970194	0.846881	0.904354	0.770219	0.595163	0.428196	0.884254	0.531585	1.14544	0.986305	ercc6-stimul	35919
RFX5	2.43155	2.45116	4.46829	4.54228	2.64515	2.80993	2.79795	3.09749	2.49226	2.02242	2.43155	2.45116	2.41288	2.42104	1.3358	1.08744	2.10965	1.30404	3.13526	1.1993	0.99232	0.98771	0.549362	0.443644	0.867617	0.532011	1.28941	0.489277	ercc6-stimul	6654
SELENBP1	0.478547	0.510746	0.967468	0.944578	0.319364	0.396985	0.272199	0.281286	0.456959	0.532299	0.478547	0.510746	0.522433	0.50346	0.161279	0.153633	0.205238	0.118421	0.574854	0.315653	1.09171	0.985735	0.337018	0.300802	0.428878	0.23186	1.20125	0.618024	ercc6-stimul	8385
PSMB4	4.77667	5.09916	14.1938	15.9731	8.18713	9.70608	7.73734	8.14337	4.93209	9.45466	4.77667	5.09916	7.66465	8.51366	4.1345	3.75625	5.83395	3.42836	6.20457	5.60661	1.6046	1.66962	0.865561	0.736642	1.22134	0.672338	1.29893	1.09952	ercc6-stimul	2372
POGZ	2.75042	2.7704	2.22175	2.1481	2.47254	2.24159	2.95144	2.64412	2.54911	2.9807	2.75042	2.7704	1.19975	1.14494	1.24863	0.867495	2.22539	1.11317	3.20678	1.76756	0.436204	0.413275	0.453979	0.31313	0.809108	0.40181	1.16592	0.638014	ercc6-stimul	56742
CGN	0.0776341	0.0578352	0.0741435	0.0708389	0.0388269	0.0398681	0.0510801	0.0259967	0.0654198	0.0342915	0.0776341	0.0578352	0.0400375	0.0377571	0.0196076	0.015429	0.0385144	0.0109446	0.0822981	0.0203349	0.51572	0.65284	0.252564	0.266774	0.496102	0.189238	1.06008	0.3516	ercc6-stimul	27306
TUFT1	2.01184	1.78956	3.30402	2.7778	3.59255	4.17907	2.48661	4.23475	1.94985	2.85805	2.01184	1.78956	1.78417	1.48057	1.81424	1.6173	1.8749	1.78283	2.45291	1.69482	0.886835	0.827336	0.90178	0.903742	0.931935	0.996239	1.21924	0.947062	ercc6-stimul	43279
MIR554	3.53373	4.69333	7.59127	5.16298	8.43308	11.5287	4.15298	7.8669	2.32857	6.10236	3.53373	4.69333	4.09929	2.75187	4.25871	4.46161	3.13135	3.31196	2.92934	3.6187	1.16004	0.586336	1.20516	0.950627	0.886131	0.705675	0.828966	0.77103	ercc6-indep	96
SNX27	1.0806	1.05712	0.690621	0.706203	0.816569	0.919215	1.10959	1.1746	1.27267	1.31177	1.0806	1.05712	0.372935	0.376406	0.412367	0.355736	0.836631	0.494507	1.60102	0.77788	0.345119	0.356068	0.38161	0.336514	0.774228	0.467787	1.4816	0.735848	ercc6-stimul	86898
CELF3	0.00602413	0.00387304	0.0077448	0.00779959	0.00154316	0.00749612	0.00189174	0.00273305	0.00463493	0	0.00602413	0.00387304	0.00418219	0.00415718	0.000779296	0.002901	0.00142637	0.00115061	0.00583074	0	0.69424	1.07336	0.129362	0.749024	0.236776	0.297083	0.967898	0	ercc6-stimul	16757
MRPL9	1.97237	2.16881	5.87249	5.3168	4.07561	4.54937	2.95595	4.42745	2.36685	3.51713	1.97237	2.16881	3.17114	2.83385	2.05818	1.76061	2.22879	1.86396	2.9775	2.08566	1.60778	1.30664	1.04351	0.811784	1.13	0.859437	1.5096	0.96166	ercc6-stimul	3918
OAZ3	0.0482882	0.0362197	0.164514	0.103158	0.102049	0.0976415	0.0417003	0.0876302	0.0712092	0.123176	0.0482882	0.0362197	0.0888376	0.0549832	0.0515347	0.0377873	0.031442	0.0368923	0.0895812	0.0730434	1.83974	1.51805	1.06723	1.04328	0.651133	1.01857	1.85514	2.01668	ercc6-indep	8362
TDRKH	0.0372496	0.0353526	0.0957783	0.095078	0.0490729	0.0518693	0.0183816	0.0289706	0.0655077	0.087203	0.0372496	0.0353526	0.0517203	0.0506766	0.0247818	0.0200734	0.0138597	0.0121966	0.0824087	0.0517114	1.38848	1.43346	0.665291	0.567806	0.372077	0.344999	2.21234	1.46273	ercc6-stimul	18970
LINGO4	0.0197238	0.00821004	0.0050715	0.00510738	0.0050525	0.0122716	0.0123876	0	0	0	0.0197238	0.00821004	0.00273861	0.00272223	0.00255151	0.00474911	0.00934025	0	0	0	0.138848	0.331574	0.129362	0.578451	0.473552	0	0	0	ercc6-indep	5118
RORC	0.0655318	0.103129	0.0623699	0.0739551	0.015033	0.0113594	0.0258002	0.0141998	0.065895	0.0157258	0.0655318	0.103129	0.0336797	0.0394181	0.00759167	0.00439609	0.0194534	0.00597812	0.0828959	0.0093254	0.513945	0.382221	0.115847	0.0426271	0.296854	0.0579674	1.26497	0.0904246	ercc6-stimul	25802
LOC100132111	0.0708769	0.0772615	0.0728971	0.0458831	0.022695	0.0220488	0.0278215	0.0120584	0.0817984	0.0493082	0.0708769	0.0772615	0.0393644	0.0244557	0.011461	0.00853289	0.0209774	0.00507659	0.102902	0.0292398	0.555392	0.316531	0.161703	0.110442	0.29597	0.0657065	1.45185	0.378452	ercc6-stimul	5697
THEM4	1.63631	1.65554	2.78148	2.746	3.314	3.51113	2.26907	3.56398	1.73239	2.36136	1.63631	1.65554	1.502	1.46362	1.67357	1.35881	1.71088	1.50044	2.17935	1.40029	0.917918	0.884073	1.02277	0.820764	1.04557	0.906312	1.33187	0.845819	ercc6-stimul	39019
S100A10	9.45941	10.9326	16.4282	19.7891	5.86331	7.82866	8.10834	6.66833	7.32485	7.2386	9.45941	10.9326	8.87123	10.5476	2.96097	3.02969	6.11369	2.80737	9.21466	4.29249	0.93782	0.964783	0.313019	0.277125	0.646308	0.256789	0.974126	0.392632	ercc6-stimul	11329
S100A11	3.2646	3.24741	9.44125	10.8846	4.80476	5.69625	3.87016	4.97833	4.83735	5.51432	3.2646	3.24741	5.09828	5.80149	2.4264	2.20445	2.9181	2.09588	6.08539	3.26999	1.56168	1.7865	0.743247	0.678833	0.893862	0.6454	1.86405	1.00695	ercc6-stimul	4530
FLG2	0.0335891	0.0460695	0.0368495	0.0440685	0.0413004	0.0464404	0.0365659	0.0325095	0.0344576	0.0387727	0.0335891	0.0460695	0.0198987	0.0234885	0.0208567	0.0179724	0.0275707	0.0136865	0.0433477	0.0229922	0.592416	0.509849	0.620937	0.390116	0.820822	0.297084	1.29053	0.499077	ercc6-stimul	11270
S100A6	5.74816	5.73117	7.11337	7.15391	6.67727	7.68132	6.555	5.18968	6.85767	5.07383	5.74816	5.73117	3.84122	3.81303	3.37202	2.97267	4.94247	2.18486	8.62695	3.00878	0.668252	0.665315	0.586626	0.518685	0.859835	0.381223	1.50082	0.524986	ercc6-stimul	1642
S100A5	0.0491729	0.0468359	0.0337163	0.0679097	0.0111967	0.0181298	0.00686293	0.00991509	0.0616543	0.0473013	0.0491729	0.0468359	0.0182068	0.0361959	0.00565433	0.00701623	0.00517465	0.00417425	0.0775611	0.0280497	0.370261	0.772823	0.114989	0.149805	0.105234	0.0891251	1.57731	0.598893	ercc6-stimul	4619
S100A4	9.51496	12.1679	9.46564	10.6352	9.57995	14.0705	7.60427	8.15436	9.26381	3.4228	9.51496	12.1679	5.11145	5.66856	4.83787	5.44528	5.73362	3.43299	11.6539	2.02972	0.537201	0.465862	0.508449	0.447512	0.60259	0.282135	1.22479	0.166809	ercc6-stimul	2188
S100A2	0.0962005	0.100791	0.361098	0.232499	0.213572	0.164042	0.180353	0.184277	0.312512	0.581673	0.0962005	0.100791	0.194993	0.123922	0.107854	0.0634843	0.135986	0.0775806	0.39314	0.344932	2.02694	1.22949	1.12114	0.62986	1.41357	0.769718	4.08667	3.42225	ercc6-stimul	4722
S100A16	0.123145	0.130195	0.265977	0.15993	0.138637	0.146294	0.0928102	0.100564	0.298252	0.268972	0.123145	0.130195	0.143628	0.0852427	0.0700117	0.0566158	0.0699789	0.0423374	0.375201	0.1595	1.16633	0.654731	0.56853	0.434854	0.568264	0.325185	3.04682	1.22509	ercc6-stimul	6148
S100A13	0.603436	0.537549	1.77094	1.45487	1.56195	1.73138	0.74622	1.39261	0.74874	1.60484	0.603436	0.537549	0.956308	0.775446	0.788785	0.670044	0.56265	0.586289	0.941915	0.95167	1.58477	1.44256	1.30716	1.24648	0.93241	1.09067	1.56092	1.77039	ercc6-inhib	15293
S100A1	0.0207937	0.0118833	0.0213864	0	0.0142042	0	0.00870636	0	0	0	0.0207937	0.0118833	0.0115487	0	0.00717312	0	0.0065646	0	0	0	0.555392	0	0.344966	0	0.315701	0	0	0	ercc6-indep	3641
CHTOP	8.3758	8.90187	17.3395	17.6952	13.5736	13.2703	14.9893	14.7806	8.37837	10.2337	8.3758	8.90187	9.36333	9.43154	6.85467	5.13561	11.3019	6.22263	10.54	6.06858	1.1179	1.0595	0.81839	0.576913	1.34936	0.699025	1.25839	0.68172	ercc6-stimul	12325
SNAPIN	0.634484	0.591488	1.2347	1.61089	0.593238	0.75662	0.478187	0.484094	0.662782	0.519874	0.634484	0.591488	0.666738	0.858604	0.299585	0.292812	0.360553	0.203804	0.83378	0.308285	1.05084	1.4516	0.472171	0.495043	0.568262	0.344561	1.31411	0.521203	ercc6-stimul	3182
ILF2	3.21974	3.60608	8.73132	9.25664	6.27737	6.97065	5.71591	7.28902	3.50368	4.532	3.21974	3.60608	4.71491	4.93379	3.17007	2.69764	4.3098	3.06868	4.40763	2.68748	1.46438	1.36819	0.984574	0.748081	1.33855	0.850973	1.36894	0.745262	ercc6-stimul	8966
NPR1	0.102233	0.120147	0.154328	0.163959	0.0810988	0.101275	0.0959527	0.163658	0.0998015	0.0693375	0.102233	0.120147	0.0833371	0.0873901	0.0409549	0.0391934	0.0723483	0.0689	0.12555	0.0411171	0.815168	0.72736	0.400603	0.326212	0.707681	0.573464	1.22808	0.342224	ercc6-stimul	15305
INTS3	1.1233	1.07709	0.760977	0.680348	0.569589	0.413799	0.740127	0.37344	1.29589	1.09993	1.1233	1.07709	0.410928	0.362625	0.287642	0.16014	0.558056	0.157218	1.63023	0.652258	0.365822	0.336671	0.256069	0.148679	0.4968	0.145966	1.45129	0.605575	ercc6-stimul	45989
SLC27A3	0.264502	0.291374	0.112017	0.193388	0.0690841	0.0387214	0.0651456	0.0847061	0.218137	0.0769718	0.264502	0.291374	0.0604892	0.103076	0.0348875	0.0149852	0.0491198	0.0356613	0.274416	0.0456443	0.228691	0.353758	0.131899	0.0514294	0.185707	0.12239	1.03748	0.156652	ercc6-stimul	4866
GATAD2B	2.57167	2.63637	1.32029	1.2662	1.65584	1.60833	2.52108	2.16439	2.50627	3.05016	2.57167	2.63637	0.712957	0.674885	0.836199	0.622424	1.90089	0.911208	3.15289	1.80874	0.277235	0.25599	0.325158	0.236091	0.739167	0.34563	1.22601	0.686074	ercc6-stimul	118249
DENND4B	0.553859	0.559113	0.865337	0.777583	0.688055	0.647895	0.851179	0.930253	0.491319	0.566898	0.553859	0.559113	0.467282	0.414452	0.347468	0.250735	0.641789	0.391637	0.618079	0.336171	0.843684	0.741267	0.627358	0.448452	1.15876	0.70046	1.11595	0.601257	ercc6-stimul	17178
CRTC2	0.64852	0.759684	1.14516	1.12316	0.754728	1.02851	1.09081	1.11756	0.752083	1.22052	0.64852	0.759684	0.618386	0.598644	0.381138	0.398033	0.822471	0.470493	0.94612	0.723768	0.953535	0.788017	0.587704	0.523946	1.26823	0.619327	1.45889	0.952723	ercc6-stimul	10985
SLC39A1	0.569224	0.534922	1.44552	1.35241	0.850832	0.861657	1.08357	1.26195	0.881936	1.04121	0.569224	0.534922	0.780581	0.720835	0.42967	0.333461	0.817012	0.531281	1.10948	0.617438	1.37131	1.34755	0.754835	0.623383	1.43531	0.993193	1.9491	1.15426	ercc6-stimul	8601
CREB3L4	0.298008	0.282351	0.666208	0.590552	0.406418	0.261104	0.293061	0.341562	0.285602	0.24248	0.298008	0.282351	0.359752	0.314764	0.205241	0.101047	0.220968	0.143798	0.359287	0.143791	1.20719	1.1148	0.68871	0.357878	0.741483	0.509287	1.20563	0.509262	ercc6-stimul	6436
JTB	1.54276	1.3941	3.10263	3.00797	1.81648	1.85792	1.80746	1.63601	1.7418	1.46892	1.54276	1.3941	1.67542	1.60325	0.917322	0.719015	1.36282	0.68876	2.19118	0.87107	1.08599	1.15002	0.594598	0.515756	0.883368	0.494054	1.4203	0.624826	ercc6-stimul	3707
RAB13	0.960058	1.02642	1.26479	1.25139	1.13294	1.36553	0.968813	0.846656	1.31133	1.52091	0.960058	1.02642	0.682987	0.666991	0.572135	0.52846	0.730485	0.356442	1.64965	0.9019	0.711401	0.649823	0.595938	0.514858	0.760876	0.347267	1.71828	0.878685	ercc6-stimul	4679
RPS27	44.4236	40.2634	50.9648	56.28	44.9353	51.6753	44.6916	40.0667	44.7142	42.6665	44.4236	40.2634	27.521	29.9972	22.6923	19.9983	33.6975	16.8681	56.2505	25.3012	0.619513	0.745025	0.510817	0.496688	0.758549	0.418943	1.26623	0.628393	ercc6-stimul	1393
NUP210L	0.0178501	0.0145537	0.00887826	0.00740293	0.0102717	0.00694532	0.0145736	0.0210062	0.00907613	0.0136436	0.0178501	0.0145537	0.00479426	0.00394576	0.00518721	0.00268784	0.0109885	0.00884361	0.0114178	0.00809065	0.268585	0.271117	0.290598	0.184684	0.615598	0.607654	0.639647	0.555917	ercc6-stimul	162425
TPM3	3.17692	3.26648	4.27924	3.80702	4.04211	4.12784	4.45853	4.89125	3.06728	4.76527	3.17692	3.26648	2.31079	2.02914	2.04127	1.59747	3.36173	2.05922	3.85864	2.82581	0.727368	0.621201	0.64253	0.489051	1.05817	0.630408	1.21458	0.865092	ercc6-stimul	36830
C1orf189	0.112372	0.107204	0.304854	0.252497	0.294427	0.421917	0.0777558	0.315503	0.192368	0.134496	0.112372	0.107204	0.164621	0.134581	0.148686	0.163282	0.0586279	0.132827	0.241999	0.0797561	1.46497	1.25537	1.32316	1.5231	0.52173	1.23901	2.15355	0.743966	ercc6-stimul	6962
C1orf43	2.60872	2.68731	4.90615	4.78743	3.39035	3.60105	2.55335	3.25426	2.94351	3.13053	2.60872	2.68731	2.64932	2.5517	1.71213	1.39361	1.92523	1.37004	3.70294	1.8564	1.01556	0.949537	0.656309	0.518588	0.737996	0.50982	1.41945	0.690804	ercc6-stimul	14091
UBAP2L	6.07402	5.99975	6.73214	6.26623	9.15978	8.20536	8.54601	9.72345	6.51245	8.11188	6.07402	5.99975	3.63536	3.3399	4.62569	3.17547	6.44369	4.09357	8.19266	4.81034	0.598509	0.556673	0.761553	0.529268	1.06086	0.682291	1.3488	0.801758	ercc6-stimul	50675
HAX1	0.915332	0.841339	2.14408	2.20653	1.11015	1.21861	0.974791	1.00791	1.27972	1.59965	0.915332	0.841339	1.1578	1.17608	0.560626	0.471602	0.734992	0.42433	1.60989	0.948592	1.2649	1.39787	0.612484	0.560538	0.802979	0.504351	1.7588	1.12748	ercc6-stimul	3317
ATP8B2	0.164682	0.152094	0.14518	0.15636	0.113499	0.126856	0.131868	0.137864	0.213187	0.151544	0.164682	0.152094	0.0783972	0.0833399	0.057317	0.0490933	0.0994285	0.0580407	0.268189	0.0898656	0.476052	0.54795	0.348047	0.322782	0.60376	0.381611	1.62853	0.590856	ercc6-stimul	25745
IL6R	0.281201	0.342662	0.308581	0.274584	0.21127	0.2261	0.239251	0.220935	0.282018	0.456101	0.281201	0.342662	0.166634	0.146353	0.106691	0.0875007	0.180395	0.0930136	0.354779	0.270468	0.592579	0.427107	0.379413	0.255356	0.641517	0.271444	1.26165	0.789314	ercc6-stimul	64258
SHE	0.013416	0.00575028	0.00689919	0.00694801	0.00572779	0.00649215	0.00421297	0.0111588	0.00802836	0.0082963	0.013416	0.00575028	0.00372556	0.00370329	0.00289253	0.00251246	0.00317658	0.00469785	0.0100997	0.00491971	0.277695	0.644019	0.215603	0.436929	0.236775	0.816978	0.752808	0.855559	ercc6-inhib	22573
UBE2Q1	0.974879	0.857177	1.89965	1.8478	0.960392	1.05612	1.40362	1.23704	1.04894	1.1529	0.974879	0.857177	1.02581	0.984877	0.484998	0.408718	1.05833	0.520794	1.31957	0.68367	1.05224	1.14898	0.497496	0.476819	1.0856	0.607569	1.35357	0.797583	ercc6-stimul	10070
CHRNB2	0.00208619	0.00357667	0.0128739	0.0064825	0.038477	0.0588412	0.00524095	0.0500172	0.00576189	0.00258015	0.00208619	0.00357667	0.00695191	0.00345517	0.0194309	0.0227715	0.00395168	0.0210572	0.00724846	0.00153003	3.33235	0.966031	9.31405	6.36669	1.89421	5.88739	3.4745	0.42778	ercc6-stimul	12097
ADAR	1.83897	1.83093	2.10511	1.97054	2.05525	2.09727	2.51687	2.6527	1.97469	3.15944	1.83897	1.83093	1.13676	1.0503	1.0379	0.811643	1.89772	1.11679	2.48416	1.87355	0.61815	0.573642	0.564393	0.443296	1.03195	0.609956	1.35084	1.02328	ercc6-stimul	45923
KCNN3	0.00511119	0.00538293	0.0042055	0.0048403	0.00583572	0.0054515	0.00568646	0.00728786	0.00674146	0.0092112	0.00511119	0.00538293	0.00227097	0.00257988	0.00294704	0.00210973	0.00428759	0.00306819	0.00848076	0.00546224	0.444313	0.479271	0.576586	0.39193	0.838864	0.569985	1.65925	1.01473	ercc6-stimul	172813
PMVK	0.353563	0.347137	0.560261	0.453509	0.318047	0.267331	0.260787	0.264856	0.300011	0.307621	0.353563	0.347137	0.302541	0.24172	0.160614	0.103457	0.196633	0.111504	0.377414	0.182419	0.855692	0.696325	0.454272	0.29803	0.556148	0.321211	1.06746	0.525496	ercc6-stimul	12277
PBXIP1	0.283699	0.290032	0.458211	0.441863	0.105262	0.0966528	0.166299	0.131423	0.178435	0.191231	0.283699	0.290032	0.247434	0.235513	0.0531573	0.0374046	0.125389	0.0553291	0.224471	0.1134	0.872171	0.812024	0.187372	0.128967	0.441981	0.190769	0.79123	0.390991	ercc6-stimul	12009
PYGO2	1.66051	1.15154	3.48095	3.48381	1.30462	1.44791	1.76591	1.86328	1.22452	1.06949	1.66051	1.15154	1.87971	1.85687	0.658833	0.560341	1.3315	0.784441	1.54045	0.634208	1.13201	1.61251	0.396766	0.486602	0.80186	0.68121	0.927695	0.550747	ercc6-stimul	4757
SHC1	2.26637	2.46101	4.8126	4.17682	3.02385	3.1817	2.89523	4.1382	1.81686	3.13297	2.26637	2.46101	2.5988	2.22625	1.52704	1.23132	2.183	1.74218	2.28561	1.85785	1.14668	0.904606	0.673784	0.50033	0.963216	0.707913	1.00849	0.754914	ercc6-stimul	12186
CKS1B	4.97363	5.21164	12.3692	11.4124	5.49554	5.73733	6.71207	7.74549	5.47446	6.80387	4.97363	5.21164	6.67937	6.08281	2.77525	2.22035	5.0609	3.26085	6.88687	4.03469	1.34296	1.16716	0.557992	0.426036	1.01755	0.625686	1.38468	0.77417	ercc6-stimul	4608
MIR4258	1.94128	1.59097	4.6295	5.51847	2.00006	2.49083	1.48718	4.37943	1.34042	2.38114	1.94128	1.59097	2.49993	2.94134	1.01003	0.963951	1.12133	1.84374	1.68625	1.41202	1.28777	1.84877	0.520291	0.605889	0.577626	1.15888	0.868627	0.887519	ercc6-indep	91
FLAD1	0.947603	1.05986	2.09376	2.09527	1.35114	1.4372	1.63567	2.20859	0.979054	1.03638	0.947603	1.05986	1.13063	1.11678	0.682326	0.556196	1.2333	0.929816	1.23165	0.614573	1.19315	1.0537	0.720054	0.524783	1.30149	0.877301	1.29975	0.579863	ercc6-stimul	9818
LENEP	0.268588	0.185218	0.164105	0.143231	0.134198	0.258107	0.282259	0.125473	0.0709292	0.128269	0.268588	0.185218	0.0886167	0.0763421	0.06777	0.0998874	0.212823	0.0528241	0.0892289	0.0760635	0.329935	0.412174	0.25232	0.539296	0.792378	0.2852	0.332215	0.41067	ercc6-inhib	730
ZBTB7B	0.395314	0.404199	0.643346	0.5295	0.113841	0.171213	0.255258	0.162781	0.315396	0.341652	0.395314	0.404199	0.347407	0.282224	0.0574897	0.0662594	0.192465	0.0685308	0.396768	0.2026	0.878812	0.698229	0.145428	0.163928	0.486865	0.169547	1.00368	0.501237	ercc6-stimul	15896
DCST2	0.0281234	0.0127631	0.0221191	0.0257026	0.0271216	0.0219578	0.016624	0.0480344	0.0169709	0.00818408	0.0281234	0.0127631	0.0119443	0.0136995	0.0136964	0.00849767	0.0125345	0.0202225	0.0213494	0.00485316	0.424711	1.07337	0.487011	0.6658	0.445696	1.58445	0.759133	0.380249	ercc6-stimul	15255
DCST1	0.00884202	0.00378981	0.00454702	0.0045792	0.00905998	0.00366751	0.00370217	0.00534865	0.00755888	0	0.00884202	0.00378981	0.00245539	0.00244071	0.00457529	0.00141933	0.00279144	0.00225178	0.00950907	0	0.277696	0.64402	0.517448	0.374511	0.315701	0.594167	1.07544	0	ercc6-stimul	17125
LOC100505666	0.0698034	0.0710569	0.0913609	0.0987185	0.0440148	0.0434297	0.072505	0.0682094	0.0716084	0.0730495	0.0698034	0.0710569	0.0493349	0.052617	0.0222275	0.0168073	0.0546688	0.0287162	0.0900834	0.0433184	0.706769	0.740491	0.31843	0.236533	0.783182	0.404129	1.29053	0.609629	ercc6-stimul	18800
ADAM15	0.349197	0.321933	0.537595	0.541399	0.348803	0.342515	0.515871	0.49616	0.366718	0.347676	0.349197	0.321933	0.290301	0.288566	0.176146	0.132553	0.388967	0.208883	0.461331	0.206172	0.83134	0.896353	0.50443	0.411742	1.11389	0.648841	1.32112	0.640419	ercc6-stimul	11491
EFNA4	0.468549	0.457439	1.49033	1.46718	0.537889	0.67668	0.694813	0.833638	0.445061	1.00338	0.468549	0.457439	0.804778	0.782007	0.271634	0.261875	0.523889	0.350962	0.559887	0.595004	1.7176	1.70953	0.579734	0.572481	1.11811	0.767231	1.19494	1.30073	ercc6-indep	5817
EFNA3	0.0640597	0.0723863	0.0868492	0.0934956	0.0297784	0.0216933	0.0292603	0.0554836	0.0495169	0.0252088	0.0640597	0.0723863	0.0468986	0.0498332	0.0150381	0.00839531	0.0220623	0.0233586	0.0622923	0.0149488	0.732107	0.688434	0.234751	0.115979	0.344402	0.322694	0.972409	0.206514	ercc6-stimul	8667
EFNA1	1.66738	1.97871	2.71803	3.02696	2.616	3.02221	1.94577	2.938	1.65284	0.922437	1.66738	1.97871	1.46774	1.61337	1.32108	1.1696	1.46711	1.2369	2.07927	0.547005	0.880265	0.815364	0.792309	0.59109	0.87989	0.625103	1.24703	0.276445	ercc6-stimul	7038
SLC50A1	0.521794	0.717094	0.937036	0.8493	0.551629	0.652726	0.457759	0.476927	0.756198	0.460959	0.521794	0.717094	0.505999	0.452677	0.278573	0.252605	0.34515	0.200786	0.951297	0.273349	0.96973	0.631266	0.533875	0.352262	0.661468	0.28	1.82313	0.381189	ercc6-stimul	3047
DPM3	0.801161	0.6181	0.700397	1.24474	0.615683	0.930459	0.805074	0.617906	0.780784	0.396344	0.801161	0.6181	0.378214	0.663446	0.31092	0.360088	0.607026	0.260138	0.982226	0.235032	0.472083	1.07336	0.388087	0.582572	0.757683	0.420868	1.226	0.380249	ercc6-stimul	630
KRTCAP2	1.29357	1.23589	2.85959	3.07995	1.45798	1.6712	1.37299	1.41329	1.57792	1.51244	1.29357	1.23589	1.54418	1.64161	0.73628	0.646754	1.03523	0.594995	1.98502	0.896877	1.19373	1.32828	0.569184	0.523311	0.800293	0.48143	1.53453	0.725693	ercc6-stimul	3921
TRIM46	0.0660167	0.0331743	0.0327786	0.042442	0.0116628	0.0132192	0.0057189	0.0165245	0.0326943	0.0281545	0.0660167	0.0331743	0.0177004	0.0226216	0.00588971	0.00511583	0.00431205	0.00695681	0.0411294	0.0166956	0.268121	0.681901	0.0892155	0.154211	0.0653176	0.209705	0.623016	0.50327	ercc6-stimul	11086
MUC1	0.332136	0.407438	0.471176	0.492304	0.193632	0.332533	0.244564	0.207841	0.27023	0.222687	0.332136	0.407438	0.254435	0.262398	0.0977842	0.12869	0.184401	0.0875011	0.339949	0.132053	0.766057	0.64402	0.29441	0.315852	0.555198	0.214759	1.02352	0.324107	ercc6-stimul	4407
THBS3	0.174229	0.165168	0.508071	0.316341	0.185148	0.191982	0.113287	0.146931	0.12196	0.0405615	0.174229	0.165168	0.274358	0.16861	0.0934997	0.074297	0.0854184	0.061858	0.153426	0.024053	1.5747	1.02084	0.536649	0.449827	0.490265	0.374515	0.880598	0.145627	ercc6-stimul	12312
MTX1	0.525865	0.610878	1.20807	1.51187	0.524011	0.9744	0.493863	0.651068	0.569713	0.492342	0.525865	0.610878	0.652358	0.805827	0.264626	0.377093	0.372373	0.2741	0.716699	0.291959	1.24054	1.31913	0.50322	0.617296	0.708115	0.448698	1.3629	0.477933	ercc6-stimul	5135
GBAP1	1.17071	1.08301	5.01555	4.15449	2.91782	2.58074	1.89367	2.60472	1.90911	1.65964	1.17071	1.08301	2.7084	2.21434	1.4735	0.998746	1.42783	1.09659	2.40166	0.984167	2.31347	2.04462	1.25864	0.922195	1.21962	1.01254	2.05146	0.908733	ercc6-stimul	13710
GBA	0.831123	0.822551	1.72209	1.70415	0.720021	0.743742	0.843038	0.85857	0.763128	0.704257	0.831123	0.822551	0.929929	0.908312	0.363611	0.287828	0.635651	0.361458	0.960015	0.417624	1.11888	1.10426	0.437493	0.349921	0.764809	0.439435	1.15508	0.507719	ercc6-stimul	10415
FAM189B	0.201185	0.167236	0.250812	0.315733	0.12806	0.156781	0.183789	0.132763	0.184498	0.150801	0.201185	0.167236	0.135438	0.168286	0.0646703	0.0606742	0.138577	0.0558932	0.232098	0.089425	0.673204	1.00628	0.321447	0.362806	0.688803	0.334218	1.15366	0.534723	ercc6-stimul	8279
SCAMP3	0.571899	0.577778	0.854799	0.881246	0.623873	0.716227	0.719793	1.13565	0.529185	0.829195	0.571899	0.577778	0.461591	0.469704	0.315056	0.27718	0.542724	0.478109	0.665715	0.491713	0.807121	0.812949	0.550894	0.479734	0.948986	0.827495	1.16404	0.851041	ercc6-stimul	6407
CLK2	2.19812	2.04079	3.47926	3.32402	2.16289	1.78171	2.63792	2.1873	1.91902	2.16542	2.19812	2.04079	1.8788	1.7717	1.09226	0.689522	1.98899	0.920853	2.41413	1.28409	0.854731	0.868146	0.496906	0.33787	0.90486	0.451224	1.09827	0.629214	ercc6-stimul	10623
HCN3	0.0802468	0.0862247	0.111877	0.162179	0.0506	0.11095	0.129229	0.111482	0.0844327	0.12724	0.0802468	0.0862247	0.0604136	0.0864414	0.025553	0.0429377	0.0974387	0.0469339	0.106216	0.0754533	0.752847	1.00251	0.31843	0.497974	1.21424	0.544321	1.32362	0.875078	ercc6-stimul	12265
FDPS	1.90137	1.6335	3.10317	2.5081	2.18597	2.24125	2.18353	2.85683	1.84118	1.68114	1.90137	1.6335	1.67571	1.33682	1.10391	0.867364	1.64638	1.20273	2.3162	0.996916	0.881318	0.818376	0.580589	0.530985	0.865892	0.736287	1.21818	0.610294	ercc6-stimul	11919
RUSC1	0.267847	0.286845	0.605739	0.65158	0.34495	0.385275	0.595663	0.686743	0.249565	0.483225	0.267847	0.286845	0.327099	0.347292	0.1742	0.149101	0.44913	0.289119	0.313953	0.286552	1.22122	1.21073	0.65037	0.519798	1.67682	1.00793	1.17213	0.99898	ercc6-stimul	10270
ASH1L	1.84113	1.90472	0.648711	0.613155	0.766952	0.721657	1.31489	1.10049	1.90337	1.88444	1.84113	1.90472	0.350304	0.326812	0.387311	0.279281	0.991427	0.463306	2.39444	1.11747	0.190266	0.17158	0.210366	0.146626	0.538488	0.243241	1.30053	0.586686	ercc6-stimul	227273
MIR555	0.558852	0.0756417	0	0	0	0	0	0	1.2673	0	0.558852	0.0756417	0	0	0	0	0	0	1.59426	0	0	0	0	0	0	0	2.85275	0	ercc6-stimul	33
LOC645676	1.02624	1.21483	4.27101	3.84154	2.81557	3.08983	1.44147	3.03187	1.4822	1.71879	1.02624	1.21483	2.30635	2.04754	1.42186	1.19576	1.08687	1.27642	1.86461	1.01924	2.24737	1.68545	1.38551	0.984306	1.05908	1.0507	1.81693	0.839	ercc6-stimul	1964
MSTO1	0.207936	0.149445	0.437808	0.337873	0.321789	0.222143	0.280175	0.351679	0.152546	0.170773	0.207936	0.149445	0.236416	0.180086	0.162503	0.0859693	0.211252	0.148057	0.191903	0.101268	1.13697	1.20503	0.781507	0.575257	1.01595	0.990711	0.922894	0.67763	ercc6-stimul	4752
YY1AP1	2.02125	2.09072	2.25476	2.18279	2.1332	2.52008	2.28822	3.22621	1.93277	2.79939	2.02125	2.09072	1.21757	1.16343	1.07727	0.975271	1.72532	1.35823	2.43142	1.66004	0.602385	0.556472	0.53297	0.466476	0.85359	0.649649	1.20293	0.794003	ercc6-stimul	29591
DAP3	1.46407	1.40485	1.53919	1.47037	1.85034	1.74086	1.62185	2.05092	1.62587	2.08521	1.46407	1.40485	0.831163	0.783707	0.934422	0.673713	1.22287	0.863437	2.04534	1.23653	0.567707	0.557858	0.638236	0.479562	0.835257	0.614612	1.39703	0.880186	ercc6-stimul	49919
MSTO2P	0.162082	0.168982	0.486589	0.530955	0.318689	0.305254	0.330149	0.329909	0.157285	0.222131	0.162082	0.168982	0.262758	0.282999	0.160938	0.118133	0.248932	0.138892	0.197865	0.131724	1.62114	1.67473	0.992942	0.699088	1.53584	0.821932	1.22077	0.779513	ercc6-stimul	5761
GON4L	0.879701	0.897434	0.65842	0.566511	0.868179	0.836331	1.00353	1.14809	0.991438	1.43741	0.879701	0.897434	0.355547	0.30195	0.43843	0.32366	0.756662	0.483346	1.24723	0.852384	0.404168	0.33646	0.498386	0.360651	0.860135	0.538587	1.41779	0.949801	ercc6-stimul	107463
SYT11	0.0186349	0.0109298	0.0302623	0.0162541	0.0190943	0.013018	0.0160156	0.0186886	0.020123	0.0460946	0.0186349	0.0109298	0.0163416	0.00866344	0.00964262	0.00503797	0.0120758	0.0078679	0.0253147	0.0273341	0.876937	0.792644	0.51745	0.460939	0.648019	0.719858	1.35846	2.50088	ercc6-inhib	25731
RIT1	1.14951	1.08191	2.13896	2.422	1.52294	1.86949	1.24446	2.21317	0.913376	1.75171	1.14951	1.08191	1.15504	1.29093	0.769085	0.723493	0.938323	0.931745	1.14903	1.03876	1.00481	1.19319	0.669054	0.668718	0.816281	0.861203	0.99958	0.960121	ercc6-indep	13577
KIAA0907	4.82801	4.6236	7.63821	7.41467	7.37277	8.08019	6.94614	10.0952	5.3686	6.87999	4.82801	4.6236	4.12463	3.95202	3.72325	3.12703	5.23739	4.25008	6.7537	4.07983	0.854313	0.854749	0.771177	0.67632	1.08479	0.919214	1.39886	0.882393	ercc6-stimul	21353
SNORA42	2.64028	2.57379	5.6732	4.98182	5.28455	4.70805	5.93689	7.41715	4.36564	9.01244	2.64028	2.57379	3.06353	2.65531	2.6687	1.82202	4.47642	3.12262	5.49198	5.34438	1.1603	1.03167	1.01076	0.707911	1.69543	1.21324	2.08007	2.07646	ercc6-indep	134
SCARNA4	5.28584	3.62171	12.9896	9.03662	7.60572	9.24113	8.37862	12.7023	9.71809	9.92942	5.28584	3.62171	7.01438	4.81652	3.84089	3.57632	6.31748	5.34767	12.2254	5.88815	1.32701	1.3299	0.726637	0.987467	1.19517	1.47656	2.31285	1.62579	ercc6-stimul	129
ARHGEF2	0.510896	0.54081	0.611602	0.569128	0.386901	0.395886	0.556855	0.55754	0.67904	1.25904	0.510896	0.54081	0.330265	0.303345	0.195385	0.153208	0.419869	0.234724	0.854232	0.746611	0.646443	0.560909	0.382436	0.283293	0.821828	0.434024	1.67203	1.38054	ercc6-stimul	31707
SSR2	1.14388	1.16513	1.7565	1.89177	1.11959	1.47646	1.38554	1.52457	1.30473	2.3759	1.14388	1.16513	0.94851	1.00831	0.565393	0.57139	1.0447	0.641844	1.64135	1.40891	0.829204	0.865409	0.494276	0.490409	0.913293	0.550878	1.4349	1.20923	ercc6-stimul	11920
UBQLN4	0.461586	0.409774	0.698732	0.711342	0.522086	0.511551	0.68978	0.805344	0.380029	0.625088	0.461586	0.409774	0.377315	0.379145	0.263653	0.19797	0.520094	0.33905	0.478076	0.370677	0.817432	0.925255	0.57119	0.483121	1.12675	0.827407	1.03573	0.904589	ercc6-stimul	18425
LAMTOR2	0.260033	0.308642	0.479898	0.580112	0.341594	0.304212	0.251254	0.211746	0.403162	0.321604	0.260033	0.308642	0.259145	0.3092	0.172505	0.11773	0.189446	0.0891451	0.507178	0.190711	0.996585	1.00181	0.663396	0.381445	0.728544	0.28883	1.95044	0.617904	ercc6-stimul	3785
RAB25	0.0189342	0.0115935	0.0250379	0.0112067	0.0083147	0.00448775	0.00339763	0.0171803	0.0221986	0.0200721	0.0189342	0.0115935	0.0135205	0.00597317	0.00419892	0.00173676	0.00256181	0.00723291	0.0279258	0.0119028	0.714076	0.515217	0.221764	0.149805	0.135301	0.623876	1.47489	1.02667	ercc6-stimul	9330
MEX3A	0.157075	0.193141	0.246927	0.280085	0.189033	0.14256	0.16507	0.22931	0.116665	0.146902	0.157075	0.193141	0.133341	0.149285	0.0954617	0.0551707	0.124463	0.0965395	0.146765	0.0871129	0.848898	0.772934	0.607746	0.28565	0.792378	0.49984	0.93436	0.451033	ercc6-stimul	9986
LMNA	7.76632	9.44458	12.9749	12.6568	3.7041	5.24739	3.0283	3.08373	3.30617	2.18944	7.76632	9.44458	7.00645	6.74607	1.87057	2.03074	2.28334	1.29825	4.15916	1.29834	0.902158	0.71428	0.240857	0.215016	0.294005	0.13746	0.535538	0.137469	ercc6-stimul	25418
SEMA4A	0.00363012	0.0038898	0.00653379	0.00188001	0.0018598	0.000752854	0.00113996	0.00329385	0.00372399	0.00448965	0.00363012	0.0038898	0.00352825	0.00100205	0.000939199	0.000291354	0.00085953	0.00138671	0.00468478	0.00266236	0.971937	0.257608	0.258724	0.0749022	0.236777	0.356499	1.29053	0.684447	ercc6-stimul	27808
SLC25A44	1.32182	1.30236	2.39904	2.0211	1.9524	2.05249	1.72468	2.62483	1.33607	2.18506	1.32182	1.30236	1.29548	1.07725	0.985962	0.794314	1.30041	1.10505	1.68078	1.29574	0.980074	0.827149	0.745912	0.609903	0.983802	0.848501	1.27156	0.994917	ercc6-stimul	18858
PMF1	1.70447	1.67589	2.57171	2.44151	2.22742	2.33086	2.17298	2.6338	1.24851	1.96481	1.70447	1.67589	1.38872	1.30132	1.12485	0.902043	1.63843	1.10883	1.57063	1.16513	0.814754	0.776498	0.65994	0.538247	0.961253	0.661636	0.921474	0.695232	ercc6-stimul	27090
BGLAP	0.19901	0.147543	0.110639	0.0668531	0.176359	0.169553	0.135123	0.0780866	0.0882836	0.0583346	0.19901	0.147543	0.0597451	0.0356327	0.0890613	0.065617	0.101883	0.0328745	0.111061	0.0345924	0.300211	0.241507	0.447522	0.444731	0.511948	0.222813	0.558066	0.234457	ercc6-stimul	1173
PAQR6	0.397298	0.513195	0.28074	0.355142	0.491813	0.27992	0.444358	0.538274	0.283776	0.134622	0.397298	0.513195	0.1516	0.189291	0.248366	0.108329	0.335046	0.226613	0.35699	0.0798308	0.381577	0.368847	0.625137	0.211087	0.843311	0.441574	0.898545	0.155557	ercc6-stimul	4637
SMG5	1.46365	1.62878	2.08671	1.97621	2.15119	2.11635	2.20346	2.69142	1.46143	2.31355	1.46365	1.62878	1.12682	1.05332	1.08635	0.819027	1.66141	1.13309	1.83848	1.37194	0.769872	0.646693	0.74222	0.502847	1.13511	0.695667	1.25609	0.842308	ercc6-stimul	33606
TMEM79	0.206532	0.161156	0.269608	0.205694	0.160074	0.140579	0.143017	0.16818	0.12495	0.108068	0.206532	0.161156	0.145588	0.109635	0.0808374	0.0544041	0.107835	0.0708038	0.157187	0.0640843	0.704919	0.680303	0.391404	0.337586	0.522122	0.439349	0.761079	0.397654	ercc6-stimul	9531
C1orf85	0.510354	0.565132	0.901369	0.822157	0.44799	0.500606	0.683604	0.79877	0.523719	0.70506	0.510354	0.565132	0.486739	0.43821	0.226235	0.193735	0.515437	0.336282	0.658839	0.418101	0.953729	0.775411	0.44329	0.342813	1.00996	0.595051	1.29094	0.739828	ercc6-stimul	2966
VHLL	0.27042	0.128009	0.375103	0.257787	0.371245	0.343046	0.156311	0.661413	0.0510635	0.204813	0.27042	0.128009	0.202556	0.1374	0.187479	0.132759	0.117858	0.278455	0.0642379	0.121454	0.749041	1.07337	0.693287	1.03711	0.435835	2.17528	0.237549	0.948794	ercc6-inhib	1014
CCT3	3.18889	2.98082	4.26202	4.13511	3.94317	4.13846	4.62229	5.21243	4.08971	4.45814	3.18889	2.98082	2.30149	2.20401	1.9913	1.60158	3.48521	2.19443	5.14486	2.64368	0.721722	0.739398	0.62445	0.537296	1.09292	0.736184	1.61337	0.886896	ercc6-stimul	29455
C1orf182	0.109486	0.098324	0.367313	0.361812	0.181633	0.121101	0.0903619	0.0875176	0.246029	0.125738	0.109486	0.098324	0.198349	0.192846	0.0917247	0.0468661	0.0681329	0.0368449	0.309504	0.0745626	1.81164	1.96133	0.837775	0.47665	0.622298	0.37473	2.82689	0.758336	ercc6-stimul	9681
RHBG	0.149758	0.131079	0.128085	0.171444	0.108222	0.183081	0.15445	0.1931	0.150396	0.187167	0.149758	0.131079	0.0691659	0.0913797	0.0546521	0.0708523	0.116455	0.0812951	0.189198	0.11099	0.461851	0.697134	0.364936	0.540532	0.777623	0.620199	1.26336	0.846742	ercc6-stimul	16009
C1orf61	0.00100781	0.00172785	0.00310961	0.0104387	0.0196204	0.0142127	0.00886143	0.0283481	0.00103387	0.0299145	0.00100781	0.00172785	0.00167919	0.00556383	0.0099083	0.00550031	0.00668152	0.0119346	0.00130061	0.0177393	1.66618	3.22009	9.83152	3.18333	6.62974	6.90717	1.29053	10.2667	ercc6-inhib	25130
MEF2D	0.951755	1.02404	1.73435	1.48761	1.20489	1.18128	1.0175	1.57251	0.791013	1.2214	0.951755	1.02404	0.936549	0.792896	0.608469	0.457155	0.767195	0.662027	0.995094	0.72429	0.984023	0.774282	0.639313	0.446423	0.806085	0.646485	1.04554	0.707287	ercc6-stimul	37011
IQGAP3	0.531465	0.516546	0.528456	0.436387	0.288719	0.31403	0.544673	0.482701	0.483808	0.896686	0.531465	0.516546	0.285366	0.232594	0.145803	0.12153	0.410683	0.203217	0.60863	0.531735	0.536943	0.450288	0.274342	0.235274	0.772738	0.393415	1.14519	1.0294	ercc6-stimul	47200
APOA1BP	1.09245	0.928595	2.19851	2.15634	1.04873	1.23657	1.32748	0.944503	1.13406	0.987753	1.09245	0.928595	1.1872	1.14933	0.529609	0.478553	1.00092	0.397636	1.42665	0.585738	1.08673	1.23771	0.48479	0.515351	0.916216	0.428212	1.30592	0.630778	ercc6-stimul	2534
GPATCH4	3.45408	3.44145	8.56991	7.69834	6.63733	6.89746	6.88997	8.46956	2.95864	4.01746	3.45408	3.44145	4.62775	4.10322	3.35185	2.66932	5.19504	3.56568	3.72197	2.38235	1.33979	1.19229	0.970404	0.775637	1.50403	1.0361	1.07756	0.692253	ercc6-stimul	7180
HAPLN2	0.0039236	0.00336342	0	0	0.00804063	0	0.00492846	0.0071203	0.00402506	0.00485263	0.0039236	0.00336342	0	0	0.00406052	0	0.00371606	0.00299765	0.00506353	0.00287761	0	0	1.0349	0	0.947104	0.891249	1.29053	0.855561	ercc6-stimul	6432
NES	0.222143	0.293157	0.378787	0.420825	0.3742	0.39766	0.491983	0.480043	0.179911	0.263896	0.222143	0.293157	0.204545	0.2243	0.188971	0.153894	0.370955	0.202098	0.226328	0.15649	0.920781	0.765118	0.850673	0.524956	1.66989	0.689385	1.01884	0.533811	ercc6-stimul	8634
CRABP2	0.250359	0.216021	0.238281	0.147348	0.245718	0.218647	0.340201	0.479441	0.133428	0.170915	0.250359	0.216021	0.128672	0.0785365	0.124088	0.0846164	0.256512	0.201845	0.167852	0.101353	0.513949	0.363559	0.495639	0.391704	1.02457	0.934375	0.670447	0.469179	ercc6-stimul	6209
ISG20L2	1.99849	2.09759	4.76161	4.08823	3.82399	3.14149	4.47759	5.11521	1.8754	2.51796	1.99849	2.09759	2.57127	2.17903	1.93111	1.21576	3.3761	2.1535	2.35925	1.49315	1.28661	1.03882	0.966287	0.579597	1.68933	1.02666	1.18052	0.711841	ercc6-stimul	5293
RRNAD1	0.713402	0.751694	2.20121	1.80729	1.12993	1.05786	0.49286	0.722838	0.649516	0.632329	0.713402	0.751694	1.18865	0.963286	0.570615	0.409392	0.371616	0.304315	0.817091	0.374971	1.66618	1.28149	0.79985	0.544626	0.520907	0.404839	1.14534	0.498835	ercc6-stimul	8490
MRPL24	1.10039	0.971205	1.78183	1.91374	1.89616	1.92597	1.46116	2.9011	1.19735	0.979648	1.10039	0.971205	0.962188	1.02002	0.957561	0.74535	1.10171	1.22136	1.50627	0.580931	0.874407	1.05027	0.870201	0.767449	1.0012	1.25757	1.36885	0.598155	ercc6-stimul	3830
HDGF	2.71454	2.36021	4.18874	4.44322	2.77068	3.53688	3.0572	3.93606	2.77116	2.2729	2.71454	2.36021	2.26192	2.36824	1.39919	1.36877	2.30513	1.65708	3.48612	1.34783	0.833261	1.0034	0.515444	0.579937	0.849178	0.702091	1.28424	0.571063	ercc6-stimul	10342
PRCC	2.13614	2.26515	2.98196	2.77501	3.36496	3.31069	2.90915	3.73318	2.41676	3.66655	2.13614	2.26515	1.61026	1.47908	1.6993	1.28124	2.1935	1.57167	3.04028	2.17426	0.753817	0.652972	0.795503	0.56563	1.02685	0.693848	1.42326	0.959876	ercc6-stimul	33336
SH2D2A	0.252223	0.246887	0.651402	0.594111	0.392537	0.37455	0.49615	0.618609	0.273344	0.505494	0.252223	0.246887	0.351757	0.316661	0.198231	0.144951	0.374097	0.260434	0.343867	0.299758	1.39463	1.28262	0.785936	0.587114	1.4832	1.05487	1.36334	1.21415	ercc6-stimul	10606
NTRK1	0.0278706	0.0209459	0.0160995	0.00909532	0.011736	0.00949544	0.0244579	0.0103927	0.0293746	0.03022	0.0278706	0.0209459	0.00869373	0.00484781	0.00592668	0.00367474	0.0184413	0.00437533	0.0369532	0.0179205	0.311932	0.231444	0.21265	0.175439	0.661674	0.208887	1.32589	0.855559	ercc6-stimul	66101
PEAR1	0.0244541	0.0352555	0.0342969	0.064961	0.0261958	0.0239746	0.0335094	0.0332832	0.0513131	0.115478	0.0244541	0.0352555	0.0185203	0.0346242	0.0132289	0.00927817	0.0252661	0.0140122	0.0645519	0.0684785	0.757351	0.982094	0.540968	0.263169	1.0332	0.397448	2.63972	1.94235	ercc6-stimul	22704
ARHGEF11	0.736666	0.845388	0.601002	0.663586	0.780352	0.746315	0.98833	0.932065	0.756653	1.16122	0.736666	0.845388	0.324541	0.353691	0.394078	0.288824	0.745201	0.392399	0.951869	0.688603	0.440554	0.418378	0.534948	0.341647	1.01159	0.464165	1.29213	0.814541	ercc6-stimul	110531
MIR765	0.37889	0.226261	0	0.255751	0	0	0.010695	0.200868	0.0349382	0	0.37889	0.226261	0	0.136315	0	0	0.00806403	0.0845654	0.0439523	0	0	0.602469	0	0	0.0212833	0.373752	0.116003	0	ercc6-stimul	114
ETV3	0.661498	0.828054	2.00743	2.30744	1.32218	1.35006	0.96067	1.06889	0.903565	1.68332	0.661498	0.828054	1.08401	1.22987	0.667701	0.522473	0.724345	0.450003	1.13668	0.998209	1.63872	1.48525	1.00938	0.630965	1.09501	0.543446	1.71835	1.20549	ercc6-stimul	13925
FCRL1	0.00196035	0.000840235	0	0	0.00200868	0	0	0	0	0.00121226	0.00196035	0.000840235	0	0	0.00101438	0	0	0	0	0.00071887	0	0	0.51745	0	0	0	0	0.855558	ercc6-inhib	25747
KIRREL	1.73248	1.72556	1.01771	0.924992	1.44905	1.11536	2.36907	2.00247	1.60173	1.48405	1.73248	1.72556	0.549563	0.493021	0.73177	0.431644	1.78628	0.84304	2.01498	0.880042	0.317212	0.285716	0.422383	0.250147	1.03105	0.48856	1.16306	0.510004	ercc6-stimul	102782
SPTA1	0.000332013	0.000284611	0.000341476	0.00137557	0	0.000275426	0	0.000602515	0.000340598	0.000410626	0.000332013	0.000284611	0.000184397	0.000733179	0	0.00010659	0	0.000253659	0.000428472	0.000243501	0.555391	2.57607	0	0.374511	0	0.891247	1.29053	0.855558	ercc6-stimul	76011
IFI16	0.527167	0.790036	0.57972	0.83905	0.406734	0.538369	0.533653	0.733043	0.894534	2.78464	0.527167	0.790036	0.313049	0.447214	0.205401	0.208349	0.402374	0.308611	1.12532	1.65129	0.593832	0.566067	0.389631	0.263721	0.763277	0.390629	2.13466	2.09015	ercc6-indep	45264
DUSP23	0.184575	0.301126	0.505491	0.448107	0.259534	0.190949	0.362284	0.220601	0.213688	0.217989	0.184575	0.301126	0.272965	0.238841	0.131065	0.0738973	0.273162	0.092873	0.26882	0.129267	1.47888	0.79316	0.710089	0.245403	1.47995	0.308419	1.45642	0.42928	ercc6-stimul	1575
C1orf204	0.047916	0.0453986	0.0894853	0.0953427	0.0374689	0.0376573	0.0221744	0.0286036	0.0413937	0.0311902	0.047916	0.0453986	0.0483221	0.0508177	0.0189218	0.0145734	0.0167195	0.0120421	0.0520733	0.0184958	1.00847	1.11937	0.394895	0.321009	0.348934	0.265253	1.08676	0.407409	ercc6-stimul	20874
VSIG8	0.00976776	0.0111642	0.00334872	0.00453979	0.00333618	0	0.00408978	0.00590863	0.0133604	0.0120805	0.00976776	0.0111642	0.00180831	0.00241971	0.00168477	0	0.00308369	0.00248753	0.0168074	0.00716374	0.18513	0.216738	0.172483	0	0.315701	0.222813	1.7207	0.64167	ercc6-stimul	8342
CCDC19	0.0991168	0.101335	0.124388	0.123384	0.0642903	0.0482781	0.142777	0.127065	0.102613	0.202327	0.0991168	0.101335	0.0671695	0.0657637	0.0324666	0.0186836	0.107654	0.0534944	0.129087	0.11998	0.67768	0.648973	0.327559	0.184375	1.08613	0.527896	1.30237	1.18399	ercc6-indep	27753
TAGLN2	3.93889	4.32852	9.72995	11.5828	6.00397	7.12888	5.41012	7.02779	3.08271	3.78507	3.93889	4.32852	5.25417	6.17363	3.032	2.75888	4.07923	2.9587	3.87805	2.24455	1.33392	1.42627	0.769761	0.637372	1.03563	0.683536	0.984554	0.518548	ercc6-stimul	7382
LOC100505633	0.00565115	0.0060554	0.0159836	0.00292667	0.00434284	0.00468797	0.00354922	0.00384575	0.0159425	0.0122311	0.00565115	0.0060554	0.00863114	0.00155992	0.00219313	0.00181424	0.00267611	0.00161906	0.0200557	0.00725304	1.52733	0.257607	0.388086	0.299608	0.473552	0.267375	3.54895	1.19778	ercc6-stimul	17863
PIGM	0.683174	0.635691	1.69356	1.77812	0.747879	0.978468	0.880002	0.683469	0.67665	0.671616	0.683174	0.635691	0.914522	0.947738	0.377679	0.378667	0.663522	0.28774	0.851226	0.398268	1.33864	1.49088	0.55283	0.595678	0.971234	0.452642	1.24599	0.626512	ercc6-stimul	4322
KCNJ10	0.00153905	0.00461762	0	0.00159412	0.000788496	0.00191511	0.00386642	0	0.000789426	0	0.00153905	0.00461762	0	0.000849666	0.00039819	0.000741148	0.00291528	0	0.000993098	0	0	0.184005	0.258725	0.160504	1.89421	0	0.645267	0	ercc6-stimul	32795
IGSF8	0.0707568	0.0837613	0.159409	0.136107	0.024167	0.0810581	0.0592521	0.0642025	0.0864125	0.0833433	0.0707568	0.0837613	0.0860809	0.072545	0.0122043	0.0313695	0.0446761	0.0270293	0.108707	0.0494226	1.21657	0.866092	0.172483	0.37451	0.631403	0.322694	1.53635	0.590041	ercc6-stimul	7490
ATP1A2	0.019932	0.00621318	0.0149092	0.0140762	0.0148533	0.0135285	0.0079662	0.011509	0.013012	0.0134462	0.019932	0.00621318	0.00805097	0.00750261	0.00750092	0.00523553	0.00600651	0.00484529	0.0163691	0.0079736	0.403922	1.20753	0.376325	0.842649	0.30135	0.77984	0.821247	1.28334	ercc6-inhib	27855
PEA15	0.607108	0.618531	2.67736	2.31055	2.15717	1.72612	2.53452	2.46385	0.833551	1.76476	0.607108	0.618531	1.44577	1.23152	1.08937	0.668008	1.91103	1.03728	1.04861	1.0465	2.38141	1.99105	1.79436	1.07999	3.14776	1.67701	1.72722	1.69192	ercc6-indep	10038
DCAF8	3.20774	2.87904	3.9413	3.72902	4.98245	4.33959	3.16796	3.80019	3.24292	3.17676	3.20774	2.87904	2.1283	1.98757	2.51614	1.67942	2.38864	1.59988	4.07959	1.88382	0.66349	0.690358	0.784396	0.583327	0.744649	0.555699	1.2718	0.654322	ercc6-stimul	46846
PEX19	0.620043	0.650846	1.71906	1.72616	0.830532	0.8856	0.586084	0.81517	0.58022	0.984415	0.620043	0.650846	0.928292	0.920043	0.419419	0.342727	0.441907	0.343187	0.729917	0.583758	1.49714	1.41361	0.676435	0.526587	0.712704	0.527293	1.1772	0.896922	ercc6-stimul	8343
COPA	3.15622	2.96019	3.06066	2.93203	3.74971	3.1213	2.77217	2.91202	3.27642	3.8836	3.15622	2.96019	1.65276	1.56277	1.8936	1.20794	2.09022	1.22596	4.12174	2.30297	0.523651	0.52793	0.599959	0.408063	0.662253	0.414149	1.30591	0.777982	ercc6-stimul	54978
NCSTN	1.7997	1.87306	4.06984	4.04555	3.03869	3.03962	2.33542	2.96717	2.01507	2.21454	1.7997	1.87306	2.19771	2.15628	1.53454	1.17633	1.76091	1.24918	2.53496	1.31322	1.22116	1.15121	0.852663	0.628027	0.978445	0.666919	1.40854	0.701111	ercc6-stimul	15680
NHLH1	0.104825	0.0973471	0.15429	0.0995276	0.281948	0.268123	0.219452	0.566496	0.0716904	0.19987	0.104825	0.0973471	0.0833166	0.0530482	0.142384	0.103764	0.165467	0.238495	0.0901865	0.118523	0.794816	0.544939	1.3583	1.06591	1.57851	2.44994	0.860353	1.21753	ercc6-inhib	5778
SLAMF6	0.00462051	0.0050925	0.00475221	0.00341846	0.00405807	0.00328543	0.00331649	0.00239572	0.00473999	0.00571456	0.00462051	0.0050925	0.00256619	0.00182204	0.00204933	0.00127146	0.00250063	0.0010086	0.00596291	0.00338873	0.555392	0.357789	0.443528	0.249673	0.541203	0.198056	1.29053	0.665436	ercc6-stimul	38233
CD84	0.0472902	0.0422276	0.0391808	0.0360564	0.045764	0.0424994	0.0478513	0.0488693	0.0343635	0.0389917	0.0472902	0.0422276	0.0211576	0.0192181	0.0231108	0.0164473	0.0360799	0.020574	0.0432293	0.0231221	0.4474	0.455107	0.488702	0.389491	0.762946	0.487216	0.914128	0.547558	ercc6-stimul	38423
SLAMF7	0.0308853	0.0278692	0.0167188	0.0151534	0.0333123	0.0337123	0.0387953	0.0280244	0.0383543	0.0221148	0.0308853	0.0278692	0.00902815	0.00807676	0.0168227	0.0130467	0.0292517	0.0117983	0.0482497	0.0131141	0.292312	0.28981	0.544683	0.468139	0.947106	0.423344	1.56222	0.470558	ercc6-stimul	15525
F11R	0.512674	0.560198	1.02298	0.948238	0.466056	0.482883	0.463373	0.387299	0.524522	0.630596	0.512674	0.560198	0.552409	0.505411	0.235358	0.186876	0.349383	0.163053	0.659849	0.373943	1.07751	0.9022	0.45908	0.333589	0.681492	0.291063	1.28707	0.66752	ercc6-stimul	26133
TSTD1	0.154958	0.1725	0.503948	0.572532	0.235593	0.38832	0.117147	0.410745	0.22336	0.230688	0.154958	0.1725	0.272132	0.30516	0.118974	0.15028	0.0883288	0.172924	0.280987	0.136798	1.75617	1.76904	0.767785	0.871187	0.570018	1.00246	1.81331	0.793032	ercc6-stimul	1353
USF1	0.514653	0.640797	1.05493	1.18303	0.419621	0.361545	0.528567	0.603278	0.653967	0.864291	0.514653	0.640797	0.569662	0.630555	0.211909	0.139918	0.39854	0.25398	0.82269	0.512525	1.10689	0.984017	0.41175	0.21835	0.774385	0.39635	1.59853	0.799824	ercc6-stimul	6717
ARHGAP30	0.00219173	0.000939404	0	0.00340521	0.00224575	0	0.00275303	0.00696045	0.005621	0.173483	0.00219173	0.000939404	0	0.00181498	0.0011341	0	0.00207578	0.00293035	0.00707122	0.102875	0	1.93205	0.517447	0	0.947099	3.11937	3.22632	109.511	ercc6-inhib	23029
PVRL4	0.0108515	0.00697667	0.00837062	0.0056199	0.0222381	0.00900203	0.0153345	0.029539	0.0292219	0.268419	0.0108515	0.00697667	0.00452013	0.00299541	0.0112302	0.00348379	0.0115622	0.0124359	0.0367612	0.159172	0.416545	0.429346	1.0349	0.499348	1.06549	1.7825	3.38766	22.815	ercc6-inhib	18605
KLHDC9	0.0507779	0.0435282	0.156676	0.170933	0.0650369	0.0842468	0.0159456	0.0345557	0.0651137	0.0157003	0.0507779	0.0435282	0.084605	0.0911073	0.0328436	0.0326035	0.012023	0.0145479	0.081913	0.00931028	1.66618	2.09306	0.64681	0.74902	0.236776	0.334219	1.61316	0.213891	ercc6-stimul	1988
PFDN2	2.19373	2.25507	3.83391	4.26086	3.39884	4.19041	3.41948	5.44096	2.0466	2.98968	2.19373	2.25507	2.07031	2.27104	1.71641	1.62169	2.57829	2.29064	2.57462	1.77288	0.94374	1.00708	0.782418	0.71913	1.1753	1.01578	1.17363	0.786175	ercc6-stimul	17521
NIT1	0.497956	0.57338	1.07155	1.05983	0.588188	0.508631	0.441708	0.447051	0.46141	0.532509	0.497956	0.57338	0.578637	0.564889	0.297035	0.19684	0.333048	0.188208	0.580454	0.315778	1.16202	0.985192	0.596508	0.343298	0.66883	0.328244	1.16567	0.55073	ercc6-stimul	7374
DEDD	1.03662	1.25867	2.02781	1.95742	1.45579	1.69475	1.24911	1.73813	1.11393	1.29416	1.03662	1.25867	1.09502	1.0433	0.735174	0.655868	0.941829	0.731753	1.40132	0.767437	1.05633	0.828895	0.709203	0.52108	0.908558	0.58137	1.35182	0.60972	ercc6-stimul	11710
UFC1	1.45833	1.46623	4.5444	4.56889	1.59805	1.44765	1.46936	1.254	1.44609	1.17205	1.45833	1.46623	2.45398	2.43522	0.807015	0.560241	1.1079	0.527934	1.81918	0.695026	1.68273	1.66087	0.553383	0.382096	0.759703	0.360062	1.24744	0.474022	ercc6-stimul	5113
USP21	1.09509	0.987894	2.1058	2.19389	1.03784	0.962698	1.06037	1.14805	0.86807	0.687732	1.09509	0.987894	1.13713	1.16934	0.524109	0.372564	0.799519	0.483329	1.09203	0.407825	1.03839	1.18367	0.478599	0.37713	0.730094	0.489252	0.997208	0.412823	ercc6-stimul	6263
PPOX	0.344848	0.387777	0.999854	1.04679	0.282102	0.325083	0.28335	0.241789	0.220897	0.342493	0.344848	0.387777	0.539921	0.557939	0.142462	0.125807	0.213646	0.101793	0.277888	0.203098	1.56568	1.43881	0.413114	0.324432	0.619536	0.262504	0.805829	0.52375	ercc6-stimul	4830
B4GALT3	0.663223	0.741842	1.59325	1.87244	0.776504	1.12546	0.814037	1.16978	0.563738	0.792137	0.663223	0.741842	0.860355	0.998011	0.392135	0.435553	0.613784	0.492477	0.709182	0.469737	1.29723	1.34531	0.591256	0.587124	0.925456	0.663858	1.0693	0.633204	ercc6-stimul	6659
ADAMTS4	0.222325	0.197556	0.233917	0.272404	0.241696	0.294642	0.207745	0.241092	0.258669	0.313142	0.222325	0.197556	0.126315	0.145191	0.122056	0.114026	0.15664	0.1015	0.325406	0.185693	0.568156	0.734938	0.549	0.577185	0.704553	0.513777	1.46365	0.939952	ercc6-stimul	9308
NDUFS2	1.21664	1.40912	2.58182	2.40248	1.65818	2.06296	1.07208	1.3879	1.44527	1.27912	1.21664	1.40912	1.39418	1.28052	0.837381	0.798366	0.808348	0.584306	1.81815	0.758518	1.14593	0.908739	0.688273	0.56657	0.66441	0.41466	1.4944	0.538292	ercc6-stimul	15080
FCER1G	0.0894009	0.104007	0.216737	0.0925997	0.327159	0.455577	0.0802122	0.41284	0.104815	0.0552846	0.0894009	0.104007	0.117038	0.0493556	0.165215	0.176308	0.06048	0.173806	0.131857	0.0327838	1.30914	0.474542	1.84803	1.69516	0.676503	1.6711	1.4749	0.315207	ercc6-stimul	3952
TOMM40L	0.488608	0.435034	1.23692	1.15678	0.560434	0.727589	0.598286	0.61824	0.604189	0.804114	0.488608	0.435034	0.667937	0.616564	0.283019	0.281577	0.451108	0.260279	0.76007	0.47684	1.36702	1.41728	0.579236	0.647253	0.923251	0.598296	1.55558	1.0961	ercc6-stimul	4575
SDHC	1.37642	1.52491	1.58972	1.62639	1.76239	1.85306	1.41748	1.73972	1.71132	2.06055	1.37642	1.52491	0.858449	0.866866	0.890007	0.717134	1.06878	0.732422	2.15284	1.22191	0.623682	0.56847	0.64661	0.47028	0.776493	0.480305	1.56409	0.801297	ercc6-stimul	50370
DUSP12	2.19434	2.39166	4.71798	5.67442	2.99206	3.59257	3.31929	4.4449	2.60915	3.00588	2.19434	2.39166	2.54771	3.02447	1.51099	1.39032	2.50274	1.8713	3.28231	1.78249	1.16104	1.26459	0.688585	0.581322	1.14055	0.782428	1.49581	0.745293	ercc6-stimul	7372
ATF6	1.50172	1.59898	1.22399	1.18103	1.34006	1.35528	1.22838	1.32881	1.78501	2.17199	1.50172	1.59898	0.660955	0.629489	0.67673	0.524493	0.926199	0.559429	2.24554	1.28799	0.440132	0.393682	0.450637	0.328017	0.616758	0.349866	1.49531	0.805507	ercc6-stimul	197827
OLFML2B	0.0136538	0.00798029	0.0204262	0.00642835	0.0190778	0.0154455	0.0280647	0.0185836	0.0101868	0.014584	0.0136538	0.00798029	0.0110301	0.00342631	0.00963429	0.00597741	0.0211608	0.0078237	0.012815	0.00864831	0.807845	0.429347	0.705612	0.749021	1.54981	0.980377	0.938566	1.08371	ercc6-inhib	40663
NOS1AP	0.712731	0.730335	0.243588	0.217175	0.264566	0.224936	0.395707	0.263934	0.948946	1.01295	0.712731	0.730335	0.131538	0.115754	0.133606	0.0870502	0.298363	0.111116	1.19377	0.600679	0.184554	0.158495	0.187456	0.119192	0.418619	0.152144	1.67493	0.822471	ercc6-stimul	300233
MIR4654	0.204345	0.432451	0	0	0	0	0.136361	0.139062	0.150671	0.315911	0.204345	0.432451	0	0	0	0	0.102816	0.0585451	0.189544	0.187335	0	0	0	0	0.50315	0.13538	0.927569	0.433194	ercc6-stimul	76
MIR556	0.265649	0.0262756	0	0	0	0	0	0	0.256796	0	0.265649	0.0262756	0	0	0	0	0	0	0.323049	0	0	0	0	0	0	0	1.21608	0	ercc6-stimul	95
C1orf226	0.244837	0.303465	0.134487	0.0968777	0.0163394	0.0158741	0.0240363	0.0414597	0.300999	0.220887	0.244837	0.303465	0.072623	0.0516358	0.0082514	0.00614328	0.0181234	0.0174545	0.378657	0.130986	0.296618	0.170154	0.0337016	0.0202438	0.0740222	0.0575175	1.54657	0.431635	ercc6-stimul	7913
UHMK1	2.56702	2.66969	3.39132	3.74025	3.77213	4.07068	3.48344	4.31206	3.03826	4.11163	2.56702	2.66969	1.83131	1.99355	1.90493	1.57535	2.62651	1.81538	3.82213	2.4382	0.7134	0.746736	0.742077	0.590088	1.02318	0.679996	1.48894	0.913288	ercc6-stimul	32456
UAP1	1.86236	2.00901	3.86122	3.735	4.82717	4.88617	3.81205	4.96964	1.84892	3.79467	1.86236	2.00901	2.08506	1.99076	2.43772	1.89095	2.87429	2.09222	2.32594	2.25024	1.11958	0.990913	1.30894	0.941234	1.54336	1.04142	1.24892	1.12007	ercc6-stimul	38338
DDR2	2.11052	2.13507	1.19381	1.13991	1.35005	0.949252	1.33605	0.651854	2.49084	2.1424	2.11052	2.13507	0.644657	0.607572	0.681775	0.367361	1.00738	0.274431	3.13348	1.27044	0.30545	0.284568	0.323037	0.17206	0.477314	0.128535	1.48469	0.595036	ercc6-stimul	148020
HSD17B7	0.106115	0.120276	0.259384	0.293136	0.13909	0.171324	0.104566	0.106641	0.168545	0.166012	0.106115	0.120276	0.140067	0.156241	0.0702404	0.0663024	0.0788428	0.0448959	0.21203	0.0984451	1.31996	1.29902	0.661928	0.551252	0.742994	0.373274	1.99811	0.818493	ercc6-stimul	22113
RGS5	0.097024	0.0767612	0.0285675	0.0218993	0.0110444	0.0048147	0.00468663	0.0105325	0.0467813	0.0215344	0.097024	0.0767612	0.0154265	0.0116723	0.00557742	0.00186329	0.00353372	0.00443418	0.0588509	0.0127699	0.158996	0.15206	0.057485	0.0242738	0.0364211	0.0577659	0.60656	0.166359	ercc6-stimul	60875
NUF2	2.60855	2.45992	2.97299	3.42515	1.71823	1.72833	1.87212	1.51947	2.54061	2.36457	2.60855	2.45992	1.60541	1.8256	0.867706	0.668864	1.41158	0.639697	3.19609	1.40219	0.615443	0.74214	0.332639	0.271905	0.541135	0.260048	1.22524	0.570014	ercc6-stimul	33831
PBX1	2.19297	2.1235	0.61006	0.567272	0.557552	0.373513	0.675473	0.333302	1.96957	1.13378	2.19297	2.1235	0.329432	0.302356	0.281564	0.14455	0.509307	0.14032	2.47772	0.672332	0.150222	0.142386	0.128394	0.0680714	0.232245	0.0660797	1.12985	0.316615	ercc6-stimul	292464
LOC100505795	0.0137006	0.00391486	0.164397	0.165378	0.191858	0.117444	0.0688379	0.0953084	0.0468498	0.118613	0.0137006	0.00391486	0.0887744	0.0881465	0.0968883	0.0454508	0.0519038	0.0401248	0.058937	0.0703375	6.4796	22.5159	7.07183	11.6098	3.78843	10.2494	4.30179	17.9668	ercc6-inhib	5526
LMX1A	0.000162976	0.000139707	0	0	0.000166993	0	0	0	0	0	0.000162976	0.000139707	0	0	8.43315e-05	0	0	0	0	0	0	0	0.517447	0	0	0	0	0	ercc6-indep	154849
LOC400794	0.000239748	0.00102759	0.00123291	0.00173828	0.000491316	0.000795544	0	0.000870158	0.000245948	0.00059303	0.000239748	0.00102759	0.000665771	0.000926503	0.000248115	0.000307876	0	0.000366337	0.000309403	0.000351667	2.77696	0.901627	1.0349	0.299609	0	0.356501	1.29053	0.342225	ercc6-stimul	105263
MGST3	1.54039	1.86766	1.61923	2.04655	0.892561	0.890848	1.23221	0.919091	1.5792	1.30261	1.54039	1.86766	0.874384	1.09081	0.450743	0.344758	0.929086	0.386937	1.98663	0.772448	0.567638	0.584052	0.292616	0.184594	0.60315	0.207178	1.2897	0.413591	ercc6-stimul	25263
ALDH9A1	1.53141	1.95566	2.2771	2.74863	2.26005	2.56664	2.12459	2.70872	2.01569	3.53026	1.53141	1.95566	1.22963	1.46502	1.14133	0.99329	1.60194	1.14037	2.53574	2.09344	0.802942	0.749118	0.745277	0.507905	1.04606	0.583113	1.65582	1.07045	ercc6-stimul	36452
LOC440700	0.065269	0.0694557	0.141203	0.135209	0.107546	0.0597459	0.0424059	0.0408435	0.0761922	0.0389699	0.065269	0.0694557	0.0762496	0.0720664	0.0543107	0.0231217	0.031974	0.0171951	0.0958498	0.0231092	1.16824	1.03759	0.832106	0.332898	0.489881	0.24757	1.46853	0.332718	ercc6-stimul	11213
TMCO1	1.51164	1.54324	1.99701	2.24313	2.27954	2.60257	1.59181	2.37212	1.69185	2.67156	1.51164	1.54324	1.07839	1.19559	1.15117	1.00719	1.20022	0.998663	2.12835	1.58424	0.713388	0.774726	0.761536	0.652649	0.793988	0.647121	1.40797	1.02656	ercc6-stimul	44608
UCK2	5.51653	5.85408	4.4179	4.34012	7.00965	6.17534	9.09457	8.75361	4.86629	5.27168	5.51653	5.85408	2.38567	2.31328	3.53987	2.38986	6.85731	3.68527	6.12179	3.12611	0.432458	0.395158	0.641685	0.408238	1.24305	0.629522	1.10972	0.534005	ercc6-stimul	84124
FAM78B	0.0036557	0.00179073	0.000805693	0.00243418	0.00374582	0.00173293	0.000327996	0.0007108	0.000803622	0.000968847	0.0036557	0.00179073	0.000435074	0.00129742	0.00189164	0.000670644	0.000247309	0.000299247	0.00101096	0.000574526	0.119013	0.724519	0.517449	0.374509	0.0676502	0.167109	0.276543	0.320834	ercc6-inhib	96703
POGK	3.29554	2.84916	6.59673	6.31575	4.5274	3.80374	5.86995	4.39728	2.65698	2.50318	3.29554	2.84916	3.56223	3.36629	2.28634	1.47205	4.42594	1.85125	3.34248	1.48439	1.08093	1.1815	0.693767	0.51666	1.34301	0.649755	1.01424	0.520991	ercc6-stimul	14986
TADA1	1.8302	1.92793	3.0311	3.36588	1.94594	2.01924	2.45397	2.50659	1.67028	2.04925	1.8302	1.92793	1.63679	1.79401	0.9827	0.781446	1.85029	1.05527	2.10121	1.21521	0.894325	0.930539	0.536936	0.405329	1.01098	0.547361	1.14808	0.630316	ercc6-stimul	19906
DUSP27	0.11399	0.0806938	0.11097	0.11426	0.0308954	0.0219627	0.0138565	0.0106767	0.0981346	0.0191005	0.11399	0.0806938	0.0599238	0.0609006	0.0156022	0.00849956	0.0104478	0.00449489	0.123453	0.0113266	0.525693	0.754712	0.136873	0.105331	0.0916554	0.055703	1.08302	0.140365	ercc6-stimul	34316
POU2F1	1.71057	1.99555	0.955439	0.994351	1.00408	0.965582	1.47356	1.27202	1.78675	2.1043	1.71057	1.99555	0.515937	0.529989	0.50706	0.37368	1.11106	0.53552	2.24773	1.24785	0.301617	0.265585	0.296428	0.187257	0.649529	0.268357	1.31402	0.625316	ercc6-stimul	206517
CREG1	0.991254	1.14536	3.18789	3.55254	2.2434	2.85764	1.88368	2.49266	0.990606	1.8036	0.991254	1.14536	1.72146	1.8935	1.13292	1.10591	1.42029	1.04941	1.24618	1.06953	1.73665	1.6532	1.14291	0.965554	1.43283	0.916227	1.25718	0.933798	ercc6-stimul	12806
MPZL1	1.39076	1.4205	0.828341	0.853636	0.74431	0.789163	1.65951	1.08695	1.71459	1.95427	1.39076	1.4205	0.447304	0.454988	0.375877	0.305406	1.25127	0.457606	2.15695	1.15888	0.321626	0.320301	0.270267	0.214999	0.899703	0.322144	1.55092	0.815827	ercc6-stimul	69970
ADCY10	0.0320278	0.0282726	0.0381451	0.0231899	0.0464081	0.0401493	0.0214585	0.0630788	0.0135926	0.0321562	0.0320278	0.0282726	0.0205984	0.0123602	0.0234361	0.0155378	0.0161797	0.0265562	0.0170995	0.0190686	0.64314	0.43718	0.731742	0.54957	0.505177	0.93929	0.533895	0.674456	ercc6-inhib	104829
BRP44	1.42012	1.67564	3.2028	3.79215	1.75308	1.90995	1.42281	1.53187	1.11677	1.72933	1.42012	1.67564	1.72951	2.02122	0.885305	0.739151	1.0728	0.644917	1.4049	1.02549	1.21786	1.20624	0.623402	0.441115	0.755428	0.384878	0.98928	0.612001	ercc6-stimul	20395
DCAF6	3.04485	3.00758	1.43804	1.37053	1.30343	1.11347	1.77551	1.09996	3.26547	2.27783	3.04485	3.00758	0.776542	0.730492	0.658232	0.430913	1.33873	0.463083	4.10796	1.35075	0.255034	0.242884	0.216179	0.143276	0.439672	0.153972	1.34915	0.449116	ercc6-stimul	139287
GPR161	0.0972838	0.117747	0.127698	0.130627	0.136235	0.175178	0.176444	0.195156	0.125866	0.215827	0.0972838	0.117747	0.0689569	0.0696242	0.0687987	0.0677939	0.133039	0.0821607	0.158339	0.127985	0.708822	0.591303	0.707196	0.575759	1.36753	0.697773	1.6276	1.08695	ercc6-stimul	51628
TIPRL	1.10496	1.14132	1.64409	1.7004	1.19165	1.21951	0.909382	1.14487	1.33693	1.75699	1.10496	1.14132	0.887809	0.906313	0.601783	0.47195	0.685674	0.48199	1.68186	1.0419	0.803476	0.794092	0.54462	0.413513	0.620542	0.422309	1.5221	0.912886	ercc6-stimul	23181
SFT2D2	1.50131	1.67845	3.16431	3.38372	2.30465	3.0939	2.24167	2.56639	1.82985	3.00287	1.50131	1.67845	1.70873	1.80352	1.16385	1.19734	1.69022	1.08045	2.30195	1.7807	1.13816	1.07452	0.775222	0.71336	1.12583	0.643719	1.5333	1.06092	ercc6-stimul	16834
ANKRD36BP1	1.93708	1.94117	1.29078	0.706474	2.08267	0.950576	1.91913	1.48533	2.08512	1.99082	1.93708	1.94117	0.697021	0.376551	1.05175	0.367873	1.44702	0.625324	2.62308	1.18056	0.359831	0.193981	0.542956	0.189511	0.747013	0.322138	1.35414	0.608167	ercc6-stimul	1850
TBX19	0.197285	0.184669	0.0606393	0.0493244	0.146815	0.0623192	0.103492	0.138544	0.173949	0.259153	0.197285	0.184669	0.0327452	0.0262899	0.0741416	0.0241175	0.078033	0.058327	0.218828	0.153678	0.165979	0.142362	0.375809	0.130599	0.395534	0.315846	1.1092	0.832179	ercc6-stimul	33387
DPT	0.0306596	0.0160258	0.0230733	0.0309821	0.0145584	0.0167493	0.00563587	0.0081423	0.0161098	0.00369943	0.0306596	0.0160258	0.0124596	0.0165135	0.00735199	0.00648198	0.00424945	0.00342791	0.0202661	0.00219376	0.406384	1.03043	0.239794	0.404471	0.138601	0.213899	0.661004	0.136889	ercc6-stimul	33748
MGC4473	0.0169715	0.00363711	0.0261829	0.0351575	0.00869493	0	0.010659	0.00384985	0.0304681	0.0157425	0.0169715	0.00363711	0.0141388	0.0187389	0.00439094	0	0.00803689	0.00162079	0.0383289	0.0093353	0.833089	5.15215	0.258724	0	0.473552	0.445625	2.25843	2.56668	ercc6-inhib	5948
ATP1B1	6.27702	6.25575	8.59507	8.94353	5.98002	6.00112	3.82255	3.89511	7.2039	5.24198	6.27702	6.25575	4.64134	4.7669	3.01991	2.32243	2.8822	1.63984	9.06251	3.10849	0.739417	0.762003	0.481106	0.371248	0.459167	0.262133	1.44376	0.496902	ercc6-stimul	26014
NME7	0.542955	0.515149	0.370884	0.336873	0.309861	0.309113	0.319136	0.355707	0.664225	0.661449	0.542955	0.515149	0.200277	0.179553	0.15648	0.119627	0.240629	0.149753	0.835595	0.392239	0.368865	0.348546	0.2882	0.232218	0.443183	0.290698	1.53898	0.761409	ercc6-stimul	235418
BLZF1	1.62788	1.63271	3.26287	3.4003	2.97898	2.91746	2.12566	2.94536	1.63194	3.04399	1.62788	1.63271	1.76195	1.81236	1.50438	1.12906	1.60275	1.24	2.05298	1.80509	1.08236	1.11003	0.924137	0.691523	0.984561	0.759471	1.26114	1.10558	ercc6-stimul	28587
C1orf114	0.00697636	0.00664481	0.00558072	0.000802887	0.0127081	0.0141468	0.00973672	0.0119569	0.00318078	0.00383476	0.00697636	0.00664481	0.00301359	0.000427939	0.00641759	0.00547481	0.00734149	0.00503385	0.00400142	0.00227401	0.431972	0.064402	0.919905	0.823923	1.05234	0.757562	0.573569	0.342224	ercc6-stimul	32557
SLC19A2	4.65721	4.45223	8.96261	9.14761	8.13737	7.70122	6.31407	8.17675	3.9268	4.14416	4.65721	4.45223	4.83981	4.87568	4.10937	2.98037	4.76081	3.44241	4.93991	2.45749	1.03921	1.09511	0.882368	0.669411	1.02224	0.773188	1.0607	0.551968	ercc6-stimul	22060
F5	0.149908	0.129955	0.0661271	0.0480185	0.0849496	0.0463184	0.0943624	0.0568035	0.116987	0.117184	0.149908	0.129955	0.0357086	0.0255939	0.0428995	0.0179252	0.0711492	0.0239143	0.14717	0.0694901	0.238204	0.196944	0.286173	0.137934	0.474619	0.18402	0.981733	0.534724	ercc6-stimul	74578
METTL18	1.02701	0.944574	3.0038	3.55352	1.22771	1.02059	1.11534	0.698905	0.888946	0.807094	1.02701	0.944574	1.62205	1.89403	0.619994	0.394968	0.840966	0.294239	1.11829	0.478607	1.57939	2.00516	0.603688	0.418144	0.818849	0.311504	1.08888	0.506691	ercc6-stimul	2359
C1orf112	1.3989	1.32624	1.84036	1.80557	2.28183	2.18983	1.71013	1.92792	1.41668	1.214	1.3989	1.32624	0.993794	0.962369	1.15232	0.847464	1.28944	0.811654	1.78218	0.719902	0.710411	0.725637	0.823736	0.638998	0.921751	0.611997	1.27399	0.542814	ercc6-stimul	57680
SCYL3	0.965088	0.992641	1.35804	1.41076	0.930369	0.866708	0.696062	0.743964	1.08175	1.19657	0.965088	0.992641	0.733342	0.751935	0.469836	0.335416	0.524831	0.313209	1.36084	0.709566	0.75987	0.75751	0.486833	0.337903	0.543816	0.315531	1.41007	0.714826	ercc6-stimul	41273
KIFAP3	0.724957	0.803635	0.542768	0.593806	0.397787	0.460706	0.401905	0.447045	0.877185	0.755617	0.724957	0.803635	0.293095	0.316499	0.200882	0.178293	0.303036	0.188206	1.1035	0.448081	0.404293	0.393834	0.277096	0.221858	0.418006	0.234193	1.52216	0.557568	ercc6-stimul	153410
GORAB	2.50675	2.52582	4.48984	4.4521	3.4455	3.15688	2.36373	2.24011	3.33034	3.05192	2.50675	2.52582	2.42451	2.37297	1.73998	1.22171	1.78225	0.943086	4.18957	1.80979	0.967194	0.939485	0.694117	0.483689	0.710981	0.373378	1.67131	0.716515	ercc6-stimul	21712
PRRX1	0.0962781	0.10295	0.0696952	0.0632322	0.0498413	0.0537096	0.0674205	0.0499198	0.0932615	0.0203298	0.0962781	0.10295	0.0376354	0.0337028	0.0251699	0.0207856	0.0508351	0.0210162	0.117323	0.0120556	0.390903	0.32737	0.261429	0.2019	0.528002	0.20414	1.21858	0.117101	ercc6-stimul	75229
C1orf129	0.000585558	0.000334638	0.0004015	0.00040434	0.00419995	0.00356222	0.00147105	0.00194816	0.000600701	0.000241402	0.000585558	0.000334638	0.00021681	0.000215513	0.00212097	0.00137858	0.00110917	0.000820175	0.000755682	0.000143151	0.370262	0.644019	3.62214	4.11961	1.89421	2.45093	1.29053	0.42778	ercc6-stimul	129295
FMO4	0.0099714	0.00940253	0.0266646	0.0154923	0.0163475	0.0107535	0.0100201	0.00904772	0.0102293	0.00863269	0.0099714	0.00940253	0.0143989	0.0082574	0.00825549	0.0041616	0.00755516	0.00380909	0.0128685	0.00511919	1.44402	0.87821	0.827917	0.442605	0.757683	0.405113	1.29054	0.544448	ercc6-stimul	27738
PRRC2C	4.5728	4.65081	3.27345	3.35523	4.81623	4.13755	6.18246	5.01513	4.74075	5.57048	4.5728	4.65081	1.76766	1.78834	2.4322	1.60123	4.66157	2.11137	5.96386	3.30329	0.38656	0.384522	0.531883	0.344291	1.01941	0.453979	1.3042	0.710262	ercc6-stimul	107985
VAMP4	0.428754	0.433675	0.624771	0.703117	0.566527	0.724807	0.294261	0.47933	0.388154	0.619273	0.428754	0.433675	0.337376	0.374761	0.286096	0.2805	0.221873	0.201798	0.488298	0.367229	0.786876	0.864153	0.667273	0.646798	0.517483	0.465321	1.13888	0.846784	ercc6-stimul	42084
METTL13	0.749326	0.716833	1.68616	1.58691	1.21009	1.12627	1.12931	1.31857	0.947763	1.29936	0.749326	0.716833	0.910526	0.845823	0.611095	0.435866	0.8515	0.555118	1.19229	0.77052	1.21513	1.17994	0.815527	0.608045	1.13635	0.774403	1.59114	1.0749	ercc6-stimul	16096
DNM3	0.252826	0.232381	0.101575	0.0936823	0.0884198	0.0757271	0.0885799	0.103796	0.26466	0.270009	0.252826	0.232381	0.0548505	0.0499327	0.044652	0.0293064	0.0667892	0.0436981	0.332942	0.160115	0.21695	0.214874	0.176612	0.126114	0.264171	0.188045	1.31688	0.689021	ercc6-stimul	571237
DNM3OS	0.00418379	0.00358646	0.00430304	0	0	0	0	0	0	0	0.00418379	0.00358646	0.00232364	0	0	0	0	0	0	0	0.555392	0	0	0	0	0	0	0	ercc6-indep	6252
C1orf105	0.0136295	0.00494306	0.0124005	0.00597265	0.008057	0.00217433	0.00460925	0.00665913	0.00914204	0.00778	0.0136295	0.00494306	0.00669627	0.00318342	0.00406879	0.000841466	0.00347537	0.00280349	0.0115007	0.00461354	0.491307	0.644019	0.298528	0.170232	0.254989	0.567158	0.843808	0.933337	ercc6-inhib	48142
PIGC	1.54808	1.76457	5.70405	6.5931	3.2869	3.23794	1.95566	2.84296	1.67846	2.36789	1.54808	1.76457	3.08019	3.51412	1.65988	1.25308	1.47457	1.19689	2.1115	1.40416	1.98968	1.99149	1.07222	0.710135	0.952514	0.678288	1.36395	0.795751	ercc6-stimul	2634
C1orf9	1.61177	1.74253	1.99499	2.06953	1.82489	1.6346	1.79103	1.6921	1.69935	2.19634	1.61177	1.74253	1.07729	1.10306	0.921569	0.63259	1.35044	0.712374	2.13778	1.30243	0.668392	0.633022	0.571775	0.36303	0.837859	0.408816	1.32636	0.747436	ercc6-stimul	78714
TNFSF4	0.0769865	0.105409	0.0714827	0.0443006	0.0175298	0.0195143	0.0107448	0.00291063	0.0427794	0.0740563	0.0769865	0.105409	0.0386007	0.0236122	0.00885255	0.00755203	0.00810158	0.00122538	0.0538165	0.0439154	0.501395	0.224006	0.114988	0.0716451	0.105234	0.011625	0.699038	0.416619	ercc6-stimul	23602
LOC100506023	0.359114	0.332411	0.199953	0.194453	0.196961	0.146834	0.182	0.153509	0.293756	0.261716	0.359114	0.332411	0.107975	0.103643	0.0994653	0.0568248	0.137228	0.0646273	0.369545	0.155198	0.300669	0.311793	0.276974	0.170947	0.382129	0.19442	1.02905	0.466885	ercc6-stimul	242096
PRDX6	7.05281	8.24856	16.1003	18.2337	12.4427	13.5678	9.76352	13.374	8.098	8.42383	7.05281	8.24856	8.69416	9.71856	6.28356	5.25074	7.36169	5.63045	10.1873	4.99533	1.23272	1.17821	0.89093	0.636564	1.0438	0.682598	1.44443	0.6056	ercc6-stimul	11461
SLC9A11	0.000983596	0.000632374	0.000505816	0.000764092	0.000503921	0.000407977	0	0.00267745	0.000756772	0.00212886	0.000983596	0.000632374	0.000273141	0.000407261	0.00025448	0.000157887	0	0.00112721	0.000952019	0.00126241	0.277696	0.644019	0.258724	0.249674	0	1.7825	0.967897	1.99631	ercc6-inhib	102630
ANKRD45	0.00656274	0.00668059	0.00421862	0.00892179	0.0113476	0.00748578	0.00412175	0.0163757	0.00589088	0.0147114	0.00656274	0.00668059	0.00227805	0.00475531	0.00573054	0.002897	0.0031078	0.00689417	0.00741073	0.00872386	0.347119	0.71181	0.873193	0.433644	0.473552	1.03197	1.12921	1.30585	ercc6-inhib	61527
KLHL20	0.708592	0.729183	0.719782	0.721939	0.861556	0.82474	0.719589	0.927302	0.687987	1.08557	0.708592	0.729183	0.388682	0.384793	0.435086	0.319174	0.54257	0.390394	0.865488	0.643743	0.548528	0.527705	0.614015	0.437715	0.765702	0.535386	1.22142	0.882828	ercc6-stimul	71761
CENPL	1.90271	1.83151	3.70077	3.32935	2.92588	2.85435	2.26579	3.27831	1.92006	2.43435	1.90271	1.83151	1.99842	1.77454	1.47757	1.10463	1.70841	1.38017	2.41544	1.44357	1.0503	0.968896	0.77656	0.603127	0.89788	0.753569	1.26947	0.788185	ercc6-stimul	25090
DARS2	0.704447	0.653202	1.00803	0.931076	0.918019	0.714422	0.858883	0.751772	0.780375	0.632789	0.704447	0.653202	0.544336	0.496264	0.4636	0.276481	0.647598	0.316496	0.981712	0.375244	0.772714	0.75974	0.658104	0.423271	0.9193	0.48453	1.39359	0.574468	ercc6-stimul	33886
LOC100506046	0.309793	0.161856	0.112202	0	0.174837	0.211163	0.110679	0.153556	0	0	0.309793	0.161856	0.0605891	0	0.0882927	0.0817201	0.083452	0.0646471	0	0	0.195579	0	0.285005	0.504894	0.26938	0.399411	0	0	ercc6-indep	694
GAS5	54.0204	51.7889	187.493	189.706	91.7741	77.8502	108.476	92.9978	66.4232	62.6839	54.0204	51.7889	101.246	101.113	46.3459	30.128	81.7909	39.1521	83.5604	37.1716	1.87422	1.95241	0.857934	0.581747	1.51407	0.755994	1.54683	0.717751	ercc6-stimul	4087
SNORD81	110.077	84.5893	212.952	230.603	123.048	100.108	178.418	126.497	89.1764	100.839	110.077	84.5893	114.994	122.911	62.1392	38.7418	134.527	53.2552	112.184	59.7975	1.04467	1.45304	0.564507	0.457999	1.22212	0.629574	1.01914	0.706916	ercc6-stimul	43
SNORD47	76.1951	72.7456	198.429	200.075	106.257	93.8221	137.163	104.526	69.7792	67.4053	76.1951	72.7456	107.152	106.64	53.6598	36.3092	103.421	44.0054	87.7822	39.9713	1.40628	1.46593	0.704242	0.499125	1.35732	0.604922	1.15207	0.549467	ercc6-stimul	77
SNORD80	48.0876	57.5526	169.726	175.309	81.7154	80.2653	107.42	84.5062	59.0991	50.2673	48.0876	57.5526	91.652	93.4397	41.2663	31.0627	80.9947	35.5771	74.3467	29.8085	1.90594	1.62355	0.858148	0.539727	1.68432	0.618167	1.54607	0.517935	ercc6-stimul	71
SNORD79	61.7194	67.4891	226.27	202.948	107.579	80.8386	137.396	104.002	70.4453	63.2985	61.7194	67.4891	122.186	108.171	54.3274	31.2845	103.597	43.7848	88.6202	37.536	1.9797	1.6028	0.880232	0.463549	1.67851	0.648769	1.43586	0.556179	ercc6-stimul	81
SNORD78	30.665	42.4042	137.322	160.542	68.1276	57.2963	69.1119	63.2165	47.4727	39.9821	30.665	42.4042	74.1539	85.5689	34.4044	22.1737	52.1104	26.6141	59.7207	23.7094	2.41819	2.01793	1.12194	0.522912	1.69934	0.62763	1.94752	0.559128	ercc6-stimul	54
SNORD44	68.8596	83.806	273.732	248.944	128.437	91.6482	151.514	122.594	76.9166	81.2577	68.8596	83.806	147.815	132.687	64.8607	35.4679	114.242	51.6121	96.7611	48.1858	2.14662	1.58327	0.941927	0.423214	1.65905	0.615852	1.40519	0.574969	ercc6-stimul	61
SNORD77	31.7764	42.394	133.781	137.455	65.4293	65.017	98.4073	81.4454	48.3993	62.1388	31.7764	42.394	72.2417	73.2635	33.0418	25.1616	74.1991	34.2885	60.8863	36.8483	2.27344	1.72816	1.03982	0.593517	2.33504	0.808806	1.91609	0.869187	ercc6-stimul	61
SNORD76	106.596	93.4011	350.121	364.247	152.629	124.648	182.876	183.028	102.579	118.038	106.596	93.4011	189.065	194.144	77.0776	48.2388	137.889	77.0548	129.044	69.9965	1.77366	2.0786	0.723082	0.516469	1.29356	0.824988	1.21059	0.749419	ercc6-stimul	81
SNORD75	14.1956	12.0232	59.5738	63.4135	29.0993	28.4707	32.2688	43.8821	26.9015	37.9747	14.1956	12.0232	32.1699	33.7994	14.6951	11.0182	24.3307	18.4744	33.8421	22.519	2.26618	2.81118	1.03519	0.916408	1.71396	1.53656	2.38398	1.87296	ercc6-stimul	60
SNORD74	18.1186	23.6616	144.837	172.616	59.9639	58.0866	59.3101	56.764	38.7646	49.3857	18.1186	23.6616	78.212	92.0043	30.2818	22.4795	44.7198	23.8976	48.7659	29.2857	4.31667	3.88834	1.67131	0.950042	2.46817	1.00998	2.69148	1.23769	ercc6-stimul	72
ZBTB37	0.635013	0.679387	1.32651	1.37181	0.603446	0.62652	0.89041	0.602253	0.905297	0.637201	0.635013	0.679387	0.716315	0.731175	0.30474	0.242463	0.671369	0.253549	1.13886	0.37786	1.12803	1.07623	0.479896	0.356885	1.05725	0.373202	1.79345	0.556178	ercc6-stimul	18282
SERPINC1	0.0557715	0.0239044	0.00382408	0	0.00952439	0.0061688	0.0186813	0.0185553	0.00953562	0.00459846	0.0557715	0.0239044	0.002065	0	0.00480982	0.00238733	0.0140857	0.00781178	0.0119958	0.00272689	0.0370261	0	0.0862415	0.0998697	0.252561	0.326793	0.215089	0.114075	ercc6-stimul	13575
RC3H1	2.44797	2.55206	0.737024	0.693424	1.23735	0.846423	2.01053	1.0953	2.62994	2.24692	2.44797	2.55206	0.397993	0.369595	0.624862	0.327566	1.51594	0.461121	3.30846	1.33242	0.162581	0.144822	0.255257	0.128353	0.619264	0.180686	1.35151	0.522097	ercc6-stimul	61859
RABGAP1L	0.529644	0.525364	0.166387	0.153778	0.151943	0.141437	0.228887	0.182765	0.522969	0.385165	0.529644	0.525364	0.089849	0.0819637	0.0767312	0.0547361	0.172581	0.0769441	0.657895	0.228403	0.16964	0.156013	0.144873	0.104187	0.325843	0.146459	1.24215	0.434752	ercc6-stimul	835894
GPR52	0.784687	0.984677	0.141065	0.24861	0.140536	0.15207	0.172282	0.12445	1.00758	0.548853	0.784687	0.984677	0.0761751	0.132509	0.0709707	0.0588511	0.129901	0.0523935	1.26754	0.32547	0.0970771	0.134571	0.0904446	0.0597669	0.165545	0.0532088	1.61534	0.330535	ercc6-stimul	1472
CACYBP	2.16835	2.02884	3.73645	4.52731	2.91794	3.10844	2.73602	3.6113	2.38778	3.2849	2.16835	2.02884	2.01768	2.41306	1.47356	1.20297	2.06296	1.52036	3.00383	1.94795	0.930515	1.18938	0.679576	0.592933	0.951396	0.749373	1.38531	0.960128	ercc6-stimul	12593
MRPS14	1.34265	1.47699	3.2529	3.27099	2.07382	2.42616	1.53437	2.01045	1.59325	1.95616	1.34265	1.47699	1.75657	1.74344	1.04728	0.938924	1.15691	0.846399	2.00431	1.16	1.30828	1.1804	0.780009	0.635701	0.861665	0.573057	1.4928	0.785383	ercc6-stimul	10498
TNN	0.000629272	0.000269715	0	0.000651785	0.000322392	0	0.000395216	0.000570981	0	0.000778268	0.000629272	0.000269715	0	0.000347401	0.000162808	0	0.000297993	0.000240383	0	0.000461513	0	1.28803	0.258724	0	0.473552	0.891248	0	1.71111	ercc6-inhib	80209
KIAA0040	0.0370438	0.0449363	0.111423	0.116555	0.0537126	0.0475448	0.0553104	0.052004	0.0380017	0.0777989	0.0370438	0.0449363	0.0601684	0.0621238	0.0271249	0.0183998	0.041704	0.0218937	0.0478061	0.0461347	1.62425	1.38249	0.732238	0.409465	1.1258	0.487216	1.29053	1.02667	ercc6-stimul	36107
TNR	0.000239881	0.000102817	0.000246719	6.21161e-05	0.000430141	0.000248746	0.000150658	0.00010883	6.15212e-05	0.00089004	0.000239881	0.000102817	0.000133228	3.31079e-05	0.000217221	9.62647e-05	0.000113596	4.58174e-05	7.73937e-05	0.000527794	0.555393	0.322008	0.905537	0.936272	0.473552	0.445621	0.322634	5.13333	ercc6-inhib	420818
RFWD2	2.23634	2.26596	0.88792	0.86682	1.02542	0.940169	1.69559	0.981678	2.35149	2.04027	2.23634	2.26596	0.479477	0.462015	0.517837	0.363845	1.27847	0.413286	2.95817	1.20988	0.214402	0.203894	0.231556	0.16057	0.571682	0.182389	1.32277	0.533937	ercc6-stimul	262404
SCARNA3	4.49594	4.60521	0.859651	0.181525	0.507642	0.45852	1.59177	0.440363	2.94227	0.666924	4.49594	4.60521	0.464212	0.0967528	0.256359	0.177447	1.20019	0.185393	3.70138	0.395486	0.103251	0.0210094	0.0570202	0.0385318	0.266951	0.0402572	0.823271	0.0858779	ercc6-stimul	144
PAPPA2	0.017083	0.0200002	0.0172965	0.0163173	0.00715149	0.00601046	0.00225435	0.00349818	0.0108422	0.00411049	0.017083	0.0200002	0.00934011	0.00869712	0.0036115	0.00232605	0.00169978	0.00147273	0.0136395	0.00243752	0.546749	0.434852	0.211409	0.116301	0.0995013	0.073636	0.798425	0.121875	ercc6-stimul	379664
SEC16B	0.00309204	0.0031807	0.00318018	0.00384321	0.00316826	0.00307805	0.000776786	0	0.0006344	0.00764833	0.00309204	0.0031807	0.0017173	0.00204843	0.00159997	0.00119121	0.000585697	0	0.000798075	0.00453546	0.555393	0.644019	0.517448	0.37451	0.189421	0	0.258106	1.42593	ercc6-inhib	40809
LOC730102	0.026133	0.0468405	0.0407241	0.0598779	0.0146058	0.0190512	0.0159156	0.0194009	0.0341203	0.0225266	0.026133	0.0468405	0.021991	0.0319149	0.00737593	0.00737281	0.0120004	0.00816778	0.0429233	0.0133583	0.841504	0.681353	0.282246	0.157403	0.459203	0.174374	1.6425	0.285186	ercc6-stimul	31868
LOC100302401	2.34499	2.64545	6.37051	6.19316	4.63917	5.31384	2.69446	3.77656	2.55143	2.69935	2.34499	2.64545	3.44008	3.30095	2.34278	2.05646	2.03162	1.58993	3.2097	1.60071	1.46699	1.24779	0.999058	0.777356	0.866367	0.601006	1.36875	0.605082	ercc6-stimul	2486
RASAL2	1.70074	1.56691	0.820757	0.786172	1.05516	0.870164	1.42333	0.82505	1.94109	1.23089	1.70074	1.56691	0.443209	0.41903	0.532856	0.336753	1.07319	0.347346	2.44189	0.729918	0.260598	0.267424	0.313308	0.214916	0.631014	0.221676	1.43578	0.465833	ercc6-stimul	385785
C1orf49	0.00968403	0.0124521	0.0149401	0.00501526	0.0124034	0.0120503	0.0121642	0.0131805	0.0198689	0.00299426	0.00968403	0.0124521	0.00806765	0.00267313	0.00626372	0.00466347	0.00917181	0.00554899	0.0249951	0.0017756	0.833088	0.214673	0.646809	0.374512	0.947106	0.445627	2.58106	0.142594	ercc6-stimul	10424
C1orf220	0.52036	0.473375	0.862336	0.786031	0.391363	0.409738	0.504775	0.432125	0.666902	0.369161	0.52036	0.473375	0.465661	0.418955	0.197638	0.158569	0.3806	0.181925	0.838963	0.218912	0.894883	0.885037	0.379811	0.334975	0.731417	0.384314	1.61227	0.46245	ercc6-stimul	6094
RALGPS2	0.749436	0.820215	0.376944	0.393056	0.258003	0.290933	0.371084	0.315163	0.897378	0.723229	0.749436	0.820215	0.20355	0.209499	0.130292	0.112591	0.279797	0.132684	1.1289	0.428875	0.271604	0.255419	0.173853	0.13727	0.373344	0.161767	1.50633	0.522881	ercc6-stimul	194938
ANGPTL1	0.00351387	0.00200812	0.00361403	0.00849239	0.0108015	0.00194332	0	0.00212558	0	0.00144863	0.00351387	0.00200812	0.00195158	0.00452644	0.00545476	0.000752065	0	0.000894869	0	0.000859038	0.555392	2.25407	1.55235	0.374512	0	0.445625	0	0.427782	ercc6-inhib	21546
FAM20B	2.12602	2.22316	2.75532	2.57526	2.74606	2.55623	3.20678	3.1488	1.71965	2.05043	2.12602	2.22316	1.48787	1.37261	1.38676	0.989261	2.41791	1.32564	2.16332	1.2159	0.69984	0.617416	0.65228	0.44498	1.1373	0.596289	1.01754	0.546926	ercc6-stimul	50629
TOR3A	0.71323	0.779884	1.6479	1.73791	1.01539	0.867643	1.27089	1.3553	0.551676	0.897308	0.71323	0.779884	0.889866	0.926306	0.512772	0.335778	0.958251	0.570581	0.694008	0.532104	1.24766	1.18775	0.718943	0.430548	1.34354	0.731623	0.97305	0.682286	ercc6-stimul	14018
ABL2	2.15775	2.07809	1.85159	1.52816	3.04672	2.58503	2.79976	2.91327	2.49215	3.29595	2.15775	2.07809	0.999859	0.814509	1.53859	1.00041	2.11102	1.22649	3.13512	1.9545	0.46338	0.391951	0.713055	0.481407	0.978343	0.590199	1.45296	0.940526	ercc6-stimul	130358
SOAT1	4.06444	4.98877	2.95606	3.44587	3.67746	4.14424	4.09183	4.44167	3.69273	4.52749	4.06444	4.98877	1.59627	1.83665	1.85712	1.60382	3.08524	1.86994	4.64545	2.6848	0.392741	0.368157	0.456918	0.321486	0.759081	0.37483	1.14295	0.538169	ercc6-stimul	61437
AXDND1	0.0142862	0.0128188	0.0146036	0.0126086	0.0268142	0.0260924	0.0108302	0.0551619	0.0112314	0.012715	0.0142862	0.0128188	0.00788594	0.00672038	0.0135412	0.0100978	0.00816597	0.0232232	0.0141291	0.00753999	0.551997	0.52426	0.94785	0.78773	0.571599	1.81165	0.989003	0.588198	ercc6-stimul	189016
TDRD5	0.000759682	0.00065122	0	0.000262288	0	0	0.000954241	0.00137862	0.000519551	0.000313186	0.000759682	0.00065122	0	0.0001398	0	0	0.000719498	0.000580399	0.000653595	0.000185719	0	0.214673	0	0	0.947104	0.891249	0.860354	0.285187	ercc6-stimul	99660
TOR1AIP2	2.93179	2.91711	5.50815	5.62044	5.06803	5.07194	3.6776	4.9789	2.93882	3.79253	2.93179	2.91711	2.9744	2.99569	2.55936	1.96284	2.77291	2.09612	3.69704	2.24897	1.01453	1.02694	0.872967	0.672872	0.945808	0.718559	1.26102	0.770958	ercc6-stimul	37840
TOR1AIP1	2.16226	2.15463	3.6648	3.82869	3.16087	3.18784	2.78052	3.299	2.02703	3.22015	2.16226	2.15463	1.97899	2.04069	1.59624	1.23369	2.09651	1.38888	2.55	1.90955	0.915242	0.947119	0.738227	0.572578	0.969593	0.644602	1.17932	0.886254	ercc6-stimul	37792
CEP350	1.76352	1.81396	1.04936	1.09172	1.28996	1.29331	1.34653	1.33766	1.77526	1.91511	1.76352	1.81396	0.566654	0.581887	0.65143	0.500511	1.01528	0.563155	2.23328	1.13566	0.32132	0.320783	0.369392	0.275922	0.575714	0.310456	1.26637	0.626067	ercc6-stimul	160108
QSOX1	0.225405	0.234811	0.575107	0.6369	0.476125	0.516401	0.396863	0.505964	0.200873	0.493743	0.225405	0.234811	0.310558	0.339468	0.240443	0.199847	0.299235	0.213011	0.252698	0.29279	1.37778	1.44571	1.06672	0.851098	1.32754	0.907159	1.12109	1.24692	ercc6-inhib	43176
FLJ23867	0.0469082	0.0665028	0.0710689	0.0583039	0.102229	0.108957	0.0969941	0.102151	0.0577454	0.058015	0.0469082	0.0665028	0.0383772	0.031076	0.0516256	0.0421664	0.0731336	0.0430056	0.0726437	0.0344029	0.818134	0.467288	1.10057	0.634054	1.55908	0.646673	1.54864	0.517315	ercc6-stimul	2690
LHX4	0.174691	0.247967	0.211099	0.280926	0.320285	0.266159	0.369614	0.329495	0.253362	0.159701	0.174691	0.247967	0.113993	0.149734	0.161744	0.103004	0.278689	0.138717	0.318729	0.0947027	0.652543	0.603845	0.925886	0.415392	1.59533	0.559419	1.82453	0.381917	ercc6-stimul	44756
LOC100527964	1.20329	1.21236	0.475781	0.322202	0.0927389	0.187143	0.439931	0.198115	1.11745	0.658712	1.20329	1.21236	0.256922	0.171734	0.0468331	0.0724243	0.331708	0.0834064	1.40575	0.390616	0.213516	0.141652	0.0389209	0.0597383	0.275668	0.0687967	1.16826	0.322195	ercc6-stimul	5019
ACBD6	2.42925	2.53891	1.19951	1.17951	1.82617	1.55386	2.71998	1.96777	2.90522	3.67142	2.42925	2.53891	0.647735	0.628679	0.922216	0.601344	2.05086	0.828431	3.65477	2.17715	0.26664	0.247618	0.37963	0.236851	0.844238	0.326294	1.50448	0.857514	ercc6-stimul	214671
MIR3121	1.15342	1.08059	0	0	0.955815	0.86272	1.02921	0.291669	0.808228	2.52565	1.15342	1.08059	0	0	0.482687	0.333873	0.776024	0.122793	1.01675	1.49771	0	0	0.418483	0.308973	0.672803	0.113635	0.88151	1.38601	ercc6-inhib	77
XPR1	1.05491	1.35391	0.527317	0.648343	0.833613	0.896189	1.09299	1.19011	1.48458	2.4809	1.05491	1.35391	0.284751	0.345567	0.420975	0.346825	0.824114	0.501036	1.8676	1.47117	0.269929	0.255236	0.399062	0.256166	0.781218	0.370066	1.77039	1.08661	ercc6-stimul	258270
KIAA1614	0.0375556	0.0420489	0.0315315	0.0246098	0.0361253	0.033698	0.0231055	0.0319904	0.0377405	0.0360208	0.0375556	0.0420489	0.017027	0.013117	0.0182433	0.0130411	0.0174215	0.013468	0.0474775	0.0213603	0.453381	0.311947	0.485767	0.310142	0.463887	0.320293	1.26419	0.507988	ercc6-stimul	32927
STX6	1.94718	1.86619	1.96166	1.97634	2.44152	2.13829	2.17757	2.04394	2.47427	2.94226	1.94718	1.86619	1.0593	1.05339	1.23297	0.827518	1.64189	0.860499	3.11263	1.74476	0.544016	0.56446	0.633207	0.443427	0.843213	0.461099	1.59853	0.934932	ercc6-stimul	49871
MR1	0.275254	0.317136	0.701831	0.674711	0.471035	0.438325	0.223458	0.384673	0.424919	0.465215	0.275254	0.317136	0.378989	0.359621	0.237873	0.169632	0.168487	0.161947	0.534548	0.275872	1.37687	1.13396	0.864193	0.534887	0.612116	0.510656	1.94202	0.869887	ercc6-stimul	28514
IER5	2.26289	2.07126	10.5152	11.5643	6.48123	6.62506	3.91979	6.30572	2.21936	4.16805	2.26289	2.07126	5.67821	6.16377	3.27302	2.5639	2.95552	2.65471	2.79195	2.47165	2.50927	2.97586	1.44639	1.23784	1.30608	1.28169	1.2338	1.19331	ercc6-indep	2342
CACNA1E	0.00015615	0.000133856	0.000562102	8.08684e-05	0.000319998	0.00032384	0	0.000212528	0.000480563	0.00106217	0.00015615	0.000133856	0.000303535	4.31029e-05	0.000161599	0.000125326	0	8.94743e-05	0.000604548	0.000629867	1.94387	0.322009	1.0349	0.936275	0	0.668437	3.87159	4.70556	ercc6-inhib	323236
GLUL	0.492574	0.457224	1.22077	1.50322	0.780463	0.753457	0.727379	0.996319	0.527495	0.796423	0.492574	0.457224	0.659216	0.801216	0.394134	0.291588	0.548444	0.41945	0.663589	0.472279	1.33831	1.75235	0.800151	0.637735	1.11342	0.917385	1.34719	1.03293	ercc6-stimul	10503
TEDDM1	0.0504731	0.155761	0.134971	0.0836466	0.0413739	0.184231	0.164839	0.20151	0.144979	0.149818	0.0504731	0.155761	0.0728843	0.0445836	0.0208938	0.0712974	0.124289	0.0848357	0.182384	0.0888421	1.44402	0.286231	0.41396	0.457736	2.46247	0.544653	3.61348	0.570374	ercc6-stimul	2500
LINC00272	0.0035085	0.00300758	0.0036085	0.0181701	0.00359498	0.0203736	0.00440704	0.0031835	0	0.0130177	0.0035085	0.00300758	0.00194859	0.00968466	0.00181546	0.00788458	0.00332291	0.00134025	0	0.0077195	0.555391	3.22009	0.517448	2.62157	0.947102	0.445625	0	2.56668	ercc6-inhib	7193
RNASEL	0.0226106	0.0387648	0.0564765	0.0618946	0.0297873	0.0348342	0.0263726	0.0190507	0.0281656	0.0619208	0.0226106	0.0387648	0.0304973	0.0329898	0.0150426	0.0134808	0.0198849	0.00802034	0.0354323	0.036719	1.34881	0.851025	0.665289	0.34776	0.879452	0.206898	1.56707	0.947226	ercc6-stimul	15626
RGS16	0.492443	0.567828	1.89145	2.22514	0.446532	0.328979	0.279173	0.419147	0.429176	0.43118	0.492443	0.567828	1.02138	1.186	0.225499	0.127315	0.210496	0.176461	0.539903	0.25569	2.07411	2.08866	0.457918	0.224214	0.427453	0.310765	1.09638	0.450294	ercc6-stimul	5791
LOC284648	0.0169373	0.0552844	0.362472	0.558687	0.121484	0.168607	0.0638252	0.107579	0.139002	0	0.0169373	0.0552844	0.195735	0.29778	0.0613494	0.0652509	0.0481242	0.0452908	0.174865	0	11.5564	5.38633	3.62215	1.18028	2.84131	0.819232	10.3242	0	ercc6-stimul	1490
NPL	0.202351	0.200067	0.424821	0.405477	0.427651	0.420404	0.39106	0.567945	0.174539	0.51771	0.202351	0.200067	0.229403	0.216119	0.215964	0.162696	0.294859	0.239105	0.21957	0.307002	1.13369	1.08023	1.06727	0.813209	1.45717	1.19512	1.0851	1.5345	ercc6-inhib	40936
DHX9	9.59332	11.024	10.519	12.3618	12.9392	13.0493	15.4367	14.0589	9.91474	12.0503	9.59332	11.024	5.68026	6.58884	6.5343	5.05008	11.6393	5.9188	12.4727	7.14583	0.592106	0.597681	0.68113	0.458099	1.21327	0.536901	1.30015	0.648206	ercc6-stimul	48679
LAMC1	1.41921	1.35052	0.997131	0.937361	1.38964	1.16254	1.5163	1.2185	1.8883	2.18447	1.41921	1.35052	0.538451	0.499613	0.701768	0.449903	1.14329	0.512988	2.37548	1.29539	0.379402	0.369942	0.494478	0.333133	0.805582	0.379845	1.67381	0.959179	ercc6-stimul	122133
LAMC2	0.0153754	0.0131802	0.0149351	0.0137137	0.0227564	0.0201952	0.011266	0.0151137	0.0249739	0.0322215	0.0153754	0.0131802	0.00806495	0.0073094	0.011492	0.00781554	0.00849456	0.00636287	0.0314172	0.0191073	0.524536	0.554574	0.747427	0.592976	0.552478	0.48276	2.04334	1.4497	ercc6-stimul	59089
NMNAT2	0.0137846	0.0182966	0.00838454	0.00813681	0.00637875	0.00848416	0.00837818	0.00632109	0.0226561	0.0232812	0.0137846	0.0182966	0.00452765	0.00433692	0.00322127	0.00328337	0.00631715	0.00266118	0.0285014	0.0138058	0.328457	0.237034	0.233686	0.179452	0.458276	0.145447	2.06762	0.754553	ercc6-stimul	170263
DKFZP564C196	0.102246	0.114916	0.257059	0.235343	0.179267	0.141366	0.0913293	0.208228	0.0909046	0.101165	0.102246	0.114916	0.138812	0.125438	0.0905298	0.0547086	0.0688623	0.087664	0.114358	0.0599908	1.35763	1.09156	0.885412	0.476075	0.673496	0.762853	1.11846	0.522041	ercc6-stimul	11107
SMG7	3.6611	3.74589	2.26823	2.20566	3.46128	2.7546	4.95474	3.76313	4.01174	4.83362	3.6611	3.74589	1.22484	1.17562	1.74795	1.06603	3.73587	1.58428	5.04677	2.86634	0.334556	0.313842	0.477437	0.284587	1.02042	0.422938	1.37848	0.765195	ercc6-stimul	81823
NCF2	0.00785076	0.012848	0.00587238	0.0140456	0.00877558	0.0047365	0.0152403	0.014247	0.0739482	0.303851	0.00785076	0.012848	0.00317109	0.0074863	0.00443167	0.00183303	0.0114912	0.00599799	0.0930268	0.180184	0.403921	0.582683	0.564489	0.14267	1.4637	0.466842	11.8494	14.0243	ercc6-inhib	35360
ARPC5	4.7527	4.92547	9.51502	10.7634	6.51165	7.07553	5.94362	5.41038	5.98288	4.69423	4.7527	4.92547	5.13811	5.73689	3.28838	2.73823	4.48149	2.27777	7.52646	2.78368	1.08109	1.16474	0.691898	0.555933	0.942935	0.462447	1.58362	0.56516	ercc6-stimul	9654
RGL1	0.0870611	0.0651685	0.0465053	0.0444211	0.0694967	0.0724429	0.0525695	0.0692152	0.061964	0.259443	0.0870611	0.0651685	0.0251129	0.0236764	0.0350958	0.0280354	0.0396374	0.0291396	0.0779507	0.15385	0.288451	0.363311	0.403117	0.430199	0.455283	0.447142	0.895356	2.3608	ercc6-inhib	292459
GLT25D2	0.00321965	0.00275997	0.0030567	0.00128263	0.00786688	0.00349272	0.000622188	0.00449447	0.00787616	0.00459461	0.00321965	0.00275997	0.00165062	0.000683642	0.00397277	0.00135168	0.00046913	0.00189217	0.00990821	0.0027246	0.51267	0.247699	1.23391	0.489745	0.145708	0.685577	3.07742	0.987186	ercc6-stimul	101898
TSEN15	2.90063	2.91591	5.36991	6.32544	5.15989	5.21286	3.73772	3.95494	3.04457	2.87269	2.90063	2.91591	2.89975	3.37146	2.60574	2.01738	2.81824	1.66503	3.83007	1.70351	0.999697	1.15623	0.898337	0.691852	0.971596	0.571015	1.32043	0.58421	ercc6-stimul	22534
C1orf21	0.0949999	0.123004	0.0348573	0.0424487	0.0299184	0.0298434	0.0576347	0.0415387	0.105908	0.0802158	0.0949999	0.123004	0.0188229	0.0226252	0.0151088	0.0115494	0.0434566	0.0174878	0.133232	0.047568	0.198136	0.183938	0.15904	0.0938945	0.457438	0.142173	1.40245	0.386719	ercc6-stimul	242006
EDEM3	0.712605	0.642369	0.865103	0.863092	1.22515	1.11667	0.618082	0.961262	0.812633	0.862951	0.712605	0.642369	0.467156	0.460028	0.618701	0.432151	0.466034	0.404691	1.02229	0.51173	0.65556	0.716143	0.868224	0.672746	0.653986	0.629998	1.43458	0.796629	ercc6-stimul	64417
FAM129A	0.898772	0.810048	0.554973	0.486849	0.784384	0.604765	0.740947	0.523568	1.16742	2.05497	0.898772	0.810048	0.299685	0.259491	0.396114	0.234044	0.558674	0.220422	1.46861	1.2186	0.333439	0.32034	0.440728	0.288926	0.621597	0.27211	1.63402	1.50435	ercc6-indep	183517
RNF2	1.62609	1.77054	1.64837	1.80243	1.91318	2.04225	2.27037	2.50758	1.83059	2.16552	1.62609	1.77054	0.89012	0.960695	0.966156	0.790351	1.71186	1.05569	2.30288	1.28415	0.547399	0.5426	0.594159	0.44639	1.05275	0.596254	1.41621	0.725289	ercc6-stimul	57190
TRMT1L	0.787236	0.651562	1.02126	0.9186	0.739353	0.813162	0.325018	0.485411	0.801084	0.475225	0.787236	0.651562	0.55148	0.489614	0.373373	0.314694	0.245064	0.204358	1.00776	0.281808	0.700527	0.751446	0.474284	0.482983	0.311296	0.313643	1.28013	0.432512	ercc6-stimul	39013
SWT1	0.138432	0.162345	0.164527	0.175981	0.0785039	0.105825	0.0611775	0.11898	0.16046	0.27199	0.138432	0.162345	0.0888446	0.0937979	0.0396445	0.0409543	0.0461278	0.0500906	0.201859	0.16129	0.641792	0.577769	0.286382	0.252267	0.333217	0.308544	1.45818	0.993502	ercc6-stimul	134722
IVNS1ABP	15.89	14.2333	28.602	29.9031	27.3173	24.7979	22.6795	24.7122	13.7988	10.7513	15.89	14.2333	15.4451	15.9384	13.7952	9.59679	17.1003	10.4038	17.3589	6.37552	0.972	1.11979	0.868171	0.674249	1.07617	0.73095	1.09244	0.44793	ercc6-stimul	20940
HMCN1	0.0232237	0.0208551	0.0430511	0.0344145	0.0429279	0.0252745	0.014169	0.0220257	0.0319337	0.0535445	0.0232237	0.0208551	0.0232476	0.0183429	0.0216786	0.00978123	0.0106834	0.00927282	0.0401726	0.0317519	1.00103	0.879542	0.933468	0.469009	0.460023	0.444631	1.72981	1.5225	ercc6-stimul	456403
MIR548F1	0.0131197	0.0156215	0.0122368	0.00981287	0.0184783	0.0127647	0.0117749	0.0179786	0.0129931	0.0251298	0.0131197	0.0156215	0.00660787	0.00523026	0.00933154	0.00493994	0.00887827	0.00756899	0.0163453	0.014902	0.50366	0.334812	0.711262	0.316227	0.676713	0.484524	1.24586	0.95394	ercc6-stimul	416789
PRG4	0.378163	0.464995	0.45995	0.494656	0.240427	0.270222	0.211517	0.170326	0.361067	0.247525	0.378163	0.464995	0.248373	0.263652	0.121416	0.104576	0.159484	0.0717072	0.454222	0.146782	0.656788	0.566999	0.321067	0.224897	0.421733	0.154211	1.20113	0.315664	ercc6-stimul	18284
TPR	8.20032	7.75474	6.49782	6.42074	8.46712	6.011	10.1606	6.28953	6.77324	6.80205	8.20032	7.75474	3.50882	3.42225	4.2759	2.32626	7.66109	2.64789	8.52074	4.03362	0.427889	0.441311	0.52143	0.299979	0.934243	0.341455	1.03907	0.520148	ercc6-stimul	63672
C1orf27	2.81226	3.02948	3.08137	3.43805	3.92969	3.75609	3.59156	4.01225	2.80811	3.61724	2.81226	3.02948	1.66394	1.83248	1.98449	1.45361	2.70804	1.68916	3.5326	2.14502	0.591674	0.604883	0.705658	0.479821	0.96294	0.557573	1.25614	0.70805	ercc6-stimul	45614
OCLM	5.40933	6.29314	4.25296	4.87216	7.66343	7.21815	8.18011	8.5253	5.76322	7.3834	5.40933	6.29314	2.2966	2.59686	3.87003	2.79342	6.1678	3.58915	7.25013	4.37836	0.424562	0.41265	0.715437	0.443884	1.14022	0.570328	1.3403	0.695735	ercc6-stimul	884
PTGS2	7.47186	12.4388	18.6567	35.3991	8.56242	13.5729	9.22597	11.3646	3.52761	7.20891	7.47186	12.4388	10.0746	18.8677	4.32402	5.25271	6.95638	4.7845	4.43773	4.27488	1.34834	1.51684	0.578708	0.422284	0.931011	0.384643	0.593926	0.343673	ercc6-stimul	8616
PLA2G4A	1.46943	2.22829	0.966512	1.36476	0.921545	1.04936	1.0907	1.05624	1.6072	1.87955	1.46943	2.22829	0.521916	0.727417	0.46538	0.406102	0.822388	0.444677	2.02186	1.11457	0.355183	0.326446	0.316708	0.182248	0.559664	0.19956	1.37595	0.500192	ercc6-stimul	160082
FAM5C	0.000132837	0.000170807	6.83118e-05	0	0.000408335	0.000275492	8.34288e-05	0.000241064	0.000340681	0.000328581	0.000132837	0.000170807	3.68884e-05	0	0.000206209	0.000106615	6.29053e-05	0.000101488	0.000428577	0.000194849	0.277697	0	1.55235	0.624186	0.473553	0.594167	3.22634	1.14075	ercc6-stimul	379963
LOC440704	0.00256979	0.00257004	0.0120405	0.0186321	0.00190171	0.0039083	0.000717317	0.00167905	0.0010252	0.00123599	0.00256979	0.00257004	0.00650187	0.00993091	0.000960364	0.00151251	0.000540857	0.00070688	0.0012897	0.000732942	2.53012	3.86411	0.373713	0.588517	0.210467	0.275046	0.50187	0.285187	ercc6-stimul	176769
RGS2	2.79714	3.68749	13.9767	21.501	5.89983	6.03767	3.10245	3.977	2.6615	2.56326	2.79714	3.68749	7.54742	11.46	2.97941	2.33658	2.33925	1.67432	3.34817	1.52001	2.69826	3.10781	1.06516	0.63365	0.8363	0.454053	1.197	0.412208	ercc6-stimul	3239
UCHL5	4.36406	4.22295	4.15779	4.52574	5.48128	4.72361	6.23107	5.44754	4.90787	4.33045	4.36406	4.22295	2.24521	2.41222	2.76805	1.82804	4.69823	2.29341	6.1741	2.56796	0.514477	0.571217	0.634282	0.432882	1.07657	0.543083	1.41476	0.608095	ercc6-stimul	47742
TROVE2	2.89618	3.0329	4.58012	4.93478	4.30192	3.84413	5.19746	4.78661	2.82695	3.64105	2.89618	3.0329	2.47326	2.63024	2.17247	1.48768	3.91888	2.01516	3.5563	2.15914	0.853975	0.867235	0.750116	0.490513	1.35312	0.664434	1.22793	0.711907	ercc6-stimul	32355
GLRX2	0.8436	0.886077	2.8942	3.07059	1.64077	2.00375	1.23837	1.61688	1.34394	1.99209	0.8436	0.886077	1.56287	1.63662	0.828589	0.775451	0.933731	0.680706	1.69068	1.18131	1.85262	1.84705	0.982206	0.875151	1.10684	0.768225	2.00412	1.33319	ercc6-stimul	9650
CDC73	3.51896	3.63719	2.10937	2.14542	3.10179	2.44476	4.09811	2.9148	3.78071	4.0841	3.51896	3.63719	1.13906	1.14351	1.5664	0.946122	3.08997	1.22713	4.75613	2.42187	0.323692	0.314393	0.445133	0.260124	0.878093	0.337384	1.35157	0.665863	ercc6-stimul	132855
MIR1278	0.647092	1.46381	1.77476	2.60651	1.22786	2.97727	2.08472	1.84844	1.18013	2.06747	0.647092	1.46381	0.95837	1.38927	0.620069	1.1522	1.57188	0.778193	1.4846	1.22601	1.48104	0.949078	0.95824	0.787126	2.42914	0.531622	2.29427	0.837547	ercc6-stimul	81
KCNT2	0.00573982	0.00260156	0.00549629	0.00396346	0.00500249	0.00229868	0.0023204	0.00173604	0.00988142	0.00146873	0.00573982	0.00260156	0.002968	0.00211252	0.00252626	0.000889589	0.00174958	0.000730873	0.0124308	0.000870957	0.517089	0.812022	0.440128	0.341945	0.304815	0.280936	2.16572	0.334783	ercc6-stimul	382587
CFH	0.0976454	0.108589	0.135981	0.16647	0.105185	0.112747	0.0228731	0.0519629	0.106668	0.0535286	0.0976454	0.108589	0.0734297	0.0887285	0.0531184	0.0436331	0.0172463	0.0218764	0.134188	0.0317425	0.752004	0.817104	0.543993	0.401819	0.176622	0.20146	1.37424	0.292317	ercc6-stimul	95627
F13B	0.0377511	0.0261972	0.0110935	0.0139649	0.0405237	0.0439928	0.0214516	0.111357	0.0156753	0.0177865	0.0377511	0.0261972	0.00599049	0.00744329	0.0204645	0.0170252	0.0161745	0.0468813	0.0197195	0.0105474	0.158684	0.284125	0.542089	0.649887	0.428451	1.78955	0.522356	0.402615	ercc6-stimul	28077
ASPM	5.07364	4.95664	4.18699	4.5901	2.96596	2.67613	3.52826	3.29333	5.00997	4.23971	5.07364	4.95664	2.26097	2.44652	1.49781	1.03566	2.66031	1.38649	6.30254	2.51415	0.445632	0.493585	0.295214	0.208944	0.524339	0.279724	1.24221	0.507228	ercc6-stimul	62568
ZBTB41	1.07505	1.121	1.62523	1.78452	1.46789	1.46174	1.19693	1.38538	1.07244	1.39453	1.07505	1.121	0.877624	0.951149	0.741284	0.565693	0.902485	0.583245	1.34913	0.826956	0.816357	0.848483	0.689535	0.504633	0.839482	0.52029	1.25495	0.737695	ercc6-stimul	46859
CRB1	0.255653	0.176769	0.480096	0.31496	0.420762	0.271931	0.116557	0.12906	0.360662	0.0475042	0.255653	0.176769	0.259252	0.167874	0.212485	0.105237	0.087884	0.0543343	0.453713	0.02817	1.01408	0.949678	0.831145	0.595338	0.343763	0.307374	1.77472	0.15936	ercc6-stimul	210252
DENND1B	0.639816	0.725834	0.25155	0.279887	0.203143	0.236924	0.273156	0.227596	0.747471	0.519346	0.639816	0.725834	0.135837	0.14918	0.102587	0.0916896	0.20596	0.0958179	0.940319	0.307972	0.212306	0.205529	0.160339	0.126323	0.321904	0.132011	1.46967	0.424301	ercc6-stimul	270745
C1orf53	0.256768	0.2246	0.700534	0.873851	0.354272	0.398088	0.289616	0.361361	0.338666	0.258738	0.256768	0.2246	0.378288	0.465763	0.178907	0.15406	0.21837	0.152133	0.426042	0.153432	1.47327	2.07374	0.696767	0.685931	0.850458	0.677351	1.65925	0.683133	ercc6-stimul	4816
LHX9	0.0243224	0.0236801	0.0941482	0.0592768	0.0425139	0.0403539	0.0179715	0.0168765	0.03229	0.0353898	0.0243224	0.0236801	0.05084	0.0315945	0.0214695	0.015617	0.0135505	0.00710501	0.0406208	0.0209862	2.09026	1.33422	0.882706	0.659497	0.557121	0.300041	1.6701	0.886236	ercc6-stimul	17639
NEK7	5.12397	4.5271	2.44621	2.16964	4.93646	2.79909	4.6367	2.40122	6.36456	4.02919	5.12397	4.5271	1.32095	1.15642	2.49291	1.08325	3.49607	1.01091	8.00662	2.38931	0.257799	0.255443	0.48652	0.239281	0.682297	0.223303	1.56258	0.527779	ercc6-stimul	165441
ATP6V1G3	0.00142387	0.00122058	0.00585781	0.00147481	0	0	0	0	0.0116855	0	0.00142387	0.00122058	0.00316322	0.000786074	0	0	0	0	0.0147004	0	2.22156	0.644017	0	0	0	0	10.3242	0	ercc6-stimul	17724
PTPRC	0.0172636	0.0120583	0.104999	0.107933	0.0462975	0.0300569	0.0117795	0.0162409	0.0524741	0.0250416	0.0172636	0.0120583	0.0566995	0.0575283	0.0233802	0.011632	0.00888174	0.00683742	0.0660124	0.0148497	3.28434	4.77085	1.35431	0.964648	0.514478	0.56703	3.82379	1.23149	ercc6-stimul	118409
LOC100131234	1.79497	1.7475	1.26185	1.37758	1.87691	1.28542	1.33283	1.09623	2.20628	1.35748	1.79497	1.7475	0.681399	0.73425	0.94784	0.497458	1.00495	0.461513	2.7755	0.804986	0.379616	0.420172	0.528053	0.284668	0.559872	0.264099	1.54627	0.46065	ercc6-stimul	129427
MIR181B1	1.31919	0.937956	0.145208	0	0.501803	0	1.5462	1.05287	1.46192	0.818498	1.31919	0.937956	0.0784123	0	0.253411	0	1.16583	0.443258	1.8391	0.485369	0.0594397	0	0.192096	0	0.88375	0.472579	1.39411	0.517476	ercc6-stimul	110
MIR181A1	0.511792	0.593787	0.22235	0.150805	0.0994563	0.120781	0.60407	0.0880724	0.615548	0.18007	0.511792	0.593787	0.120069	0.0803791	0.0502254	0.0467422	0.455469	0.0370785	0.774359	0.106782	0.234605	0.135367	0.0981364	0.0787189	0.889949	0.0624441	1.51304	0.179831	ercc6-stimul	110
NR5A2	0.00404376	0.00534407	0.00537207	0.00663171	0.00656045	0.00600487	0.00761909	0.0111604	0.00933374	0.0431356	0.00404376	0.00534407	0.00290092	0.0035347	0.00331303	0.00232388	0.00574479	0.00469853	0.0117418	0.0255794	0.717381	0.661425	0.819294	0.434853	1.42066	0.879204	2.90369	4.7865	ercc6-inhib	149781
C1orf98	0.102394	0.0685372	0.0740047	0.0434976	0.195196	0.104796	0.097385	0.318734	0.0894281	0.0797518	0.102394	0.0685372	0.0399625	0.0231842	0.098574	0.0405561	0.0734283	0.134187	0.112501	0.0472928	0.390282	0.338272	0.962693	0.591738	0.717115	1.95787	1.0987	0.690031	ercc6-stimul	31249
ZNF281	4.41579	4.10422	11.4232	12.3263	8.30277	8.45616	4.67678	6.29706	3.76371	4.07059	4.41579	4.10422	6.16853	6.56992	4.1929	3.27253	3.52629	2.65106	4.73475	2.41386	1.39693	1.60077	0.949524	0.797358	0.798564	0.645936	1.07223	0.588141	ercc6-stimul	3747
KIF14	1.06468	1.17341	0.702113	0.735055	0.49971	0.524521	0.592373	0.777507	1.33184	2.14799	1.06468	1.17341	0.379141	0.391784	0.252354	0.20299	0.446649	0.32733	1.67545	1.27376	0.356108	0.333885	0.237023	0.172991	0.419515	0.278957	1.57367	1.08552	ercc6-stimul	69238
DDX59	1.81967	2.1798	3.3132	3.08999	2.51794	2.31429	1.99999	2.33379	1.84381	1.98607	1.81967	2.1798	1.78913	1.64696	1.27156	0.89563	1.50799	0.982526	2.31951	1.17774	0.983216	0.755558	0.698786	0.410877	0.828718	0.450741	1.27469	0.540297	ercc6-stimul	25962
CAMSAP2	2.5909	2.63528	1.52601	1.4074	2.35587	1.8762	2.90408	2.49045	2.80621	2.81264	2.5909	2.63528	0.824045	0.750144	1.18971	0.726089	2.18968	1.04848	3.53021	1.6679	0.318054	0.284654	0.45919	0.275526	0.845141	0.397863	1.36254	0.63291	ercc6-stimul	121146
C1orf106	0.0281124	0.0365944	0.0406934	0.0506873	0.0256048	0.019866	0.0627771	0.0330663	0.069428	0.0798394	0.0281124	0.0365944	0.0219744	0.0270163	0.0129304	0.00768814	0.0473339	0.0139209	0.0873404	0.0473448	0.781663	0.738264	0.459954	0.210091	1.68374	0.380411	3.10683	1.29377	ercc6-stimul	24238
KIF21B	0.0209085	0.029474	0.0401417	0.0437945	0.0266426	0.0312209	0.0198434	0.0223445	0.0276456	0.0626368	0.0209085	0.029474	0.0216765	0.0233425	0.0134545	0.0120825	0.0149619	0.00940703	0.0347782	0.0371436	1.03673	0.791968	0.643495	0.409937	0.71559	0.319164	1.66335	1.26022	ercc6-stimul	54315
TMEM9	0.762226	0.747347	1.00501	0.916768	0.537276	0.503942	0.618478	0.487383	0.686162	0.479261	0.762226	0.747347	0.542705	0.488637	0.271324	0.195026	0.466332	0.205188	0.863192	0.284202	0.712001	0.653829	0.355963	0.260957	0.611803	0.274556	1.13246	0.380281	ercc6-stimul	19733
IGFN1	1.17419	0.882338	0.983014	0.766419	1.01927	0.908179	0.882105	0.603593	1.2324	0.456786	1.17419	0.882338	0.530828	0.408501	0.514731	0.351465	0.665107	0.254113	1.55036	0.270874	0.45208	0.462976	0.438371	0.398334	0.566439	0.287999	1.32036	0.306996	ercc6-stimul	38128
PKP1	0.0015282	0.000873341	0.00628701	0.000527625	0.00260977	0	0.000639859	0.000462212	0.000522571	0.00378007	0.0015282	0.000873341	0.00339499	0.000281224	0.00131793	0	0.000482454	0.000194591	0.000657394	0.00224158	2.22156	0.32201	0.862409	0	0.315701	0.222812	0.430176	2.56667	ercc6-inhib	49542
TNNT2	0.08789	0.0544779	0.107084	0.0644246	0.0651178	0.0426245	0.0611442	0.0466222	0.203906	0.0150508	0.08789	0.0544779	0.0578254	0.0343383	0.0328845	0.0164957	0.0461027	0.0196279	0.256514	0.00892512	0.657929	0.630316	0.374155	0.302796	0.52455	0.360292	2.91858	0.16383	ercc6-stimul	18664
TNNI1	0.0210539	0.0288767	0.0317592	0.0392529	0.0488985	0.0477391	0.0352612	0.0547637	0.0331174	0.050342	0.0210539	0.0288767	0.01715	0.0209218	0.0246937	0.018475	0.0265869	0.0230555	0.0416617	0.0298528	0.814574	0.724522	1.17288	0.63979	1.2628	0.798412	1.97881	1.0338	ercc6-stimul	17980
PHLDA3	0.301906	0.311739	1.0515	0.927874	0.969552	0.819435	1.02994	1.99061	0.589645	1.62085	0.301906	0.311739	0.56781	0.494557	0.489624	0.317121	0.776575	0.838047	0.741773	0.961164	1.88075	1.58645	1.62178	1.01727	2.57224	2.6883	2.45697	3.08323	ercc6-inhib	3678
CSRP1	6.08201	5.60098	12.9646	9.95977	9.75849	9.79805	5.40461	7.23141	4.80325	4.05793	6.08201	5.60098	7.00088	5.30856	4.92804	3.79185	4.07508	3.04442	6.04249	2.40635	1.15108	0.947791	0.810265	0.676997	0.670021	0.543552	0.993502	0.429631	ercc6-stimul	23730
RPS10P7	0.51279	0.420256	0.820812	0.417322	0.361594	0.591341	0.322059	0.631464	0.37575	0.407705	0.51279	0.420256	0.443238	0.222433	0.182605	0.228849	0.242832	0.265846	0.472693	0.241769	0.864366	0.529279	0.356101	0.544547	0.473552	0.632582	0.921807	0.57529	ercc6-stimul	689
NAV1	0.502855	0.618068	0.176905	0.165274	0.172912	0.120293	0.393354	0.226087	0.646417	0.369791	0.502855	0.618068	0.0955287	0.088091	0.0873206	0.0465534	0.296589	0.0951826	0.813193	0.219286	0.189973	0.142526	0.17365	0.0753208	0.58981	0.154	1.61715	0.354793	ercc6-stimul	178653
MIR1231	0.548621	0.122096	0	0	0	0	0.0993934	0.497801	1.56937	0.13701	0.548621	0.122096	0	0	0	0	0.0749426	0.209574	1.97427	0.0812469	0	0	0	0	0.136602	1.71647	3.5986	0.665435	ercc6-stimul	92
IPO9	3.10789	2.9977	2.46114	2.26167	3.51938	2.8007	3.69489	3.39133	2.68726	3.30546	3.10789	2.9977	1.32902	1.20547	1.77729	1.08387	2.78595	1.42775	3.38057	1.96014	0.427626	0.402132	0.571863	0.361568	0.896411	0.476282	1.08774	0.653881	ercc6-stimul	55135
SHISA4	0.00643956	0.0183652	0.0397386	0.0333498	0.0263931	0.0641041	0.032355	0.0409013	0.00660608	0.05575	0.00643956	0.0183652	0.0214588	0.0177754	0.0133285	0.0248083	0.0243957	0.0172194	0.00831045	0.0330597	3.33235	0.967887	2.06979	1.35083	3.78841	0.937613	1.29053	1.80013	ercc6-inhib	3919
LMOD1	0.016612	0.0172609	0.0341709	0.0182492	0.0166941	0.0146159	0.00228606	0.0219246	0.00619693	0.00124517	0.016612	0.0172609	0.0184523	0.00972682	0.00843052	0.00565635	0.00172369	0.00923026	0.00779574	0.000738386	1.11078	0.563518	0.507496	0.327697	0.103762	0.534749	0.469284	0.0427779	ercc6-stimul	50133
TIMM17A	3.59838	3.97039	6.87218	6.46762	6.18976	7.43659	4.8108	7.98975	4.63785	4.94995	3.59838	3.97039	3.71098	3.44724	3.12583	2.87796	3.62734	3.36368	5.83442	2.93532	1.03129	0.868237	0.868677	0.724856	1.00805	0.847193	1.6214	0.739303	ercc6-stimul	15171
RNPEP	1.11687	1.16398	1.14709	1.18076	0.632443	0.749225	0.954635	0.779204	1.1513	1.33292	1.11687	1.16398	0.619429	0.629345	0.319384	0.28995	0.719795	0.328045	1.44834	0.790422	0.554611	0.540684	0.285963	0.249102	0.644475	0.28183	1.29678	0.679068	ercc6-stimul	23510
ELF3	1.74059	1.5182	4.24415	4.64106	1.17859	1.4147	1.13385	1.20611	1.38706	1.3425	1.74059	1.5182	2.29184	2.47368	0.595188	0.547489	0.854923	0.507772	1.74492	0.796102	1.3167	1.62935	0.341946	0.360617	0.491168	0.334457	1.00249	0.524373	ercc6-stimul	6626
GPR37L1	0.225395	0.219413	0.204995	0.217632	0.414929	0.335929	0.239932	0.322373	0.274333	0.283488	0.225395	0.219413	0.110697	0.115998	0.209539	0.130005	0.180909	0.135719	0.345111	0.168108	0.491126	0.528674	0.929653	0.592511	0.80263	0.618555	1.53114	0.766173	ercc6-stimul	6606
ARL8A	0.254701	0.280199	0.384209	0.450682	0.152238	0.18664	0.194625	0.223404	0.239513	0.299258	0.254701	0.280199	0.207473	0.240214	0.0768802	0.0722297	0.146747	0.0940531	0.301307	0.17746	0.814574	0.857296	0.301845	0.25778	0.576155	0.335665	1.18298	0.633336	ercc6-stimul	11890
PTPRVP	0.00471733	0.00303288	0.00363885	0.00244306	0.00241682	0.000978334	0.00296274	0.00321027	0.00362949	0.00875146	0.00471733	0.00303288	0.00196498	0.00130215	0.00122049	0.000378615	0.00223391	0.00135152	0.0045659	0.00518962	0.416545	0.429345	0.258726	0.124837	0.473553	0.445624	0.967899	1.71112	ercc6-inhib	21399
LGR6	0.00541765	0.00481616	0.00454021	0.00540366	0.00657919	0.00416137	0.00277247	0.00418753	0.0152323	0.0153862	0.00541765	0.00481616	0.00245171	0.00288015	0.00332249	0.00161045	0.00209044	0.00176295	0.0191622	0.00912402	0.452542	0.598018	0.613272	0.334385	0.385858	0.366049	3.537	1.89446	ercc6-stimul	125772
UBE2T	3.68951	3.71222	7.27169	7.52616	4.25473	4.15497	5.1817	5.33766	3.77593	3.87787	3.68951	3.71222	3.92671	4.01144	2.14864	1.60797	3.907	2.24715	4.75012	2.29958	1.06429	1.0806	0.582364	0.433157	1.05895	0.60534	1.28747	0.619461	ercc6-stimul	10310
PPP1R12B	0.677449	0.722958	0.38665	0.359078	0.288373	0.2991	0.34043	0.344237	0.574153	0.541772	0.677449	0.722958	0.208791	0.191389	0.145628	0.115752	0.256684	0.144924	0.722284	0.321271	0.308202	0.26473	0.214966	0.160108	0.378898	0.200459	1.06618	0.444384	ercc6-stimul	239868
SYT2	0.00105304	0.00144432	0.00151628	0.00174516	0.000863201	0.00192184	0.00158728	0.00248429	0.000216055	0.00312571	0.00105304	0.00144432	0.000818791	0.00093017	0.000435917	0.000743752	0.00119681	0.00104589	0.000271797	0.00185355	0.77755	0.64402	0.41396	0.51495	1.13653	0.724137	0.258107	1.28333	ercc6-inhib	119827
KDM5B	1.33286	1.4974	1.20587	1.17696	1.41197	1.48681	1.30996	1.84562	1.74388	2.43461	1.33286	1.4974	0.65117	0.62732	0.713045	0.575395	0.98771	0.777006	2.1938	1.44372	0.488551	0.418939	0.534974	0.384263	0.741045	0.518903	1.64594	0.964154	ercc6-stimul	81018
LOC148709	0.114745	0.104254	0.214863	0.178295	0.118864	0.150558	0.110461	0.103561	0.107488	0.124959	0.114745	0.104254	0.116026	0.0950312	0.0600263	0.0582659	0.0832876	0.0435992	0.13522	0.0741007	1.01116	0.911536	0.523128	0.558885	0.725849	0.418202	1.17844	0.710771	ercc6-stimul	13488
RABIF	0.903075	0.999288	2.10225	2.39819	1.00363	1.09942	1.10492	1.0932	0.886602	1.31213	0.903075	0.999288	1.13522	1.27824	0.506833	0.425476	0.83311	0.460237	1.11535	0.778093	1.25706	1.27915	0.56123	0.425779	0.922525	0.460565	1.23505	0.778647	ercc6-stimul	10976
KLHL12	1.05562	1.06795	1.48253	1.40165	1.43824	1.24981	1.23042	1.34564	0.89672	1.29139	1.05562	1.06795	0.800566	0.747079	0.726311	0.483676	0.927737	0.566514	1.12807	0.765794	0.758385	0.699545	0.688042	0.452902	0.878855	0.530469	1.06864	0.717069	ercc6-stimul	36142
ADIPOR1	1.55507	1.8627	2.93189	3.11395	2.49625	2.74278	2.15213	2.62572	1.54889	2.68247	1.55507	1.8627	1.58322	1.65974	1.26061	1.06146	1.62271	1.10543	1.9485	1.5907	1.0181	0.891037	0.810643	0.569848	1.04349	0.593455	1.253	0.853978	ercc6-stimul	17740
CYB5R1	0.527618	0.513569	1.97185	1.77028	0.816135	0.848192	0.785705	0.708541	0.459911	1.16014	0.527618	0.513569	1.0648	0.943559	0.412148	0.32825	0.592422	0.298296	0.578568	0.687963	2.01812	1.83726	0.781149	0.639155	1.12282	0.580829	1.09657	1.33957	ercc6-inhib	5404
TMEM183A	2.01165	2.00258	3.15848	2.68761	3.33582	1.90914	2.09289	2.48544	2.03273	1.87982	2.01165	2.00258	1.70558	1.4325	1.68459	0.738837	1.57804	1.04637	2.55717	1.11473	0.847851	0.715325	0.837417	0.368943	0.78445	0.522511	1.27118	0.556649	ercc6-stimul	16664
TMEM183	5.78609	5.03714	9.28089	9.33633	7.15468	6.60297	5.89413	6.46164	4.89829	6.48193	5.78609	5.03714	5.01168	4.97626	3.61311	2.55535	4.44417	2.72035	6.16205	3.84378	0.86616	0.987915	0.624448	0.507302	0.768079	0.540059	1.06498	0.763089	ercc6-stimul	13175
PPFIA4	0.0109908	0.00942158	0.00942003	0.00379467	0.00469237	0.00987732	0.00805324	0.0265937	0.0046979	0.0271862	0.0109908	0.00942158	0.00508682	0.00202256	0.00236965	0.00382252	0.00607214	0.0111959	0.00590996	0.0161214	0.462825	0.214673	0.215603	0.40572	0.552475	1.18833	0.537719	1.71112	ercc6-inhib	27554
ADORA1	0.04895	0.0512255	0.04773	0.041483	0.0299637	0.0174031	0.0431204	0.0317255	0.0554331	0.033022	0.04895	0.0512255	0.0257742	0.0221104	0.0151317	0.006735	0.0325128	0.0133564	0.0697348	0.019582	0.526541	0.43163	0.309125	0.131477	0.664204	0.260738	1.42461	0.382271	ercc6-stimul	39698
LOC730227	0.068054	0.0889319	0.197594	0.171133	0.129923	0.130686	0.0530905	0.139457	0.0670091	0.142564	0.068054	0.0889319	0.106701	0.0912139	0.0656111	0.0505755	0.0400302	0.0587114	0.0842974	0.0845405	1.56788	1.02566	0.964104	0.568699	0.588213	0.660184	1.23868	0.95062	ercc6-stimul	6568
BTG2	1.0179	1.17575	6.32227	6.76138	2.35004	2.99714	2.4278	4.64525	1.08084	5.55	1.0179	1.17575	3.41403	3.60382	1.18677	1.15989	1.83056	1.95565	1.3597	3.29115	3.35399	3.06512	1.1659	0.986513	1.79837	1.66332	1.33579	2.79919	ercc6-inhib	4066
FMOD	0.00478964	0.0123174	0.0566508	0.0793762	0.00981542	0.0158932	0.021057	0.0478056	0.0343945	0.0355423	0.00478964	0.0123174	0.0305914	0.0423075	0.00495679	0.00615067	0.015877	0.0201262	0.0432683	0.0210766	6.387	3.43478	1.0349	0.499348	3.31486	1.63396	9.03372	1.71112	ercc6-stimul	10538
PRELP	0.080902	0.0568682	0.0981855	0.0787689	0.132634	0.0832205	0.109751	0.0968984	0.104573	0.0860498	0.080902	0.0568682	0.0530202	0.0419838	0.0669802	0.0322063	0.0827523	0.0407942	0.131553	0.0510275	0.655363	0.738265	0.827917	0.566333	1.02287	0.717347	1.62608	0.897295	ercc6-stimul	15597
ATP2B4	0.260996	0.258519	0.141997	0.115561	0.0628765	0.0771876	0.140143	0.0949804	0.303773	0.492301	0.260996	0.258519	0.0766784	0.061594	0.0317526	0.0298716	0.105668	0.0399867	0.382146	0.291934	0.293791	0.238257	0.121659	0.115549	0.404864	0.154676	1.46419	1.12926	ercc6-stimul	117295
SNORA77	0.652269	0.519204	0.415294	0.209117	0.20687	1.33986	0	0.366382	0.860317	1.22447	0.652269	0.519204	0.224259	0.111459	0.104469	0.518526	0	0.154247	1.08228	0.726111	0.343813	0.214674	0.160163	0.998694	0	0.297083	1.65925	1.39851	ercc6-stimul	125
LAX1	0.018031	0.023185	0.0162268	0.0140071	0.0138566	0.00560919	0.00566219	0.0102254	0.0161851	0.0250879	0.018031	0.023185	0.00876247	0.00746578	0.00699758	0.00217076	0.00426929	0.00430489	0.0203609	0.0148771	0.485967	0.322009	0.388086	0.0936276	0.236775	0.185676	1.12921	0.64167	ercc6-stimul	11197
ZC3H11A	4.53584	4.7316	3.93912	4.03896	5.19411	4.72353	5.29082	5.16948	4.65048	6.32316	4.53584	4.7316	2.12712	2.15277	2.62303	1.82801	3.98928	2.17635	5.8503	3.74963	0.468959	0.454976	0.578289	0.38634	0.879502	0.459961	1.2898	0.792466	ercc6-stimul	58506
ZBED6	8.70636	9.63064	23.5118	23.0822	20.637	22.4258	14.2894	19.308	10.724	14.3878	8.70636	9.63064	12.6964	12.3028	10.4217	8.67878	10.7742	8.12867	13.4908	8.53197	1.45829	1.27747	1.19702	0.901164	1.23751	0.844042	1.54953	0.885919	ercc6-stimul	2940
SNRPE	5.02959	5.3499	11.391	11.4938	8.93789	9.24045	6.90636	8.53032	5.62178	7.15818	5.02959	5.3499	6.15114	6.1262	4.51363	3.57605	5.2074	3.59126	7.0722	4.2448	1.22299	1.1451	0.897416	0.668434	1.03535	0.671277	1.40612	0.793436	ercc6-stimul	9541
SOX13	0.503017	0.536978	0.516486	0.391907	0.586987	0.666381	0.771997	0.976221	0.615049	0.927708	0.503017	0.536978	0.278902	0.208886	0.296428	0.257889	0.582086	0.410989	0.773732	0.550131	0.554459	0.389004	0.589301	0.480261	1.15719	0.765374	1.53818	1.02449	ercc6-stimul	54626
ETNK2	0.0203155	0.0215126	0.0491636	0.0371336	0.0195918	0.0307319	0.0285206	0.0173493	0.0306482	0.0472955	0.0203155	0.0215126	0.0265483	0.0197922	0.00989386	0.0118932	0.0215045	0.00730406	0.0385554	0.0280462	1.3068	0.920029	0.48701	0.55285	1.05853	0.339525	1.89783	1.30371	ercc6-stimul	21118
GOLT1A	0.00950352	0.00271556	0.0162907	0.00984357	0.0048689	0.0105117	0.00596872	0.0244324	0.0178737	0.0313433	0.00950352	0.00271556	0.00879698	0.00524662	0.00245879	0.00406803	0.00450041	0.010286	0.0224851	0.0185866	0.925655	1.93206	0.258725	1.49804	0.473552	3.78782	2.36598	6.84447	ercc6-inhib	15933
PLEKHA6	0.118075	0.110879	0.104679	0.091169	0.128717	0.102175	0.120372	0.22645	0.245377	0.280066	0.118075	0.110879	0.0565267	0.0485931	0.0650021	0.0395417	0.0907605	0.0953355	0.308684	0.166079	0.478735	0.438253	0.550515	0.356621	0.768668	0.859815	2.61431	1.49784	ercc6-stimul	141064
LOC127841	0.0767482	0.0670807	0.120725	0.119631	0.671524	0.50497	0	1.19	0.0401382	0.0725862	0.0767482	0.0670807	0.0651915	0.0637633	0.33912	0.195423	0	0.50099	0.0504939	0.0430436	0.849421	0.950546	4.4186	2.91326	0	7.46847	0.657916	0.641669	ercc6-indep	1290
PPP1R15B	33.967	38.7316	71.1413	83.2908	77.3755	112.057	40.6772	65.4649	24.9161	16.364	33.967	38.7316	38.4163	44.394	39.0746	43.3661	30.6706	27.5607	31.3445	9.70385	1.13099	1.1462	1.15037	1.11966	0.902953	0.711582	0.922791	0.250541	ercc6-stimul	8453
PIK3C2B	1.67182	1.68464	1.06504	0.904084	1.48043	1.17668	1.36122	1.22549	1.97405	1.11316	1.67182	1.68464	0.575122	0.481877	0.747617	0.455375	1.02636	0.515931	2.48335	0.660104	0.344009	0.286041	0.447188	0.27031	0.613918	0.306256	1.48542	0.391837	ercc6-stimul	67717
MDM4	3.63259	3.57857	2.91459	2.75014	4.0982	3.52724	4.56737	4.11561	3.24993	4.39289	3.63259	3.57857	1.57388	1.46582	2.06959	1.36504	3.4438	1.73267	4.08841	2.60498	0.433266	0.409612	0.569729	0.381449	0.948028	0.48418	1.12548	0.72794	ercc6-stimul	41742
LRRN2	0.116769	0.16947	0.0912135	0.0849694	0.0583094	0.067746	0.106293	0.086841	0.10273	0.0918607	0.116769	0.16947	0.0492553	0.0452887	0.0294462	0.0262177	0.0801449	0.0365601	0.129234	0.0544734	0.421818	0.267237	0.252175	0.154704	0.686354	0.215732	1.10675	0.321434	ercc6-stimul	68295
TMEM81	0.947319	1.14158	0.873142	0.811388	2.07873	2.04747	1.373	1.93105	0.966583	1.27256	0.947319	1.14158	0.471497	0.43247	1.04976	0.792371	1.03524	0.812972	1.21596	0.754628	0.497717	0.378834	1.10814	0.6941	1.09281	0.712146	1.28358	0.661038	ercc6-stimul	1332
RBBP5	1.87344	1.92641	2.63768	2.39305	3.19771	3.40546	2.74581	3.86101	2.05088	3.8532	1.87344	1.92641	1.42435	1.2755	1.61484	1.31791	2.07034	1.62549	2.58001	2.28495	0.760284	0.66211	0.861967	0.684129	1.1051	0.84379	1.37715	1.18612	ercc6-stimul	35881
DSTYK	0.745808	0.795137	0.557832	0.542107	0.61113	0.609302	0.692747	0.692948	0.762197	1.0683	0.745808	0.795137	0.301229	0.288943	0.308621	0.2358	0.522331	0.291731	0.958844	0.633502	0.403897	0.363388	0.413807	0.296553	0.700356	0.366894	1.28564	0.79672	ercc6-stimul	69097
TMCC2	0.0477693	0.0414253	0.0696862	0.0396978	0.0204894	0.0244128	0.0383742	0.0287282	0.0358986	0.0254181	0.0477693	0.0414253	0.0376305	0.0211589	0.0103471	0.00944775	0.0289341	0.0120946	0.0451604	0.0150729	0.787756	0.510773	0.216607	0.228067	0.605706	0.291961	0.945386	0.363858	ercc6-stimul	45434
[truncated: 15,317 more rows]
