# Supplementary material for: Dissecting regulatory pathways for transcription recovery following DNA damage reveals a non-canonical function of the histone chaperone HIRA
Source: Nat Commun. 2021 Jun 22;12:3835. doi: 10.1038/s41467-021-24153-1 (PMC8219801; doi:10.1038/s41467-021-24153-1)
Supplement: Supplementary file 8 — Source Data [file 41467_2021_24153_MOESM8_ESM.zip]

Archive with 394 entries (298 files):
- RawData/
- RawData/.DS_Store
- __MACOSX/
- __MACOSX/RawData/
- __MACOSX/RawData/._.DS_Store
- RawData/Main Figures/
- RawData/Main Figures/.DS_Store
- __MACOSX/RawData/Main Figures/
- __MACOSX/RawData/Main Figures/._.DS_Store
- RawData/Main Figures/Fig1/
- RawData/Main Figures/Fig1/.DS_Store
- __MACOSX/RawData/Main Figures/Fig1/
- __MACOSX/RawData/Main Figures/Fig1/._.DS_Store
- RawData/Main Figures/Fig1/a/
- RawData/Main Figures/Fig1/a/Graph_Merge EU.pzfx
- RawData/Main Figures/Fig1/a/HeLa_EU_siCABIN1_0h_05_w1DAPI.TIF
- RawData/Main Figures/Fig1/a/HeLa_EU_siCABIN1_0h_05_w2TX.TIF
- RawData/Main Figures/Fig1/a/HeLa_EU_siCABIN1_2h_08_w1DAPI.TIF
- RawData/Main Figures/Fig1/a/HeLa_EU_siCABIN1_2h_08_w2TX.TIF
- RawData/Main Figures/Fig1/a/HeLa_EU_siCABIN_24h_05_w1DAPI.TIF
- RawData/Main Figures/Fig1/a/HeLa_EU_siCABIN_24h_05_w2TX.TIF
- RawData/Main Figures/Fig1/a/HeLa_EU_siHIRA_0h_06_w1DAPI.TIF
- RawData/Main Figures/Fig1/a/HeLa_EU_siHIRA_0h_06_w2TX.TIF
- RawData/Main Figures/Fig1/a/HeLa_EU_siHIRA_24h_09_w1DAPI.TIF
- RawData/Main Figures/Fig1/a/HeLa_EU_siHIRA_24h_09_w2TX.TIF
- RawData/Main Figures/Fig1/a/HeLa_EU_siHIRA_2h_07_w1DAPI.TIF
- RawData/Main Figures/Fig1/a/HeLa_EU_siHIRA_2h_07_w2TX.TIF
- RawData/Main Figures/Fig1/a/HeLa_EU_siLUC_0h_06_w1DAPI.TIF
- RawData/Main Figures/Fig1/a/HeLa_EU_siLUC_0h_06_w2TX.TIF
- RawData/Main Figures/Fig1/a/HeLa_EU_siLUC_24h_02_w1DAPI.TIF
- RawData/Main Figures/Fig1/a/HeLa_EU_siLUC_24h_02_w2TX.TIF
- RawData/Main Figures/Fig1/a/HeLa_EU_siLUC_2h_05_w1DAPI.TIF
- RawData/Main Figures/Fig1/a/HeLa_EU_siLUC_2h_05_w2TX.TIF
- RawData/Main Figures/Fig1/a/HeLa_EU_siUBN1_0h_05_w1DAPI.TIF
- RawData/Main Figures/Fig1/a/HeLa_EU_siUBN1_0h_05_w2TX.TIF
- RawData/Main Figures/Fig1/a/HeLa_EU_siUBN1_24h_01_w1DAPI.TIF
- RawData/Main Figures/Fig1/a/HeLa_EU_siUBN1_24h_01_w2TX.TIF
- RawData/Main Figures/Fig1/a/HeLa_EU_siUBN1_2h_08_w1DAPI.TIF
- RawData/Main Figures/Fig1/a/HeLa_EU_siUBN1_2h_08_w2TX.TIF
- RawData/Main Figures/Fig1/a/WB.tif
- __MACOSX/RawData/Main Figures/Fig1/a/
- __MACOSX/RawData/Main Figures/Fig1/a/._WB.tif
- RawData/Main Figures/Fig1/b/
- RawData/Main Figures/Fig1/b/Graph_24h.pzfx
- RawData/Main Figures/Fig1/b/Graph_2h.pzfx
- RawData/Main Figures/Fig1/b/Key.docx
- RawData/Main Figures/Fig1/b/U2OSH33SNAP_150J_siCABIN1_03_w1DAPI.TIF
- RawData/Main Figures/Fig1/b/U2OSH33SNAP_150J_siCABIN1_03_w2GFP.TIF
- RawData/Main Figures/Fig1/b/U2OSH33SNAP_150J_siCABIN1_03_w3CY3.TIF
- RawData/Main Figures/Fig1/b/U2OSH33SNAP_150J_siHIRA_01_w1DAPI.TIF
- RawData/Main Figures/Fig1/b/U2OSH33SNAP_150J_siHIRA_01_w2GFP.TIF
- RawData/Main Figures/Fig1/b/U2OSH33SNAP_150J_siHIRA_01_w3CY3.TIF
- RawData/Main Figures/Fig1/b/U2OSH33SNAP_150J_siLUC_13_w1DAPI.TIF
- RawData/Main Figures/Fig1/b/U2OSH33SNAP_150J_siLUC_13_w2GFP.TIF
- RawData/Main Figures/Fig1/b/U2OSH33SNAP_150J_siLUC_13_w3CY3.TIF
- RawData/Main Figures/Fig1/b/U2OSH33SNAP_150J_siUBN1_09_w1DAPI.TIF
- RawData/Main Figures/Fig1/b/U2OSH33SNAP_150J_siUBN1_09_w2GFP.TIF
- RawData/Main Figures/Fig1/b/U2OSH33SNAP_150J_siUBN1_09_w3CY3.TIF
- RawData/Main Figures/Fig1/b/WB.tif
- __MACOSX/RawData/Main Figures/Fig1/b/
- __MACOSX/RawData/Main Figures/Fig1/b/._WB.tif
- RawData/Main Figures/Fig1/c/
- RawData/Main Figures/Fig1/c/Graph_24h.pzfx
- RawData/Main Figures/Fig1/c/Graph_2h.pzfx
- RawData/Main Figures/Fig1/c/Key.docx
- RawData/Main Figures/Fig1/c/QCP_siH3.3_1_03_w1DAPI.TIF
- RawData/Main Figures/Fig1/c/QCP_siH3.3_1_03_w2GFP.TIF
- RawData/Main Figures/Fig1/c/QCP_siH3.3_1_03_w3CY3.TIF
- RawData/Main Figures/Fig1/c/QCP_siLUC_2_03_w1DAPI.TIF
- RawData/Main Figures/Fig1/c/QCP_siLUC_2_03_w2GFP.TIF
- RawData/Main Figures/Fig1/c/QCP_siLUC_2_03_w3CY3.TIF
- RawData/Main Figures/Fig1/d/
- RawData/Main Figures/Fig1/d/Graph.pzfx
- RawData/Main Figures/Fig1/d/HeLa_EU_siH33_0h_06_w1DAPI.TIF
- RawData/Main Figures/Fig1/d/HeLa_EU_siH33_0h_06_w2TX.TIF
- RawData/Main Figures/Fig1/d/HeLa_EU_siH33_24h_08_w1DAPI.TIF
- RawData/Main Figures/Fig1/d/HeLa_EU_siH33_24h_08_w2TX.TIF
- RawData/Main Figures/Fig1/d/HeLa_EU_siH33_2h_03_w1DAPI.TIF
- RawData/Main Figures/Fig1/d/HeLa_EU_siH33_2h_03_w2TX.TIF
- RawData/Main Figures/Fig1/d/HeLa_EU_siLUC_0h_03_w1DAPI.TIF
- RawData/Main Figures/Fig1/d/HeLa_EU_siLUC_0h_03_w2TX.TIF
- RawData/Main Figures/Fig1/d/HeLa_EU_siLUC_24h_02_w1DAPI.TIF
- RawData/Main Figures/Fig1/d/HeLa_EU_siLUC_24h_02_w2TX.TIF
- RawData/Main Figures/Fig1/d/HeLa_EU_siLUC_2h_01_w1DAPI.TIF
- RawData/Main Figures/Fig1/d/HeLa_EU_siLUC_2h_01_w2TX.TIF
- RawData/Main Figures/Fig1/d/WB.tif
- __MACOSX/RawData/Main Figures/Fig1/d/
- __MACOSX/RawData/Main Figures/Fig1/d/._WB.tif
- RawData/Main Figures/Fig2/
- RawData/Main Figures/Fig2/.DS_Store
- __MACOSX/RawData/Main Figures/Fig2/
- __MACOSX/RawData/Main Figures/Fig2/._.DS_Store
- RawData/Main Figures/Fig2/b/
- RawData/Main Figures/Fig2/b/graph_EU.pzfx
- RawData/Main Figures/Fig2/b/graph_TCR.pzf
- RawData/Main Figures/Fig2/b/XP4PA_DMSO_13_w1DAPI.TIF
- RawData/Main Figures/Fig2/b/XP4PA_DMSO_13_w2GFP.TIF
- RawData/Main Figures/Fig2/b/XP4PA_DMSO_13_w3TX.TIF
- RawData/Main Figures/Fig2/b/XP4PA_FLV_05_w1DAPI.TIF
- RawData/Main Figures/Fig2/b/XP4PA_FLV_05_w2GFP.TIF
- RawData/Main Figures/Fig2/b/XP4PA_FLV_05_w3TX.TIF
- RawData/Main Figures/Fig2/c/
- RawData/Main Figures/Fig2/c/Graph.pzf
- RawData/Main Figures/Fig2/c/Key.docx
- RawData/Main Figures/Fig2/c/TCR-XP4_siERCC6_06_w1DAPI.TIF
- RawData/Main Figures/Fig2/c/TCR-XP4_siERCC6_06_w2GFP.TIF
- RawData/Main Figures/Fig2/c/TCR-XP4_siERCC6_06_w3TX.TIF
- RawData/Main Figures/Fig2/c/TCR-XP4_siHIRA_07_w1DAPI.TIF
- RawData/Main Figures/Fig2/c/TCR-XP4_siHIRA_07_w2GFP.TIF
- RawData/Main Figures/Fig2/c/TCR-XP4_siHIRA_07_w3TX.TIF
- RawData/Main Figures/Fig2/c/TCR-XP4_siLUC_01_w1DAPI.TIF
- RawData/Main Figures/Fig2/c/TCR-XP4_siLUC_01_w2GFP.TIF
- RawData/Main Figures/Fig2/c/TCR-XP4_siLUC_01_w3TX.TIF
- RawData/Main Figures/Fig2/c/WB.tif
- RawData/Main Figures/Fig2/d/
- RawData/Main Figures/Fig2/d/graph_EU_XP4.pzfx
- RawData/Main Figures/Fig3/
- RawData/Main Figures/Fig3/.DS_Store
- __MACOSX/RawData/Main Figures/Fig3/
- __MACOSX/RawData/Main Figures/Fig3/._.DS_Store
- RawData/Main Figures/Fig3/a/
- RawData/Main Figures/Fig3/a/Graph.pzf
- RawData/Main Figures/Fig3/a/hira_xpb_siLUC_2_w1DAPI.TIF
- RawData/Main Figures/Fig3/a/hira_xpb_siLUC_2_w2GFP.TIF
- RawData/Main Figures/Fig3/a/hira_xpb_siLUC_2_w3TX.TIF
- RawData/Main Figures/Fig3/a/hira_xpb_siVCP1_3_w1DAPI.TIF
- RawData/Main Figures/Fig3/a/hira_xpb_siVCP1_3_w2GFP.TIF
- RawData/Main Figures/Fig3/a/hira_xpb_siVCP1_3_w3TX.TIF
- RawData/Main Figures/Fig3/a/hira_xpb_siVCP2_1_w1DAPI.TIF
- RawData/Main Figures/Fig3/a/hira_xpb_siVCP2_1_w2GFP.TIF
- RawData/Main Figures/Fig3/a/hira_xpb_siVCP2_1_w3TX.TIF
- RawData/Main Figures/Fig3/a/Key.docx
- RawData/Main Figures/Fig3/a/WB.tif
- RawData/Main Figures/Fig3/b/
- RawData/Main Figures/Fig3/b/hira_xpb_DMSO_3_w1DAPI.TIF
- RawData/Main Figures/Fig3/b/hira_xpb_DMSO_3_w2GFP.TIF
- RawData/Main Figures/Fig3/b/hira_xpb_DMSO_3_w3TX.TIF
- RawData/Main Figures/Fig3/b/hira_xpb_NMS_3_w1DAPI.TIF
- RawData/Main Figures/Fig3/b/hira_xpb_NMS_3_w2GFP.TIF
- RawData/Main Figures/Fig3/b/hira_xpb_NMS_3_w3TX.TIF
- RawData/Main Figures/Fig3/b/Key.docx
- RawData/Main Figures/Fig3/b/quantif_HIRA_NMS873.pzf
- RawData/Main Figures/Fig3/b/WB.tif
- __MACOSX/RawData/Main Figures/Fig3/b/
- __MACOSX/RawData/Main Figures/Fig3/b/._WB.tif
- RawData/Main Figures/Fig3/c/
- RawData/Main Figures/Fig3/c/Graph.pzfx
- RawData/Main Figures/Fig3/c/WB.tif
- RawData/Main Figures/Fig3/d/
- RawData/Main Figures/Fig3/d/Graph.pzfx
- RawData/Main Figures/Fig3/d/WB.tif
- RawData/Main Figures/Fig4/
- RawData/Main Figures/Fig4/.DS_Store
- __MACOSX/RawData/Main Figures/Fig4/
- __MACOSX/RawData/Main Figures/Fig4/._.DS_Store
- RawData/Main Figures/Fig4/b/
- RawData/Main Figures/Fig4/b/Graphs.xlsx
- RawData/Main Figures/Fig4/b/Repressed_genes_3exp_for_Venn_diagram.xlsx
- RawData/Main Figures/Fig4/c/
- RawData/Main Figures/Fig4/c/Graphs.xlsx
- RawData/Main Figures/Fig4/d/
- RawData/Main Figures/Fig4/d/UV_repressed_genes_Log2FC_for_heatmap.csv
- RawData/Main Figures/Fig4/e/
- RawData/Main Figures/Fig4/e/Graphs.xlsx
- RawData/Main Figures/Fig4/f/
- RawData/Main Figures/Fig4/f/graphs_4f.xlsx
- RawData/Main Figures/Fig5/
- RawData/Main Figures/Fig5/a/
- RawData/Main Figures/Fig5/a/Graphs.xlsx
- RawData/Main Figures/Fig5/a/stat_analysis_5a_right.pzf
- RawData/Main Figures/Fig5/b/
- RawData/Main Figures/Fig5/b/graph_gene_length.pzf
- RawData/Main Figures/Fig5/b/graph_repression_kinetics.pzf
- RawData/Main Figures/Fig5/c/
- RawData/Main Figures/Fig5/c/Graphs.xlsx
- RawData/Main Figures/Fig5/d/
- RawData/Main Figures/Fig5/d/UV_repressed_shortest_genes_ranked_by_length_Log2FC_for_heatmap.csv
- RawData/Main Figures/Fig5/e/
- RawData/Main Figures/Fig5/e/graph.xlsx
- RawData/Main Figures/Fig6/
- RawData/Main Figures/Fig6/.DS_Store
- __MACOSX/RawData/Main Figures/Fig6/
- __MACOSX/RawData/Main Figures/Fig6/._.DS_Store
- RawData/Main Figures/Fig6/a/
- RawData/Main Figures/Fig6/a/WB.tif
- RawData/Main Figures/Fig6/b/
- RawData/Main Figures/Fig6/b/Graph.pzfx
- RawData/Main Figures/Fig6/c/
- RawData/Main Figures/Fig6/c/Graph.pzf
- RawData/Main Figures/Fig6/d/
- RawData/Main Figures/Fig6/d/WB.tif
- RawData/Main Figures/Fig6/e/
- RawData/Main Figures/Fig6/e/Graph.pzf
- RawData/Main Figures/Fig6/f/
- RawData/Main Figures/Fig6/f/qRTPCR_ATF3_siASF1A_B.pzf
- RawData/Main Figures/Fig6/g/
- RawData/Main Figures/Fig6/g/BrU_siASF1.pzf
- RawData/Main Figures/Fig6/h/
- RawData/Main Figures/Fig6/h/ATF3_graph.pzf
- RawData/Main Figures/Fig6/h/BrU_graph.pzf
- RawData/Main Figures/Fig6/h/WB.tif
- RawData/Main Figures/Fig6/i/
- RawData/Main Figures/Fig6/i/RTqPCR_RAD50.pzfx
- RawData/Main Figures/Fig6/j/
- RawData/Main Figures/Fig6/j/Graph.pzfx
- RawData/Main Figures/Fig6/j/Key.docx
- RawData/Main Figures/Fig6/j/U3S_150J_siHIRA_03_w1DAPI.TIF
- RawData/Main Figures/Fig6/j/U3S_150J_siHIRA_03_w2GFP.TIF
- RawData/Main Figures/Fig6/j/U3S_150J_siHIRA_03_w3CY3.TIF
- RawData/Main Figures/Fig6/j/U3S_150J_siHIRAplusATF3_09_w1DAPI.TIF
- RawData/Main Figures/Fig6/j/U3S_150J_siHIRAplusATF3_09_w2GFP.TIF
- RawData/Main Figures/Fig6/j/U3S_150J_siHIRAplusATF3_09_w3CY3.TIF
- RawData/Main Figures/Fig6/j/U3S_150J_siLUC_04_w1DAPI.TIF
- RawData/Main Figures/Fig6/j/U3S_150J_siLUC_04_w2GFP.TIF
- RawData/Main Figures/Fig6/j/U3S_150J_siLUC_04_w3CY3.TIF
- RawData/Main Figures/Fig6/j/WB.tif
- RawData/Main Figures/Fig7/
- RawData/Main Figures/Fig7/.DS_Store
- __MACOSX/RawData/Main Figures/Fig7/
- __MACOSX/RawData/Main Figures/Fig7/._.DS_Store
- RawData/Main Figures/Fig7/a/
- RawData/Main Figures/Fig7/a/Graph.pzfx
- RawData/Main Figures/Fig7/a/Key.docx
- RawData/Main Figures/Fig7/a/U3S_QCUVP_siLUC_09_w1DAPI.TIF
- RawData/Main Figures/Fig7/a/U3S_QCUVP_siLUC_09_w2GFP.TIF
- RawData/Main Figures/Fig7/a/U3S_QCUVP_siLUC_09_w3CY3.TIF
- RawData/Main Figures/Fig7/a/U3S_QCUVP_siUBN2_1_01_w1DAPI.TIF
- RawData/Main Figures/Fig7/a/U3S_QCUVP_siUBN2_1_01_w2GFP.TIF
- RawData/Main Figures/Fig7/a/U3S_QCUVP_siUBN2_1_01_w3CY3.TIF
- RawData/Main Figures/Fig7/a/WB.tif
- RawData/Main Figures/Fig7/b/
- RawData/Main Figures/Fig7/b/Graph.pzfx
- RawData/Main Figures/Fig7/b/WB.tif
- RawData/Main Figures/Fig7/c/
- RawData/Main Figures/Fig7/c/Graph.pzf
- RawData/Main Figures/Fig7/c/WB.tif
- RawData/Main Figures/Fig7/d/
- RawData/Main Figures/Fig7/d/WB.tif
- RawData/Main Figures/Fig7/e/
- RawData/Main Figures/Fig7/e/WB.tif
- RawData/Supplementary Figures/
- RawData/Supplementary Figures/.DS_Store
- __MACOSX/RawData/Supplementary Figures/
- __MACOSX/RawData/Supplementary Figures/._.DS_Store
- RawData/Supplementary Figures/FigS1/
- RawData/Supplementary Figures/FigS1/b/
- RawData/Supplementary Figures/FigS1/b/EU_nonirradiated_cells_siH33.pzfx
- RawData/Supplementary Figures/FigS1/b/EU_nonirradiated_cells_siHIRA_subunits.pzfx
- RawData/Supplementary Figures/FigS1/c/
- RawData/Supplementary Figures/FigS1/c/WB_24hpostUV.tif
- RawData/Supplementary Figures/FigS1/d/
- RawData/Supplementary Figures/FigS1/d/Graph.pzf
- RawData/Supplementary Figures/FigS1/d/WB.tif
- RawData/Supplementary Figures/FigS1/f/
- RawData/Supplementary Figures/FigS1/f/Graph.pzf
- RawData/Supplementary Figures/FigS1/f/WB.tif
- RawData/Supplementary Figures/FigS2/
- RawData/Supplementary Figures/FigS2/a/
- RawData/Supplementary Figures/FigS2/a/graph.pzfx
- RawData/Supplementary Figures/FigS2/a/Key.docx
- RawData/Supplementary Figures/FigS2/a/U2OS_500J5mnTx_siHIRA_05_w1DAPI.TIF
- RawData/Supplementary Figures/FigS2/a/U2OS_500J5mnTx_siHIRA_05_w2GFP.TIF
- RawData/Supplementary Figures/FigS2/a/U2OS_500J5mnTx_siHIRA_05_w3TX.TIF
- RawData/Supplementary Figures/FigS2/a/U2OS_500J5mnTx_siLUC_07_w1DAPI.TIF
- RawData/Supplementary Figures/FigS2/a/U2OS_500J5mnTx_siLUC_07_w2GFP.TIF
- RawData/Supplementary Figures/FigS2/a/U2OS_500J5mnTx_siLUC_07_w3TX.TIF
- RawData/Supplementary Figures/FigS2/a/WB.tif
- RawData/Supplementary Figures/FigS2/b/
- RawData/Supplementary Figures/FigS2/b/Graph.pzfx
- RawData/Supplementary Figures/FigS2/b/Key.docx
- RawData/Supplementary Figures/FigS2/b/U3S_48h_siHIRA_03_w1DAPI.TIF
- RawData/Supplementary Figures/FigS2/b/U3S_48h_siHIRA_03_w2GFP.TIF
- RawData/Supplementary Figures/FigS2/b/U3S_48h_siHIRA_03_w3CY3.TIF
- RawData/Supplementary Figures/FigS2/b/U3S_48h_siLUC_03_w1DAPI.TIF
- RawData/Supplementary Figures/FigS2/b/U3S_48h_siLUC_03_w2GFP.TIF
- RawData/Supplementary Figures/FigS2/b/U3S_48h_siLUC_03_w3CY3.TIF
- RawData/Supplementary Figures/FigS2/b/U3S_48h_siVCP_04_w1DAPI.TIF
- RawData/Supplementary Figures/FigS2/b/U3S_48h_siVCP_04_w2GFP.TIF
- RawData/Supplementary Figures/FigS2/b/U3S_48h_siVCP_04_w3CY3.TIF
- RawData/Supplementary Figures/FigS2/b/WB.tif
- RawData/Supplementary Figures/FigS2/c/
- RawData/Supplementary Figures/FigS2/c/graph.pzfx
- RawData/Supplementary Figures/FigS2/c/siDDB2_1hpostUVC_newH33-O488_CPD-AF568_04.tif
- RawData/Supplementary Figures/FigS2/c/siLUC_1hpostUVC_newH33-O488_CPD-AF568_04.tif
- RawData/Supplementary Figures/FigS2/c/WB.tif
- RawData/Supplementary Figures/FigS3/
- RawData/Supplementary Figures/FigS3/a/
- RawData/Supplementary Figures/FigS3/a/WB.tif
- RawData/Supplementary Figures/FigS3/b/
- RawData/Supplementary Figures/FigS3/b/Graph.xlsx
- RawData/Supplementary Figures/FigS3/b/IF/
- RawData/Supplementary Figures/FigS3/b/IF/siERCC6_0h_4_w1DAPI.TIF
- RawData/Supplementary Figures/FigS3/b/IF/siERCC6_0h_4_w2TX.TIF
- RawData/Supplementary Figures/FigS3/b/IF/siERCC6_24h_9_w1DAPI.TIF
- RawData/Supplementary Figures/FigS3/b/IF/siERCC6_24h_9_w2TX.TIF
- RawData/Supplementary Figures/FigS3/b/IF/siERCC6_2h_5_w1DAPI.TIF
- RawData/Supplementary Figures/FigS3/b/IF/siERCC6_2h_5_w2TX.TIF
- RawData/Supplementary Figures/FigS3/b/IF/siERCC6_6h_3_w1DAPI.TIF
- RawData/Supplementary Figures/FigS3/b/IF/siERCC6_6h_3_w2TX.TIF
- RawData/Supplementary Figures/FigS3/b/IF/siERCC6_ut_3_w1DAPI.TIF
[truncated: 94 more entries]
