# Supplementary material for: Dissecting regulatory pathways for transcription recovery following DNA damage reveals a non-canonical function of the histone chaperone HIRA
Source: Nat Commun. 2021 Jun 22;12:3835. doi: 10.1038/s41467-021-24153-1 (PMC8219801; doi:10.1038/s41467-021-24153-1)
Supplement: Supplementary file 8 — Source Data [file 41467_2021_24153_MOESM8_ESM.zip › RawData/Main Figures/Fig4/b/Graphs.xlsx]

## Sheet: Feuil1
siLUC 3 replicates
All genes (RPKM >0)
	0	0.5	2.5	6.5	24.5	N
exp#1	100	86.4021	69.8527	99.6486	150.819	16599
exp#2	100	78.2318	62.8092	99.5801	136.718	15988
exp#3	100	87.0686	65.4628	86.4729	142.493	16780
Repressed genes
	0	0.5	2.5	6.5	24.5	N
exp#1	100	53.8539	29.4731	68.0042	137.587	6285
exp#2	100	56.2408	27.7643	68.4737	126.925	7395
exp#3	100	54.9953	30.5272	58.6042	127.333	6898
