# Supplementary material for: Dissecting regulatory pathways for transcription recovery following DNA damage reveals a non-canonical function of the histone chaperone HIRA
Source: Nat Commun. 2021 Jun 22;12:3835. doi: 10.1038/s41467-021-24153-1 (PMC8219801; doi:10.1038/s41467-021-24153-1)
Supplement: Supplementary file 8 — Source Data [file 41467_2021_24153_MOESM8_ESM.zip › RawData/Main Figures/Fig4/b/Repressed_genes_3exp_for_Venn_diagram.xlsx]

## Sheet: Feuil1
Exp#1	Exp#2	Exp#3
ABCA4	ABCA4	LOC729737
ABCD3	ABCB10	LOC100133331
ACAP3	ABCD3	LOC100288069
ACBD6	ACBD6	FAM41C
ACOT11	ACOT11	LOC100130417
ACP6	ACOT7	SAMD11
ACTA1	ACTL8	KLHL17
ACTL8	ADAMTSL4	AGRN
ADORA1	ADC	C1orf159
AGBL4	ADCK3	FAM132A
AGT	ADORA1	ACAP3
AHDC1	ADORA3	PUSL1
AIM1L	AGBL4	DVL1
AK5	AGRN	TMEM240
AKR1A1	AGTRAP	LOC643988
AKT3	AHDC1	MMP23A
ALG14	AIM1L	SLC35E2B
AMIGO1	AK4	CDK11A
ANKRD13C	AK5	CDK11
ANKRD36BP1	AKR1A1	SLC35E2
ANP32E	AKR7L	GNB1
ANXA9	AKT3	KIAA1751
ARHGEF10L	ALG14	PRKCZ
ARHGEF16	AMIGO1	SKI
ARHGEF2	AMPD1	PEX10
ARID1A	AMPD2	PLCH2
ARID4B	ANKRD34A	TNFRSF14
ARNT	ANKRD36BP1	FAM213B
ARTN	ANKRD45	TTC34
ASAP3	ANP32E	PRDM16
ASH1L	APOA1BP	ARHGEF16
ASPM	ARHGEF10L	MEGF6
ATF3	ARHGEF11	DFFB
ATF6	ARHGEF16	LOC100133612
ATG4C	ARHGEF2	NPHP4
ATP13A2	ARID1A	CHD5
ATP1A2	ARID4B	RNF207
ATP1B1	ARL8A	GPR153
ATP2B4	ARNT	HES2
ATP8B2	ARTN	ESPN
ATPIF1	ASAP3	PLEKHG5
BAI2	ASH1L	KLHL21
BCL9	ASPM	CAMTA1
BGLAP	ATF3	RERE
BTBD8	ATF6	SLC2A5
C1orf100	ATG4C	SPSB1
C1orf101	ATP13A2	PIK3CD
C1orf105	ATP1A2	CLSTN1
C1orf126	ATP1B1	CTNNBIP1
C1orf140	ATP2B4	UBE4B
C1orf150	ATPIF1	KIF1B
C1orf159	AURKAIP1	PEX14
C1orf180	BAI2	CASZ1
C1orf185	BCL9	MTOR
C1orf190	BGLAP	FBXO2
C1orf194	BRDT	FBXO44
C1orf201	BTBD8	AGTRAP
C1orf204	C1orf100	MTHFR
C1orf21	C1orf101	CLCN6
C1orf213	C1orf106	KIAA2013
C1orf220	C1orf122	MIIP
C1orf226	C1orf168	TNFRSF8
C1orf227	C1orf174	VPS13D
C1orf228	C1orf186	DHRS3
C1orf49	C1orf198	KAZN
C1orf51	C1orf201	TMEM51
C1orf95	C1orf204	FHAD1
C4BPA	C1orf21	DNAJC16
C8A	C1orf213	RSC1A1
CAMSAP2	C1orf220	SLC25A34
CAMTA1	C1orf226	CLCNKB
CAPZB	C1orf228	FAM131C
CASP9	C1orf229	ARHGEF19
CASQ2	C1orf31	RSG1
CCBL2	C1orf43	CROCCP3
CCDC163P	C1orf49	MST1P2
CCDC17	C1orf50	ESPNP
CCDC18	C1orf51	CROCC
CCDC19	C1orf85	PADI1
CCDC30	C1orf95	PADI3
CD101	C4BPA	PADI4
CD247	CACHD1	ARHGEF10L
CD46	CACNA1E	ACTL8
CDA	CAMK1G	UBR4
CDC14A	CAMK2N1	CAPZB
CDC20	CAMSAP2	TMCO4
CDC42BPA	CAMTA1	CAMK2N1
CDC73	CAPZB	CDA
CDCA8	CASP9	PINK1
CDCP2	CASZ1	SH2D5
CDK18	CATSPER4	HP1BP3
CDKN2C	CCBL2	EIF4G3
CELF3	CCDC17	ECE1
CELSR2	CCDC18	RAP1GAP
CENPF	CCDC19	USP48
CEP170	CCDC23	HSPG2
CEP350	CCDC30	WNT4
CEP85	CD101	ZBTB40
CGN	CD247	EPHB2
CHIA	CD46	KDM1A
CHRM3	CDA	MIR3115
CITED4	CDC20	C1orf213
CLCA2	CDC42BPA	TCEA3
CLCN6	CDC42SE1	ASAP3
CLCNKB	CDC73	ID3
CLSTN1	CDCA8	MDS2
CMPK1	CDCP2	LOC100506963
CNIH3	CDK18	LYPLA2
CNKSR1	CDKN2C	MYOM3
COL16A1	CELF3	GRHL3
COL24A1	CELSR2	C1orf201
CROCC	CENPF	NIPAL3
CRYZ	CEP170	RCAN3
CSF1	CEP350	C1orf130
CTBS	CEP85	TMEM57
CTSK	CGN	MAN1C1
CYB5RL	CHD5	PAFAH2
CYCSP52	CHRM3	PDIK1L
CYP4A11	CITED4	CEP85
CYP4X1	CKS1B	LIN28A
CYP4Z1	CLCN6	RPS6KA1
DAB1	CLCNKB	ARID1A
DCAF6	CLSTN1	WDTC1
DDR2	CMPK1	SYTL1
DENND1B	CNIH3	WASF2
DEPDC1	CNKSR1	AHDC1
DFFB	CNR2	FAM76A
DHRS3	COL16A1	C1orf38
DIRAS3	COL24A1	XKR8
DISP1	COL9A2	EYA3
DLEU2L	CPSF3L	PTAFR
DMBX1	CPT2	ATPIF1
DNAH14	CR1L	PHACTR4
DNAJC16	CROCC	TRNAU1AP
DNM3	CROCCP2	RNU11
DOCK7	CSF1	OPRD1
DPT	CTBS	EPB41
DPYD	CTNNBIP1	PTPRU
DRAM2	CTSK	PUM1
DSTYK	CYB5RL	SNORD85
DUSP23	CYP4A11	SERINC2
DUSP27	CYP4X1	LOC284551
DUSP5P	DAB1	COL16A1
ECE1	DBT	BAI2
ECHDC2	DCAF6	SPOCD1
EDARADD	DCDC2B	PTP4A2
EFCAB2	DCST1	TMEM39B
EFNA3	DCST2	MTMR9LP
EIF2B3	DDR2	HDAC1
EIF2C1	DENND1B	ZBTB8B
EIF2C4	DENND2D	ZBTB8A
EIF4G3	DENND4B	SYNC
ELF3	DEPDC1	KIAA1522
ELTD1	DFFB	HPCA
ENAH	DHRS3	TRIM62
EPB41	DIRAS3	ZNF362
EPHA10	DISC2	MIR3605
EPHX4	DISP1	ZSCAN20
EPS15	DLEU2L	ZMYM1
ERI3	DMBX1	ZMYM4
ESPN	DNAJC16	KIAA0319L
ESRRG	DNALI1	EIF2C4
EVI5	DNM3	EIF2C1
EYA3	DNM3OS	TEKT2
F11R	DOCK7	SH3D21
F5	DPM3	LOC728431
FAAH	DPYD	DNALI1
FABP3	DRAM2	CDCA8
FAF1	DSTYK	EPHA10
FAM102B	DUSP23	INPP5B
FAM110D	DUSP27	RRAGC
FAM167B	DUSP5P	RHBDL2
FAM213B	DVL1	MACF1
FAM54B	ECE1	KIAA0754
FAM63A	ECHDC2	OXCT2
FAM69A	EDN2	MYCL1
FAM71A	EFCAB2	COL9A2
FAM72A	EFHD2	RIMS3
FAM72B	EFNA1	NFYC
FAM72D	EFNA3	MIR30E
FAM73A	EFNA4	KCNQ4
FAM76A	EIF2B3	CITED4
FAM78B	EIF2C4	SLFNL1
FBXO2	EIF4G3	SCMH1
FBXO6	ELF3	EDN2
FGGY	ELOVL1	HIVEP3
FLJ23867	ELTD1	GUCA2A
FLJ31662	ENAH	FOXJ3
FLJ32224	ENO1	RIMKLA
FLJ39739	ENSA	PPCS
FNBP1L	EPB41	CCDC30
FOXJ3	EPHA10	CLDN19
FPGT	EPS15	C1orf50
FRRS1	ERI3	FLJ32224
GALNT2	ESPN	FAM183A
GATAD2B	ESPNP	CDC20
GBP2	ESRRG	ELOVL1
GBP4	EVI5	ST3GAL3
GBP5	F11R	SLC6A9
GEMIN8P4	F5	KLF17
GJA9	FAAH	ERI3
GJB5	FABP3	RNF220
GJC2	FAF1	TMEM53
GLIS1	FAIM3	C1orf228
GLT25D2	FAM102B	KIF2C
GNB1	FAM110D	BEST4
GNG12	FAM131C	TCTEX1D4
GNRHR2	FAM167B	PTCH2
GOLPH3L	FAM176B	EIF2B3
GON4L	FAM189B	HECTD3
GPATCH2	FAM213B	ZSWIM5
GPBP1L1	FAM54B	TESK2
GPR153	FAM63A	MMACHC
GPR157	FAM69A	AKR1A1
GPR37L1	FAM71A	GPBP1L1
GPR52	FAM72A	RPS15AP10
GPR89A	FAM72B	TMEM69
GPR89C	FAM72D	MAST2
GREM2	FAM73A	FAAH
GSTM2	FAM76A	LOC729041
GSTM4	FAM78B	DMBX1
HAPLN2	FBXO42	LOC100507423
HDAC1	FBXO44	MKNK1
HEATR8	FBXO6	CYP4A11
HHIPL2	FCRL1	CYP4X1
HIPK1	FGGY	FOXD2
HIST2H2AC	FHL3	LOC388630
HIVEP3	FLJ32224	SKINTL
HLX	FMO6P	SPATA6
HORMAD1	FNBP1L	AGBL4
HP1BP3	FOXD2	FAF1
HPCA	FOXJ3	CDKN2C
HS2ST1	FPGT	C1orf185
HSD3B2	GABPB2	TTC39A
HSPG2	GALNT2	EPS15
HTR1D	GATAD2B	OSBPL9
HTR6	GBA	NRD1
IARS2	GBP4	RAB3B
ID3	GBP5	ZFYVE9
IFI44L	GBP6	ZCCHC11
IGSF21	GEMIN8P4	ZYG11B
IGSF3	GJC2	ZYG11A
IGSF8	GLTPD1	ECHDC2
IL10	GNB1	SCP2
IL24	GNG12	LRP8
IL28RA	GNRHR2	GLIS1
INADL	GOLPH3L	TMEM48
INPP5B	GOLT1A	YIPF1
INTS3	GON4L	TMEM59
IQGAP3	GPATCH2	TCEANC2
IRF2BP2	GPBP1L1	CDCP2
ITPKB	GPR137B	CYB5RL
KANK4	GPR157	SSBP3
KAZN	GPR37L1	ACOT11
KCNH1	GPR52	HEATR8
KCNK1	GPR89A	TTC22
KCNK2	GREM2	PCSK9
KCNN3	GSTM2	USP24
KCNQ4	GSTM3	PPAP2B
KDM1A	GSTM4	PRKAA2
KDM4A	H3F3A	C1orf168
KDM5B	HAO2	DAB1
KIAA0319L	HCN3	OMA1
KIAA0754	HDAC1	LOC100131060
KIAA1107	HEATR8	FGGY
KIAA1522	HEATR8-TTC4	CYP2J2
KIAA1804	HECTD3	NFIA
KIF14	HEYL	INADL
KIF1B	HHIPL2	L1TD1
KIF2C	HIST2H2AC	KANK4
KIFAP3	HIST2H3D	DOCK7
KIRREL	HIVEP3	ATG4C
KLF17	HLX	FOXD3
L1TD1	HNRNPU	EFCAB7
LAMTOR2	HORMAD1	DLEU2L
LAX1	HP1BP3	PGM1
LBR	HPCA	ROR1
LDLRAP1	HS2ST1	UBE2U
LEMD1	HSD17B7	CACHD1
LENEP	HSD3BP4	RAVER2
LEPR	HSPB7	DNAJC6
LGR6	HSPG2	LEPR
LHX4	HTR6	PDE4B
LHX8	HYI	MIER1
LIN9	IARS2	IL23R
LINGO4	ID3	DIRAS3
LIX1L	IFI44L	WLS
LMNA	IGFN1	MIR1262
LMOD1	IGSF3	RPE65
LOC100129046	IGSF8	DEPDC1
LOC100129924	IKBKE	LRRC7
LOC100130000	IL10	ANKRD13C
LOC100130093	IL19	NEGR1
LOC100131060	IL22RA1	FPGT
LOC100131234	IL24	C1orf173
LOC100132111	INADL	CRYZ
LOC100133331	INPP5B	LHX8
LOC100288069	INTS3	SLC44A5
LOC100289178	IQCC	PIGK
LOC100289211	IQGAP3	AK5
LOC100505633	IRF2BP2	ZZZ3
LOC100505666	ISG15	USP33
LOC100505768	ITPKB	FAM73A
LOC100506023	JMJD4	ELTD1
LOC100506046	KANK4	LPHN2
LOC100506801	KAZN	TTLL7
LOC100506810	KCNAB2	PRKACB
LOC100506963	KCNH1	UOX
LOC100507423	KCNK2	C1orf180
LOC100507564	KCNN3	SSX2IP
LOC100527964	KCNQ4	MCOLN2
LOC148709	KDM1A	WDR63
LOC255654	KDM4A	COL24A1
LOC284551	KHDRBS1	ODF2L
LOC284648	KIAA0319L	SH3GLB1
LOC339505	KIAA0754	HS2ST1
LOC339524	KIAA1107	LOC339524
LOC339535	KIAA1522	PKN2
LOC388630	KIAA1614	CCBL2
LOC388692	KIAA1804	GBP2
LOC400752	KIAA2013	LRRC8D
LOC440600	KIF14	TGFBR3
LOC643723	KIF1B	BRDT
LOC728431	KIF26B	EPHX4
LOC728855	KIF2C	BTBD8
LOC728989	KIFAP3	KIAA1107
LOC729041	KIRREL	GFI1
LOC729059	KLF17	EVI5
LOC729737	KLHDC9	FAM69A
LOC730102	KLHL21	CCDC18
LPHN2	KPNA6	FNBP1L
LPPR4	LAMB3	LOC100129046
LPPR5	LAMTOR2	ARHGAP29
LRIG2	LBR	ABCD3
LRP8	LDLRAP1	ALG14
LRRC39	LENEP	TMEM56
LRRC7	LEPR	TMEM56-RWDD3
LRRC8D	LGALS8	RWDD3
LRRIQ3	LGR6	FLJ31662
LRRN2	LHX4	PTBP2
LYPLAL1	LIN28A	DPYD
LYST	LIN9	SNX7
MAB21L3	LINC00466	LOC100129620
MACF1	LINGO4	PALMD
MAGI3	LIX1L	MIR548D1
MAN1A2	LMNA	FRRS1
MARC1	LOC100129138	SASS6
MARK1	LOC100129269	LRRC39
MAST2	LOC100130000	DBT
MCOLN2	LOC100130557	RTCD1
MEGF6	LOC100131060	MIR553
MGC4473	LOC100131234	S1PR1
MGST3	LOC100131564	VAV3
MIER1	LOC100132111	FAM102B
MIIP	LOC100132774	GPSM2
MIR1262	LOC100133331	CELSR2
MIR1278	LOC100133612	PSRC1
MIR181B1	LOC100288069	MYBPHL
MIR197	LOC100289211	SORT1
MIR29C	LOC100505633	AMIGO1
MIR3121	LOC100505666	GSTM4
MIR320B2	LOC100506023	GSTM2
MIR3671	LOC100506343	CSF1
MIR4257	LOC100506810	UBL4B
MIR4427	LOC100506963	LOC440600
MIR4677	LOC100507564	DRAM2
MIR4684	LOC100527964	RP11-165H20.1
MIR4753	LOC148413	C1orf88
MIR548AA1	LOC149134	RAP1A
MIR548D1	LOC284551	WNT2B
MIR553	LOC284576	LRIG2
MIR664	LOC284648	LOC643441
MIR761	LOC339524	MAGI3
MIR765	LOC339535	HIPK1
MKNK1	LOC388630	TRIM33
MMACHC	LOC388692	VANGL1
MPZ	LOC400752	SLC22A15
MPZL1	LOC400794	MAB21L3
MST1P2	LOC440600	IGSF3
MTHFR	LOC440704	CD101
MTMR9LP	LOC643723	MAN1A2
MTOR	LOC643988	GDAP2
MUC1	LOC646471	TBX15
MYBPHL	LOC728431	HSD3BP4
MYOM3	LOC728855	NBPF7
NAV1	LOC729041	NOTCH2
NBL1	LOC729059	FAM72B
NBPF10	LOC729737	LOC100130000
NBPF14	LOC730102	LOC100286793
NBPF16	LOC731275	FAM72D
NBPF6	LPAR3	SRGAP2P2
NBPF7	LPHN2	PDE4DIP
NBPF9	LPPR5	NOTCH2NL
NEGR1	LRIG2	NBPF10
NFIA	LRP8	ANKRD34A
NFYC	LRRC41	LIX1L
NIPAL3	LRRC42	GNRHR2
NME7	LRRC8D	PIAS3
NMNAT2	LRRN2	RNF115
NOS1AP	LSM10	CD160
NOTCH2	LYSMD1	PDZK1
NOTCH2NL	MAB21L3	GPR89A
NPHP4	MACF1	LOC728989
NPR1	MAGI3	BCL9
NRD1	MAN1A2	ACP6
NSL1	MANEAL	GPR89B
NUCKS1	MARC1	NBPF14
NUF2	MARK1	NBPF16
NUP210L	MAST2	LOC645166
NVL	MCOLN2	LOC388692
OBSCN	MDS2	LOC728855
ODF2L	MED8	HIST2H2AC
OLFML3	MEGF6	HIST2H2AB
OMA1	MFSD4	MTMR11
OSBPL9	MGST3	VPS45
PADI1	MIER1	ANP32E
PADI3	MIIP	RPRD2
PAFAH2	MIR1231	ADAMTSL4
PALMD	MIR181A1	GOLPH3L
PAPPA2	MIR181B1	HORMAD1
PBX1	MIR197	CTSK
PBXIP1	MIR29C	ARNT
PCNXL2	MIR30C1	SETDB1
PCSK9	MIR30E	ANXA9
PDE4DIP	MIR320B2	FAM63A
PDIK1L	MIR3671	PRUNE
PDZK1	MIR3675	BNIPL
PEX14	MIR3916	GABPB2
PFN1P2	MIR4258	SEMA6C
PGM1	MIR4753	VPS72
PHACTR4	MIR548AA1	SELENBP1
PIAS3	MIR548D1	POGZ
PIGK	MIR555	CGN
PIK3C2B	MIR664	SNX27
PIK3R3	MIR942	CELF3
PINK1	MKNK1	LINGO4
PKLR	MLLT11	RORC
PKN2	MMACHC	LOC100132111
PLA2G4A	MPZ	S100A10
PLCH2	MPZL1	S100A5
PLEKHG5	MRPL24	S100A1
PLXNA2	MRPL55	SNAPIN
PMVK	MTHFR	NPR1
POGZ	MTMR11	INTS3
POLR3GL	MTMR9LP	SLC27A3
POMGNT1	MTOR	GATAD2B
POU2F1	MUC1	NUP210L
PPFIA4	MYBPHL	ATP8B2
PPOX	MYCL1	IL6R
PPP1R12B	MYOM3	SHE
PPP2R5A	NADK	UBE2Q1
PRKACB	NAV1	PMVK
PRKCZ	NBL1	PBXIP1
PRRX1	NBPF10	PYGO2
PRUNE	NBPF14	LENEP
PSRC1	NBPF16	ZBTB7B
PTAFR	NBPF7	DCST2
PTBP2	NBPF9	LOC100505666
PTCH2	NDUFS2	EFNA3
PTPN14	NEGR1	DPM3
PTPRF	NFIA	TRIM46
PTPRU	NFYC	MUC1
PUM1	NIPAL3	GBA
PYHIN1	NIT1	FAM189B
RAB13	NKAIN1	CLK2
RAB25	NME7	HCN3
RAB3GAP2	NMNAT2	ASH1L
RAB42	NOC2L	MIR555
RABGAP1L	NOS1AP	GON4L
RALGPS2	NOTCH2	ARHGEF2
RAP1A	NOTCH2NL	SSR2
RAP1GAP	NPHP4	RAB25
RASAL2	NPR1	LMNA
RASSF5	NRD1	SEMA4A
RAVER2	NTPCR	BGLAP
RC3H1	NUCKS1	TMEM79
RCAN3	NUF2	C1orf85
RCAN3AS	NVL	RHBG
RCC2	OBSCN	IQGAP3
RCOR3	ODF2L	APOA1BP
RD3	OLFML2B	CRABP2
RERE	OMA1	NTRK1
RFWD2	OSBPL9	MIR765
RFX5	PADI1	KIRREL
RGL1	PADI3	SPTA1
RGS16	PADI4	IFI16
RGS5	PAFAH2	C1orf204
RHOU	PALMD	VSIG8
RIIAD1	PAPPA2	CCDC19
RIMS3	PARS2	LOC100505633
RNASEL	PBX1	KCNJ10
RNF207	PBXIP1	IGSF8
RNPEP	PCNXL2	ATP1A2
ROR1	PCSK9	SLAMF6
RORC	PDE4DIP	CD84
RP11-165H20.1	PDIK1L	F11R
RPRD2	PDPN	USF1
RPS15AP10	PDZK1	USP21
RPS6KA1	PEX10	PPOX
RPS6KC1	PEX14	ATF6
RRAGC	PGBD2	NOS1AP
RSC1A1	PGBD5	MIR4654
RTCD1	PGM1	MIR556
RYR2	PHACTR4	C1orf226
S100A10	PIAS3	DDR2
S100A16	PIGK	RGS5
S100A5	PIGR	NUF2
S100A6	PIK3C2B	PBX1
S100PBP	PIK3CD	MGST3
SAMD11	PKN2	DUSP27
SASS6	PLA2G4A	POU2F1
SCARNA3	PLEKHG5	MPZL1
SCMH1	PLK3	DCAF6
SCNN1D	PLOD1	TBX19
SCP2	PLXNA2	DPT
SDCCAG8	PMVK	MGC4473
SEC16B	POGZ	ATP1B1
SELENBP1	POMGNT1	NME7
SEMA4A	POU2F1	F5
SERINC2	PPOX	SCYL3
SERPINC1	PPP1R12B	KIFAP3
SERTAD4	PPP2R5A	PRRX1
SETDB1	PRKACB	DNM3
SH3D21	PRKCZ	DNM3OS
SHISA4	PRRX1	C1orf105
SIPA1L2	PRUNE	TNFSF4
SKI	PSEN2	LOC100506023
SLAMF7	PSRC1	SLC9A11
SLC16A4	PTAFR	LOC100506046
SLC1A7	PTBP2	ZBTB37
SLC22A15	PTCH2	SERPINC1
SLC27A3	PTGFRN	RC3H1
SLC2A1	PTP4A2	RABGAP1L
SLC2A5	PTPN14	GPR52
SLC35E2B	PTPRF	TNN
SLC35F3	PTPRU	RFWD2
SLC44A5	PUM1	SCARNA3
SLC45A1	PVRL4	PAPPA2
SLC45A3	PYGO2	LOC730102
SLC6A9	RAB13	RASAL2
SLFNL1	RAB42	C1orf220
SMAP2	RAB7L1	RALGPS2
SMG7	RABGAP1L	SOAT1
SMPDL3B	RALGPS2	TDRD5
SMYD3	RAP1GAP	CEP350
SNORA16B	RASAL2	LOC100527964
SNORA77	RAVER2	ACBD6
SNX27	RC3H1	MIR3121
SNX7	RCAN3	XPR1
SOAT1	RCAN3AS	KIAA1614
SORT1	RCC1	TEDDM1
SPATA17	RCC2	RGS16
SPATA6	RCOR3	LAMC1
SPEN	RERE	NMNAT2
SPHAR	RFWD2	SMG7
SPOCD1	RFX5	RGL1
SPSB1	RGL1	C1orf21
SRGAP2	RGS16	FAM129A
SRGAP2P2	RGS5	TRMT1L
SSBP3	RHBDL2	SWT1
SSX2IP	RHD	PRG4
ST3GAL3	RHOU	PLA2G4A
STIL	RIMS3	LOC440704
STK40	RNASEL	CDC73
SV2A	RNF207	KCNT2
SWT1	RNF220	ASPM
TAL1	RNPEP	DENND1B
TARBP1	ROR1	NEK7
TBCE	RORC	ATP6V1G3
TBX15	RP11-165H20.1	MIR181B1
TBX19	RPRD2	MIR181A1
TCEA3	RPS10P7	KIF14
TCEANC2	RPS15AP10	CAMSAP2
TESK2	RPS6KA1	C1orf106
TGFBR3	RPS6KC1	TMEM9
THRAP3	RRAGC	IGFN1
TLR5	RSG1	TNNT2
TMCC2	RTCD1	RPS10P7
TMCO2	RWDD3	NAV1
TMCO4	RYR2	MIR1231
TMEM206	S100A10	RNPEP
TMEM240	S100A16	ELF3
TMEM39B	S100A4	ARL8A
TMEM48	S100A5	PTPRVP
TMEM53	S100A6	PPP1R12B
TMEM56	S1PR1	SYT2
TMEM56-RWDD3	SAMD11	PPFIA4
TMEM57	SAMD13	ADORA1
TMEM59	SASS6	ATP2B4
TMEM61	SCAMP3	SNORA77
TMEM63A	SCARNA1	LAX1
TMEM79	SCARNA3	ETNK2
TMEM9	SCCPDH	GOLT1A
TNFAIP8L2	SCMH1	PIK3C2B
TNFRSF25	SCNM1	LRRN2
TNFSF4	SCNN1D	DSTYK
TNN	SCP2	TMCC2
TPR	SCYL3	CDK18
TPRG1L	SDCCAG8	LOC284578
TRAF5	SDHB	SLC45A3
TRIM33	SEC16B	NUCKS1
TRIM46	SELENBP1	RAB7L1
TRIM62	SEMA6C	FAM72A
TRIT1	SEPN1	SRGAP2
TRMT1L	SERINC2	IKBKE
TSPAN1	SERPINC1	IL10
TTC22	SERTAD4	C4BPA
TTC39A	SETDB1	CR2
UBE4B	SH3D21	CD46
UBL4B	SHE	MIR29C
UBR4	SIPA1L2	PLXNA2
UQCRHL	SLAMF6	CAMK1G
USP24	SLC1A7	LAMB3
USP33	SLC22A15	KCNH1
USP48	SLC27A3	RCOR3
VANGL1	SLC2A1	TRAF5
VANGL2	SLC2A5	SLC30A1
VAV3	SLC35E2B	PPP2R5A
VHLL	SLC35F3	TMEM206
VPS13D	SLC44A5	NSL1
VPS45	SLC45A3	VASH2
VSIG8	SLC50A1	RPS6KC1
WASF2	SLC6A9	PTPN14
WDR64	SMAP2	CENPF
WDTC1	SMPDL3B	KCTD3
WNT2B	SMYD2	ESRRG
WNT3A	SMYD3	GPATCH2
WNT4	SNAPIN	SPATA17
WNT9A	SNORA16B	SLC30A10
XKR8	SNORA36B	IARS2
XPR1	SNORA66	MIR664
YIPF1	SNORD21	SNORA36B
ZBTB40	SNORD46	MARK1
ZBTB7B	SNORD75	MARC1
ZBTB8A	SNORD85	HLX
ZCCHC11	SNX27	HHIPL2
ZFYVE9	SNX7	DISP1
ZMYM1	SOAT1	CAPN8
ZMYM4	SORT1	NVL
ZNF362	SPATA17	MIR320B2
ZNF642	SPATA6	CNIH3
ZNF678	SPOCD1	DNAH14
ZNF692	SRGAP2	LBR
ZSCAN20	SRGAP2P2	ENAH
ZSWIM5	SRM	TMEM63A
ZYG11A	SSBP3	LIN9
ZYG11B	SSR2	C1orf95
ZZZ3	ST3GAL3	ITPKB
A1CF	ST6GALNAC3	PSEN2
ABCC2	STIL	CDC42BPA
ABLIM1	SWT1	ZNF678
ACADSB	SYDE2	WNT9A
ACBD5	SYNC	MIR3620
ADAM12	SYPL2	MRPL55
ADARB2	SYT11	GJC2
ADD3	TADA1	OBSCN
ADK	TAL1	HIST3H2BB
AGAP5	TARBP1	RNF187
AGAP6	TAS1R1	RHOU
AGAP8	TATDN3	DUSP5P
AKR1C1	TBCE	SPHAR
AKR1C2	TBX15	ACTA1
AKR1C3	TBX19	ABCB10
AKR1CL1	TCEA3	GALNT2
ANAPC16	TCEANC2	PGBD5
ANK3	TCTEX1D4	AGT
ANKRD2	TDRD10	TSNAX-DISC1
ANKRD26	TDRD5	DISC1
ANXA11	TDRKH	DISC2
ARHGAP12	TESK2	SIPA1L2
ARHGAP19	TGFBR3	PCNXL2
ARHGAP21	THBS3	KIAA1804
ARHGAP22	THRAP3	MIR4427
ARL3	TMCC2	SLC35F3
ARMC4	TMCO4	TARBP1
ARMS2	TMEM183A	IRF2BP2
ASCC1	TMEM206	LOC100506810
ATE1	TMEM39B	ARID4B
ATOH7	TMEM48	MIR4753
BBIP1	TMEM52	TBCE
BICC1	TMEM53	LYST
BMPR1A	TMEM56	NID1
BTBD16	TMEM56-RWDD3	GPR137B
BTRC	TMEM57	LGALS8
C10orf10	TMEM63A	RYR2
C10orf107	TMEM69	CHRM3
C10orf11	TMEM79	GREM2
C10orf113	TMEM9	WDR64
C10orf114	TMOD4	MAP1LC3C
C10orf12	TNFRSF25	CEP170
C10orf26	TNFRSF8	SDCCAG8
C10orf46	TNFSF4	AKT3
C10orf47	TNN	ZNF238
C10orf58	TNNI1	C1orf101
C10orf62	TNNT2	EFCAB2
C10orf68	TNR	KIF26B
C10orf76	TOMM40L	SMYD3
C10orf81	TOR3A	LOC149134
C10orf82	TP73	TRIM58
C10orf91	TRAF5	ZNF692
C10orf96	TRIM11	DIP2C
C10orf99	TRIM33	LARP4B
CACNB2	TRIM46	ADARB2
CALHM1	TRIM58	LOC100507034
CALHM2	TRIM62	KLF6
CAMK1D	TRNP1	AKR1C1
CAMK2G	TSNAX-DISC1	AKR1C2
CC2D2B	TSPAN1	AKR1C3
CCAR1	TSSK3	IL15RA
CCDC6	TTC39A	MIR3155A
CCDC7	TXNIP	LOC399715
CCNY	UBE2Q1	SFMBT2
CHST15	UBE4B	TAF3
CHST3	UBL4B	GATA3
CNNM1	UBR4	USP6NL
CNNM2	UFC1	UPF2
COL13A1	UQCRHL	CAMK1D
CPEB3	USF1	MIR4480
CTBP2	USP21	LOC283070
CUBN	USP24	FRMD4A
CYP26C1	USP33	OLAH
CYP2C8	USP48	ACBD7
CYP2E1	VANGL1	FAM188A
DDIT4	VASH2	RSU1
DIP2C	VAV3	CUBN
DLG5	VPS13D	VIM
DMBT1	VPS45	ST8SIA6
DNA2	VPS72	CACNB2
DNAJC1	WASF2	NEBL
DOCK1	WDR63	C10orf113
DPYSL4	WDR64	C10orf114
DUSP13	WDTC1	MLLT10
DUSP5	WLS	DNAJC1
DYDC2	WNT4	PIP4K2A
EBF3	WNT9A	MSRB2
EGR2	WRAP73	ARHGAP21
EIF5AL1	XCL1	PRTFDC1
ENTPD1	XKR8	LINC00202
EXOC6	XPR1	ANKRD26
FAM13C	YIPF1	ACBD5
FAM160B1	ZBTB37	LOC387646
FAM188A	ZBTB40	ARMC4
FAM190B	ZBTB7B	SVIL
FAM213A	ZBTB8A	MIR604
FAM21C	ZBTB8OS	MIR938
FAM35A	ZC3H12A	MAP3K8
FAM45B	ZCCHC11	ZNF438
FAM53B	ZFYVE9	ZEB1
FAS	ZMYM1	ARHGAP12
FGFR2	ZMYM4	CCDC7
FLJ31813	ZNF238	C10orf68
FLJ37035	ZNF362	NRP1
FLJ46361	ZNF593	LOC100505583
FRA10AC1	ZNF642	PARD3
FRAT1	ZNF643	CCNY
FRAT2	ZNF678	GJD4
FRMD4A	ZNF692	ZNF248
GATA3	ZSCAN20	ZNF33A
GBF1	ZSWIM5	LOC100129055
GOLGA7B	ZYG11A	HSD17B7P2
GRID1	ZYG11B	SEPT7L
GRK5	ZZZ3	LOC399744
HK1	A1CF	RASGEF1A
HKDC1	ABCC2	ZNF487P
HNRNPA3P1	ABLIM1	HNRNPA3P1
HOGA1	ACBD5	C10orf136
HTR7	ADARB2	LOC100506835
HTRA1	ADD3	RASSF4
IDE	ADK	C10orf10
IFIT2	AFAP1L2	LOC100133308
IL15RA	AGAP5	MARCH8
INPP5F	AGAP8	FAM21C
IPMK	AKR1C1	SYT15
JAKMIP3	AKR1C2	GPRIN2
JMJD1C	AKR1C3	PPYR1
KAT6B	ALOX5	LOC643650
KCNIP2	ANAPC16	LOC728643
KCNMA1	ANK3	ANXA8L2
KIAA1598	ANKRD2	MAPK8
KIF11	ANKRD26	ARHGAP22
KIF20B	ANXA11	VSTM4
KLF6	ANXA7	OGDHL
LARP4B	ARHGAP12	PARG
LCOR	ARHGAP19	AGAP8
LDB1	ARHGAP21	LOC728407
LHPP	ARL3	AGAP7
LINC00200	ARMC4	AGAP6
LINC00202	ASAH2	ASAH2
LINC00263	ASCC1	A1CF
LOC100129055	ATE1	PRKG1
LOC100129213	ATOH7	PCDH15
LOC100132987	ATP5C1	IPMK
LOC100505761	BBIP1	BICC1
LOC100505933	BICC1	LOC728640
LOC100506835	BMPR1A	FAM13C
LOC100507034	BMS1P	M1
LOC143188	BTBD16	CCDC6
LOC219347	BTRC	ANK3
LOC283033	C10orf10	TMEM26
LOC283038	C10orf107	C10orf107
LOC283050	C10orf11	ARID5B
LOC283070	C10orf111	RTKN2
LOC283089	C10orf113	EGR2
LOC387646	C10orf114	JMJD1C
LOC399715	C10orf12	MIR1296
LOC439994	C10orf125	LOC84989
LOC441666	C10orf136	REEP3
LOC619207	C10orf26	CTNNA3
LOC643529	C10orf35	ATOH7
LOC650623	C10orf46	RUFY2
LOC728407	C10orf47	DNA2
LOC728640	C10orf58	CCAR1
LOC728643	C10orf62	SNORD98
LOC731789	C10orf68	HK1
LRRC20	C10orf76	TSPAN15
M1	C10orf81	C10orf35
MAP3K8	C10orf91	TYSND1
MAPK8	CACNB2	NPFFR1
MARCH8	CALHM2	LRRC20
MARK2P9	CAMK1D	PCBD1
MARVELD1	CAMK2G	UNC5B
MCU	CC2D2B	CDH23
MGEA5	CCAR1	C10orf54
MGMT	CCDC6	CHST3
MIR107	CCDC7	SPOCK2
MIR1296	CCNY	ASCC1
MIR3155A	CDH23	ANAPC16
MIR3157	CDNF	DDIT4
MIR3944	CHCHD1	MCU
MIR4295	CHST15	OIT3
MIR4296	CHST3	PLA2G12B
MIR4480	CNNM1	P4HA1
MIR4676	CNNM2	NUDT13
MIR604	COL13A1	ANXA7
MIR938	COMTD1	ZMYND17
MKI67	COX15	PPP3CB
MLLT10	CPEB3	USP54
MMRN2	CRTAC1	SYNPO2L
MMS19	CTBP2	CAMK2G
MSRB2	CTNNA3	C10orf55
MXI1	CUBN	PLAU
NEBL	CUEDC2	VCL
NRAP	CUTC	ADK
NRP1	CYP26A1	KAT6B
NUDT13	CYP26C1	DUSP13
O3FAR1	CYP2C19	SAMD8
OGDHL	CYP2C8	ZNF503
OIT3	CYP2E1	C10orf11
OLAH	DCLRE1C	KCNMA1
P4HA1	DDIT4	DLG5
PANK1	DIP2C	LOC100128292
PARD3	DLG5	LOC283050
PARG	DNA2	ZMIZ1
PCBD1	DNAJC1	ZCCHC24
PCDH15	DOCK1	LOC650623
PCGF5	DPYSL4	LOC100288974
PDLIM1	DUSP13	FAM213A
PDZD7	DUSP5	ANXA11
PIP4K2A	DYDC2	DYDC1
PIPSL	EBF3	DYDC2
PLA2G12B	EGR2	C10orf58
PLAU	ENKUR	SH2D4B
PLCE1	ENO4	RGR
PPP2R2D	ENTPD1	FAM190B
PPP3CB	EXOC6	GRID1
PPYR1	FAM13C	BMPR1A
PRINS	FAM160B1	MMRN2
PRKG1	FAM171A1	SNCG
PRTFDC1	FAM188A	FAM35A
PSAP	FAM190B	LOC439994
PTEN	FAM21	PTEN
PWWP2B	FAM213A	RNLS
PYROXD2	FAM21C	LIPK
RASGEF1A	FAM35B	LIPM
RASSF4	FAM53B	FAS
RBM20	FAS	PANK1
RGR	FGFR2	MIR107
RHOBTB1	FLJ46361	KIF20B
RNLS	FRA10AC1	PCGF5
RSU1	FRAT2	TNKS2
RTKN2	FRMD4A	CPEB3
SAMD8	FUT11	MARK2P9
SCD	GRID1	IDE
SEC31B	GRK5	KIF11
SFMBT2	HABP2	EXOC6
SFXN3	HK1	CYP26C1
SGMS1	HKDC1	CYP26A1
SH2D4B	HNRNPA3P1	O3FAR1
SH3PXD2A	HOGA1	FRA10AC1
SHOC2	HPSE2	PLCE1
SLC16A12	HTRA1	TBC1D12
SLIT1	IDE	CYP2C19
SNORA12	IFIT1	CYP2C8
SPOCK2	IFIT3	PDLIM1
SRGN	IL15RA	CC2D2B
ST8SIA6	INPP5F	PIK3AP1
STK32C	IPMK	LCOR
SUFU	JAKMIP3	C10orf12
SVIL	JMJD1C	SLIT1
SYT15	KAT6B	ARHGAP19-SLIT1
TACC2	KCNIP2	ARHGAP19
TAF3	KCNMA1	FRAT1
TBC1D12	KIAA0913	MMS19
TCF7L2	KIAA1274	ANKRD2
TMEM236	KIAA1598	HOGA1
TMEM26	KIF11	C10orf62
TNKS2	KLF6	MARVELD1
TRDMT1	LARP4B	CRTAC1
TRIM8	LCOR	LOXL4
TSPAN15	LDB1	HPSE2
TTC40	LDB3	CNNM1
TYSND1	LHPP	NKX2-3
UBTD1	LINC00202	CUTC
UPF2	LINC00263	ABCC2
USP54	LOC100128292	SNORA12
USP6NL	LOC100133308	SCD
VCL	LOC100192204	LINC00263
VPS26A	LOC100289509	LZTS2
VTI1A	LOC100505583	PDZD7
VWA2	LOC100505761	SFXN3
WAC	LOC100505933	TLX1NB
WAPAL	LOC100507034	BTRC
ZCCHC24	LOC143188	FGF8
ZEB1	LOC219731	MGEA5
ZMIZ1	LOC282997	KCNIP2
ZMYND17	LOC283050	C10orf76
ZNF22	LOC283070	LDB1
ZNF248	LOC283089	GBF1
ZNF33A	LOC387646	LOC100505761
ZNF438	LOC399715	C10orf95
ZNF487P	LOC399744	TMEM180
ZNF488	LOC399753	SUFU
ZNF503	LOC439994	TRIM8
ACAT1	LOC441666	ARL3
ACRV1	LOC619207	C10orf26
ADAMTS15	LOC643650	CNNM2
AGBL2	LOC728407	PCGF6
AHNAK	LOC728640	MIR1307
AKIP1	LOC728643	CALHM2
ALDH3B1	LOC729668	NEURL
ALX4	LOC731789	SH3PXD2A
AMBRA1	LOC84856	LOC100505839
ANGPTL5	LOC84989	CCDC147
ANKRD13D	LOXL4	LOC100505933
ANO1	LRRC20	ADD3
AP2A2	LZTS2	MXI1
ARAP1	M1	DUSP5
ARHGAP32	MAP3K8	RBM20
ARHGAP42	MAPK8	VTI1A
ARHGEF12	MARCH8	MIR4295
ARHGEF17	MARK2P9	LOC143188
ARRB1	MARVELD1	TCF7L2
ART1	MCU	C10orf81
ASCL3	MEIG1	ADRB1
ATM	MGEA5	TDRD1
B3GNT1	MGMT	FAM160B1
B4GALNT4	MIR107	GFRA1
BACE1-AS	MIR1296	KIAA1598
BARX2	MIR3157	C10orf46
BCL9L	MIR4295	FAM45
BCO2	MIR4480	GRK5
BEST1	MIR4681	MIR4681
BLID	MIR604	INPP5F
BSCL2	MLLT10	LOC283089
C11orf1	MMP21	FGFR2
C11orf30	MMRN2	ATE1
C11orf49	MMS19	TACC2
C11orf63	MRPL43	BTBD16
C11orf80	MSRB2	ARMS2
C11orf86	MXI1	HTRA1
C11orf93	NDUFB8	DMBT1
C11orf95	NEBL	CUZD1
C2CD2L	NEURL	CHST15
C2CD3	NPFFR1	LHPP
CADM1	NRP1	FAM53B
CAPN1	NUDT13	CTBP2
CAPRIN1	OGDHL	MIR4296
CAT	OIT3	C10orf122
CBL	OLAH	LOC283038
CCDC67	P4HA1	FLJ37035
CCDC73	PANK1	MMP21
CCDC81	PAOX	ADAM12
CCDC88B	PARD3	DOCK1
CCND1	PARG	PTPRE
CD82	PAX2	MKI67
CDC42BPG	PCBD1	MGMT
CDON	PCDH15	EBF3
CELF1	PCGF5	TCERG1L
CEP57	PDLIM1	PPP2R2D
CHRDL2	PDZD7	JAKMIP3
CHRM1	PIK3AP1	DPYSL4
CHRNA10	PIP4K2A	STK32C
CHST1	PLA2G12B	PWWP2B
CKAP5	PLAU	C10orf91
CLMP	PLCE1	INPP5A
CLPB	POLL	VENTX
CNTN5	PPP2R2D	ADAM8
CPT1A	PPYR1	TUBGCP2
CSNK2A1P	PRINS	PRAP1
CTNND1	PRKG1	C10orf125
CTSC	PRTFDC1	LOC619207
CTSD	PSAP	CYP2E1
CTSF	PTEN	SIRT3
CUL5	PWWP2B	ATHL1
CWF19L2	PYROXD2	IFITM1
DAGLA	RASGEF1A	B4GALNT4
DCHS1	RBM20	PKP3
DDX10	RBP4	SIGIRR
DDX25	RHOBTB1	ANO9
DEAF1	RNLS	MIR210HG
DENND5A	RRP12	DRD4
DIXDC1	RSU1	DEAF1
DKFZp686K1684	RTKN2	EPS8L2
DNAJB13	SAMD8	TALDO1
DNAJC4	SCD	PDDC1
DRD4	SEC24C	SLC25A22
DTX4	SEPHS1	TSPAN4
DUSP8	SFMBT2	AP2A2
DYNC2H1	SFXN2	MUC5B
EHBP1L1	SFXN3	BRSK2
EHF	SFXN4	MOB2
ELP4	SGMS1	IFITM10
EML3	SH2D4B	CTSD
ESRRA	SH3PXD2A	MRPL23
EXPH5	SHOC2	H19
FADS1	SLC16A12	TRPM5
FADS2	SLC16A9	KCNQ1
FAM168A	SLIT1	SLC22A18AS
FAM55B	SNCG	SLC22A18
FCHSD2	SNORD98	OSBPL5
FERMT3	SPOCK2	ART1
FEZ1	STK32C	CHRNA10
FNBP4	SUFU	NUP98
FZD4	SVIL	PGAP2
GAB2	SYNPO2L	STIM1
GDPD5	SYT15	OR51E1
GLB1L3	TACC2	TRIM6
GPR137	TAF3	TRIM34
GPR83	TBC1D12	TRIM78P
GRAMD1B	TCERG1L	APBB1
GRIK4	TCF7L2	ILK
GRM5	THNSL1	DCHS1
GUCY1A2	TMEM26	OLFML1
GUCY2E	TRIM8	PPFIBP2
GVINP1	TSPAN15	TUB
GYLTL1B	TUBGCP2	RIC3
HEPHL1	TYSND1	LMO1
HIPK3	UNC5B	ST5
HMBS	UPF2	AKIP1
HNRNPKP3	USP54	SCUBE2
HRASLS2	USP6NL	DENND5A
HSD17B12	VCL	TMEM41B
HYLS1	VENTX	SNORA23
IFITM10	VSTM4	WEE1
IGHMBP2	VTI1A	SWAP70
ILK	WAC	SBF2
IMMP1L	WAPAL	AMPD3
INCENP	ZCCHC24	LOC729013
INPPL1	ZEB1	USP47
KAT5	ZMIZ1	DKK3
KBTBD3	ZMYND17	MICALCL
KBTBD4	ZNF248	TEAD1
KCNJ1	ZNF32	PDE3B
KCNK4	ZNF365	SOX6
KCNQ1	ZNF438	PLEKHA7
KCNQ1OT1	ZNF487P	OR7E14P
KCTD14	ZNF488	PIK3C2A
KDM2A	ZNF503	NUCB2
KIF18A	ABCG4	ABCC8
LGR4	ACAT1	USH1C
LMO1	ADAMTS15	SERGEF
LOC100499227	ADAMTS8	SAA2
LOC100506368	AGBL2	UEVLD
LOC100506540	AHNAK	NAV2
LOC143666	AKIP1	NELL1
LOC283177	ALDH3B1	LUZP2
LOC643037	ALX4	CCDC34
LOC646813	AMBRA1	LGR4
LOC729013	ANKK1	KIF18A
LRP4	ANKRD13D	METTL15
LRP5	ANO9	IMMP1L
LRRC32	AP2A2	ELP4
LRRN4CL	APBB1	DKFZp686K1684
LTBP3	ARAP1	CCDC73
LUZP2	ARHGAP32	QSER1
MACROD1	ARHGAP42	HIPK3
MALAT1	ARHGEF12	C11orf91
MAML2	ARHGEF17	CAT
MAP4K2	ARL2	ELF5
MAPK8IP1	ARRB1	EHF
MCAM	ART5	SLC1A2
ME3	ATHL1	PAMR1
METTL15	ATM	TRIM44
MICALCL	B3GAT1	LDLRAD3
MIR100	B3GNT1	RAG1
MIR100HG	B4GALNT4	TTC17
MIR1343	BACE1-AS	HSD17B12
MIR3162	BAD	EXT2
MIR326	BCL9L	ALX4
MIR548K	BCO2	CD82
MIR612	BLID	LOC221122
MIRLET7A2	BRSK2	SYT13
MLL	BSCL2	CHST1
MMP20	C11orf1	MAPK8IP1
MPPED2	C11orf2	GYLTL1B
MPZL2	C11orf30	PHF21A
MRPL48	C11orf45	CREB3L1
MTL5	C11orf48	MDK
MUC5B	C11orf49	AMBRA1
MYO7A	C11orf52	CKAP5
NAA40	C11orf65	SNORD67
NARS2	C11orf70	LRP4
NAV2	C11orf80	C11orf49
NNMT	C11orf86	PACSIN3
NOX4	C11orf92	NR1H3
NR1H3	C11orf93	SPI1
NUCB2	C11orf95	RAPSN
NUP160	C2CD2L	CELF1
NUP98	C2CD3	KBTBD4
OLFML1	CADM1	AGBL2
OR2D2	CAPN1	FNBP4
OR51E2	CAPRIN1	PTPRJ
OR52H1	CASP12	LOC441601
OR7E14P	CAT	OR8U8
OR7E5P	CBL	TNKS1BP1
P4HA3	CCDC34	SERPING1
PAAF1	CCDC73	CTNND1
PACS1	CCDC81	DTX4
PACSIN3	CCDC84	MS4A7
PAFAH1B2	CCDC85B	MS4A10
PAK1	CCDC88B	PTGDR2
PAMR1	CCND1	TMEM132A
PATE2	CD3G	SLC15A3
PATE4	CD82	PPP1R32
PC	CDC42BPG	DAGLA
PDE2A	CDON	C11orf9
PDE3B	CELF1	FADS1
PDGFD	CEP57	MIR1908
PGAP2	CHID1	FADS2
PGM2L1	CHKA	FADS3
PGR	CHRM1	RAB3IL1
PHF21A	CHRNA10	FTH1
PICALM	CHST1	INCENP
PIDD	CKAP5	AHNAK
PIK3C2A	CLMP	EML3
PLA2G16	CLPB	SNORA57
PLCB3	CNIH2	LRRN4CL
PLEKHA7	CNTF	BSCL2
POLD4	CNTN5	HNRNPUL2
POU2F3	CORO1B	TTC9C
PPFIBP2	CPT1A	TAF6L
PPME1	CREB3L1	TMEM223
PPP1R32	CSRP3	CHRM1
PPP2R5B	CTNND1	RARRES3
PPP6R3	CTSC	HRASLS2
PRDM10	CUL5	PLA2G16
PTDSS2	CYB5R2	RTN3
PTGDR2	DAGLA	C11orf95
PTPRCAP	DDX10	RCOR2
PTPRJ	DDX25	MACROD1
QSER1	DDX6	FERMT3
RAB30	DEAF1	TRPT1
RAB38	DENND5A	DNAJC4
RAB39A	DGAT2	VEGFB
RAB3IL1	DIXDC1	PLCB3
RAB6A	DKFZp686K1684	BAD
RAPSN	DNAJB13	GPR137
RCOR2	DNAJC4	KCNK4
RIC3	DPAGT1	C11orf20
RIN1	DRD4	ESRRA
RNF169	DSCAML1	PRDX5
RNF214	DTX4	CCDC88B
ROBO3	DUSP8	RPS6KA4
RSF1	DYNC2H1	NRXN2
RTN3	EEF1G	MAP4K2
SAA2	EHBP1L1	MEN1
SAA4	EHF	CDC42BPG
SAC3D1	ELMOD1	PPP2R5B
SBF2	ELP4	C11orf85
SCARNA9	EPS8L2	BATF2
SCN2B	ESRRA	SNX15
SCUBE2	EXPH5	SAC3D1
SERGEF	EXT2	NAALADL1
SERPING1	FADD	C11orf2
SHANK2	FADS1	TM7SF2
SIAE	FADS2	CAPN1
SIDT2	FADS3	SLC22A20
SIK2	FAM168A	NEAT1
SIK3	FAM55B	MIR612
SIPA1	FAM89B	MALAT1
SLC1A2	FANCF	LTBP3
SLC22A18	FAU	EHBP1L1
SLC22A18AS	FCHSD2	KCNK7
SLC22A20	FLJ39051	PCNXL3
SLC29A2	FNBP4	MIR4690
SLC37A2	FTH1	SIPA1
SLC37A4	FZD4	KAT5
SLC43A1	GAB2	MUS81
SNORA70E	GDPD5	EFEMP2
SNORD67	GLB1L3	PACS1
SORL1	GPR137	KLC2
SOX6	GPR83	RIN1
SPA17	GRAMD1B	B3GNT1
SPTBN2	GRIK4	SLC29A2
SSH3	GSTP1	PELI3
ST14	GUCY1A2	CTSF
ST3GAL4	GUCY2E	SPTBN2
ST5	GYLTL1B	C11orf80
STIM1	H19	PC
SUV420H1	HINFP	LRFN4
SWAP70	HIPK3	C11orf86
SYT9	HMBS	KDM2A
TALDO1	HNRNPUL2	ANKRD13D
TEAD1	HPX	SSH3
TECTA	HRAS	LOC100130987
TEX12	HRASLS2	POLD4
TIGD3	HSD17B12	CORO1B
TIMM10	HTR3B	PITPNM1
TMEM133	HYLS1	NUDT8
TMEM135	IFITM10	ALDH3B2
TMEM218	IFITM2	UNC93B1
TMEM223	IFITM3	ALDH3B1
TMEM41B	IFT46	NDUFS8
TMEM45B	IGHMBP2	MIR4691
TMPRSS5	IL18BP	LRP5
TP53AIP1	ILK	PPP6R3
TRIM22	INCENP	CPT1A
TRIM29	INPPL1	IGHMBP2
TRIM34	JRKL	MRGPRF
TRIM6	KAT5	MYEOV
TRIM78P	KBTBD3	CCND1
TSKU	KBTBD4	ANO1
TSPAN4	KCNE3	SHANK2
TTC17	KCNK4	IL18BP
TTC36	KCNQ1	FOLR1
TTC9C	KCTD21	INPPL1
TUB	KDM2A	CLPB
UBE2L6	KIF18A	PDE2A
UCP3	KLHL35	ARAP1
UNC93B1	KRT8P41	FCHSD2
USH1C	LDHA	P2RY2
USP2	LDHAL6A	ARHGEF17
USP28	LGR4	FAM168A
USP35	LINC00167	PLEKHB1
UVRAG	LMO1	RAB6A
VPS26B	LOC100130987	MRPL48
WEE1	LOC100499227	PAAF1
WNT11	LOC100506368	DNAJB13
YAP1	LOC143666	UCP3
A2ML1	LOC221122	C2CD3
ABCB9	LOC254100	P4HA3
ABCC9	LOC283194	PGM2L1
ACACB	LOC338651	SLCO2B1
ACAD10	LOC729013	ARRB1
ACCN2	LRFN4	GDPD5
ACVRL1	LRP4	SERPINH1
ADAM1	LRP5	UVRAG
AEBP2	LRRC32	C11orf30
ALDH2	LRRN4CL	LRRC32
ALX1	LTBP3	GUCY2E
AMHR2	LUZP2	B3GNT6
AMN1	MACROD1	MYO7A
ANKS1B	MADD	GDPD4
ANO2	MALAT1	PAK1
ANO4	MAML2	RSF1
APAF1	MAP4K2	KCTD14
APOLD1	MAPK8IP1	KCTD21
ARID2	MCAM	USP35
ATF1	ME3	GAB2
ATF7	METTL15	NARS2
ATF7IP	MICALCL	ODZ4
ATN1	MIR100HG	RAB30
ATP2A2	MIR125B1	SNORA70E
ATP2B1	MIR130A	DLG2
ATXN2	MIR1908	PICALM
B3GNT4	MIR210HG	CCDC81
B4GALNT3	MIR3973	ME3
BAZ2A	MIR612	FZD4
BCAT1	MIRLET7A2	LOC100506368
BCL7A	MLL	TMEM135
BICD1	MPPED2	RAB38
C12orf26	MPZL2	CTSC
C12orf35	MRGPRX3	GPR83
C12orf37	MRPL16	PIWIL4
C12orf48	MRPL48	AMOTL1
C12orf51	MS4A2	MAML2
C12orf70	MTL5	JRKL
C12orf76	MUC5B	ARHGAP42
C12orf77	MUS81	TMEM133
C1QL4	MYEOV	PGR
C1RL	MYO7A	ANGPTL5
C1S	NAA40	C11orf70
CALCOCO1	NAALAD2	YAP1
CAPRIN2	NARS2	DYNC2H1
CAPS2	NAV2	PDGFD
CASC1	NEAT1	KBTBD3
CCDC53	NFRKB	GUCY1A2
CCDC64	NLRX1	CWF19L2
CCDC77	NNMT	ELMOD1
CCDC91	NR1H3	RAB39A
CD9	NUCB2	CUL5
CDCA3	NUDT22	ATM
CDK17	NUP160	EXPH5
CDKN1B	NUP98	DDX10
CERS5	OLFML1	RDX
CHD4	OPCML	C11orf92
CHST11	OR51E1	C11orf93
CIT	OR7E2P	SIK2
CLEC1A	OR8G1	FDXACB1
CLEC2A	OR8U8	DIXDC1
CLEC2D	OSBPL5	TEX12
CLEC4A	P4HA3	ANKK1
CLEC4E	PAAF1	TMPRSS5
CLIP1	PACS1	USP28
CLSTN3	PACSIN3	CADM1
CPNE8	PAFAH1B2	SIK3
CRADD	PAK1	PAFAH1B2
CSAD	PAMR1	SIDT2
DCN	PATE2	RNF214
DENND5B	PC	BACE1-AS
DEPDC4	PCNXL3	SCN2B
DGKA	PCSK7	AMICA1
DIP2B	PDE2A	MPZL2
DSTNP2	PDE3B	CD3G
EEA1	PDGFD	MLL
EID3	PELI3	TTC36
EIF4B	PGAP2	TMEM25
ELK3	PGM2L1	BCL9L
ENO2	PGR	RPL23AP64
EP400	PHF21A	SLC37A4
ERBB3	PHLDB1	HMBS
ERC1	PHRF1	C2CD2L
ERP29	PIK3C2A	NLRX1
ESPL1	PKNOX2	CCDC153
ESYT1	PKP3	CBL
ETV6	PLA2G16	MCAM
FAIM2	PLCB3	USP2
FAM113B	PLEKHA7	LOC100499227
FAM19A2	PLEKHB1	TRIM29
FAR2	POLR2L	OAF
FGD4	POU2F3	POU2F3
FGD6	PPFIA1	ARHGEF12
FKBP11	PPFIBP2	GRIK4
FLJ12825	PPP1R14B	TECTA
FLJ31485	PPP1R32	SORL1
FOXM1	PPP2R5B	MIR100HG
FOXN4	PPP6R3	MIR125B1
FZD10	PRDM10	BLID
GABARAPL1	PRDX5	MIRLET7A2
GALNT6	PRKCDBP	MIR100
GALNT8	PTDSS2	CLMP
GAS2L3	PTGDR2	GRAMD1B
GDF11	PTPRJ	SIAE
GIT2	PYGM	SPA17
GLI1	QSER1	ROBO3
GLT1D1	RAB30	SLC37A2
GLT8D2	RAB38	TMEM218
GNB3	RAB3IL1	FEZ1
GNN	RAB6A	ACRV1
GOLGA2P5	RAPSN	PATE2
GPR133	RARRES3	PATE4
GPR19	RASSF7	HYLS1
GRASP	RCOR2	DDX25
GSG1	RDX	CDON
GYS2	RIC3	FLJ39051
HDAC7	RIN1	ST3GAL4
HIGD1C	RNF169	KCNJ1
HMGA2	RNF214	C11orf45
HOTAIR	RNH1	TP53AIP1
HOXC	ROBO3	ARHGAP32
HOXC10	RPS6KA4	BARX2
HOXC12	RSF1	TMEM45B
HOXC4	SAA2	PRDM10
HOXC5	SAC3D1	ST14
HOXC6	SBF2	ADAMTS15
HOXC8	SCUBE2	OPCML
HOXC9	SERGEF	VPS26B
HPD	SERPING1	GLB1L3
HRK	SERPINH1	B3GAT1
HSP90B1	SHANK2	LOC283177
HTR7P1	SIAE	FAM138D
IAPP	SIGIRR	SLC6A12
IFT81	SIK2	SLC6A13
IKBIP	SIK3	KDM5A
IKZF4	SIRT3	CCDC77
ING4	SLC22A18	B4GALNT3
IPO8	SLC22A18AS	NINJ2
ITGA7	SLC29A2	WNK1
ITGB7	SLC35C1	ERC1
ITPR2	SLC37A2	NRIP2
KCNC2	SLC37A4	LOC100507424
KCNH3	SLC39A13	FOXM1
KCTD10	SNORA23	TSPAN9
KDM2B	SNORA25	GALNT8
KDM5A	SNORA52	VWF
KIAA0528	SNORA54	CD9
KLRG1	SNORA70E	PLEKHG6
KNTC1	SNORD67	TNFRSF1A
KRAS	SNX15	SCNN1A
KRT18	SORL1	LTBR
KRT8	SOX6	TAPBPL
KRT81	SPA17	NCAPD2
KRT86	SPTBN2	SCARNA10
KSR2	SSH3	CHD4
LAG3	ST14	SCARNA11
LIMA1	ST3GAL4	ING4
LIN7A	ST5	LAG3
LINC00173	STARD10	CDCA3
LINC00485	STIM1	USP5
LMO3	STT3A	SPSB2
LOC100240734	SUV420H1	LRRC23
LOC100287944	SWAP70	ENO2
LOC100335030	SYT13	ATN1
LOC100499405	SYT7	LPCAT3
LOC100505978	TAF10	C1S
LOC100506314	TAGLN	C1R
LOC100506393	TALDO1	C1RL
LOC100506649	TCIRG1	MATL2963
LOC100506668	TEAD1	RBP5
LOC100506844	TECTA	CLSTN3
LOC100507377	THYN1	NANOGNB
LOC144571	TIMM10	NANOG
LOC283335	TIRAP	SLC2A3
LOC283404	TMEM123	ZNF705A
LOC400043	TMEM132A	CLEC4E
LOC400084	TMEM133	MFAP5
LOC643339	TMEM135	PHC1
LOH12CR2	TMEM179B	KLRG1
LPAR5	TMEM218	LOC144571
LPCAT3	TMEM223	PZP
LRIG3	TMEM25	LOC100499405
LRP1	TMEM45B	LOC642846
LRP6	TMPRSS4	CLEC2D
LRRC23	TMPRSS5	KLRF1
LRRIQ1	TNKS1BP1	CLEC2B
LTBR	TP53AIP1	CLEC1A
LUM	TPCN2	KLRD1
MAP3K12	TRAPPC4	KLRC1
MARCH9	TRIM22	STYK1
MATL2963	TRIM29	TAS2R8
MBD6	TRIM34	TAS2R9
MED13L	TRIM44	TAS2R10
METTL20	TRIM6	PRR4
METTL7A	TRMT112	PRH1
MFAP5	TRPT1	TAS2R13
MGAT4C	TSKU	PRH2
MIR1178	TSPAN4	TAS2R14
MIR3685	TSSC4	PRH1-PRR4
MIR4498	TTC17	TAS2R50
MIR548C	TTC36	TAS2R20
MIR620	TTC9C	TAS2R19
MLL2	TUB	TAS2R31
MMP19	TUT1	TAS2R46
MON2	UBE2L6	TAS2R43
MPHOSPH9	UCP3	TAS2R30
MSI1	UNC93B1	LOC338817
MSRB3	UPK2	ETV6
MYL6B	USH1C	LRP6
MYO1H	USP2	CDKN1B
NAA25	USP28	APOLD1
NCAPD2	USP35	LOC100506314
NCKAP5L	UVRAG	GSG1
NCOR2	VEGFB	EMP1
NELL2	VPS26B	RERG
NFE2	WEE1	SKP1P2
NINJ2	WNT11	PLCZ1
NPFF	YAP1	PLEKHA5
NR1H4	YPEL4	AEBP2
NR4A1	ZNF408	LOC100506393
NRIP2	A2ML1	PDE3A
NUAK1	A2MP1	SLCO1C1
OAS1	AAAS	SLCO1B1
OASL	AACS	SLCO1A2
OSBPL8	ABCB9	GYS2
OTOGL	ABCC9	ABCC9
OVCH1	ABCD2	KIAA0528
P2RX7	ACACB	SOX5
PDE3A	ACAD10	BCAT1
PFKM	ACCN2	C12orf77
PHC1	ACRBP	CASC1
PITPNM2	ACVR1B	KRAS
PKP2	ADAM1	ITPR2
PLEKHA5	AEBP2	TM7SF3
POC1B	AGAP2	C12orf70
POLR3B	AICDA	REP15
PPM1H	ALDH2	CCDC91
PPP1R12A	ALKBH2	FAR2
PRH1	ALX1	OVCH1
PRH1-PRR4	AMHR2	TMTC1
PRH2	AMN1	IPO8
PRICKLE1	ANO2	CAPRIN2
PRIM1	ANO4	DENND5B
PRPF40B	ANO6	AMN1
PRR4	APAF1	C12orf35
PTPRO	APOLD1	BICD1
PTPRQ	AQP5	FGD4
PXN	ARID2	PKP2
R3HDM2	ATF1	CPNE8
RACGAP1	ATF7	ABCD2
RAPGEF3	ATN1	SLC2A13
RARG	ATP2A2	YAF2
RASAL1	ATP2B1	PRICKLE1
RASSF3	ATP5G2	TMEM117
RASSF9	ATXN2	NELL2
RBMS2	B3GNT4	RNY5
REP15	B4GALNT1	ANO6
RIC8B	B4GALNT3	ARID2
RILPL1	BAZ2A	FAM113B
RILPL2	BCAT1	RAPGEF3
RIMBP2	BCL7A	SLC48A1
RIMKLB	BICD1	HDAC7
RNFT2	C12orf26	PFKM
SBNO1	C12orf48	ASB8
SCARB1	C12orf51	FKBP11
SCARNA10	C12orf52	MLL2
SCARNA11	C12orf62	DHH
SCN8A	C12orf70	TUBA1A
SCNN1A	C12orf73	TROAP
SDR9C7	C12orf76	SPATS2
SDS	C1QL4	KCNH3
SDSL	C1RL	PRPF40B
SETD1B	C1S	NCKAP5L
SIRT4	CACNA1C	LOC100286844
SKP1P2	CALCOCO1	FAIM2
SLC11A2	CAPRIN2	AQP5
SLC16A7	CASC1	RACGAP1
SLC17A8	CCDC42B	ACCN2
SLC2A13	CCDC53	CERS5
SLC2A14	CCDC77	DIP2B
SLC2A3	CCDC91	ATF1
SLC41A2	CDCA3	METTL7A
SLC48A1	CDK17	HIGD1C
SLC4A8	CDKN1B	SLC11A2
SLC6A12	CERS5	TFCP2
SLC6A13	CHD4	GALNT6
SLC9A7P1	CHPT1	SLC4A8
SLCO1B1	CHST11	SCN8A
SLCO1B7	CIT	GRASP
SLCO1C1	CKAP4	NR4A1
SMARCC2	CLEC2A	KRT80
SOX5	CLEC2B	LOC283404
SP1	CLEC2D	KRT81
SPATS2	CLIP1	KRT86
SPPL3	CLSTN3	KRT8
SRGAP1	CPNE8	KRT18
SRRM4	CRADD	EIF4B
STAC3	CS	LOC283335
STAT2	CTDSP2	TENC1
STAT6	DCN	IGFBP6
STX2	DENND5B	SOAT2
STYK1	DEPDC4	CSAD
SUOX	DGKA	ITGB7
SVOP	DHH	RARG
SYT1	DIP2B	ESPL1
TAOK3	DYRK2	AAAS
TAPBPL	EEA1	SP1
TAS2R10	EID3	AMHR2
TAS2R13	EIF4B	MAP3K12
TAS2R14	ELK3	NPFF
TAS2R19	ENO2	ATF7
TAS2R20	EP400	CALCOCO1
TAS2R30	ERC1	HOXC12
TAS2R31	ERP29	HOTAIR
TAS2R43	ESPL1	HOXC11
TAS2R46	ESYT1	HOXC10
TAS2R50	ETV6	HOXC9
TAS2R7	FAIM2	HOXC8
TAS2R8	FAM113B	HOXC
TAS2R9	FAM186B	HOXC6
TBC1D30	FAM19A2	HOXC5
TCP11L2	FAM60A	HOXC4
TENC1	FAR2	FLJ12825
TFCP2	FBRSL1	LOC100240734
TM7SF3	FGD4	LOC400043
TMCC3	FGD6	MIR148B
TMEM116	FKBP11	ZNF385A
TMEM117	FKBP4	ITGA5
TMEM119	FLJ12825	CD63
TMEM120B	FLJ31485	GDF11
TMEM132B	FLJ41278	DGKA
TMEM19	FOXM1	PMEL
TMPO	FOXN4	IKZF4
TMTC1	GABARAPL1	ERBB3
TMTC2	GALNT4	ESYT1
TPH2	GALNT6	MYL6B
TRAFD1	GALNT8	SMARCC2
TROAP	GALNT9	RNF41
TSPAN31	GAPDH	ANKRD52
TSPAN9	GCN1L1	STAT2
TUBA1A	GIT2	GLS2
TXNRD1	GLI1	RBMS2
ULK1	GLT8D2	BAZ2A
USP30	GNN	PRIM1
VPS37B	GNS	STAT6
VSIG10	GOLGA2P5	LRP1
WNK1	GPD1	NDUFA4L2
XPOT	GPR133	STAC3
YAF2	GRASP	R3HDM2
ZNF385A	GSG1	INHBE
ZNF605	GYS2	GLI1
ZNF705A	HCAR1	MBD6
ABCC4	HDAC7	SLC26A10
ADPRHL1	HEBP1	AGAP2
ANKRD26P3	HIGD1C	MARCH9
ARL11	HIST4H4	LRIG3
ATP11A	HMGA2	SLC16A7
ATP7B	HOTAIR	FAM19A2
BIVM	HOXC	USP15
BORA	HOXC10	MON2
C13orf16	HOXC11	PPM1H
CAB39L	HOXC13	SRGAP1
CARS2	HOXC4	RASSF3
CDK8	HOXC5	MIR548C
CG030	HOXC6	TBC1D30
CKAP2	HOXC8	FLJ41278
CLYBL	HOXC9	MSRB3
COG3	HPD	RPSAP52
COG6	HRK	HMGA2
DGKH	HSP90B1	TMBIM4
DIAPH3	IAPP	CPM
DLEU2	IFT81	LYZ
DNAJC15	IGFBP6	LRRC10
DOCK9	IKBIP	TSPAN8
EBPL	IKZF4	TMEM19
EDNRB	ING4	LOC100507377
ENOX1	INHBE	KCNC2
ERCC5	IQCD	CAPS2
FAM124A	ITGA7	BBS10
FAM155A	ITPR2	OSBPL8
FAM48A	KCNH3	NAV3
FAM70B	KCTD10	SYT1
FARP1	KDM2B	PPP1R12A
FKSG29	KDM5A	OTOGL
FLJ34747	KLRD1	PTPRQ
FLJ41484	KLRG1	C12orf26
FLJ42392	KNTC1	TMTC2
FOXO1	KRT18	LRRIQ1
FREM2	KRT8	ALX1
FRY	KRT81	MGAT4C
GAS6	KSR2	POC1B
GPC5	LAG3	ATP2B1
GPC6	LETMD1	DCN
GPR180	LIMA1	EEA1
GRTP1	LINC00485	LOC643339
GTF2F2	LMBR1L	CRADD
GUCY1B2	LOC100130238	TMCC3
HS6ST3	LOC100130776	FGD6
IFT88	LOC100190940	MIR331
INTS6	LOC100240734	ELK3
KATNAL1	LOC100286844	CDK17
KBTBD7	LOC100287944	IKBIP
KIAA0564	LOC100288778	APAF1
KLF12	LOC100499405	ANKS1B
KPNA3	LOC100506314	GOLGA2P5
LATS2	LOC100506393	DEPDC4
LHFP	LOC100506649	GAS2L3
LINC00282	LOC100506844	ANO4
LINC00284	LOC100507250	C12orf48
LINC00410	LOC100507377	IGF1
LOC100190939	LOC116437	LINC00485
LRCH1	LOC144571	GNN
MBNL2	LOC283335	HSP90B1
MIPEP	LOC283403	GLT8D2
MIR3170	LOC283404	TXNRD1
MIR4306	LOC338817	EID3
MIR4500	LOC374443	CHST11
MIR4500HG	LOC400043	SLC41A2
MIR548F5	LOC642846	NUAK1
MIR623	LOC643339	CKAP4
MTMR6	LOC643770	TCP11L2
MTUS2	LOH12CR1	POLR3B
MYCBP2	LOH12CR2	LOC100287944
MYO16	LPCAT3	LOC100505978
N4BP2L1	LRIG3	RIC8B
N4BP2L2	LRMP	WSCD2
NBEA	LRP1	SELPLG
NDFIP2	LRP6	USP30
NHLRC3	LRRC23	ACACB
PAN3	LRRIQ1	FOXN4
PARP4	LTBR	MYO1H
PCCA	LUM	MVK
PCDH17	MANSC1	GIT2
PCDH9	MANSC4	C12orf76
PDS5B	MAP3K12	ATP2A2
PIBF1	MATL2963	VPS29
POU4F1	MBD6	ATXN2
PSPC1	MED13L	ACAD10
RAB20	METTL7A	ALDH2
RASA3	MGAT4C	TMEM116
RB1	MIR148B	ERP29
RBM26	MIR196A2	NAA25
RFXAP	MIR548C	TRAFD1
SIAH3	MIR615	C12orf51
SLC10A2	MIR620	OAS1
SLC15A1	MLL2	RASAL1
SLC46A3	MMP19	CCDC42B
SLITRK5	MON2	IQCD
SLITRK6	MPHOSPH9	SLC24A6
SMAD9	MSRB3	MED13L
SNORA31	MYL6B	MIR620
SOHLH2	MYO1H	LINC00173
ST13P4	NAA25	RNFT2
TBC1D4	NCAPD2	HRK
TDRD3	NCKAP5L	KSR2
TMCO3	NCOR2	VSIG10
TMTC4	NELL2	TAOK3
TPTE2P1	NFE2	SRRM4
TPTE2P3	NINJ2	LOC144742
TSC22D1	NOS1	CIT
TUBGCP3	NPFF	MIR1178
UBAC2	NR1H4	CCDC64
UBL3	NR4A1	LOC100506649
UGGT2	NRIP2	PXN
UTP14C	NUAK1	SIRT4
WDFY2	NUDT4	MSI1
XPO4	NXPH4	LOC100506668
ZDHHC20	OASL	SPPL3
ZMYM2	ORAI1	OASL
ABCD4	OSBPL8	KDM2B
ACTN1	OTOGL	ORAI1
ADAM20	OVCH1	TMEM120B
ADAM21	P2RX4	RHOF
AHNAK2	P2RX7	SETD1B
AJUBA	PDE3A	HPD
AK7	PDZRN4	BCL7A
AKAP6	PEBP1	CLIP1
ALDH6A1	PFKM	KNTC1
AMN	PHC1	HIP1R
ANG	PIP4K2C	VPS37B
AP1G2	PITPNM2	ABCB9
AP4S1	PKP2	PITPNM2
ARHGAP5	PLBD2	MPHOSPH9
ARHGEF40	PLEKHA5	SBNO1
ARID4A	PLEKHG6	RILPL2
ASPG	PLXNC1	RILPL1
ATG2B	POC1B	NCOR2
ATXN3	POLR3B	SCARB1
BDKRB1	PPFIBP1	TMEM132C
BDKRB2	PPM1H	LOC100190940
C14orf105	PPP1R12A	FLJ31485
C14orf132	PRH1	STX2
C14orf159	PRH1-PRR4	GPR133
C14orf165	PRH2	ULK1
C14orf182	PRICKLE1	EP400
C14orf183	PRIM1	GALNT9
C14orf43	PRPF40B	FBRSL1
C14orf55	PRR13	CHFR
C14orf64	PRR4	ZNF605
C14orf80	PTMS	ANKRD20A9P
C14orf93	PTPRO	TPTE2
CATSPERB	PTPRQ	PSPC1
CCDC85C	PXN	ZMYM2
CCDC88C	R3HDM2	CRYL1
CDC42BPB	RACGAP1	IFT88
CDKL1	RARG	XPO4
CDKN3	RASAL1	ZDHHC20
CEP128	RASSF3	TNFRSF19
CHD8	RASSF9	MIPEP
CIDEB	RBM19	C1QTNF9
CLMN	RBMS2	PARP4
CRIP2	RDH16	PABPC3
CTAGE5	REP15	CDK8
DACT1	RILPL1	WASF3
DCAF5	RILPL2	GPR12
DDHD1	RIMKLB	FLT3
DHRS1	RNF41	PAN3
DHRS4L1	RNFT2	SLC46A3
DLGAP5	RNY5	MTUS2
DPF3	SBNO1	UBL3
DYNC1H1	SCARB1	KATNAL1
EAPP	SCARNA10	LINC00426
EFCAB11	SCN8A	ALOX5AP
EML1	SCNN1A	B3GALTL
EML5	SETD1B	FRY
ERO1L	SETD8	N4BP2L1
ESRRB	SIRT4	PDS5B
EVL	SLC11A2	NBEA
EXD2	SLC16A7	DCLK1
EXOC3L4	SLC24A6	SOHLH2
FAM158A	SLC2A13	SMAD9
FAM177A1	SLC2A3	FLJ34747
FAM179B	SLC41A2	FREM2
FAM71D	SLC48A1	NHLRC3
FANCM	SLC4A8	COG6
FBLN5	SLC6A13	FLJ42392
FBXO34	SLCO1A2	FOXO1
FLJ22447	SLCO1B7	MIR320D1
FLJ43390	SLCO1C1	KIAA0564
FLVCR2	SMARCC2	DGKH
FOS	SNORA49	DNAJC15
FOXN3	SNORD59A	ENOX1
FUT8	SOX5	TSC22D1
G2E3	SP1	LOC144817
GMPR2	SPATS2	GTF2F2
GNG2	SPPL3	LOC100190939
GPHN	SPSB2	SLC25A30
GSTZ1	SRGAP1	COG3
HAUS4	SRRM4	LRCH1
HEATR5A	SSH1	HTR2A
HECTD1	STAC3	RB1
HIF1A	STAT2	LPAR6
IFI27L2	STAT6	CYSLTR2
IFT43	STX2	FNDC3A
INSM2	SUOX	CAB39L
IRF2BPL	SVOP	ARL11
IRF9	SYT1	EBPL
ITPK1	TAOK3	KPNA3
JAG2	TAPBPL	DLEU2
JDP2	TARBP2	MIR16-1
KCNH5	TAS2R10	DLEU1
KCNK10	TAS2R13	ST13P4
KIAA0391	TAS2R14	GUCY1B2
KIAA0586	TAS2R19	FAM124A
KIAA1737	TAS2R20	WDFY2
KTN1	TAS2R30	ATP7B
L2HGDH	TAS2R31	NEK5
LIN52	TAS2R43	CKAP2
LINC00341	TAS2R46	PCDH17
LOC100131366	TAS2R50	DIAPH3
LOC100506071	TAS2R9	TDRD3
LOC100506433	TBC1D30	OR7E156P
LOC145474	TCHP	PCDH9
LOC283553	TCP11L2	PIBF1
LOC283624	TCTN2	KLF12
LOC731223	TENC1	TBC1D4
LRP10	TFCP2	MYCBP2
MAP3K9	TM7SF3	POU4F1
MARK3	TMCC3	MIR4500HG
MDP1	TMEM116	MIR4500
MIA2	TMEM117	SLITRK5
MIPOL1	TMEM119	LINC00410
MIS18BP1	TMEM120B	GPC5
MLH3	TMEM132B	GPC6
MNAT1	TMEM132C	GPR180
MOK	TMEM132D	ABCC4
MPP5	TMEM19	UGGT2
NDRG2	TMEM198B	HS6ST3
NEDD8	TMTC1	MBNL2
NEMF	TMTC2	FARP1
NFATC4	TRAFD1	MIR3170
NIN	TROAP	SLC15A1
NRL	TRPV4	DOCK9
NRXN3	TSPAN19	UBAC2
NUBPL	TSPAN31	FKSG29
NUDT14	TSPAN9	MIR623
NUMB	TUBA1A	CLYBL
NYNRIN	TXNRD1	ZIC2
OTUB2	ULK1	PCCA
PAPLN	USP15	TMTC4
PCNX	USP30	NALCN
PELI2	USP5	ITGBL1
PLEKHD1	VPS37B	BIVM
PLEKHG3	VSIG10	ERCC5
POMT2	WNK1	SLC10A2
PPP1R36	WNT5B	FAM155A
PPP2R5C	ZC3H10	MYO16
PPP2R5E	ZNF605	RAB20
PRKCH	ZNF705A	CARS2
PRKD1	ABCC4	LINC00346
PSME1	ADPRHL1	C13orf16
PTGR2	ANKRD20A9P	TUBGCP3
RAD51B	ARL11	ATP11A
RALGAPA1	ATP11A	GRTP1
RCOR1	ATP7B	TMCO3
RDH11	BIVM	FAM70B
RDH12	C13orf16	GAS6
REM2	C13orf35	FLJ41484
RIN3	C1QTNF9	RASA3
RNASE4	CAB39L	RPPH1
RNF31	CARS2	TEP1
RPL13AP3	CDK8	RNASE4
RPS6KA5	CKAP2	NDRG2
RTN1	CLYBL	ARHGEF40
SEC23A	COG6	LOC283624
SETD3	CTAGE10P	CHD8
SGPP1	DACH1	SNORD9
SIPA1L1	DIAPH3	SLC7A7
SLC24A4	DNAJC15	LRP10
SLC25A21	DOCK9	REM2
SLC38A6	EBPL	HAUS4
SLC7A8	EDNRB	C14orf93
SMOC1	EEF1DP3	SLC7A8
SNORA11B	ENOX1	BCL2L2
SNORA79	ERCC5	THTPA
SNORD127	ESD	AP1G2
SNORD56B	FAM124A	C14orf165
SNORD8	FAM70B	DHRS4L2
SNORD9	FARP1	LRRC16B
SOS2	FGF14	NRL
SPATA7	FGF9	PSME1
SPTLC2	FKSG29	FAM158A
SPTSSA	FLJ34747	RNF31
STON2	FLJ42392	IRF9
STRN3	FLT1	REC8
STXBP6	FLT3	NEDD8
SYNE2	FOXO1	GMPR2
SYNJ2BP	FREM2	DHRS1
SYT16	FRY	NYNRIN
TBPL2	GAS6	CBLN3
TC2N	GPC5	PRKD1
TDP1	GPC6	G2E3
TGM1	GPR12	LOC100506071
TMED10	GPR180	STRN3
TNFAIP2	GRTP1	MIR624
TOMM20L	GTF2F2	AP4S1
TRIM9	GUCY1B2	HECTD1
TSHR	HS6ST3	HEATR5A
TTC7B	HTR2A	NUBPL
TTLL5	IFT88	ARHGAP5
VASH1	KATNAL1	AKAP6
VRTN	KBTBD7	SPTSSA
YLPM1	KIAA0564	EAPP
ZBTB25	KLF12	SNX6
ZBTB42	KLHL1	CFL2
ZC3H14	KPNA3	KIAA0391
ZFHX2	LATS2	RALGAPA1
ZFYVE26	LHFP	SFTA3
ACSBG1	LINC00282	NKX2-1
ACTC1	LINC00426	SLC25A21
ADAM10	LOC100190939	MIPOL1
ADAMTS7	LOC100507240	FOXA1
ADAMTSL3	LRCH1	LOC283547
AGPHD1	MIPEP	SEC23A
AKAP13	MIR3170	MIA2
ANP32A	MIR4500	CTAGE5
ANP32A-IT1	MIR4500HG	FAM179B
ANPEP	MIR548F5	MIR548Y
AP4E1	MIR623	LOC100506433
APH1B	MTUS2	NEMF
AQP9	MYCBP2	C14orf183
AQR	MYO16	SOS2
ARHGAP11A	N4BP2L1	L2HGDH
ARHGAP11B	NBEA	CDKL1
ARIH1	NDFIP2	MAP4K5
ASB7	NEK5	ATL1
ATP8B4	OR7E156P	NIN
ATPBD4	PAN3	TRIM9
AVEN	PARP4	LOC283553
BBS4	PCCA	ERO1L
BMF	PCDH17	DDHD1
BUB1B	PCDH9	BMP4
C15orf23	PDS5B	DLGAP5
C15orf26	PIBF1	FBXO34
C15orf33	POU4F1	KTN1
C15orf39	PSPC1	RPL13AP3
C15orf41	RAB20	PELI2
C15orf48	RASA3	OTX2OS1
C15orf5	RASL11A	C14orf105
C15orf52	RB1	ARID4A
C15orf58	SHISA2	TOMM20L
CA12	SLC10A2	KIAA0586
CALML4	SLC15A1	JKAMP
CAPN3	SLC46A3	RTN1
CASC4	SLITRK5	DHRS7
CASC5	SLITRK6	C14orf39
CATSPER2	SMAD9	MNAT1
CCDC33	SNORA31	SLC38A6
CD276	ST13P4	FLJ22447
CELF6	STK24	HIF1A
CHD2	TBC1D4	FLJ43390
CHP	TDRD3	KCNH5
CHRFAM7A	TMCO3	PPP2R5E
CPEB1	TMTC4	SGPP1
CRTC3	TPTE2	SYNE2
CSNK1G1	TPTE2P1	ZBTB25
CTDSPL2	TPTE2P6	PPP1R36
DIS3L	TSC22D1	PLEKHG3
DMXL2	TUBGCP3	SPTB
DNAJC17	UBAC2	FUT8
DNM1P35	UBL3	GPHN
DNM1P41	UGGT2	FAM71D
DUOXA1	WASF3	RDH11
EFTUD1	WDFY2	ZFYVE26
EIF2AK4	XPO4	RAD51B
FAM169B	ZDHHC20	ZFP36L1
FAM174B	ZIC2	ACTN1
FAM214A	ZMYM2	DCAF5
FAM63B	ABCD4	EXD2
FES	ACOT2	GALNTL1
FLJ42289	ACTN1	PLEKHD1
FMN1	ADCK1	C14orf162
FRMD5	ADSSL1	SMOC1
FSD2	AHNAK2	SYNJ2BP
FSIP1	AJUBA	C14orf55
FURIN	AK7	PCNX
GALK2	AKAP5	SNORD56B
GANC	AKAP6	LOC145474
GCNT3	ALDH6A1	SIPA1L1
GLCE	ANKRD9	DPF3
GLDN	AP1G2	PAPLN
GNB5	AP4S1	NUMB
GOLGA6C	ARHGEF40	DNAL1
GOLGA6L5	ARID4A	C14orf43
GOLGA6L6	ASPG	PTGR2
GOLGA8A	ATL1	ALDH6A1
GPCRLTM7	BCL11B	LIN52
GRAMD2	BCL2L2	ISCA2
HDC	BDKRB1	MLH3
HERC1	BDKRB2	FOS
[truncated: 5,396 more rows]
