# Supplementary material for: Dissecting regulatory pathways for transcription recovery following DNA damage reveals a non-canonical function of the histone chaperone HIRA
Source: Nat Commun. 2021 Jun 22;12:3835. doi: 10.1038/s41467-021-24153-1 (PMC8219801; doi:10.1038/s41467-021-24153-1)
Supplement: Supplementary file 8 — Source Data [file 41467_2021_24153_MOESM8_ESM.zip › RawData/Main Figures/Fig4/c/Graphs.xlsx]

## Sheet: Legend
siLUC vs. siHIRA#1 in HeLa cells
RPKM>0 genes
0 h = no UV
0.5 h, 2.5 h, 6.5 h, 24.5 h = time post UV (10 J/m2 UVC)
columns B to K = RPKM
columns L to U = normalized RPKM (biological scaling normalization)
columns V to AC = normalized RPKM relative to no UV sample

## Sheet: siHIRA#1 experiment
Gene names	siLUC 0 h	siHIRA 0 h	siLUC 0.5 h	siHIRA 0.5 h	siLUC 2.5 h	siHIRA 2.5 h	siLUC 6.5 h	siHIRA 6.5 h	siLUC 24.5h	siHIRA 24.5h	siLUC 0 h normalized	siHIRA 0 h normalized	siLUC 0.5 h normalized	siHIRA 0.5 h normalized	siLUC 2.5 h normalized	siHIRA 2.5 h normalized	siLUC 6.5 h normalized	siHIRA 6.5 h normalized	siLUC 24.5 h normalized	siHIRA 24.5 h normalized	siLUC 0.5 h/0 h normalized	siHIRA 0.5 h/0 h normalized	siLUC 2.5 h/0 h normalized	siHIRA 2.5 h/0 h normalized	siLUC 6.5 h/0 h normalized	siHIRA 6.5 h/0 h normalized	siLUC 24.5 h/0 h normalized	siHIRA 24.5 h/0 h normalized	Gene length (bp)	Protein coding gene	condition
ABCA4	0.00650496	0.00623044	0.0157547	0.0143814	0.00576511	0.00849151	0.00560886	0.00529256	0.0149775	0.00681758	0.00650496	0.00623044	0.00850754	0.00937667	0.00291138	0.00354945	0.00422908	0.00228109	0.0188567	0.0038792	1.30785	1.50498	0.447563	0.569695	0.650132	0.366121	2.89881	0.622621	128312	YES	hira-stimul
ABCB10	0.617036	0.552207	0.528827	0.468338	0.627321	0.520555	1.20474	0.986999	0.699706	0.555641	0.617036	0.552207	0.285567	0.305356	0.316797	0.217592	0.908374	0.425397	0.88093	0.31616	0.462804	0.552974	0.513418	0.394041	1.47216	0.770357	1.42768	0.572538	42114	YES	hira-stimul
ABCD3	1.78993	1.76196	1.26308	1.36946	1.48622	1.35312	2.07064	1.92761	1.71043	1.78691	1.78993	1.76196	0.682063	0.892888	0.750541	0.565604	1.56126	0.8308	2.15343	1.01675	0.381056	0.506758	0.419313	0.321009	0.872248	0.47152	1.20308	0.577057	100287	YES	hira-stimul
ABL2	2.16212	2.06283	1.66875	1.39941	3.26267	2.5445	2.45072	2.36484	2.39385	2.4782	2.16212	2.06283	0.8811	0.845244	1.53998	0.997444	1.62973	1.05472	2.46327	1.6827	0.407517	0.40975	0.712255	0.483532	0.753764	0.511297	1.13929	0.815723	130358	YES	hira-stimul
ACADM	1.51517	1.40313	2.20318	1.85676	2.06173	2.06015	1.82531	1.93039	1.45385	1.44157	1.51517	1.40313	1.16328	1.12148	0.973137	0.807579	1.21383	0.860954	1.49601	0.978826	0.767755	0.799272	0.642262	0.575555	0.801119	0.613595	0.987356	0.697602	39313	YES	hira-stimul
ACAP3	0.0735656	0.02661	0.108274	0.124859	0.06588	0.0638792	0.085091	0.0602193	0.0450685	0.0926824	0.0735656	0.02661	0.058468	0.0814081	0.0332694	0.0267015	0.0641586	0.0259545	0.0567412	0.0527363	0.794773	3.0593	0.452241	1.00344	0.872128	0.975367	0.771301	1.98182	15506	YES	hira-inhib
ACBD3	1.30889	1.25693	1.95827	1.68005	1.93537	1.99151	1.32797	1.53714	1.65791	1.70611	1.30889	1.25693	1.03397	1.01475	0.913495	0.780672	0.8831	0.685564	1.70599	1.15845	0.789957	0.807324	0.697916	0.621094	0.674694	0.545428	1.30339	0.921649	42044	YES	hira-stimul
ACBD6	2.57443	2.53535	1.39783	1.32791	1.77848	1.69652	2.7921	2.43317	2.81202	2.97972	2.57443	2.53535	0.754828	0.865797	0.898132	0.709145	2.10524	1.0487	3.54033	1.69546	0.293202	0.34149	0.348867	0.279703	0.817751	0.41363	1.37519	0.668728	214671	YES	hira-stimul
ACOT11	0.054288	0.0300727	0.0534056	0.0282911	0.026436	0.0263035	0.0436243	0.0405108	0.0547995	0.0371538	0.054288	0.0300727	0.028839	0.0184458	0.0133502	0.0109949	0.0328927	0.0174602	0.0689926	0.0211405	0.531223	0.613373	0.245914	0.365609	0.605893	0.580598	1.27086	0.70298	86611	YES	hira-stimul
ACOT7	0.159419	0.173854	0.223314	0.215853	0.261684	0.227176	0.403622	0.290617	0.261285	0.297474	0.159419	0.173854	0.11791	0.130375	0.123515	0.089053	0.268409	0.129615	0.268862	0.201985	0.739622	0.749912	0.774781	0.512229	1.68367	0.74554	1.68651	1.16181	129495	YES	hira-stimul
ACP6	0.222835	0.243302	0.0408172	0.403491	0.175347	0.124671	0.0921779	0.212784	0.236931	0.344601	0.222835	0.243302	0.0220413	0.263076	0.0885502	0.0521125	0.0695021	0.0917099	0.298296	0.196078	0.098913	1.08127	0.39738	0.214188	0.3119	0.376939	1.33864	0.805904	23467	YES	hira-stimul
ACTA1	0.0487937	0.0361815	0.0480717	0.0106106	0.0342151	0.0694851	0.031554	0.0396994	0.0102133	0.0767079	0.0487937	0.0361815	0.0259587	0.00691811	0.0172786	0.0290448	0.0237917	0.0171104	0.0128585	0.0436468	0.53201	0.191206	0.354116	0.802752	0.487598	0.472906	0.263529	1.20633	2851	YES	hira-inhib
ACTL8	0.600229	0.541638	0.429775	0.436779	0.569904	0.465674	0.739734	0.614414	0.486172	0.459371	0.600229	0.541638	0.232079	0.28478	0.287802	0.194652	0.557759	0.264812	0.612091	0.261382	0.38665	0.525775	0.479486	0.359376	0.929244	0.48891	1.01976	0.482577	71751	YES	hira-stimul
ADAM15	0.353497	0.410693	0.673872	0.929298	0.413839	0.399388	0.845508	0.736266	0.400369	0.562797	0.353497	0.410693	0.355804	0.561296	0.195332	0.15656	0.562263	0.328375	0.41198	0.382139	1.00653	1.3667	0.55257	0.38121	1.59057	0.799562	1.16544	0.930474	11491	YES	hira-stimul
ADAMTS4	0.25108	0.232727	0.265034	0.295749	0.287615	0.219924	0.2384	0.252315	0.25339	0.290141	0.25108	0.232727	0.139938	0.178632	0.135754	0.0862102	0.158536	0.112532	0.260738	0.197006	0.557344	0.767562	0.540681	0.370435	0.631416	0.483539	1.03847	0.84651	9308	YES	hira-stimul
ADAMTSL4	0.0696597	0.0180512	0.170823	0.0785912	0.0960193	0.049111	0.115445	0.0544673	0.148356	0.0464708	0.0696597	0.0180512	0.0901945	0.0474691	0.0453211	0.0192515	0.0767709	0.0242924	0.152658	0.0315537	1.29479	2.62969	0.650607	1.06649	1.10209	1.34575	2.19149	1.74801	11515	YES	hira-stimul
ADAR	1.78184	2.03609	2.00204	2.32999	2.06769	2.32898	2.44751	2.82447	1.91334	2.36231	1.78184	2.03609	1.05708	1.40731	0.97595	0.91296	1.62759	1.25971	1.96883	1.60401	0.59325	0.691185	0.54772	0.448389	0.913435	0.618693	1.10494	0.787789	45923	YES	hira-stimul
ADC	0.00708267	0.00853443	0.014828	0.0123215	0.00807056	0.0100862	0.00458024	0.00576259	0.00444753	0.0111346	0.00708267	0.00853443	0.00782918	0.00744219	0.0038093	0.00395379	0.00304586	0.00257012	0.00457651	0.00756039	1.1054	0.872019	0.537835	0.463275	0.430044	0.301147	0.646156	0.88587	39282	YES	hira-inhib
ADCK3	0.319335	0.434449	0.548974	0.801848	0.421432	0.602987	0.680913	0.81937	0.39268	0.694722	0.319335	0.434449	0.289858	0.484316	0.198916	0.236371	0.452807	0.365439	0.404068	0.471716	0.907693	1.11478	0.622907	0.544071	1.41797	0.841155	1.26534	1.08578	47309	YES	hira-stimul
ADCY10	0.041643	0.0650066	0.0344573	0.0373981	0.0547206	0.0685161	0.0537728	0.0848857	0.0180815	0.0324851	0.041643	0.0650066	0.0181935	0.0225885	0.0258281	0.0268583	0.0357589	0.037859	0.0186059	0.0220574	0.436891	0.347479	0.620227	0.413163	0.858702	0.582387	0.446795	0.33931	104829	YES	hira-stimul
ADIPOR1	1.5321	1.51913	3.04701	2.85558	2.2072	2.49868	2.06388	2.09261	1.43286	1.79419	1.5321	1.51913	1.60882	1.72477	1.0418	0.979483	1.37248	0.933304	1.47441	1.21826	1.05008	1.13537	0.679981	0.644765	0.895816	0.614367	0.962348	0.801943	17740	YES	hira-stimul
ADORA1	0.0728879	0.133308	0.045744	0.109732	0.02662	0.0382585	0.123126	0.0983631	0.087144	0.0747643	0.0728879	0.133308	0.0247018	0.0715453	0.0134431	0.0159921	0.092837	0.0423945	0.109714	0.0425409	0.338901	0.536691	0.184435	0.119963	1.2737	0.318019	1.50525	0.319117	39698	YES	hira-stimul
ADORA3	0.000345068	0.00159922	0.00127486	0.000750383	0.000873773	0.000409499	0	0	0.000722279	0.000774968	0.000345068	0.00159922	0.000673126	0.000453231	0.000412421	0.000160524	0	0	0.000743225	0.000526203	1.95071	0.283408	1.19519	0.100376	0	0	2.15385	0.329037	80628	YES	hira-stimul
ADPRHL2	0.514717	0.553127	1.40055	1.96713	1.10924	1.21603	1.13904	1.28086	0.573076	0.623038	0.514717	0.553127	0.73949	1.18815	0.523561	0.476684	0.757462	0.571264	0.589695	0.423043	1.43669	2.14805	1.01718	0.861798	1.47161	1.03279	1.14567	0.76482	5081	YES	hira-stimul
ADSS	3.34111	3.10391	4.15305	4.27667	4.74518	4.13061	4.49905	4.1565	3.33525	3.37092	3.34111	3.10391	2.19281	2.58311	2.23972	1.6192	2.99187	1.8538	3.43197	2.28885	0.656312	0.832211	0.670354	0.521664	0.895471	0.597246	1.0272	0.73741	43643	YES	hira-stimul
AGBL4	0.00113828	0.00261086	0.000427667	0.00102788	0.000390825	0.000274743	0.000478262	0.000843718	0.000747086	0.00160317	0.00113828	0.00261086	0.00023094	0.000670178	0.000197367	0.000114843	0.00036061	0.000363642	0.000940581	0.000912204	0.202885	0.256689	0.17339	0.0439865	0.316802	0.139281	0.826318	0.349388	1491100	YES	hira-stimul
AGL	0.585867	0.555249	0.599164	0.547413	0.586921	0.63721	0.491534	0.654937	0.559189	0.443651	0.585867	0.555249	0.323549	0.356913	0.296395	0.266354	0.370617	0.282278	0.704019	0.252437	0.552256	0.642799	0.505909	0.479702	0.632595	0.508381	1.20167	0.454638	73940	YES	hira-stimul
AGMAT	0.292493	0.298586	0.485385	0.501244	0.472752	0.512187	0.485173	0.548531	0.360393	0.405004	0.292493	0.298586	0.256283	0.302751	0.223139	0.200777	0.32264	0.244645	0.370844	0.274998	0.876203	1.01395	0.762886	0.672427	1.10307	0.819345	1.26787	0.921	13412	YES	hira-stimul
AGRN	0.120573	0.0967145	0.150389	0.246229	0.131127	0.114652	0.250744	0.141491	0.164207	0.217845	0.120573	0.0967145	0.0794054	0.148722	0.0618919	0.0449436	0.166745	0.063105	0.168969	0.147917	0.658567	1.53775	0.513315	0.464704	1.38294	0.652487	1.40138	1.52942	35997	YES	hira-indep
AGT	0.00691807	0.0128247	0.00851962	0.0100293	0	0.0027366	0	0.0140717	0.00241343	0.00258948	0.00691807	0.0128247	0.00460059	0.0065391	0	0.0011439	0	0.0060649	0.00303851	0.00147341	0.665011	0.509884	0	0.089195	0	0.472908	0.439213	0.114889	12065	YES	hira-stimul
AGTRAP	0.453402	0.448826	0.550561	0.62619	0.491672	0.431625	0.620684	0.589535	0.606666	0.655174	0.453402	0.448826	0.290696	0.378219	0.232069	0.169197	0.412755	0.262933	0.624259	0.444863	0.641145	0.842685	0.51184	0.376977	0.910351	0.585823	1.37683	0.991171	14687	YES	hira-stimul
AHCTF1	5.20204	5.85231	3.73899	4.10554	5.39145	5.06744	7.07484	7.05462	5.33642	5.68479	5.20204	5.85231	2.01905	2.67681	2.72268	2.11819	5.33443	3.04054	6.71855	3.23465	0.388127	0.457394	0.523387	0.361941	1.02545	0.519545	1.29152	0.552713	92325	YES	hira-stimul
AHCYL1	5.40501	3.93215	9.30406	6.31656	6.89275	5.85213	4.87923	4.63309	4.71232	4.15433	5.40501	3.93215	4.91254	3.8152	3.25338	2.29403	3.24469	2.06636	4.84898	2.82079	0.908887	0.970259	0.601919	0.583405	0.600311	0.525503	0.897126	0.717366	38978	YES	hira-stimul
AHDC1	0.492777	0.456149	0.346631	0.430736	0.318125	0.342123	0.573752	0.541946	0.566885	0.495562	0.492777	0.456149	0.187181	0.28084	0.160653	0.143007	0.432609	0.233579	0.713708	0.281975	0.379849	0.615676	0.326016	0.31351	0.8779	0.512067	1.44834	0.618164	69388	YES	hira-stimul
AIDA	0.913151	0.896552	1.00609	0.954898	1.0866	0.97852	1.39862	1.29139	1.03044	1.20799	0.913151	0.896552	0.531216	0.576758	0.512875	0.38358	0.930082	0.57596	1.06032	0.820225	0.581739	0.643307	0.561654	0.427839	1.01854	0.642417	1.16117	0.914866	44510	YES	hira-stimul
AIM1L	0.00517268	0.0111873	0.00955528	0.0253091	0.00436606	0.00818469	0.0157962	0.0175358	0.0261658	0.0203298	0.00517268	0.0111873	0.00515985	0.0165015	0.00220486	0.0034212	0.0119103	0.00755793	0.0329427	0.0115677	0.99752	1.47502	0.426251	0.305811	2.30255	0.675581	6.3686	1.034	32272	YES	hira-stimul
AK2	3.91428	4.77585	6.3992	6.93411	6.28578	7.12588	5.24138	6.51037	4.0659	4.43056	3.91428	4.77585	3.37878	4.1882	2.96689	2.79334	3.48552	2.90363	4.18381	3.00835	0.863193	0.876954	0.757965	0.58489	0.890462	0.607981	1.06886	0.629909	28972	YES	hira-stimul
AK4	0.75346	0.788311	0.658142	0.754511	0.814875	0.702117	1.42601	1.30613	1.07457	0.966462	0.75346	0.788311	0.347499	0.455725	0.384621	0.27523	0.948297	0.582534	1.10573	0.656228	0.461204	0.578103	0.510473	0.349139	1.25859	0.738965	1.46754	0.832448	84597	YES	hira-stimul
AK5	0.0103085	0.0215218	0.00332779	0.0126209	0.00253426	0.00403816	0.00258886	0.00804109	0.00785577	0.00741736	0.0103085	0.0215218	0.00179701	0.00822883	0.0012798	0.00168795	0.001952	0.00346571	0.00989041	0.00422048	0.174323	0.382348	0.12415	0.0784298	0.189358	0.161033	0.959443	0.196102	277993	YES	hira-stimul
AKIRIN1	4.0571	4.4172	7.74278	7.74888	5.03821	6.07839	5.33658	5.85682	4.36439	4.78227	4.0571	4.4172	4.08819	4.68032	2.37804	2.38273	3.54883	2.61214	4.49096	3.24716	1.00766	1.05957	0.586142	0.539421	0.87472	0.591357	1.10694	0.735118	14822	YES	hira-stimul
AKNAD1	0.0330959	0.0125211	0.0698703	0.0521415	0.109459	0.0881694	0.0203834	0.0171731	0.0593783	0.0318549	0.0330959	0.0125211	0.0368915	0.0314935	0.0516646	0.0345624	0.013555	0.0076592	0.0611003	0.0216295	1.11469	2.51523	1.56106	2.76033	0.409566	0.611704	1.84616	1.72744	41192	YES	hira-indep
AKR1A1	0.822123	0.674521	1.30618	1.17618	0.681031	0.789914	1.11114	0.969919	0.873434	0.839865	0.822123	0.674521	0.705337	0.766869	0.343921	0.330184	0.8378	0.418035	1.09965	0.477883	0.857946	1.13691	0.418332	0.489509	1.01907	0.619751	1.33758	0.708478	19269	YES	hira-stimul
AKR7A2	0.855759	0.680295	1.77867	1.52873	1.54558	1.27675	1.74101	1.49594	0.802064	0.867191	0.855759	0.680295	0.939138	0.923353	0.729514	0.500486	1.15777	0.667189	0.825324	0.588823	1.09743	1.35728	0.852476	0.73569	1.35292	0.980735	0.964435	0.86554	9439	YES	hira-stimul
AKR7A3	0.185597	0.184221	0.16515	0.113845	0.379193	0.190973	0.298712	0.393075	0.300763	0.210824	0.185597	0.184221	0.0871992	0.0687624	0.178979	0.0748614	0.198643	0.175311	0.309485	0.143149	0.469831	0.37326	0.964343	0.406367	1.07029	0.951637	1.66751	0.777053	6224	YES	hira-stimul
AKR7L	0.20283	0.238988	0.160879	0.100924	0.32209	0.236623	0.32977	0.325158	0.29503	0.231623	0.20283	0.238988	0.0849441	0.0609581	0.152026	0.0927562	0.219297	0.14502	0.303586	0.157272	0.418795	0.255068	0.749527	0.388121	1.08119	0.606811	1.49675	0.658075	8093	YES	hira-stimul
AKT3	0.112118	0.0983329	0.0508134	0.0437565	0.052006	0.0379088	0.0610129	0.0507227	0.0777907	0.055037	0.112118	0.0983329	0.0274392	0.0285292	0.026263	0.0158459	0.0460037	0.0218615	0.0979385	0.0313161	0.244735	0.290129	0.234245	0.161145	0.410315	0.222321	0.87353	0.31847	355352	YES	hira-stimul
ALDH4A1	0.0919642	0.0766653	0.243148	0.181965	0.136249	0.152895	0.194589	0.170048	0.123545	0.111853	0.0919642	0.0766653	0.128382	0.109907	0.0643095	0.0599348	0.129402	0.0758414	0.127128	0.0759482	1.396	1.43359	0.699289	0.781773	1.40709	0.989253	1.38236	0.990646	31370	YES	hira-stimul
ALDH9A1	1.68151	1.7917	2.84145	2.87071	2.65158	3.0987	2.58304	2.92096	2.25361	2.43562	1.68151	1.7917	1.50029	1.73391	1.25155	1.21469	1.71772	1.30275	2.31896	1.65379	0.892225	0.967745	0.744299	0.677954	1.02154	0.727102	1.3791	0.923026	36452	YES	hira-stimul
ALG14	0.479793	0.391841	0.297332	0.235693	0.296313	0.250286	0.37088	0.312659	0.437269	0.32617	0.479793	0.391841	0.160559	0.153672	0.149638	0.10462	0.279644	0.134756	0.550522	0.185591	0.334643	0.392179	0.31188	0.266995	0.582842	0.343905	1.14741	0.473638	90229	YES	hira-stimul
ALG6	0.586055	0.427606	0.606823	0.408329	0.854663	0.62011	1.06767	0.807319	0.57971	0.552006	0.586055	0.427606	0.320403	0.246631	0.403401	0.243083	0.710001	0.360064	0.596522	0.374812	0.546711	0.576771	0.688333	0.568475	1.21149	0.842047	1.01786	0.876536	70973	YES	hira-stimul
ALPL	0.00483527	0.0108311	0.013398	0.019277	0.0321301	0.0306032	0.0256231	0.0463072	0.0274109	0.0511289	0.00483527	0.0108311	0.00707414	0.0116433	0.0151654	0.0119965	0.0170394	0.020653	0.0282058	0.0347165	1.46303	1.07499	3.13641	1.10759	3.52397	1.90682	5.83335	3.20526	69048	YES	hira-stimul
AMIGO1	0.125108	0.133975	0.225181	0.623402	0.0487379	0.18273	0.228194	0.292873	0.0974267	0.183713	0.125108	0.133975	0.121598	0.406458	0.0246126	0.0763811	0.172058	0.126228	0.12266	0.104533	0.971942	3.03384	0.196731	0.570115	1.37528	0.942178	0.980435	0.78024	2891	YES	hira-stimul
AMPD1	0.00123544	0.0068708	0.016736	0.0134329	0.00589576	0.0293224	0.0106525	0.0339248	0.00387895	0.00971112	0.00123544	0.0068708	0.00903744	0.00875825	0.00297736	0.0122568	0.00803199	0.0146216	0.00487972	0.00552563	7.31516	1.27471	2.40996	1.78389	6.50132	2.12808	3.94978	0.804219	22520	YES	hira-stimul
AMPD2	0.371144	0.350346	1.1693	1.41359	0.608278	0.797121	0.761719	0.565036	0.469453	0.503697	0.371144	0.350346	0.631422	0.921661	0.30718	0.333197	0.574336	0.243531	0.590572	0.286604	1.70129	2.63072	0.827658	0.95105	1.54748	0.695114	1.59122	0.818059	12219	YES	hira-stimul
AMY2B	1.36373	1.70451	0.72037	0.860019	1.35524	1.3594	0.913614	1.51588	0.81453	1.09913	1.36373	1.70451	0.389	0.560732	0.684396	0.568229	0.688865	0.653344	1.02468	0.625405	0.285247	0.32897	0.501856	0.333368	0.505133	0.383303	0.751379	0.366912	24828	YES	hira-stimul
ANGEL2	2.20974	1.96862	4.21446	3.60568	3.40808	3.40095	3.26503	3.27719	2.20221	2.23177	2.20974	1.96862	2.27581	2.3509	1.72108	1.4216	2.46183	1.41247	2.77038	1.26988	1.0299	1.19419	0.778861	0.722129	1.11408	0.717492	1.25371	0.64506	23645	YES	hira-stimul
ANKRD13C	2.05963	1.77547	1.53719	1.42351	1.98341	1.91159	1.99811	2.03348	1.99891	1.68861	2.05963	1.77547	0.830083	0.928129	1.00162	0.799045	1.50657	0.87643	2.51663	0.960819	0.403025	0.522751	0.486312	0.450047	0.731478	0.493633	1.22188	0.541163	95733	YES	hira-stimul
ANKRD34A	0.0703673	0.075258	0.213311	0.164791	0.0959445	0.0642355	0.109612	0.0825752	0.0793098	0.0486258	0.0703673	0.075258	0.115188	0.107444	0.048452	0.0268504	0.0826474	0.0355899	0.0997717	0.0276681	1.63695	1.42767	0.688558	0.356779	1.17451	0.472905	1.41787	0.367643	5140	YES	hira-stimul
ANKRD36BP1	2.1205	1.93762	1.50017	1.04652	1.18053	1.26714	1.41019	1.92717	2.25074	2.22916	2.1205	1.93762	0.810092	0.682331	0.596168	0.529665	1.06328	0.83061	2.83368	1.26839	0.382029	0.352149	0.281145	0.273358	0.50143	0.428676	1.33633	0.654613	1850	NO	hira-stimul
ANKRD45	0.00633071	0.0108976	0.00835318	0.00835837	0.0062977	0.0118058	0.00682327	0.0142566	0.00567907	0.00863222	0.00633071	0.0108976	0.00451072	0.00544966	0.00318034	0.00493482	0.00514475	0.00614459	0.00714427	0.00491173	0.712514	0.500079	0.502367	0.452836	0.812665	0.563848	1.12851	0.450717	61527	YES	hira-stimul
ANKRD65	0.00919741	0.0085251	0.0906133	0.0700021	0.0116448	0.0436589	0	0.0280619	0.115509	0.010328	0.00919741	0.0085251	0.0489312	0.0456414	0.00588062	0.0182494	0	0.0120947	0.14531	0.00587663	5.3201	5.35376	0.639378	2.14067	0	1.41871	15.799	0.689333	3025	YES	hira-stimul
ANP32E	3.92287	3.35099	4.91371	3.55119	3.62187	2.65178	4.90393	3.71275	4.26915	3.34227	3.92287	3.35099	2.6534	2.31538	1.82904	1.10844	3.69756	1.6002	5.37486	1.90175	0.676393	0.690953	0.466252	0.330781	0.942566	0.477529	1.37013	0.567519	17788	YES	hira-stimul
ANXA9	0.00613002	0.0208338	0	0.0244389	0.00517412	0.00727461	0	0.00207813	0.0171081	0.0114725	0.00613002	0.0208338	0	0.0159342	0.00261293	0.00304079	0	0.000895674	0.0215391	0.00652785	0	0.764823	0.426252	0.145955	0	0.0429914	3.51371	0.31333	13616	YES	hira-stimul
AP4B1	1.1831	1.18629	3.18618	2.51565	1.99838	1.84357	2.31493	2.03538	1.31631	1.42773	1.1831	1.18629	1.72054	1.6402	1.00918	0.770612	1.74546	0.877249	1.65592	0.812378	1.45426	1.38263	0.852998	0.649599	1.47533	0.739489	1.39964	0.684806	10065	YES	hira-stimul
APH1A	0.897958	0.906755	2.59828	2.15908	1.8671	1.37751	1.5563	1.33646	1.1305	0.983742	0.897958	0.906755	1.40307	1.40772	0.942886	0.575799	1.17345	0.576014	1.42217	0.559749	1.56251	1.55248	1.05003	0.635011	1.3068	0.635248	1.58378	0.61731	3811	YES	hira-stimul
APITD1	0.705013	0.638032	1.3884	1.19379	1.42515	1.03387	1.45982	1.27876	0.756349	0.70047	0.705013	0.638032	0.749736	0.778351	0.719701	0.432158	1.1007	0.551146	0.951487	0.398567	1.06344	1.21992	1.02083	0.677329	1.56125	0.863821	1.3496	0.624683	12714	YES	hira-stimul
APOA1BP	0.619287	0.775796	1.94213	2.4606	0.956769	0.977221	1.73797	0.95194	1.14268	0.908088	0.619287	0.775796	1.04875	1.60431	0.483168	0.408478	1.31043	0.410286	1.43749	0.516702	1.69348	2.06795	0.780201	0.526528	2.11603	0.528858	2.3212	0.666028	2534	YES	hira-stimul
ARF1	1.52672	1.92788	3.06983	3.90792	2.77325	3.60149	2.16428	2.77185	1.83991	2.27008	1.52672	1.92788	1.65771	2.54796	1.40049	1.50542	1.63187	1.19467	2.31461	1.29168	1.0858	1.32164	0.91732	0.78087	1.06887	0.619679	1.51607	0.669998	16553	YES	hira-stimul
ARHGAP29	1.76036	1.5663	1.15463	1.03818	1.7593	1.30398	1.61227	1.46513	2.21413	1.82473	1.76036	1.5663	0.6235	0.676893	0.888447	0.545064	1.21565	0.631471	2.78538	1.03827	0.354189	0.432161	0.504696	0.347994	0.69057	0.403161	1.58228	0.662882	68845	YES	hira-stimul
ARHGEF10L	0.222871	0.190752	0.161081	0.159063	0.147997	0.120544	0.224843	0.186733	0.289078	0.236425	0.222871	0.190752	0.0869837	0.103709	0.0747385	0.0503874	0.169532	0.0804819	0.363949	0.134526	0.390287	0.543685	0.335344	0.264151	0.760672	0.421919	1.633	0.705239	158041	YES	hira-stimul
ARHGEF11	0.838852	0.865777	0.695593	0.678796	0.89986	0.909789	1.28781	1.21023	0.863202	1.0954	0.838852	0.865777	0.37562	0.442575	0.454429	0.380292	0.971009	0.521609	1.08591	0.623283	0.447779	0.511188	0.541728	0.439249	1.15754	0.602475	1.29452	0.719911	110531	YES	hira-stimul
ARHGEF16	0.0713092	0.0349924	0.113646	0.104899	0.0491251	0.0560012	0.097202	0.092787	0.0921907	0.0894951	0.0713092	0.0349924	0.0613688	0.0683941	0.0248082	0.0234085	0.0732903	0.0399912	0.116068	0.0509227	0.860602	1.95454	0.347896	0.66896	1.02778	1.14285	1.62767	1.45525	26531	YES	hira-stimul
ARHGEF19	0.136176	0.119111	0.282803	0.301141	0.211265	0.213953	0.330712	0.298446	0.250913	0.260601	0.136176	0.119111	0.152714	0.196344	0.106689	0.0894324	0.249357	0.12863	0.315649	0.148282	1.12144	1.64841	0.783463	0.750832	1.83114	1.07992	2.31795	1.24491	14506	YES	hira-stimul
ARHGEF2	0.705321	0.896935	0.802233	1.15742	0.597699	0.725337	0.923595	0.992502	0.906937	1.37435	0.705321	0.896935	0.433206	0.754638	0.301838	0.303191	0.696391	0.427768	1.14183	0.782005	0.614197	0.841352	0.427944	0.33803	0.987339	0.476922	1.61889	0.871864	31707	YES	hira-stimul
ARID1A	1.87234	1.80591	1.44288	1.59581	1.30046	1.51967	1.57248	2.00416	1.54723	1.61691	1.87234	1.80591	0.779155	1.04047	0.656732	0.635222	1.18565	0.863793	1.94796	0.920022	0.41614	0.576146	0.350755	0.351746	0.633245	0.478315	1.04039	0.509451	86080	YES	hira-stimul
ARID4B	1.56149	1.71547	0.975706	0.904855	1.10385	1.1809	1.3444	1.50502	1.66153	1.74114	1.56149	1.71547	0.526881	0.589965	0.557444	0.493616	1.01368	0.648664	2.09187	0.990709	0.337422	0.343909	0.356995	0.287744	0.649173	0.378126	1.33966	0.577514	161323	YES	hira-stimul
ARL8A	0.236336	0.271114	0.507285	0.541872	0.288854	0.372208	0.476662	0.397426	0.308567	0.462456	0.236336	0.271114	0.273934	0.353301	0.145871	0.155583	0.359403	0.171291	0.388177	0.263137	1.15909	1.30314	0.61722	0.573865	1.52073	0.631803	1.64248	0.970579	11890	YES	hira-stimul
ARNT	1.30934	1.09438	0.954363	0.765023	0.897651	0.845344	1.07991	1.08263	1.20745	1.14321	1.30934	1.09438	0.515356	0.498795	0.453314	0.353354	0.814252	0.466614	1.52018	0.650486	0.3936	0.455779	0.346215	0.32288	0.62188	0.426372	1.16103	0.594388	67064	YES	hira-stimul
ARPC5	4.8745	4.01208	9.26617	8.35387	7.56378	6.61435	6.10604	5.83256	5.17874	4.73776	4.8745	4.01208	5.00373	5.44672	3.81971	2.7648	4.60395	2.51383	6.51485	2.69579	1.02651	1.35758	0.78361	0.689118	0.944498	0.626566	1.33652	0.671917	9654	YES	hira-stimul
ARTN	0.0354784	0.039462	0.0262151	0.077151	0	0.00842058	0.00764776	0.00721648	0.0222785	0.0478073	0.0354784	0.039462	0.0141562	0.0503025	0	0.0035198	0.00576641	0.0031103	0.0280486	0.0272024	0.399008	1.27471	0	0.0891947	0.162533	0.0788177	0.790583	0.68933	3921	YES	hira-stimul
ARV1	1.35916	1.27769	1.99713	1.85589	2.21556	1.95995	1.58215	1.84222	1.52198	1.19973	1.35916	1.27769	1.07845	1.21004	1.11886	0.819259	1.19294	0.793997	1.91465	0.682646	0.793468	0.947053	0.823198	0.641203	0.877705	0.621432	1.4087	0.534282	21657	YES	hira-stimul
ASAP3	0.162573	0.134741	0.180866	0.18956	0.0980326	0.112636	0.167446	0.177309	0.1673	0.16548	0.162573	0.134741	0.0976676	0.123593	0.0495065	0.0470818	0.126254	0.0764202	0.210631	0.0941581	0.600762	0.917264	0.304518	0.349425	0.776601	0.567164	1.29561	0.698808	55695	YES	hira-stimul
ASH1L	1.99592	2.12961	0.81669	0.838168	0.906757	0.932851	1.42266	1.53748	1.9761	2.09089	1.99592	2.12961	0.441013	0.546486	0.457912	0.389932	1.07269	0.662654	2.48791	1.18972	0.220957	0.256613	0.229424	0.1831	0.537439	0.311162	1.2465	0.558655	227273	YES	hira-stimul
ASPM	5.11365	4.74195	4.47345	4.30931	2.96581	3.39875	3.80055	3.96784	5.0559	4.98279	5.11365	4.74195	2.41566	2.80967	1.49773	1.42068	2.86561	1.71014	6.36538	2.83521	0.472395	0.592514	0.292889	0.299598	0.560385	0.36064	1.24478	0.597899	62568	YES	hira-stimul
ATAD3A	0.184494	0.223053	0.308512	0.444136	0.339051	0.43349	0.500113	0.402881	0.286724	0.32704	0.184494	0.223053	0.166596	0.289577	0.171221	0.181199	0.377085	0.173642	0.360699	0.186086	0.902991	1.29824	0.928056	0.812358	2.04389	0.778477	1.95507	0.834267	22545	YES	hira-stimul
ATAD3B	0.389093	0.48474	0.685106	0.819531	0.715915	0.854868	0.855924	0.856324	0.482935	0.658899	0.389093	0.48474	0.369957	0.534334	0.361537	0.357335	0.645367	0.369076	0.607532	0.374914	0.95082	1.10231	0.929179	0.737168	1.65864	0.761389	1.56141	0.773432	24419	YES	hira-stimul
ATAD3C	0.0584441	0.0629907	0.0585837	0.0576348	0.0722747	0.100003	0.0629914	0.0732622	0.0625887	0.0931003	0.0584441	0.0629907	0.0316352	0.0375779	0.0364987	0.0418013	0.0474955	0.031576	0.0787366	0.0529741	0.54129	0.596563	0.624507	0.66361	0.812666	0.50128	1.34721	0.840982	20470	YES	hira-stimul
ATF3	5.19072	1.86765	15.9759	7.93402	3.06458	3.37886	3.39426	2.53081	1.90297	1.3041	5.19072	1.86765	8.62699	5.17298	1.54761	1.41236	2.55927	1.09078	2.39584	0.742033	1.662	2.76978	0.29815	0.756225	0.493048	0.584038	0.461562	0.397308	55444	YES	hira-stimul
ATF6	1.45708	1.62586	1.16542	1.19732	1.2107	1.35255	1.06011	1.23118	1.4932	1.86752	1.45708	1.62586	0.629327	0.780653	0.611404	0.565366	0.799323	0.530639	1.87994	1.06262	0.43191	0.480148	0.419609	0.347733	0.548579	0.326374	1.29021	0.653573	197827	YES	hira-stimul
ATG4C	0.548211	0.398547	0.441056	0.332678	0.40708	0.344535	0.405292	0.409267	0.537947	0.300445	0.548211	0.398547	0.23817	0.216906	0.205575	0.144016	0.30559	0.176394	0.677275	0.170953	0.43445	0.544242	0.374993	0.361352	0.557432	0.442593	1.23543	0.428941	81165	YES	hira-stimul
ATP13A2	0.0674904	0.0913531	0.0870727	0.131622	0.0623914	0.0851774	0.118927	0.115447	0.077361	0.0998456	0.0674904	0.0913531	0.0470193	0.0858175	0.0315077	0.0356042	0.089671	0.0497577	0.0973975	0.0568121	0.696681	0.939405	0.466846	0.389742	1.32865	0.544674	1.44313	0.621896	25971	YES	hira-stimul
ATP1A1	3.12364	3.6179	5.9619	6.46791	6.18286	5.98733	4.82007	5.54953	3.39588	3.91725	3.12364	3.6179	3.21943	4.21708	3.12234	2.5027	3.63433	2.39185	4.27202	2.22892	1.03066	1.16561	0.999585	0.691756	1.16349	0.661115	1.36764	0.61608	31602	YES	hira-stimul
ATP1A1OS	0.153379	0.168198	0.388416	0.37934	0.283083	0.349936	0.0547163	0.147202	0.149219	0.0885422	0.153379	0.168198	0.209745	0.24733	0.142957	0.146273	0.0412561	0.0634441	0.187718	0.0503805	1.36749	1.47047	0.93205	0.869649	0.268981	0.377199	1.22388	0.299531	25758	NO	hira-stimul
ATP1A2	0.0189776	0.0138871	0.00738031	0.0217202	0.0151752	0.0142238	0.00430613	0.0193007	0.00836274	0.0280399	0.0189776	0.0138871	0.00398537	0.0141616	0.00766348	0.00594555	0.00324682	0.0083186	0.0105287	0.0159547	0.210004	1.01976	0.403817	0.428135	0.171087	0.599016	0.554796	1.14889	27855	YES	hira-inhib
ATP1B1	6.04266	8.07758	8.03009	10.6727	5.82559	6.9551	4.19565	5.44507	7.9515	7.23626	6.04266	8.07758	4.33625	6.9586	2.94192	2.90723	3.16352	2.34683	10.0109	4.11743	0.717606	0.861471	0.486859	0.359914	0.523531	0.290536	1.65671	0.509736	26014	YES	hira-stimul
ATP2B4	0.289923	0.18796	0.147707	0.105079	0.10883	0.0659383	0.269746	0.168804	0.381956	0.350635	0.289923	0.18796	0.0797618	0.0685115	0.0549591	0.0275622	0.203388	0.0727545	0.480883	0.199511	0.275114	0.3645	0.189565	0.146639	0.701526	0.387075	1.65866	1.06146	117295	YES	hira-stimul
ATP5F1	3.82129	4.1558	6.99863	7.59881	5.29777	6.29707	4.52755	5.53817	4.25506	4.89445	3.82129	4.1558	3.77926	4.95442	2.67537	2.63218	3.41377	2.38695	5.35287	2.78494	0.989001	1.19217	0.700123	0.633374	0.893356	0.574366	1.4008	0.670134	12783	YES	hira-stimul
ATP6V0B	0.552976	0.818557	1.60592	2.52165	1.20169	1.60873	1.52113	1.45214	0.570094	0.908252	0.552976	0.818557	0.867197	1.64412	0.606853	0.672449	1.14693	0.625872	0.717178	0.516795	1.56824	2.00855	1.09743	0.821506	2.07411	0.764604	1.29694	0.631349	3371	YES	hira-stimul
ATP8B2	0.169729	0.145244	0.158373	0.162153	0.154611	0.16159	0.199174	0.158267	0.238644	0.206298	0.169729	0.145244	0.0855214	0.105724	0.0780786	0.0675446	0.150177	0.0682131	0.300453	0.117384	0.50387	0.727904	0.460019	0.465042	0.884806	0.469645	1.77019	0.808182	25745	YES	hira-stimul
ATPAF1	0.538214	0.504278	0.704985	0.586191	0.701553	0.734703	0.651886	0.80339	0.478774	0.521184	0.538214	0.504278	0.380692	0.382197	0.354284	0.307106	0.491522	0.346261	0.602298	0.296554	0.707324	0.757908	0.658259	0.609001	0.913246	0.686647	1.11907	0.588076	33389	YES	hira-stimul
ATPIF1	2.92719	1.88134	4.25067	4.90516	2.50827	2.08097	2.88535	3.04643	3.42479	2.71333	2.92719	1.88134	2.29536	3.19816	1.26668	0.869845	2.17555	1.31301	4.31181	1.54388	0.784152	1.69994	0.432728	0.462354	0.743223	0.697913	1.47302	0.82063	2015	YES	hira-stimul
ATXN7L2	0.386244	0.390027	1.57007	2.09298	1.15297	1.20209	1.02434	0.986839	0.381482	0.535981	0.386244	0.390027	0.847838	1.36462	0.58225	0.502474	0.772352	0.425328	0.479904	0.304973	2.19508	3.49879	1.50747	1.2883	1.99965	1.09051	1.24249	0.781928	8860	YES	hira-stimul
AURKAIP1	0.472113	0.271616	0.681653	0.814243	0.61835	0.482988	0.842228	0.662277	0.509175	0.62155	0.472113	0.271616	0.368093	0.530886	0.312267	0.201889	0.63504	0.285441	0.640542	0.353662	0.779671	1.95455	0.661424	0.743288	1.3451	1.0509	1.35676	1.30207	1709	YES	hira-indep
AURKAPS1	3.69724	4.49757	11.3133	10.1497	7.80674	8.07042	5.94041	6.42854	5.66847	4.85142	3.69724	4.49757	6.10918	6.6176	3.9424	3.37344	4.47907	2.7707	7.13094	2.76046	1.65236	1.47137	1.06631	0.750057	1.21146	0.616044	1.92872	0.613767	1537	NO	hira-stimul
AXDND1	0.0195089	0.0162358	0.0168582	0.00912252	0.0253488	0.0165206	0.0164993	0.0227545	0.0110916	0.0088143	0.0195089	0.0162358	0.00910343	0.00594788	0.0128011	0.00690561	0.0124405	0.00980719	0.0139532	0.00501534	0.466629	0.366344	0.656169	0.425332	0.637682	0.604047	0.715224	0.308906	189016	YES	hira-stimul
B3GALNT2	1.60076	1.67796	1.92235	1.92311	2.09417	1.96028	2.4278	2.66305	1.67737	2.13704	1.60076	1.67796	1.03807	1.25387	1.05756	0.819397	1.83056	1.14777	2.11013	1.21598	0.648485	0.747257	0.660659	0.488329	1.14356	0.68403	1.31821	0.724675	57249	YES	hira-stimul
B3GALT6	0.293774	0.282247	1.07379	1.3804	0.906691	0.863267	0.806759	0.670442	0.302443	0.380454	0.293774	0.282247	0.579847	0.900021	0.457879	0.360846	0.608296	0.288961	0.380473	0.216478	1.97378	3.18877	1.55861	1.27847	2.07063	1.02379	1.29512	0.766982	2792	YES	hira-stimul
B4GALT2	0.332378	0.388955	0.615419	0.808712	0.570903	0.49708	0.698941	0.612248	0.357589	0.438033	0.332378	0.388955	0.332326	0.52728	0.288306	0.207779	0.527002	0.263879	0.449847	0.249241	0.999844	1.35563	0.867404	0.534199	1.58555	0.67843	1.35342	0.640796	11970	YES	hira-stimul
B4GALT3	0.676856	0.817588	1.43042	1.93124	1.05798	1.33377	1.13481	1.1218	0.738991	1.01115	0.676856	0.817588	0.772427	1.25917	0.53428	0.557516	0.855647	0.483496	0.929651	0.575344	1.1412	1.5401	0.789355	0.681903	1.26415	0.591369	1.37348	0.703709	6659	YES	hira-stimul
BAI2	0.0377454	0.0202921	0.0306792	0.021341	0.0229388	0.0161255	0.0715693	0.0284071	0.0484069	0.0295881	0.0377454	0.0202921	0.0165668	0.0139143	0.0115841	0.00674046	0.0539633	0.0122435	0.0609443	0.0168356	0.438908	0.685702	0.306901	0.332172	1.42966	0.603361	1.61461	0.829664	36931	YES	hira-stimul
BATF3	0.164033	0.17675	0.287862	0.332611	0.233641	0.138696	0.377902	0.298202	0.0965665	0.11282	0.164033	0.17675	0.155445	0.216862	0.117989	0.0579749	0.284938	0.128525	0.121481	0.0641946	0.947648	1.22694	0.719299	0.328005	1.73708	0.727157	0.740587	0.363194	13569	YES	hira-stimul
BCAR3	1.18624	1.51127	0.938492	0.960664	1.24041	0.977796	1.41165	1.46099	1.91241	2.55478	1.18624	1.51127	0.506786	0.626353	0.626407	0.408719	1.06438	0.629687	2.40581	1.45367	0.42722	0.414455	0.528061	0.270447	0.897276	0.416661	2.0281	0.961886	120037	YES	hira-stimul
BCAS2	1.03703	0.923272	3.08102	2.61495	2.07075	2.39831	1.66507	1.98498	1.10434	1.77598	1.03703	0.923272	1.66375	1.70495	1.04573	1.00249	1.25546	0.855526	1.38926	1.01053	1.60434	1.84664	1.00839	1.08581	1.21063	0.926624	1.33965	1.09451	14085	YES	hira-stimul
BCL10	1.58012	1.1929	2.80804	3.09631	1.86129	2.17779	1.22807	1.46971	1.28215	1.44295	1.58012	1.1929	1.51634	2.01879	0.939951	0.910316	0.925965	0.633445	1.61294	0.821039	0.959637	1.69234	0.594861	0.763112	0.586009	0.531013	1.02077	0.688271	11128	YES	hira-stimul
BCL2L15	0.295484	0.302714	0.290473	0.273368	0.344574	0.396854	0.354791	0.419138	0.238716	0.310423	0.295484	0.302714	0.156855	0.178236	0.17401	0.165885	0.267512	0.180648	0.300305	0.176631	0.530842	0.588793	0.588898	0.547992	0.905336	0.596763	1.01631	0.58349	10734	YES	hira-stimul
BCL9	1.04434	1.09949	1.01303	1.30356	0.913791	0.885136	1.4561	1.16208	0.928272	0.874982	1.04434	1.09949	0.547036	0.849921	0.461464	0.369987	1.0979	0.500856	1.16869	0.497865	0.52381	0.773014	0.441872	0.336508	1.05129	0.455535	1.11907	0.452814	84834	YES	hira-stimul
BGLAP	0.122699	0.065955	0.0898763	0.0421557	0.0300302	0.0281475	0.230078	0.0723678	0.0496471	0.0266343	0.122699	0.065955	0.0485332	0.0274855	0.0151653	0.0117657	0.173479	0.0311905	0.0625057	0.0151549	0.395547	0.416731	0.123597	0.178389	1.41386	0.472906	0.509423	0.229777	1173	YES	hira-stimul
BLZF1	1.66501	1.79719	3.03707	3.26794	3.06589	3.61231	2.10342	3.06113	1.6409	2.37953	1.66501	1.79719	1.64002	2.1307	1.54827	1.50995	1.58598	1.31935	2.06425	1.35395	0.98499	1.18557	0.929889	0.84017	0.952534	0.734117	1.23978	0.753372	28587	YES	hira-stimul
BMP8A	0.0298427	0.0425039	0.0340623	0.040362	0.045156	0.0440527	0.0337336	0.0384936	0.0319945	0.0326936	0.0298427	0.0425039	0.0183936	0.026316	0.0228038	0.018414	0.0254351	0.0165907	0.0402491	0.0186027	0.616353	0.619144	0.764133	0.433232	0.852307	0.390335	1.34871	0.437669	38224	YES	hira-stimul
BMP8B	0.0415299	0.0313325	0.0915839	0.0966113	0.0745911	0.0573073	0.0582936	0.081527	0.0252699	0.0509729	0.0415299	0.0313325	0.0494553	0.0629906	0.0376685	0.0239545	0.0439534	0.0351381	0.0317895	0.0290036	1.19084	2.01039	0.907021	0.764524	1.05835	1.12146	0.765461	0.925671	30631	YES	hira-inhib
BNIPL	0.203449	0.1774	0.243153	0.188931	0.261448	0.206207	0.271423	0.239568	0.249823	0.195121	0.203449	0.1774	0.131303	0.123183	0.132031	0.0861945	0.204653	0.103254	0.314277	0.111024	0.645383	0.69438	0.648965	0.485877	1.00592	0.58204	1.54475	0.625839	11048	YES	hira-stimul
BOLA1	0.326223	0.115468	0.688705	0.574927	0.406219	0.193567	0.54093	0.388743	0.365804	0.31399	0.326223	0.115468	0.371901	0.374852	0.205141	0.080911	0.407861	0.167548	0.460181	0.17866	1.14002	3.24637	0.628835	0.700722	1.25025	1.45104	1.41063	1.54727	1194	YES	hira-indep
BPNT1	0.633691	0.459281	0.950474	0.744726	0.679252	0.740557	0.616079	0.660467	0.919867	0.729701	0.633691	0.459281	0.513256	0.485561	0.343022	0.309553	0.464524	0.284661	1.15719	0.4152	0.809947	1.05722	0.541308	0.673994	0.733044	0.619798	1.82612	0.904021	32368	YES	hira-stimul
BRDT	0.00555946	0.00396391	0.00473989	0.00418485	0.0059559	0.00710502	0.00414832	0.00304452	0.00223785	0.0052824	0.00555946	0.00396391	0.00255954	0.00272852	0.00300773	0.0029699	0.00312783	0.00131219	0.00281522	0.00300569	0.460394	0.688341	0.541011	0.749235	0.562615	0.331034	0.506383	0.758263	65058	YES	hira-inhib
BROX	1.92494	1.65883	3.85317	2.96193	2.89498	2.46958	2.13526	2.12717	1.99217	1.82533	1.92494	1.65883	2.08071	1.93118	1.46196	1.03228	1.60999	0.91681	2.50615	1.03861	1.08092	1.16418	0.759486	0.622297	0.836382	0.552685	1.30194	0.626112	20201	YES	hira-stimul
BRP44	1.33588	1.12891	3.66451	2.79444	1.9102	1.8019	1.65019	1.67925	1.14644	1.39404	1.33588	1.12891	1.97884	1.82197	0.964651	0.753194	1.24424	0.723757	1.44222	0.793209	1.4813	1.61392	0.722109	0.667187	0.931403	0.641111	1.0796	0.702632	20395	YES	hira-stimul
BSDC1	0.919746	0.797783	1.63961	1.49101	1.17819	1.37119	1.12189	1.21345	0.919422	1.26414	0.919746	0.797783	0.885389	0.972139	0.594986	0.573157	0.845905	0.522997	1.15663	0.719296	0.962646	1.21855	0.646902	0.718438	0.919716	0.655563	1.25756	0.901618	29358	YES	hira-stimul
BTBD19	0.443341	0.4083	0.977975	1.11272	0.566947	0.660237	0.398196	0.515535	0.463991	0.542089	0.443341	0.4083	0.528107	0.725493	0.286308	0.275979	0.30024	0.222196	0.583701	0.308449	1.1912	1.77686	0.645797	0.675922	0.677221	0.544197	1.3166	0.755446	5648	YES	hira-stimul
BTBD8	0.0617903	0.055739	0.052252	0.0550912	0.032336	0.0469204	0.0164275	0.0347727	0.0968533	0.0587465	0.0617903	0.055739	0.0282161	0.0359195	0.0163297	0.0196127	0.0123863	0.014987	0.121938	0.0334268	0.456643	0.644422	0.264276	0.351867	0.200458	0.268879	1.97342	0.599701	67540	YES	hira-stimul
BTF3L4	2.45407	2.39877	3.54365	3.17546	3.25287	3.29565	3.12432	3.18921	2.55717	2.68592	2.45407	2.39877	1.91357	2.0704	1.6427	1.37758	2.35574	1.37455	3.21692	1.52829	0.779754	0.863109	0.669378	0.574287	0.959931	0.573023	1.31085	0.637113	34532	YES	hira-stimul
BTG2	1.32339	0.999301	5.76615	4.48172	1.89278	1.71759	3.02404	3.97085	1.67864	1.91532	1.32339	0.999301	3.11372	2.92208	0.955854	0.717953	2.28013	1.71144	2.11173	1.08982	2.35284	2.92413	0.722277	0.718455	1.72294	1.71263	1.5957	1.09058	4066	YES	hira-stimul
C1orf100	0.0015263	0.00212209	0.00563893	0.00165954	0	0	0.000822527	0.00155228	0	0.000856957	0.0015263	0.00212209	0.00304502	0.00108202	0	0	0.000620185	0.000669033	0	0.000487609	1.99504	0.509884	0	0	0.406333	0.315271	0	0.229777	36457	YES	hira-inhib
C1orf101	0.171232	0.155027	0.105666	0.0870396	0.118868	0.108464	0.0949915	0.115245	0.135187	0.0960005	0.171232	0.155027	0.0570596	0.0567498	0.0600283	0.045338	0.0716236	0.0496706	0.1702	0.0546243	0.33323	0.366064	0.350567	0.292452	0.418284	0.3204	0.993976	0.352353	178990	YES	hira-stimul
C1orf105	0.0115584	0.00857078	0.00355855	0.00565531	0	0.00411496	0.00124577	0.00117551	0.0114919	0.00767515	0.0115584	0.00857078	0.00192162	0.00368726	0	0.00172005	0.000939311	0.000506645	0.0144683	0.00436716	0.166253	0.430213	0	0.200688	0.0812665	0.059113	1.25176	0.509541	48142	YES	hira-stimul
C1orf106	0.0206617	0.0351109	0.0212042	0.0673962	0.0276129	0.0149842	0.0668078	0.0560359	0.0372414	0.0657375	0.0206617	0.0351109	0.0114503	0.0439423	0.0139445	0.0062634	0.0503731	0.0241515	0.0468497	0.0374046	0.554178	1.25153	0.674897	0.178389	2.43799	0.687863	2.26746	1.06533	24238	YES	hira-stimul
C1orf109	1.3925	1.84875	2.24695	2.40147	1.78271	2.00676	2.42213	3.19736	1.75014	2.09769	1.3925	1.84875	1.21335	1.56576	0.900269	0.838826	1.82629	1.37806	2.20168	1.19359	0.871349	0.846928	0.646512	0.453726	1.31152	0.745402	1.5811	0.645618	8951	YES	hira-stimul
C1orf112	2.20524	1.41011	2.26266	1.39915	2.89284	2.02136	2.66219	2.49917	2.02775	1.40315	2.20524	1.41011	1.22184	0.912246	1.46088	0.844928	2.00729	1.07714	2.55091	0.798392	0.554061	0.646932	0.66246	0.599193	0.910237	0.763871	1.15675	0.566192	57680	YES	hira-stimul
C1orf114	0.0076911	0.0229709	0.010524	0.00464584	0.00865567	0.015212	0.0175001	0.0112985	0.00804933	0.00863649	0.0076911	0.0229709	0.00568296	0.00302909	0.00437111	0.00635862	0.0131951	0.00486965	0.0101261	0.00491416	0.738901	0.131866	0.568334	0.276812	1.71563	0.211992	1.31659	0.21393	32557	YES	hira-stimul
C1orf115	0.0815347	0.0697612	0.35916	0.361429	0.226312	0.271669	0.223076	0.245579	0.108306	0.17255	0.0815347	0.0697612	0.193946	0.235652	0.114288	0.113558	0.168199	0.105845	0.136249	0.098181	2.3787	3.37798	1.4017	1.62781	2.06292	1.51724	1.67105	1.40739	8872	YES	hira-stimul
C1orf116	0.0547218	0.0797057	0.0938649	0.106248	0.0668084	0.146649	0.0442346	0.141121	0.0286353	0.0351133	0.0547218	0.0797057	0.050687	0.0692737	0.0337382	0.0612993	0.0333529	0.0608232	0.0360232	0.0199795	0.926268	0.869118	0.616541	0.76907	0.609499	0.763097	0.658297	0.250665	14236	YES	hira-stimul
C1orf122	0.117748	0.140324	0.476451	0.219474	0.319456	0.231482	0.344468	0.171075	0.193651	0.226665	0.117748	0.140324	0.257284	0.143097	0.161325	0.0967595	0.259729	0.0737333	0.243613	0.128972	2.18504	1.01976	1.37009	0.689543	2.2058	0.525451	2.06893	0.919104	1654	YES	hira-stimul
C1orf123	0.736399	0.59469	2.29394	2.35975	1.64915	1.61765	0.972499	1.10091	0.776197	0.996984	0.736399	0.59469	1.23873	1.53856	0.832821	0.676178	0.733264	0.474492	0.976456	0.567284	1.68214	2.58716	1.13094	1.13703	0.995743	0.797882	1.32599	0.953915	6518	YES	hira-stimul
C1orf124	1.24744	1.13382	2.25429	2.04882	1.83517	1.81135	1.65395	1.71079	1.3999	1.3695	1.24744	1.13382	1.21732	1.33583	0.926761	0.757144	1.24708	0.73735	1.76107	0.779245	0.975852	1.17817	0.74293	0.667782	0.99971	0.650324	1.41175	0.687274	16308	YES	hira-stimul
C1orf126	0.0848695	0.0558273	0.0817594	0.0756058	0.0675911	0.0615575	0.0553262	0.0598632	0.0852409	0.061485	0.0848695	0.0558273	0.0441501	0.049295	0.0341335	0.025731	0.041716	0.025801	0.107318	0.034985	0.520211	0.882991	0.402188	0.460904	0.491531	0.462158	1.26451	0.626664	40650	NO	hira-stimul
C1orf127	0.00078229	0.000725107	0.00289018	0.00595407	0.000990451	0.00371343	0.00168631	0.00397803	0.00409364	0.0035138	0.00078229	0.000725107	0.0015607	0.00388205	0.000500178	0.00155221	0.00127148	0.00171453	0.0051498	0.00199935	1.99504	5.35377	0.639376	2.14067	1.62533	2.36452	6.58298	2.75732	35565	YES	hira-stimul
C1orf129	0.000430367	0.000598362	0.000265	0.000233968	0.00190709	0.000510725	0.000927704	0.000656541	0	0.000241634	0.000430367	0.000598362	0.0001431	0.000152547	0.00096308	0.000213483	0.000699489	0.000282969	0	0.00013749	0.332507	0.254941	2.23781	0.356779	1.62533	0.472906	0	0.229777	129295	YES	hira-inhib
C1orf130	0.0219434	0.0290562	0.0225195	0.0255632	0.0224904	0.0322408	0.0309711	0.0302873	0.0202315	0.0287475	0.0219434	0.0290562	0.0121605	0.0166672	0.0113577	0.0134767	0.0233522	0.0130538	0.0254512	0.0163573	0.554177	0.57362	0.517589	0.463813	1.0642	0.449261	1.15986	0.562955	53252	YES	hira-stimul
C1orf131	0.639001	0.715192	1.80049	1.79882	1.58571	1.51853	1.20532	1.35506	0.879425	0.984938	0.639001	0.715192	0.972265	1.17283	0.800784	0.634746	0.908811	0.584031	1.10632	0.56043	1.52154	1.63988	1.25318	0.887518	1.42224	0.816607	1.73132	0.783607	17416	YES	hira-stimul
C1orf133	0.0208953	0.00968397	0.102931	0.0454389	0.0661385	0.0371954	0.0450422	0.0637531	0.0984085	0	0.0208953	0.00968397	0.0555827	0.0296262	0.0333999	0.0155477	0.0339618	0.0274776	0.123798	0	2.66006	3.0593	1.59844	1.60551	1.62533	2.83743	5.92468	0	2663	NO	hira-stimul
C1orf135	1.02722	1.11582	2.49112	2.26967	2.04404	2.21817	1.79265	1.97776	1.60552	1.66274	1.02722	1.11582	1.3452	1.47982	1.03224	0.927195	1.35166	0.852415	2.01974	0.946099	1.30956	1.32622	1.00489	0.830954	1.31584	0.763936	1.96622	0.847896	25352	YES	hira-stimul
C1orf140	0.384416	0.12552	0.522552	0.394226	0.323549	0.295489	0.230704	0.14661	0.283454	0.318846	0.384416	0.12552	0.282178	0.257035	0.163392	0.123514	0.173951	0.0631889	0.356869	0.181423	0.734044	2.04776	0.42504	0.984022	0.452507	0.503417	0.92834	1.44537	6369	NO	hira-inhib
C1orf141	0.00382571	0.00709213	0.00376911	0.00665548	0.0048437	0.0108961	0.00824675	0.0124507	0.00160156	0.00515518	0.00382571	0.00709213	0.00203532	0.00433937	0.00244607	0.00455457	0.00621805	0.00536625	0.00201476	0.0029333	0.532011	0.611858	0.639376	0.642201	1.62533	0.756649	0.526638	0.413599	36362	YES	hira-stimul
C1orf144	1.6788	1.67891	2.97428	2.76522	3.14955	2.95331	2.48389	2.49542	1.95382	2.2259	1.6788	1.67891	1.60611	1.80292	1.59052	1.23448	1.87285	1.07553	2.45791	1.26654	0.956702	1.07387	0.947416	0.735289	1.11559	0.64061	1.46408	0.754381	31058	YES	hira-stimul
C1orf150	0.00101548	0.0018825	0.00250113	0.00110413	0	0	0	0.0030983	0.00106278	0.00228061	0.00101548	0.0018825	0.00135061	0.000719893	0	0	0	0.00133537	0.00133804	0.00129767	1.33002	0.382413	0	0	0	0.709358	1.31764	0.689332	27398	YES	hira-stimul
C1orf159	0.604146	0.639128	0.531718	0.624446	0.596624	0.697832	0.761413	0.802856	0.644072	0.610567	0.604146	0.639128	0.287128	0.407139	0.301295	0.291694	0.574105	0.346031	0.810887	0.347413	0.475262	0.637022	0.498712	0.456393	0.950276	0.541411	1.3422	0.543573	34539	YES	hira-stimul
C1orf162	0.46667	0.609652	0.519446	0.478392	0.715235	1.01036	0.271344	0.824331	0.250629	0.403368	0.46667	0.609652	0.280501	0.311912	0.361194	0.42233	0.204593	0.355287	0.315291	0.229516	0.601069	0.511622	0.773981	0.69274	0.438411	0.58277	0.675619	0.376471	4531	YES	hira-stimul
C1orf168	0.000275759	0.000511203	0.00135839	0.00179899	0.000349136	0	0	0.00084136	0.000865808	0.000619311	0.000275759	0.000511203	0.000733531	0.00117294	0.000176314	0	0	0.000362626	0.00108919	0.000352388	2.66004	2.29447	0.639376	0	0	0.709358	3.94978	0.689331	100893	YES	hira-stimul
C1orf174	0.78456	1.27348	1.50732	2.00565	1.25929	1.67733	1.31212	1.6479	1.18705	1.25114	0.78456	1.27348	0.813953	1.30768	0.635941	0.701124	0.989338	0.710245	1.49331	0.711899	1.03746	1.02686	0.810571	0.550557	1.26101	0.55772	1.90337	0.559018	11161	YES	hira-stimul
C1orf180	0.0737444	0.0949359	0.0504537	0.0178182	0.0155612	0.0534807	0.154548	0.104167	0	0.0322036	0.0737444	0.0949359	0.027245	0.0116175	0.00785841	0.0223549	0.116529	0.044896	0	0.0183238	0.369452	0.122372	0.106563	0.235474	1.58018	0.472908	0	0.193013	6791	NO	hira-inhib
C1orf182	0.129325	0.103889	0.297293	0.418719	0.13099	0.184167	0.114607	0.128604	0.168434	0.187175	0.129325	0.103889	0.160538	0.273005	0.0661499	0.0769818	0.0864137	0.0554283	0.21189	0.106503	1.24135	2.62785	0.511502	0.741001	0.66819	0.533534	1.63843	1.02516	9681	YES	hira-stimul
C1orf185	0.00849549	0.0258733	0.00373652	0.00857732	0.00153658	0.00648113	0.00261614	0.00493721	0.00381051	0.00476989	0.00849549	0.0258733	0.00201772	0.00559241	0.000775973	0.00270911	0.00197257	0.00212794	0.00479743	0.00271407	0.237505	0.216146	0.0913394	0.104707	0.23219	0.0822445	0.564703	0.104898	45849	YES	hira-stimul
C1orf186	0.00167684	0.00155427	0.00137669	0.0030387	0.00353838	0.00265325	0.00120487	0.00227385	0.000584981	0.00188296	0.00167684	0.00155427	0.000743413	0.00198123	0.00178688	0.00110906	0.000908472	0.000980029	0.000735906	0.0010714	0.443341	1.2747	1.06562	0.713556	0.541776	0.63054	0.438865	0.68933	49776	YES	hira-inhib
C1orf189	0.131877	0.162485	0.323585	0.197955	0.209684	0.235117	0.0387649	0.138187	0.117108	0.0987252	0.131877	0.162485	0.174736	0.129067	0.10589	0.0982789	0.0292287	0.0595586	0.147322	0.0561746	1.32499	0.79433	0.802948	0.604849	0.221636	0.366548	1.11712	0.345722	6962	YES	hira-stimul
C1orf190	0.0341509	0.0388487	0.036322	0.0185661	0.0275151	0.0405275	0.0150578	0.0205236	0.0292431	0.02789	0.0341509	0.0388487	0.0196139	0.0121051	0.0138951	0.0169405	0.0113536	0.00884567	0.0368171	0.0158694	0.57433	0.311596	0.406874	0.436063	0.332453	0.227695	1.07807	0.408493	17923	YES	hira-stimul
C1orf194	0.00351867	0.00326147	0	0.0114775	0	0.00835133	0.00758489	0	0	0	0.00351867	0.00326147	0	0.00748333	0	0.00349086	0.00571901	0	0	0	0	2.29447	0	1.07033	1.62533	0	0	0	7907	YES	hira-indep
C1orf198	0.827697	0.553326	1.6461	1.45298	1.08631	1.60602	0.8946	0.964658	0.636684	0.520654	0.827697	0.553326	0.888894	0.947343	0.548587	0.671316	0.674528	0.415768	0.800948	0.296252	1.07394	1.71209	0.662787	1.21324	0.814946	0.751397	0.967683	0.535403	32471	YES	hira-stimul
C1orf201	0.144141	0.106973	0.181639	0.148914	0.10974	0.11309	0.118195	0.137342	0.129805	0.161859	0.144141	0.106973	0.0980851	0.0970919	0.0554187	0.0472716	0.089119	0.0591944	0.163424	0.0920978	0.68048	0.90763	0.384476	0.441902	0.618277	0.553358	1.13378	0.860944	58099	YES	hira-stimul
C1orf204	0.0708968	0.0657144	0.0582065	0.107316	0.0369607	0.0379431	0.0344607	0.0438278	0.0790672	0.0764894	0.0708968	0.0657144	0.0314315	0.06997	0.0186652	0.0158602	0.0259834	0.0188898	0.0995456	0.0435225	0.443342	1.06476	0.263272	0.241351	0.366496	0.287453	1.40409	0.662297	20874	NO	hira-stimul
C1orf21	0.126461	0.133095	0.0533755	0.0498753	0.0605512	0.0444764	0.117962	0.0965774	0.139089	0.0925619	0.126461	0.133095	0.0288228	0.0325187	0.0305784	0.0185911	0.0889433	0.0416249	0.175113	0.0526677	0.227918	0.244327	0.241801	0.139683	0.703326	0.312745	1.38472	0.395715	242006	YES	hira-stimul
C1orf210	0.544216	0.559716	0.495768	0.672783	0.726781	0.751996	0.723154	0.507989	0.585169	0.493912	0.544216	0.559716	0.267715	0.438655	0.367024	0.314334	0.545258	0.218943	0.736143	0.281036	0.491927	0.783709	0.674409	0.561596	1.00191	0.391168	1.35267	0.502105	3732	YES	hira-stimul
C1orf212	0.886113	0.893566	2.97319	2.86358	3.57333	3.32158	1.2927	1.5025	1.06099	1.08489	0.886113	0.893566	1.60552	1.86705	1.80453	1.38842	0.974696	0.647577	1.33473	0.617302	1.81187	2.08944	2.03646	1.5538	1.09997	0.724711	1.50627	0.69083	9455	YES	hira-stimul
C1orf213	0.339649	0.296832	0.752904	0.654188	0.307162	0.310938	0.324238	0.296084	0.436719	0.294222	0.339649	0.296832	0.406568	0.426531	0.155117	0.129972	0.244475	0.127612	0.549829	0.167412	1.19702	1.43694	0.456697	0.437864	0.719789	0.429914	1.61882	0.563997	2867	NO	hira-stimul
C1orf216	0.612568	0.727937	1.44428	1.67365	1.12026	1.16187	1.61954	1.50158	0.691574	0.693519	0.612568	0.727937	0.779911	1.09122	0.565731	0.485662	1.22113	0.647181	0.87	0.394612	1.27318	1.49906	0.92354	0.667175	1.99347	0.889062	1.42025	0.542097	5314	YES	hira-stimul
C1orf220	0.499658	0.387776	0.832119	0.814103	0.47999	0.367379	0.698457	0.418604	0.69283	0.622695	0.499658	0.387776	0.449344	0.530795	0.242395	0.153564	0.526637	0.180418	0.872273	0.354313	0.899304	1.36882	0.485122	0.396013	1.05399	0.465264	1.74574	0.913707	6094	NO	hira-stimul
C1orf226	0.232056	0.332417	0.112579	0.118511	0.0133547	0.0208626	0.0568435	0.0572137	0.353258	0.355337	0.232056	0.332417	0.0607927	0.0772692	0.00674412	0.00872057	0.04286	0.0246591	0.444752	0.202187	0.261974	0.232447	0.0290625	0.0262338	0.184697	0.0741812	1.91657	0.608232	7913	YES	hira-stimul
C1orf227	0.011919	0.0265146	0.0234853	0.0138235	0.00603622	0.0169734	0.00856425	0.01293	0.014969	0.0119427	0.011919	0.0265146	0.0126821	0.00901292	0.00304829	0.00709488	0.00645744	0.00557283	0.018846	0.0067954	1.06402	0.339923	0.255751	0.267584	0.541777	0.21018	1.58117	0.256289	17507	YES	hira-stimul
C1orf228	0.143842	0.0978408	0.146832	0.0987153	0.0713232	0.082429	0.0506953	0.0595174	0.230105	0.166436	0.143842	0.0978408	0.0792893	0.0643624	0.0360182	0.0344553	0.0382243	0.025652	0.289702	0.0947021	0.551225	0.657828	0.250401	0.352157	0.265738	0.262181	2.01403	0.96792	50870	YES	hira-stimul
C1orf229	0.492863	0.411152	0.652485	0.57608	0.67081	0.628756	0.557771	0.37594	0.631878	0.650299	0.492863	0.411152	0.352342	0.375604	0.338759	0.26282	0.420559	0.16203	0.794903	0.37002	0.714888	0.913541	0.687329	0.639228	0.853299	0.394088	1.61283	0.899959	2258	YES	hira-stimul
C1orf27	2.89134	2.89749	3.41854	3.13773	3.60025	3.67587	3.54467	3.80316	2.9476	3.15735	2.89134	2.89749	1.84601	2.0458	1.81813	1.53651	2.67268	1.63916	3.70808	1.79653	0.638462	0.706059	0.628818	0.530291	0.924375	0.565718	1.28248	0.62003	45614	YES	hira-stimul
C1orf31	0.625647	0.777404	1.96862	2.12133	1.01503	1.25951	1.162	1.24339	0.888731	0.96395	0.625647	0.777404	1.06305	1.38311	0.51259	0.526475	0.876148	0.535901	1.11802	0.548488	1.69913	1.77914	0.819296	0.677222	1.40039	0.689347	1.78699	0.705537	10582	YES	hira-stimul
C1orf35	0.203707	0.0795017	0.163012	0.44298	0.339358	0.15268	0.277335	0.0872317	0.235637	0.192629	0.203707	0.0795017	0.0880265	0.288823	0.171376	0.0638202	0.209111	0.0375969	0.296431	0.109606	0.432123	3.63292	0.841286	0.802753	1.02653	0.472906	1.45518	1.37866	2595	YES	hira-indep
C1orf43	2.39931	2.43524	4.59476	4.70844	3.34354	3.63185	2.44394	2.80397	3.00355	3.01568	2.39931	2.43524	2.48117	3.0699	1.68849	1.51811	1.84273	1.20851	3.77847	1.71592	1.03412	1.26062	0.703739	0.623394	0.768025	0.49626	1.57481	0.704621	14091	YES	hira-stimul
C1orf49	0.0133452	0.0247394	0.0131478	0.00580408	0.00337926	0.00950221	0	0.00814345	0.00838008	0.00778101	0.0133452	0.0247394	0.00709981	0.00378426	0.00170653	0.00397192	0	0.00350983	0.0105505	0.00442739	0.532012	0.152965	0.127876	0.160551	0	0.141872	0.790585	0.178961	10424	YES	hira-stimul
C1orf50	0.618779	0.582593	1.50948	1.16363	0.95338	1.01406	0.832771	0.835754	0.822217	0.977922	0.618779	0.582593	0.815119	0.758687	0.481457	0.423877	0.627909	0.36021	1.03435	0.556438	1.3173	1.30226	0.778076	0.72757	1.01476	0.618288	1.6716	0.955105	8498	YES	hira-stimul
C1orf51	0.0260446	0.0362112	0.0721666	0.105513	0	0.0540883	0.0210533	0.0463539	0.0545153	0.029246	0.0260446	0.0362112	0.03897	0.0687945	0	0.0226089	0.0158742	0.0199785	0.0686348	0.016641	1.49628	1.89981	0	0.624362	0.6095	0.551722	2.63528	0.459553	4273	YES	hira-stimul
C1orf52	2.32161	3.06468	6.49373	6.95266	4.708	6.16239	2.94345	4.70447	2.51663	3.00237	2.32161	3.06468	3.50661	4.53313	2.37754	2.57588	2.21936	2.02763	3.16592	1.70835	1.51042	1.47915	1.02409	0.840505	0.955958	0.661611	1.36367	0.557431	9719	YES	hira-stimul
C1orf53	0.172755	0.117804	0.853731	0.728393	0.650967	0.459332	0.255286	0.199424	0.175337	0.175153	0.172755	0.117804	0.461015	0.474912	0.328738	0.192001	0.192486	0.0859517	0.220574	0.0996621	2.6686	4.03138	1.90292	1.62983	1.11421	0.729617	1.2768	0.845999	4816	YES	hira-stimul
C1orf54	0.047775	0.0632611	0.0546327	0.0927601	0.120975	0.109341	0.0404581	0.0416472	0.0500003	0.0804714	0.047775	0.0632611	0.0295017	0.0604796	0.0610924	0.0457045	0.0305054	0.0179499	0.0629004	0.0457882	0.617512	0.956031	1.27875	0.722475	0.638522	0.283744	1.3166	0.723798	8153	YES	hira-stimul
C1orf55	1.77468	2.14026	3.73592	3.9843	2.9992	3.87535	2.60567	3.48417	2.19643	2.58152	1.77468	2.14026	2.0174	2.59776	1.5146	1.6199	1.96468	1.50168	2.76311	1.46888	1.13677	1.21376	0.853447	0.756869	1.10706	0.701633	1.55696	0.686311	16664	YES	hira-stimul
C1orf56	0.192514	0.149891	0.560243	0.678196	0.370485	0.374674	0.26559	0.391583	0.354606	0.294002	0.192514	0.149891	0.302531	0.442184	0.187095	0.156614	0.200255	0.168772	0.446094	0.167287	1.57148	2.95004	0.971851	1.04485	1.04021	1.12597	2.3172	1.11606	3613	YES	hira-stimul
C1orf61	0.00333319	0.00102985	0.00547313	0.00845639	0.0323543	0.0435112	0.0131726	0.0350293	0.00232563	0.00623818	0.00333319	0.00102985	0.00295549	0.00551357	0.0163389	0.0181877	0.00993214	0.0150976	0.00292564	0.00354952	0.886685	5.35376	4.90189	17.6605	2.97977	14.66	0.877731	3.44664	25130	YES	hira-inhib
C1orf63	2.25388	2.35959	8.61324	9.55193	4.87978	5.68314	2.8009	3.77025	2.17025	3.01343	2.25388	2.35959	4.65115	6.22786	2.46429	2.37555	2.11188	1.62498	2.73017	1.71464	2.06362	2.63938	1.09335	1.00676	0.936997	0.68867	1.21132	0.726669	5246	YES	hira-stimul
C1orf74	0.224674	0.289237	0.813212	1.08024	0.518163	0.544929	0.484309	0.40622	0.195949	0.301078	0.224674	0.289237	0.439134	0.704316	0.261672	0.22778	0.365169	0.175081	0.246504	0.171313	1.95454	2.43508	1.16468	0.787521	1.62533	0.60532	1.09716	0.592294	2229	YES	hira-stimul
C1orf85	0.308469	0.267695	0.647131	0.721007	0.459753	0.445274	0.555866	0.685416	0.373056	0.403712	0.308469	0.267695	0.349451	0.470097	0.232175	0.186125	0.419123	0.295414	0.469304	0.229712	1.13286	1.75609	0.75267	0.695286	1.35872	1.10355	1.5214	0.858111	2966	YES	hira-stimul
C1orf86	0.0777021	0.063158	0.128078	0.163546	0.11654	0.0993036	0.162342	0.115498	0.119407	0.123497	0.0777021	0.063158	0.0691621	0.106632	0.0588527	0.0415089	0.122406	0.0497796	0.150214	0.0702698	0.890093	1.68834	0.757415	0.657223	1.57532	0.788176	1.9332	1.1126	23274	YES	hira-stimul
C1orf9	1.55027	1.38186	2.01446	1.81085	1.71663	1.65557	1.72002	1.73265	1.44009	1.61634	1.55027	1.38186	1.08781	1.18067	0.866898	0.692028	1.2969	0.746772	1.81163	0.919697	0.70169	0.854409	0.559192	0.500795	0.836561	0.540411	1.16859	0.66555	78714	YES	hira-stimul
C1orf95	0.0110524	0.00554911	0.00567129	0.0150216	0.000246678	0.00218602	0.00397078	0.00234178	0.0120492	0.0020685	0.0110524	0.00554911	0.0030625	0.00979408	0.000124572	0.000913756	0.00299397	0.00100931	0.0151699	0.00117698	0.277089	1.76498	0.0112711	0.164667	0.270889	0.181886	1.37255	0.212102	60415	YES	hira-stimul
C1orf96	0.70277	0.650088	1.09644	1.19283	0.700107	0.821776	0.83384	0.914514	0.812336	0.920014	0.70277	0.650088	0.592078	0.777725	0.353554	0.343502	0.628715	0.394156	1.02192	0.523488	0.842491	1.19634	0.503086	0.528394	0.894625	0.606311	1.45413	0.805257	21937	YES	hira-stimul
C1orf98	0.13177	0.145245	0.0767518	0.0850404	0.2783	0.346538	0.083486	0.227279	0.126726	0.109975	0.13177	0.145245	0.041446	0.0554463	0.140541	0.144853	0.0629484	0.0979572	0.159421	0.0625758	0.314533	0.381744	1.06657	0.9973	0.477715	0.674428	1.20985	0.430829	31249	NO	hira-stimul
C4BPA	0.260141	0.264782	0.26006	0.231079	0.0830477	0.0916442	0.0508239	0.0771495	0.27179	0.244804	0.260141	0.264782	0.140432	0.150664	0.0419391	0.0383073	0.0383212	0.0332514	0.342184	0.139293	0.539832	0.56901	0.161217	0.144675	0.147309	0.12558	1.31538	0.526069	40711	YES	hira-stimul
C4BPB	2.75368	1.80173	4.72219	3.02665	3.00128	1.98227	2.35011	2.09624	3.12483	3.03012	2.75368	1.80173	2.54998	1.97338	1.51565	0.828589	1.77198	0.903479	3.93104	1.72414	0.926027	1.09527	0.550408	0.459885	0.643496	0.501451	1.42756	0.956935	11126	YES	hira-stimul
C8A	0.000438476	0.000406424	0.00107997	0.000953506	0	0.00104069	0	0.00133782	0.000458899	0.000492373	0.000438476	0.000406424	0.000583184	0.000621686	0	0.000435008	0	0.0005766	0.000577754	0.00028016	1.33002	1.52965	0	1.07033	0	1.41872	1.31764	0.68933	63452	YES	hira-stimul
CACHD1	0.335825	0.378186	0.216967	0.212933	0.355438	0.278172	0.471131	0.456928	0.410444	0.486499	0.335825	0.378186	0.117162	0.138832	0.179496	0.116276	0.355233	0.196936	0.516339	0.276818	0.348879	0.367101	0.534493	0.307457	1.05779	0.520738	1.53752	0.731962	222266	YES	hira-stimul
CACNA1E	0.000774664	0.00111695	0.000424001	0.000655114	0.000980795	0.000306436	0.000278312	0.000437695	0.00063058	0.000676577	0.000774664	0.00111695	0.000228961	0.000427134	0.000495301	0.00012809	0.000209847	0.000188647	0.00079327	0.000384972	0.295561	0.382411	0.639376	0.114679	0.270888	0.168894	1.02402	0.344664	323236	YES	hira-stimul
CACYBP	2.0387	2.14763	4.58612	4.67177	3.0545	3.32582	3.21457	2.89182	2.53843	2.7873	2.0387	2.14763	2.4765	3.04599	1.54252	1.39019	2.42379	1.24637	3.19334	1.58597	1.21475	1.4183	0.756621	0.647315	1.18889	0.580349	1.56636	0.738476	12593	YES	hira-stimul
CAMK1G	0.00184009	0.000852792	0.00226608	0.00400145	0.00232972	0	0.000991629	0	0.000962898	0.00103314	0.00184009	0.000852792	0.00122368	0.00260895	0.00117651	0	0.000747688	0	0.00121133	0.000587857	0.665013	3.0593	0.639376	0	0.406332	0	0.658297	0.689332	30240	YES	hira-indep
CAMK2N1	0.0506515	0.06707	0.16931	0.16522	0.128259	0.111631	0.171576	0.16926	0.0833025	0.0975044	0.0506515	0.06707	0.0914274	0.107723	0.0647708	0.0466618	0.129368	0.0729511	0.104795	0.05548	1.80503	1.60613	1.27875	0.695717	2.55409	1.08769	2.06893	0.827196	3845	YES	hira-stimul
CAMSAP2	2.7844	2.8286	1.8836	1.74649	2.44969	2.35909	2.91657	2.81958	2.79628	2.79576	2.7844	2.8286	1.01714	1.13871	1.23709	0.9861	2.19909	1.21524	3.52052	1.59079	0.365301	0.402571	0.444294	0.348618	0.789791	0.429626	1.26437	0.562394	121146	YES	hira-stimul
CAMTA1	0.32418	0.33695	0.210543	0.19385	0.274032	0.216707	0.256219	0.228548	0.356908	0.355458	0.32418	0.33695	0.113693	0.12639	0.138386	0.0905835	0.193189	0.0985042	0.449347	0.202256	0.35071	0.375101	0.426881	0.268834	0.595932	0.292341	1.3861	0.600254	984383	YES	hira-stimul
CAP1	1.4758	1.69818	2.58723	2.44905	2.0212	2.42887	1.63042	1.89849	1.71043	1.83132	1.4758	1.69818	1.3971	1.59678	1.02071	1.01527	1.22934	0.818249	2.15172	1.04202	0.946676	0.940289	0.691629	0.597856	0.832997	0.481839	1.458	0.613611	32067	YES	hira-stimul
CAPN2	0.553681	0.60569	0.598881	0.658052	1.6206	1.06344	1.1497	0.927253	0.851611	1.12703	0.553681	0.60569	0.323396	0.42905	0.818403	0.444518	0.866874	0.399646	1.07133	0.64128	0.584083	0.708366	1.47811	0.733903	1.56566	0.659819	1.93492	1.05876	74426	YES	hira-stimul
CAPN8	0.000401866	0.000186245	0.000494898	0.000218474	0.00305279	0.00119225	0.00108283	0.000817413	0.00147204	0.000451263	0.000401866	0.000186245	0.000267245	0.000142445	0.00154166	0.00049836	0.000816454	0.000352305	0.00185183	0.000256769	0.66501	0.764826	3.83625	2.67583	2.03166	1.89162	4.60807	1.37866	138465	YES	hira-stimul
CAPZA1	4.78063	4.82421	5.26407	4.95942	5.8021	5.88935	5.99671	5.94431	4.85401	5.34043	4.78063	4.82421	2.8426	3.23354	2.93006	2.46175	4.52152	2.562	6.10634	3.0387	0.594607	0.670274	0.612903	0.51029	0.9458	0.531071	1.27731	0.629886	52167	YES	hira-stimul
CAPZB	1.59108	1.61321	1.0603	1.08793	1.13882	1.17222	1.31055	1.37732	1.63421	1.61284	1.59108	1.61321	0.572562	0.70933	0.575104	0.489988	0.988155	0.593625	2.05747	0.917706	0.359857	0.439701	0.361455	0.303735	0.621059	0.367977	1.29313	0.568869	146800	YES	hira-stimul
CASP9	0.921615	0.32455	1.64646	0.49548	0.792781	0.359834	0.341174	0.225378	0.90377	0.483278	0.921615	0.32455	0.889088	0.323053	0.400354	0.150411	0.257245	0.0971379	1.13785	0.274985	0.964707	0.995387	0.434405	0.463444	0.279124	0.2993	1.23462	0.847281	32517	YES	hira-stimul
CASQ2	0.000404386	0.000374826	0.000498003	0.000879375	0	0	0	0.000822539	0	0.000454093	0.000404386	0.000374826	0.000268922	0.000573353	0	0	0	0.000354514	0	0.000258379	0.665012	1.52965	0	0	0	0.94581	0	0.68933	68801	YES	hira-inhib
CASZ1	0.0144289	0.0114406	0.0237638	0.0224932	0.0169478	0.0160916	0.0206105	0.0183874	0.0189217	0.0281105	0.0144289	0.0114406	0.0128325	0.0146656	0.00855864	0.00672629	0.0155403	0.00792497	0.0238035	0.0159949	0.889358	1.28189	0.593159	0.587931	1.07703	0.692706	1.64971	1.39808	160042	YES	hira-stimul
CC2D1B	0.454406	0.393111	1.08599	0.817644	0.724225	0.631446	0.735602	0.603468	0.505411	0.490252	0.454406	0.393111	0.586435	0.533104	0.365734	0.263944	0.554644	0.260095	0.635807	0.278953	1.29055	1.35612	0.804861	0.671425	1.22059	0.661632	1.3992	0.709605	15613	YES	hira-stimul
CCBL2	0.65794	0.503049	0.631453	0.401176	0.644938	0.418324	0.599864	0.50719	0.529119	0.4481	0.65794	0.503049	0.340985	0.261567	0.325694	0.174859	0.452297	0.218599	0.666161	0.254969	0.518261	0.519963	0.49502	0.347599	0.687445	0.434548	1.01249	0.506847	43683	YES	hira-stimul
CCDC163P	0.130935	0.188573	0.23384	0.245782	0.0973076	0.230701	0.120975	0.170124	0.21292	0.197991	0.130935	0.188573	0.126274	0.16025	0.0491403	0.096433	0.0912151	0.0733234	0.268066	0.112657	0.964399	0.849803	0.375303	0.511383	0.696645	0.388833	2.04732	0.597418	6154	YES	hira-stimul
CCDC17	0.215162	0.142136	0.140444	0.150652	0.0877125	0.254863	0.104536	0.155007	0.250003	0.161722	0.215162	0.142136	0.0758398	0.0982251	0.0442948	0.106533	0.0788201	0.066808	0.314754	0.0920198	0.352477	0.691064	0.205867	0.749513	0.366329	0.470029	1.46287	0.647407	4016	YES	hira-stimul
CCDC18	1.46849	1.46588	1.12325	1.08987	1.12712	1.13967	0.991942	1.35637	1.7006	1.59321	1.46849	1.46588	0.606555	0.710595	0.569196	0.476382	0.747924	0.584595	2.14106	0.906536	0.413047	0.484757	0.387606	0.32498	0.509315	0.398802	1.458	0.618425	98007	YES	hira-stimul
CCDC19	0.109503	0.163523	0.108642	0.129711	0.0418851	0.0666218	0.147238	0.25387	0.120495	0.201503	0.109503	0.163523	0.0586667	0.0845716	0.021152	0.0278479	0.111017	0.109418	0.151703	0.114655	0.535754	0.517185	0.193163	0.1703	1.01383	0.669129	1.38538	0.701156	27753	YES	hira-stimul
CCDC23	0.212629	0.137692	0.606573	0.471161	0.269208	0.239555	0.263984	0.312056	0.163379	0.199475	0.212629	0.137692	0.327549	0.307197	0.13595	0.100134	0.199044	0.134496	0.205531	0.113501	1.54047	2.23104	0.639377	0.727232	0.936109	0.97679	0.966617	0.824313	10337	YES	hira-stimul
CCDC24	0.0420941	0.0314557	0.090551	0.147595	0.0644497	0.0402729	0.0792496	0.0230094	0.047356	0.0254052	0.0420941	0.0314557	0.0488975	0.0962319	0.0325471	0.0168341	0.0597542	0.00991705	0.0595738	0.0144556	1.16162	3.05928	0.773199	0.535168	1.41954	0.31527	1.41525	0.459553	4919	YES	hira-stimul
CCDC28B	0.046467	0.0215352	0.0643774	0.107362	0.125017	0.0620362	0.100165	0.0295363	0.0729469	0.0391341	0.046467	0.0215352	0.0347638	0.07	0.0631336	0.0259311	0.0755244	0.0127301	0.0917672	0.0222673	0.748139	3.25049	1.35868	1.20413	1.62533	0.591132	1.97489	1.034	4790	YES	hira-stimul
CCDC30	0.0109174	0.0159326	0.00657937	0.00959737	0.0088228	0.00606444	0.00776108	0.0127569	0.0068069	0.00991181	0.0109174	0.0159326	0.00355286	0.00625749	0.00445551	0.00253494	0.00585185	0.00549822	0.00856989	0.00563982	0.325431	0.392747	0.408111	0.159104	0.536012	0.345093	0.784975	0.35398	119776	YES	hira-stimul
CCDC76	1.24772	1.37199	1.81899	2.25976	1.73872	1.96203	1.16318	1.68091	1.18331	1.31458	1.24772	1.37199	0.982255	1.47336	0.878054	0.820129	0.877038	0.724472	1.4886	0.747996	0.78724	1.07389	0.703726	0.597766	0.702912	0.528045	1.19306	0.545191	17349	YES	hira-stimul
CCNL2	1.45766	1.44383	1.94094	2.36182	1.93083	2.21918	2.14977	2.37089	1.6388	1.57035	1.45766	1.44383	1.04811	1.53991	0.975069	0.927617	1.62093	1.02185	2.06161	0.893529	0.719034	1.06654	0.668928	0.64247	1.11201	0.707738	1.41433	0.61886	13628	YES	hira-stimul
CCT3	3.63395	3.83977	4.50559	5.13692	4.35555	4.66415	5.03847	5.26226	4.29426	4.26403	3.63395	3.83977	2.43302	3.34927	2.19955	1.94961	3.79901	2.26803	5.40218	2.42623	0.669525	0.872258	0.605279	0.507743	1.04542	0.590669	1.48659	0.631869	29455	YES	hira-stimul
CD101	0.26449	0.284676	0.0621856	0.067831	0.0799977	0.0616946	0.217565	0.129334	0.279498	0.295741	0.26449	0.284676	0.0335802	0.0442258	0.0403988	0.0257883	0.164044	0.055743	0.351888	0.168277	0.126962	0.155355	0.152742	0.0905884	0.620228	0.195812	1.33044	0.591116	34786	YES	hira-stimul
CD247	0.00063253	0.00508497	0.000389482	0.00103162	0	0.00450381	0.00511308	0.0168618	0.000992988	0.00213084	0.00063253	0.00508497	0.00021032	0.000672616	0	0.00188259	0.00385526	0.00726744	0.00125017	0.00121245	0.332506	0.132275	0	0.370227	6.09499	1.4292	1.97646	0.238438	87971	YES	hira-stimul
CD46	6.17062	5.86696	5.4871	5.72797	5.48227	5.16502	6.74346	7.16711	6.11812	6.99115	6.17062	5.86696	2.96303	3.73464	2.76855	2.15898	5.08457	3.08902	7.70271	3.97796	0.480184	0.636554	0.448666	0.367989	0.823996	0.526512	1.24829	0.678028	43479	YES	hira-stimul
CD55	35.3367	24.9	58.3046	34.8617	54.1276	35.3896	37.2602	28.9274	56.9977	48.8713	35.3367	24.9	31.4845	22.7298	27.3344	14.7929	28.0942	12.4677	71.7031	27.8078	0.890985	0.912845	0.773542	0.59409	0.795043	0.500711	2.02914	1.11678	39495	YES	hira-stimul
CD58	1.22878	1.26787	1.46357	1.47387	1.75563	1.63567	2.04742	1.82452	1.29594	1.71676	1.22878	1.26787	0.790328	0.960963	0.886593	0.68371	1.54375	0.786368	1.63029	0.976836	0.643181	0.757935	0.721523	0.539259	1.25633	0.620228	1.32676	0.770455	56560	YES	hira-stimul
CD84	0.050687	0.055036	0.0606379	0.0527499	0.0513395	0.0438245	0.0398024	0.0589142	0.0522901	0.0593568	0.050687	0.055036	0.0327445	0.0343929	0.0259264	0.0183186	0.030011	0.025392	0.0657809	0.033774	0.646013	0.624917	0.511501	0.332848	0.592085	0.461371	1.29779	0.613671	38423	YES	hira-stimul
CDA	0.915822	0.698941	0.641639	0.594759	0.660835	0.505886	0.671668	0.546892	1.15473	0.864841	0.915822	0.698941	0.346485	0.387783	0.333722	0.21146	0.506438	0.23571	1.45381	0.492095	0.378332	0.554815	0.364396	0.302544	0.552987	0.337239	1.58743	0.704057	29957	YES	hira-stimul
CDC14A	0.272228	0.333156	0.195801	0.219566	0.269316	0.323262	0.290553	0.401983	0.313024	0.447745	0.272228	0.333156	0.105733	0.143157	0.136005	0.135124	0.219077	0.173255	0.394097	0.254767	0.388397	0.4297	0.499598	0.405586	0.804755	0.520041	1.44767	0.764708	167811	YES	hira-stimul
CDC20	1.02827	1.56764	1.42763	2.90312	0.588747	1.28244	1.0518	1.41879	1.36484	1.57387	1.02827	1.56764	0.77092	1.89283	0.297317	0.53606	0.793057	0.611498	1.71833	0.895532	0.749725	1.20744	0.289143	0.341953	0.771254	0.390076	1.67109	0.571261	4248	YES	hira-stimul
CDC42	2.89596	2.91505	4.17808	3.64974	4.18372	4.37308	3.40473	4.10851	3.15118	3.46903	2.89596	2.91505	2.25616	2.37963	2.11278	1.82795	2.56717	1.77077	3.96418	1.97388	0.779073	0.816326	0.729561	0.627072	0.886465	0.607457	1.36887	0.677134	40317	YES	hira-stimul
CDC42BPA	1.26986	1.33311	0.546298	0.532982	0.429046	0.451004	0.696906	0.688364	1.24246	1.19596	1.26986	1.33311	0.295001	0.347504	0.216668	0.18852	0.525467	0.296685	1.56426	0.680501	0.23231	0.260672	0.170624	0.141413	0.413799	0.222551	1.23183	0.510461	328261	YES	hira-stimul
CDC42SE1	1.49829	1.90458	2.706	3.70726	1.79745	2.19051	2.45432	2.87266	1.71001	2.07365	1.49829	1.90458	1.46124	2.41713	0.907712	0.915633	1.85056	1.23812	2.15119	1.17991	0.975272	1.26912	0.605832	0.480753	1.23511	0.650073	1.43577	0.61951	8679	YES	hira-stimul
CDC7	3.07806	2.54766	5.07771	3.72545	4.74527	3.21576	5.82798	3.99316	3.18774	2.767	3.07806	2.54766	2.74196	2.42899	2.39636	1.34419	4.3943	1.72105	4.01018	1.57442	0.890809	0.953421	0.77853	0.527617	1.42762	0.675542	1.30283	0.617988	24918	YES	hira-stimul
CDC73	3.71801	3.96017	2.62671	2.52448	3.43354	3.14256	4.25189	3.86854	3.75967	3.69102	3.71801	3.96017	1.41842	1.64596	1.73394	1.31359	3.20593	1.66734	4.73342	2.10019	0.381501	0.415629	0.466362	0.3317	0.862269	0.421028	1.27311	0.530328	132855	YES	hira-stimul
CDCA8	1.64275	1.67798	2.11945	2.32719	1.16512	1.4747	1.63742	1.95913	1.69587	1.97064	1.64275	1.67798	1.1445	1.51733	0.588386	0.616425	1.23461	0.844385	2.1351	1.12129	0.696699	0.904259	0.358171	0.367361	0.751554	0.503215	1.29971	0.66824	17233	YES	hira-stimul
CDCP2	0.0112976	0.0104717	0.0069565	0.0040946	0	0.00223451	0.00706398	0.00382997	0	0.00211438	0.0112976	0.0104717	0.00375651	0.00266968	0	0.000934025	0.00532624	0.00165072	0	0.00120308	0.332505	0.254942	0	0.0891952	0.471449	0.157636	0	0.114889	14776	YES	hira-inhib
CDK11	7.11098	6.31306	10.1685	10.782	8.42186	10.0776	8.96955	7.54088	7.96053	6.99048	7.11098	6.31306	5.49099	7.02986	4.25304	4.21244	6.76304	3.25012	10.0143	3.97758	0.772185	1.11354	0.598095	0.667258	0.95107	0.514825	1.40829	0.630056	5235	YES	hira-stimul
CDK11A	0.125466	0.0953613	0.0624914	0.14521	0.165205	0.21242	0.112088	0.0499064	0.110008	0.168752	0.125466	0.0953613	0.0337454	0.0946769	0.0834285	0.0887916	0.0845144	0.0215097	0.13839	0.0960199	0.26896	0.992823	0.664949	0.931107	0.673604	0.22556	1.10301	1.00691	21622	YES	hira-indep
CDK11B	0.087297	0.0926443	0.17259	0.174086	0.123525	0.184939	0.106151	0.148992	0.0818662	0.129879	0.087297	0.0926443	0.0931986	0.113504	0.0623801	0.0773045	0.0800379	0.0642156	0.102988	0.0739012	1.0676	1.22516	0.714574	0.834423	0.916845	0.693141	1.17974	0.797687	83172	YES	hira-stimul
CDK18	0.30642	0.253884	0.298489	0.319242	0.11227	0.067816	0.317517	0.25953	0.422281	0.265532	0.30642	0.253884	0.161184	0.208146	0.0566963	0.0283471	0.239408	0.111857	0.531652	0.151088	0.526023	0.819846	0.185028	0.111654	0.781306	0.440585	1.73504	0.595105	28238	YES	hira-stimul
CDKN2C	3.42415	2.28246	9.03996	6.14922	2.95938	1.94233	2.19994	1.69498	2.95932	2.03969	3.42415	2.28246	4.88158	4.00929	1.49449	0.811894	1.65875	0.730536	3.72578	1.16058	1.42563	1.75657	0.436455	0.35571	0.484428	0.320065	1.08809	0.508479	5943	YES	hira-stimul
CELA2A	0.00362173	0.0016785	0.0312213	0.00196895	0.0114636	0.00859595	0	0	0.00379042	0.00610038	0.00362173	0.0016785	0.0168595	0.00128376	0.00578912	0.00359311	0	0	0.00476835	0.00347112	4.6551	0.764823	1.59844	2.14067	0	0	1.31659	2.06799	15364	YES	hira-inhib
CELF3	0.00664131	0.00307792	0.0122682	0.00902635	0.00420425	0.00591103	0.00894754	0.00675438	0.00695065	0.00559325	0.00664131	0.00307792	0.00662483	0.00588518	0.00212315	0.00247081	0.00674645	0.00291114	0.00875087	0.00318256	0.997518	1.91206	0.319688	0.802753	1.01583	0.945813	1.31764	1.034	16757	YES	hira-stimul
CELSR2	0.0951258	0.0741449	0.190365	0.180686	0.0813798	0.0965563	0.161879	0.0989228	0.158081	0.136044	0.0951258	0.0741449	0.102797	0.117807	0.0410968	0.0403605	0.122057	0.0426357	0.199024	0.077409	1.08064	1.58888	0.432026	0.544347	1.28311	0.575032	2.09222	1.04402	25738	YES	hira-stimul
CENPF	5.03377	4.85091	4.54785	4.17668	3.04664	3.35212	3.99509	4.06225	4.53413	4.84602	5.03377	4.85091	2.45584	2.7232	1.53855	1.40119	3.0123	1.75083	5.70847	2.75739	0.487873	0.561378	0.305646	0.28885	0.598418	0.360928	1.13403	0.568426	61383	YES	hira-stimul
CENPL	2.01304	1.6326	3.98828	2.84192	3.2287	2.91008	2.47283	2.32542	2.10585	1.9376	2.01304	1.6326	2.15367	1.85293	1.63049	1.21641	1.86451	1.00226	2.64916	1.10249	1.06986	1.13496	0.809966	0.745077	0.926218	0.613902	1.316	0.6753	25090	YES	hira-stimul
CEP104	0.33636	0.370094	0.339938	0.461605	0.376804	0.463597	0.411037	0.518878	0.368856	0.491951	0.33636	0.370094	0.183567	0.300966	0.190286	0.193784	0.309922	0.223636	0.464021	0.27992	0.545744	0.813216	0.565721	0.523606	0.921399	0.604269	1.37954	0.756349	45153	YES	hira-stimul
CEP170	1.14249	1.28937	0.965793	1.0866	0.630118	0.806153	1.15547	1.11859	1.26065	1.24009	1.14249	1.28937	0.521528	0.708463	0.31821	0.336972	0.871224	0.482112	1.58716	0.705611	0.456484	0.549465	0.278523	0.261346	0.762566	0.373913	1.38921	0.547253	130979	YES	hira-stimul
CEP350	1.9695	1.96422	1.29534	1.19049	1.59874	1.58973	1.7686	1.82969	1.94817	2.00998	1.9695	1.96422	0.699484	0.776199	0.807364	0.664507	1.33352	0.788596	2.45275	1.14368	0.355158	0.395169	0.409933	0.338306	0.677088	0.401481	1.24536	0.582256	160108	YES	hira-stimul
CEP85	1.67342	1.56093	1.76971	1.59774	1.52328	1.45741	2.19958	2.13517	1.63122	1.76079	1.67342	1.56093	0.955643	1.04173	0.769256	0.609197	1.65848	0.920258	2.05371	1.00189	0.571072	0.667376	0.459691	0.390278	0.991074	0.589558	1.22725	0.641854	44607	YES	hira-stimul
CEPT1	2.92375	2.86148	2.91575	2.63287	3.4043	3.23651	3.90358	3.91293	3.27316	3.28313	2.92375	2.86148	1.57451	1.71663	1.71917	1.35286	2.9433	1.68647	4.11764	1.8681	0.538522	0.59991	0.588002	0.472784	1.00669	0.589371	1.40834	0.652844	45476	YES	hira-stimul
CERS2	1.05843	1.32995	2.24796	2.99596	1.76646	2.14302	2.33648	2.51578	1.59348	1.65569	1.05843	1.32995	1.2139	1.95337	0.892062	0.895782	1.76171	1.0843	2.0046	0.942088	1.14689	1.46875	0.842817	0.673546	1.66445	0.815295	1.89394	0.708363	9831	YES	hira-stimul
CFH	0.083792	0.0698463	0.094591	0.113251	0.119349	0.220892	0.0322989	0.0485272	0.0779509	0.0627278	0.083792	0.0698463	0.0510791	0.0738397	0.0602712	0.0923329	0.0243534	0.0209152	0.0980622	0.0356921	0.609594	1.05717	0.719296	1.32194	0.290641	0.299446	1.17031	0.511009	95627	YES	hira-stimul
CGN	0.0397372	0.0283327	0.0489365	0.0465297	0.0232204	0.0133007	0.0702834	0.0259062	0.0650274	0.0205946	0.0397372	0.0283327	0.0264257	0.0303374	0.0117263	0.00555969	0.0529937	0.0111656	0.0818695	0.0117183	0.665012	1.07075	0.295096	0.196229	1.3336	0.394088	2.06027	0.413597	27306	YES	hira-stimul
CHD1L	3.14092	3.10294	2.80899	2.24176	3.51983	2.69482	4.05872	3.30901	2.73079	2.8755	3.14092	3.10294	1.51685	1.46163	1.77751	1.12643	3.06027	1.42618	3.43533	1.63616	0.482933	0.471046	0.565921	0.363022	0.974324	0.459623	1.09373	0.527293	53153	YES	hira-stimul
CHD5	0.0124288	0.0322569	0.0043732	0.0409276	0.0130384	0.0160138	0.0287054	0.0357544	0.00966289	0.0378822	0.0124288	0.0322569	0.00236153	0.0266848	0.00658439	0.00669377	0.0216439	0.0154101	0.0121559	0.021555	0.190005	0.827259	0.529769	0.207514	1.74143	0.477732	0.978044	0.668228	78348	YES	hira-stimul
CHIA	0.00093671	0.000868238	0	0	0	0	0.00100959	0	0.000980339	0	0.00093671	0.000868238	0	0	0	0	0.000761231	0	0.00123425	0	0	0	0	0	0.812664	0	1.31764	0	29702	YES	hira-stimul
CHML	12.6698	7.66551	25.361	16.9822	17.5996	16.0829	12.8388	10.482	11.4122	8.88841	12.6698	7.66551	13.6949	11.0724	8.8878	6.72265	9.68046	4.51774	14.3565	5.05751	1.08091	1.44444	0.701495	0.877	0.764057	0.58936	1.13313	0.659774	7066	YES	hira-stimul
CHRM3	0.112341	0.0849952	0.0461982	0.0400331	0.0256326	0.0289721	0.0467433	0.0413821	0.0971137	0.0708767	0.112341	0.0849952	0.024947	0.0261016	0.0129445	0.0121103	0.0352444	0.0178357	0.122266	0.0403288	0.222065	0.307095	0.115225	0.142483	0.313727	0.209843	1.08835	0.474484	280345	YES	hira-stimul
CHTOP	6.93907	7.09046	13.8811	14.0707	11.8499	11.7165	11.8606	11.288	7.47758	8.5521	6.93907	7.09046	7.49579	9.1741	5.9842	4.8975	8.94289	4.86513	9.4068	4.86614	1.08023	1.29386	0.862392	0.690716	1.28877	0.686151	1.35563	0.686295	12325	YES	hira-stimul
CITED4	0.495669	0.199755	1.16776	1.10131	0.245568	0.358047	0.371641	0.0219178	0.608974	0.387198	0.495669	0.199755	0.63059	0.718054	0.124012	0.149664	0.280217	0.00944657	0.766698	0.220316	1.2722	3.59467	0.250191	0.749236	0.565332	0.0472908	1.54679	1.10293	1291	YES	hira-stimul
CKS1B	5.25257	4.78583	11.6424	10.8827	6.31954	6.18749	6.5212	6.32307	5.36457	5.99731	5.25257	4.78583	6.2869	7.09552	3.19137	2.58637	4.91698	2.72524	6.74863	3.41247	1.19692	1.48261	0.607582	0.540423	0.93611	0.56944	1.28482	0.713036	4608	YES	hira-stimul
CLCA2	0.00257041	0.00714756	0.00316547	0.0083844	0	0.00101679	0	0.00174278	0.00538026	0.015394	0.00257041	0.00714756	0.00170935	0.00546663	0	0.000425018	0	0.000751138	0.00677375	0.00875919	0.665012	0.764824	0	0.0594634	0	0.10509	2.63528	1.22548	32472	YES	hira-stimul
CLCC1	2.56104	2.13363	3.0601	2.49454	2.90191	2.72066	3.99871	3.27105	2.65332	2.48789	2.56104	2.13363	1.65245	1.62644	1.46546	1.13724	3.01503	1.40982	3.33788	1.41561	0.645228	0.762288	0.572215	0.533005	1.17727	0.660762	1.30333	0.663475	33982	YES	hira-stimul
CLCN6	1.15177	0.924847	1.33087	1.10088	0.782423	0.88396	0.804079	0.803523	1.17496	1.07627	1.15177	0.924847	0.71867	0.717774	0.395124	0.369495	0.606276	0.346318	1.47927	0.612398	0.62397	0.7761	0.343058	0.39952	0.526386	0.37446	1.28435	0.662161	36995	YES	hira-stimul
CLCNKA	0.00692093	0.00641503	0	0.00250837	0.0204459	0.00273773	0	0	0.0144866	0.00518111	0.00692093	0.00641503	0	0.00163546	0.0103252	0.00114437	0	0	0.0182241	0.00294805	0	0.254941	1.49188	0.178389	0	0	2.63319	0.459554	12060	YES	hira-stimul
CLCNKB	0.0225746	0.00380444	0.0176914	0.0111569	0.00519663	0	0	0.00417435	0.0257739	0.013827	0.0225746	0.00380444	0.00955336	0.0072743	0.0026243	0	0	0.00179914	0.0324493	0.00786756	0.42319	1.91206	0.11625	0	0	0.472907	1.43743	2.068	13557	YES	hira-inhib
CLDN19	0.00388469	0.0216043	0.014352	0.0168952	0.00983674	0.0184401	0.0125608	0.0355573	0.0162625	0.0130866	0.00388469	0.0216043	0.00775008	0.0110157	0.00496755	0.00770796	0.00947084	0.0153252	0.0204582	0.00744628	1.99503	0.509883	1.27875	0.356779	2.43799	0.709359	5.26637	0.344666	7162	YES	hira-stimul
CLIC4	1.0657	1.22218	0.95291	0.988747	1.33418	1.35998	0.731805	0.980415	0.970198	1.42371	1.0657	1.22218	0.514571	0.644663	0.673761	0.568472	0.551781	0.422559	1.22051	0.810091	0.482848	0.52747	0.632224	0.465129	0.517764	0.345742	1.14527	0.662825	99056	YES	hira-stimul
CLK2	1.97003	1.83148	3.36083	3.23261	2.7164	2.66087	3.14006	2.94152	1.83101	2.20698	1.97003	1.83148	1.81485	2.10766	1.37178	1.11224	2.36761	1.2678	2.30341	1.25577	0.921229	1.1508	0.696325	0.607292	1.20181	0.692224	1.16923	0.685659	10623	YES	hira-stimul
CLSPN	1.32935	1.1522	2.14317	1.43582	2.67768	1.75262	3.44526	2.71075	1.03652	1.29793	1.32935	1.1522	1.15731	0.936155	1.35223	0.732595	2.59773	1.16833	1.30394	0.738522	0.870585	0.812493	1.01721	0.635823	1.95413	1.014	0.980887	0.640967	37839	YES	hira-stimul
CLSTN1	1.07941	1.10665	0.745037	0.792457	0.71984	0.875281	0.938815	1.09778	1.10314	1.08642	1.07941	1.10665	0.40232	0.516682	0.363519	0.365867	0.707867	0.473143	1.38885	0.618173	0.372722	0.466888	0.336776	0.330608	0.65579	0.427545	1.28668	0.558598	95472	YES	hira-stimul
CMPK1	1.60547	1.54357	1.50423	1.42777	1.57815	1.60453	2.17353	1.9375	1.71562	1.73955	1.60547	1.54357	0.812284	0.930906	0.796966	0.670694	1.63884	0.835063	2.15997	0.989804	0.505948	0.603086	0.496407	0.434508	1.02079	0.540994	1.34538	0.641243	45043	YES	hira-stimul
CNIH3	0.00224244	0.00436489	0.00248542	0.00170674	0.00198739	0.00106446	0.000966763	0.00205255	0.000469377	0.000251808	0.00224244	0.00436489	0.00134213	0.00111279	0.00100363	0.000444944	0.000728939	0.000884649	0.000590946	0.000143279	0.598512	0.254942	0.447562	0.101937	0.325065	0.202674	0.263528	0.0328253	124071	YES	hira-stimul
CNIH4	1.21333	1.32567	2.33371	2.04034	1.7228	1.81238	1.49473	1.83434	1.71706	1.56523	1.21333	1.32567	1.2602	1.3303	0.870014	0.757575	1.12703	0.790601	2.16006	0.890616	1.03863	1.00349	0.717046	0.571466	0.92887	0.596378	1.78028	0.671823	19101	YES	hira-stimul
CNKSR1	0.0852958	0.0748997	0.173086	0.139113	0.0550345	0.108803	0.0725781	0.084465	0.133903	0.0907393	0.0852958	0.0748997	0.0934664	0.0907017	0.0277924	0.0454797	0.0547239	0.0364044	0.168584	0.0516307	1.09579	1.21098	0.325836	0.607207	0.641578	0.486042	1.97646	0.689331	12395	YES	hira-stimul
CNN3	0.978875	0.812989	1.5426	1.42501	2.53906	2.41293	1.38081	1.33106	1.20676	1.28863	0.978875	0.812989	0.833004	0.929107	1.28223	1.0086	1.04113	0.573687	1.5181	0.73323	0.850981	1.14283	1.3099	1.24061	1.0636	0.705651	1.55087	0.901895	30229	YES	hira-stimul
CNR2	0.0014138	0.00131045	0.0017411	0.00230583	0.00715998	0.00335556	0.0015238	0.00143786	0.00147965	0	0.0014138	0.00131045	0.000940194	0.0015034	0.00361579	0.00140262	0.00114895	0.000619718	0.0018614	0	0.665012	1.14724	2.5575	1.07034	0.812665	0.472904	1.31659	0	39358	YES	hira-stimul
CNST	1.17115	1.29277	1.32901	1.25739	1.43903	1.3049	1.22677	1.37539	1.23224	1.46899	1.17115	1.29277	0.717665	0.819818	0.72671	0.545448	0.924985	0.592793	1.55016	0.835855	0.612787	0.634156	0.62051	0.421922	0.789809	0.458545	1.32362	0.646561	102246	YES	hira-stimul
COG2	1.22129	1.41175	1.6563	1.88326	1.76981	1.99653	1.41176	1.79778	1.38834	1.46296	1.22129	1.41175	0.894402	1.22789	0.893754	0.83455	1.06447	0.774843	1.74653	0.832424	0.732342	0.869761	0.731811	0.591145	0.871592	0.548853	1.43007	0.58964	51530	YES	hira-stimul
COL11A1	0.00131898	0.00255628	0.00191967	0.00456313	0.00288446	0.00327282	0.000775422	0.00243898	0.00125492	0.00390475	0.00131898	0.00255628	0.00103662	0.00297516	0.00145665	0.00136804	0.000584668	0.0010512	0.00157869	0.0022218	0.785927	1.16386	1.10438	0.535168	0.443273	0.411223	1.1969	0.869155	232030	YES	hira-stimul
COL16A1	0.0835934	0.0869199	0.0838083	0.0897255	0.0278161	0.0375187	0.128793	0.071937	0.130098	0.0980808	0.0835934	0.0869199	0.0452565	0.058501	0.0140471	0.0156828	0.0971099	0.0310048	0.163793	0.055808	0.541388	0.673045	0.168041	0.180428	1.16169	0.356706	1.95941	0.642062	51921	YES	hira-stimul
COL24A1	0.0506679	0.0537251	0.0367329	0.0387336	0.0263032	0.0335421	0.024006	0.0328523	0.0324438	0.0424892	0.0506679	0.0537251	0.0198358	0.0252543	0.0132831	0.0140206	0.0181005	0.0141593	0.0408467	0.0241764	0.391486	0.470065	0.26216	0.260969	0.357238	0.263552	0.806166	0.450001	427206	YES	hira-stimul
COPA	3.44588	3.17602	3.32856	2.7814	4.02094	3.84399	3.10773	3.44308	3.70855	3.56126	3.44588	3.17602	1.79742	1.81347	2.03057	1.60679	2.34323	1.48397	4.66536	2.02636	0.521615	0.570989	0.589276	0.505912	0.680009	0.467241	1.35389	0.638018	54978	YES	hira-stimul
CORT	0.462687	0.553011	0.434848	0.383928	0.616636	0.447933	0.931757	0.619163	0.216633	0.560579	0.462687	0.553011	0.234818	0.250321	0.311401	0.187236	0.702545	0.266859	0.272524	0.318969	0.507509	0.452651	0.673028	0.338576	1.5184	0.482557	0.589004	0.576787	2285	YES	hira-indep
CPSF3L	0.34666	0.350889	0.58144	0.735345	0.700039	0.769678	0.673912	0.638072	0.451839	0.532562	0.34666	0.350889	0.313978	0.479445	0.35352	0.321725	0.50813	0.275009	0.568413	0.303028	0.905722	1.36637	1.01979	0.916887	1.46579	0.783749	1.63969	0.8636	13082	YES	hira-stimul
CPT2	0.457535	0.407819	1.35363	0.997605	0.838557	0.761831	0.408397	0.616268	0.773465	0.545627	0.457535	0.407819	0.73096	0.650438	0.423471	0.318445	0.307931	0.265612	0.973019	0.310462	1.5976	1.59492	0.925549	0.78085	0.673022	0.651298	2.12665	0.761273	17769	YES	hira-stimul
CR1	0.00362968	0.00371851	0.00541103	0.00602368	0.00870728	0.00702788	0.00782419	0.00641152	0.00519829	0.00793718	0.00362968	0.00371851	0.00292196	0.00392744	0.00439718	0.00293765	0.00589944	0.00276337	0.00653945	0.00451626	0.805018	1.05619	1.21145	0.790008	1.62533	0.743138	1.80166	1.21453	145638	YES	hira-stimul
CR1L	0.000354066	0.00131274	0.0026162	0.00269482	0.0022414	0.000840354	0.000381614	0.000720188	0.00111167	0.00198794	0.000354066	0.00131274	0.00141275	0.00175702	0.00113191	0.000351268	0.000287737	0.000310401	0.00139848	0.00113114	3.99007	1.33844	3.19688	0.267584	0.812665	0.236453	3.94977	0.861662	78579	YES	hira-stimul
CR2	0.00156322	0.0057958	0	0.00254952	0.00593752	0.00092755	0.000842422	0.00238474	0.000818014	0.00438842	0.00156322	0.0057958	0	0.00166229	0.00299845	0.000387716	0.000635186	0.00102782	0.00102906	0.00249701	0	0.286809	1.91812	0.066896	0.406332	0.177339	0.658296	0.430831	35596	YES	hira-stimul
CRABP2	0.165795	0.177957	0.132439	0.267872	0.214821	0.330612	0.395375	0.533195	0.192275	0.14534	0.165795	0.177957	0.0715171	0.174653	0.108485	0.138196	0.298113	0.229807	0.241882	0.0826985	0.431358	0.981431	0.65433	0.776569	1.79808	1.29136	1.45892	0.46471	6209	YES	hira-stimul
CRB1	0.238497	0.0434316	0.406913	0.0450314	0.301895	0.0554335	0.101413	0.0383554	0.254408	0.0413089	0.238497	0.0434316	0.219733	0.0293605	0.152457	0.0231712	0.0764654	0.0165312	0.320045	0.0235048	0.921324	0.676016	0.639241	0.53351	0.320614	0.380626	1.34193	0.54119	210252	YES	hira-stimul
CREB3L4	0.263696	0.18216	0.557756	0.502928	0.41575	0.364234	0.279554	0.347322	0.325745	0.22815	0.263696	0.18216	0.301188	0.327909	0.209954	0.15225	0.210784	0.149696	0.409787	0.129817	1.14218	1.80012	0.796196	0.835803	0.799344	0.821782	1.55401	0.712656	6436	YES	hira-stimul
CREG1	0.90814	0.924322	2.70488	3.40399	1.85672	2.65713	1.60289	1.94	1.04358	1.25641	0.90814	0.924322	1.46064	2.2194	0.937644	1.11068	1.20858	0.83614	1.31282	0.714897	1.60838	2.40111	1.03249	1.20162	1.33083	0.904598	1.44562	0.773429	12806	YES	hira-stimul
CROCC	0.0616089	0.0533541	0.057743	0.0480173	0.0486785	0.0407618	0.117526	0.0892734	0.0718963	0.0771408	0.0616089	0.0533541	0.0311812	0.0313073	0.0245826	0.0170384	0.0886146	0.0384768	0.0905174	0.0438931	0.506116	0.586783	0.399011	0.319346	1.43834	0.72116	1.46923	0.822676	51030	YES	hira-stimul
CROCCP2	0.239713	0.185499	0.310885	0.217598	0.295145	0.336669	0.367398	0.230374	0.283101	0.303752	0.239713	0.185499	0.167878	0.141874	0.149048	0.140728	0.277018	0.0992912	0.356141	0.172835	0.700329	0.764823	0.621778	0.758644	1.15562	0.535265	1.4857	0.931729	12651	NO	hira-stimul
CROCCP3	0.23565	0.230771	0.261726	0.23467	0.259317	0.216925	0.26348	0.253101	0.251768	0.260907	0.23565	0.230771	0.141332	0.153005	0.130955	0.0906746	0.198664	0.109087	0.316724	0.148456	0.599754	0.663016	0.555719	0.39292	0.843047	0.472705	1.34404	0.643305	25266	NO	hira-stimul
CRTC2	0.84798	1.01863	1.31865	1.6523	0.931601	1.28942	1.25025	1.42098	1.21672	1.09267	0.84798	1.01863	0.712071	1.0773	0.470459	0.538978	0.942689	0.612442	1.53063	0.621729	0.839726	1.0576	0.554799	0.52912	1.11169	0.601241	1.80504	0.610358	10985	YES	hira-stimul
CRYZ	0.394578	0.350052	0.428273	0.409522	0.319187	0.256083	0.468259	0.441852	0.448434	0.41289	0.394578	0.350052	0.231267	0.267008	0.161189	0.107043	0.353067	0.190438	0.564578	0.234934	0.586113	0.762768	0.408511	0.305791	0.894797	0.544028	1.43084	0.671141	27921	YES	hira-stimul
CSDE1	6.7321	6.99619	10.1651	9.97624	10.1123	10.0252	8.15283	8.69594	6.80913	7.37772	6.7321	6.99619	5.48915	6.50451	5.10671	4.19053	6.14723	3.74795	8.56589	4.19792	0.81537	0.929722	0.758561	0.598974	0.913123	0.535713	1.27239	0.60003	41138	YES	hira-stimul
CSF1	0.122841	0.193565	0.235323	0.302746	0.0967729	0.098805	0.294219	0.280404	0.187542	0.225303	0.122841	0.193565	0.127074	0.19739	0.0488703	0.0413005	0.221841	0.120854	0.236115	0.128197	1.03446	1.01976	0.397834	0.213368	1.80592	0.624359	1.92212	0.662296	20384	YES	hira-stimul
CSMD2	0.000128048	0.000514316	0.000105128	0.000278453	0.000324242	0.00020261	0.000230019	0.000303866	0	0.000335506	0.000128048	0.000514316	5.67691e-05	0.000181551	0.000163742	8.4691e-05	0.000173434	0.000130966	0	0.000190903	0.443342	0.352996	1.27876	0.164667	1.35445	0.254642	0	0.371178	651835	YES	hira-inhib
CSRP1	6.87325	3.12453	11.5576	5.49044	8.39931	5.98714	4.63506	3.90203	4.8951	3.36387	6.87325	3.12453	6.2411	3.57977	4.24165	2.50262	3.49484	1.68177	6.15804	1.91404	0.908028	1.1457	0.617125	0.80096	0.508469	0.538249	0.895942	0.612586	23730	YES	hira-stimul
CTBS	0.49366	0.364611	0.96405	0.762373	0.461755	0.597161	0.352346	0.417283	0.531649	0.489985	0.49366	0.364611	0.520587	0.497067	0.233186	0.249613	0.265669	0.179849	0.669346	0.278801	1.05455	1.36328	0.472362	0.684602	0.538162	0.493263	1.35588	0.764655	21360	YES	hira-stimul
CTH	2.74877	1.35003	5.94462	2.9419	3.74835	3.06025	1.57816	1.39038	2.86763	2.26943	2.74877	1.35003	3.21009	1.91812	1.89292	1.27918	1.18993	0.599254	3.60748	1.29131	1.16783	1.4208	0.688641	0.947523	0.432896	0.443882	1.3124	0.956501	28634	YES	hira-stimul
CTNNBIP1	0.112666	0.0640726	0.131009	0.0771122	0.123323	0.0841633	0.115142	0.101345	0.134825	0.0796387	0.112666	0.0640726	0.0707449	0.0502772	0.0622781	0.0351803	0.0868171	0.0436797	0.16961	0.0453144	0.627917	0.78469	0.552768	0.549069	0.77057	0.681722	1.50542	0.707236	61983	YES	hira-stimul
CTPS	5.51512	4.96221	8.78819	7.8503	10.0537	8.62411	7.39164	7.48006	5.41254	5.24223	5.51512	4.96221	4.74562	5.1184	5.07712	3.60488	5.5733	3.22391	6.80898	2.98283	0.860475	1.03148	0.920582	0.726466	1.01055	0.649692	1.2346	0.601109	33229	YES	hira-stimul
CTRC	0.0135454	0.0282492	0.0250217	0.0147278	0.0610131	0.0401863	0.0218989	0.00344399	0.00708813	0.00380259	0.0135454	0.0282492	0.0135117	0.00960253	0.0308116	0.0167979	0.0165118	0.00148436	0.00891687	0.00216367	0.997513	0.339922	2.27469	0.594632	1.21899	0.0525452	0.658295	0.0765924	8216	YES	hira-stimul
CTSK	0.241018	0.359523	0.192329	0.163198	0.172758	0.246161	0.13236	0.24859	0.240069	0.265585	0.241018	0.359523	0.103858	0.106405	0.0872428	0.102895	0.0997994	0.107142	0.302247	0.151118	0.430912	0.295962	0.361976	0.286199	0.414075	0.298012	1.25404	0.420329	12234	YES	hira-stimul
CTSS	0.0684623	0.0670634	0.0756888	0.0905108	0.0857513	0.121868	0.0922362	0.126596	0.130275	0.243737	0.0684623	0.0670634	0.040872	0.059013	0.0433044	0.0509408	0.0695461	0.0545629	0.163886	0.138686	0.596999	0.879959	0.632529	0.759592	1.01583	0.813601	2.39381	2.06799	35762	YES	hira-stimul
CTTNBP2NL	1.17347	1.05701	1.2005	1.005	1.65307	1.43778	1.53799	1.2801	1.81284	1.53134	1.17347	1.05701	0.64827	0.65526	0.8348	0.600992	1.15964	0.551723	2.28055	0.871332	0.552438	0.619918	0.711395	0.568577	0.988218	0.521966	1.94343	0.824337	64987	YES	hira-stimul
CYB561D1	0.520424	0.563592	0.919958	1.26557	0.852314	0.94835	0.983021	0.954088	0.543003	0.692533	0.520424	0.563592	0.496777	0.825152	0.430419	0.39641	0.741198	0.411212	0.683098	0.394051	0.954563	1.46409	0.827054	0.703364	1.42422	0.729627	1.31258	0.699178	6406	YES	hira-stimul
CYB5R1	0.421973	0.4695	1.33135	1.49463	0.747483	0.879685	0.938102	0.780176	0.42567	0.653284	0.421973	0.4695	0.718929	0.974499	0.377479	0.367708	0.707329	0.336256	0.535493	0.371719	1.70373	2.07561	0.894557	0.783191	1.67624	0.7162	1.26902	0.791733	5404	YES	hira-stimul
CYB5RL	0.160589	0.141408	0.161921	0.151691	0.0965774	0.107198	0.228255	0.17149	0.118699	0.128485	0.160589	0.141408	0.0874373	0.0989025	0.0487716	0.0448088	0.172104	0.0739122	0.149442	0.073108	0.544479	0.699413	0.303704	0.316876	1.07171	0.522687	0.930587	0.517	27720	YES	hira-stimul
CYCSP52	0.0897489	0.0831884	0	0.0975837	0	0	0	0	0.0939291	0	0.0897489	0.0831884	0	0.0636246	0	0	0	0	0.118257	0	0	0.764825	0	0	0	0	1.31764	0	310	NO	hira-stimul
CYP4A11	0.00451989	0.0251369	0.00556625	0.00491446	0.00286129	0.00268192	0.00730732	0.00459682	0.00946081	0.0126887	0.00451989	0.0251369	0.00300578	0.00320423	0.00144495	0.00112104	0.00550972	0.00198123	0.0119112	0.00721987	0.665011	0.127471	0.319687	0.0445975	1.21899	0.0788176	2.63528	0.287222	12311	YES	hira-stimul
CYP4X1	0.0176746	0.0369978	0.00882289	0.0189179	0.00388743	0.00607289	0.00110311	0.00520449	0.0289209	0.0160899	0.0176746	0.0369978	0.00476436	0.0123345	0.00196315	0.00253847	0.000831745	0.00224314	0.0364114	0.00915515	0.26956	0.333384	0.111072	0.0686113	0.0470588	0.0606289	2.0601	0.247451	27184	YES	hira-stimul
CYP4Z1	0.000547325	0.00202927	0	0	0	0.00064952	0.000589909	0	0.000572818	0	0.000547325	0.00202927	0	0	0	0.000271499	0.000444791	0	0.000721178	0	0	0	0	0.133792	0.812664	0	1.31764	0	50833	YES	hira-stimul
CYR61	28.8833	16.4714	84.3086	58.4667	49.7969	40.5898	22.9761	19.2926	16.9706	15.4872	28.8833	16.4714	45.5266	38.1203	25.1474	16.9665	17.324	8.31511	21.349	8.81222	1.57623	2.31433	0.870657	1.03006	0.599792	0.504821	0.739147	0.535001	3205	YES	hira-stimul
DAB1	0.00239878	0.00497462	0.001395	0.00205274	0.000478058	0.000817102	0.000622415	0.00047437	0.00278945	0.00219482	0.00239878	0.00497462	0.0007533	0.00133839	0.000241419	0.000341549	0.000469301	0.000204453	0.00351192	0.00124885	0.314035	0.269043	0.100643	0.0686582	0.195641	0.0410993	1.46404	0.251045	1252633	YES	hira-stimul
DAP3	1.62187	1.76006	1.90675	1.84916	1.91051	2.00235	1.82916	2.26675	1.81956	2.08033	1.62187	1.76006	1.02965	1.20565	0.964808	0.836982	1.37919	0.976969	2.28901	1.18371	0.634851	0.685006	0.594874	0.475542	0.850368	0.555077	1.41134	0.672538	49919	YES	hira-stimul
DARS2	0.771787	0.665904	1.18271	0.844518	1.02601	0.787373	1.10298	0.875945	0.80448	0.711729	0.771787	0.665904	0.638663	0.550626	0.518135	0.329122	0.831647	0.377532	1.01204	0.404974	0.827513	0.826885	0.671345	0.494248	1.07756	0.566947	1.31129	0.608156	33886	YES	hira-stimul
DBT	0.839102	0.707283	0.913036	0.738823	0.850767	0.797987	0.753458	0.767959	0.868469	0.748633	0.839102	0.707283	0.493039	0.481713	0.429637	0.333559	0.568107	0.33099	1.09253	0.425972	0.58758	0.681075	0.51202	0.471606	0.677042	0.467974	1.30203	0.602266	62932	YES	hira-stimul
DCAF6	3.09525	2.70992	1.62261	1.42676	1.41613	1.3606	1.95098	1.64874	3.19959	2.34048	3.09525	2.70992	0.876209	0.930248	0.715146	0.568731	1.47104	0.710607	4.02828	1.33173	0.283082	0.343275	0.231046	0.20987	0.475257	0.262224	1.30144	0.491429	139287	YES	hira-stimul
DCAF8	3.72316	3.1521	4.65595	3.90551	5.16294	4.96146	3.43923	3.63977	3.85653	3.34388	3.72316	3.1521	2.51421	2.54639	2.60728	2.07389	2.59318	1.56874	4.85151	1.90267	0.67529	0.80784	0.700288	0.657939	0.6965	0.497681	1.30306	0.603619	46846	YES	hira-stimul
DCLRE1B	0.844724	0.856289	2.72726	2.28756	2.10294	1.49429	2.57914	2.06565	1.06618	1.08001	0.844724	0.856289	1.47272	1.49149	1.06198	0.624613	1.94467	0.890295	1.34125	0.614526	1.74343	1.74181	1.2572	0.729442	2.30214	1.03971	1.5878	0.717662	8794	YES	hira-stimul
DCST2	0.0310047	0.0135239	0.0224602	0.0198302	0.0369456	0.0367938	0.0196571	0.0148388	0.0362663	0.0163839	0.0310047	0.0135239	0.0121285	0.0129293	0.0186575	0.0153798	0.0148215	0.00639552	0.045623	0.00932244	0.391183	0.956033	0.601765	1.13723	0.478039	0.472905	1.47149	0.689331	15255	YES	hira-stimul
DDAH1	1.00108	1.09577	0.71556	0.696271	1.21897	1.23508	1.05306	1.11917	1.34474	1.51714	1.00108	1.09577	0.386402	0.453969	0.61558	0.516263	0.794007	0.482362	1.69168	0.863253	0.385986	0.414292	0.614916	0.471142	0.793151	0.440204	1.68986	0.787805	259879	YES	hira-stimul
DDI2	1.66183	1.71432	1.95989	2.07293	1.78569	2.02822	2.00739	2.2894	1.9414	2.315	1.66183	1.71432	1.05834	1.35155	0.901773	0.847796	1.51357	0.986731	2.44228	1.31723	0.636853	0.788389	0.542639	0.494538	0.910786	0.575582	1.46963	0.768372	42411	YES	hira-stimul
DDOST	0.82516	0.862426	1.4507	1.69818	1.09516	1.26963	1.07331	1.55075	0.898985	1.15344	0.82516	0.862426	0.783378	1.10721	0.553056	0.530705	0.809276	0.668373	1.13092	0.656307	0.949365	1.28384	0.670241	0.615363	0.98075	0.774992	1.37055	0.761001	9778	YES	hira-stimul
DDR2	1.79052	2.14518	0.883878	1.08051	1.05296	1.3428	1.26932	1.4004	1.96395	2.45193	1.79052	2.14518	0.477294	0.704493	0.531745	0.56129	0.957067	0.603572	2.47261	1.39515	0.266567	0.328407	0.296978	0.261652	0.534519	0.281362	1.38095	0.650364	148020	YES	hira-stimul
DDX20	1.71427	2.20951	4.81072	5.6245	4.19752	4.66252	3.20342	4.15588	1.92009	2.3334	1.71427	2.20951	2.59779	3.66717	2.11975	1.94893	2.41538	1.79118	2.41547	1.3277	1.51539	1.65972	1.23653	0.882066	1.40898	0.81067	1.40904	0.600905	12010	YES	hira-stimul
DDX59	1.99432	1.57637	3.61464	2.33268	2.72443	2.24972	2.05708	1.8931	1.89317	1.55233	1.99432	1.57637	1.95191	1.52091	1.37584	0.940383	1.55104	0.815926	2.38161	0.883276	0.978732	0.964816	0.689878	0.59655	0.777728	0.517598	1.1942	0.560323	25962	YES	hira-stimul
DEDD	1.33952	1.34778	2.61874	2.62209	1.87407	1.92543	1.72085	1.88575	1.54322	1.52875	1.33952	1.34778	1.41412	1.7096	0.946405	0.80483	1.29752	0.812758	1.94137	0.869859	1.05569	1.26846	0.706526	0.597152	0.968646	0.603035	1.4493	0.645401	11710	YES	hira-stimul
DEGS1	2.55206	1.88332	7.1136	5.21295	4.05876	3.94715	3.26424	3.25371	2.41691	2.43152	2.55206	1.88332	3.84134	3.39884	2.04967	1.64991	2.46124	1.40235	3.04047	1.38353	1.50519	1.80471	0.803145	0.876064	0.964412	0.744615	1.19138	0.734625	10215	YES	hira-stimul
DEM1	0.311041	0.391034	1.224	1.30613	0.968674	0.971506	0.612684	0.759935	0.355463	0.650374	0.311041	0.391034	0.66096	0.851597	0.48918	0.40609	0.461964	0.327532	0.447172	0.370063	2.12499	2.17781	1.57272	1.0385	1.48522	0.837605	1.43766	0.94637	7782	YES	hira-stimul
DENND1B	0.644612	0.596347	0.294611	0.279102	0.265545	0.232064	0.398047	0.342482	0.745775	0.596226	0.644612	0.596347	0.15909	0.181975	0.1341	0.0970028	0.300127	0.14761	0.938931	0.339253	0.2468	0.305149	0.208032	0.162662	0.465594	0.247523	1.45658	0.568885	270745	YES	hira-stimul
DENND2C	0.0826109	0.0871301	0.138996	0.116354	0.282504	0.25167	0.188257	0.213367	0.160335	0.275452	0.0826109	0.0871301	0.0750578	0.0758628	0.142665	0.105198	0.141946	0.0919612	0.201701	0.156732	0.908571	0.870684	1.72695	1.20737	1.71825	1.05545	2.44158	1.79883	85537	YES	hira-stimul
DENND2D	0.0185742	0.0286942	0.0381238	0.067319	0.0209037	0.0416356	0.0311413	0.033583	0.0151195	0.0440323	0.0185742	0.0286942	0.0205869	0.043892	0.0105564	0.0174037	0.0234805	0.0144743	0.0190203	0.0250544	1.10836	1.52965	0.568335	0.606523	1.26415	0.504432	1.02402	0.873151	13481	YES	hira-stimul
DENND4B	0.620321	0.660952	0.965382	1.1551	0.836648	1.00712	1.06632	1.30773	0.608532	0.857388	0.620321	0.660952	0.521306	0.753125	0.422507	0.420976	0.804005	0.563632	0.765533	0.487854	0.840381	1.13946	0.681111	0.636924	1.29611	0.852757	1.23409	0.738108	17178	YES	hira-stimul
DEPDC1	2.25092	1.86	2.85861	2.3183	1.74248	1.93903	1.8594	1.79838	2.63949	2.36713	2.25092	1.86	1.54365	1.51153	0.879952	0.810515	1.40199	0.775102	3.32312	1.3469	0.685786	0.812651	0.39093	0.435761	0.622851	0.416721	1.47634	0.724138	22965	YES	hira-stimul
DFFA	0.799153	0.727854	1.30366	1.10063	1.13204	0.978608	1.40574	1.22503	0.916377	0.889582	0.799153	0.727854	0.703976	0.717611	0.57168	0.409058	1.05993	0.527988	1.1528	0.506172	0.880903	0.985927	0.715358	0.562006	1.32631	0.725404	1.44253	0.695431	12011	YES	hira-stimul
DFFB	0.242155	0.209796	0.2264	0.22783	0.147712	0.132542	0.344088	0.243262	0.292742	0.244152	0.242155	0.209796	0.122256	0.148545	0.0745946	0.0554026	0.259442	0.104846	0.368562	0.138922	0.504867	0.708046	0.308045	0.264078	1.07139	0.499752	1.52201	0.662179	28149	YES	hira-stimul
DHCR24	1.95254	1.68344	2.32983	2.11914	2.34378	2.0363	2.05049	1.53227	2.43118	1.91428	1.95254	1.68344	1.25811	1.38168	1.18361	0.851173	1.54607	0.660408	3.05842	1.08923	0.644344	0.820748	0.606189	0.505616	0.791825	0.392297	1.56638	0.647024	37622	YES	hira-stimul
DHDDS	0.814565	0.855141	0.973727	1.02715	1.0895	1.22259	1.10578	1.31026	0.793184	0.960727	0.814565	0.855141	0.525813	0.669702	0.550198	0.511043	0.833758	0.564722	0.997825	0.546654	0.645513	0.783148	0.675449	0.597612	1.02356	0.660385	1.22498	0.639256	39023	YES	hira-stimul
DHRS3	0.760815	0.768244	0.844826	0.944089	0.245748	0.315702	0.298774	0.390838	0.583154	0.605012	0.760815	0.768244	0.456206	0.615546	0.124103	0.131963	0.225276	0.168451	0.734191	0.344252	0.599628	0.801238	0.163118	0.171773	0.296098	0.219268	0.965006	0.448102	49882	YES	hira-stimul
DHX9	9.64045	10.833	12.04	12.9038	11.7238	11.439	12.9048	11.9236	9.29255	10.7687	9.64045	10.833	6.5016	8.41328	5.92052	4.7815	9.73022	5.13907	11.69	6.12739	0.674408	0.776634	0.614133	0.441383	1.00931	0.47439	1.2126	0.565623	48679	YES	hira-stimul
DIEXF	2.06104	3.24576	4.1337	5.63145	7.21503	7.07843	3.65508	5.00833	2.44952	3.83812	2.06104	3.24576	2.2322	3.67171	3.64359	2.95878	2.75593	2.15859	3.0815	2.18389	1.08304	1.13123	1.76784	0.911584	1.33716	0.665049	1.49512	0.672844	29599	YES	hira-stimul
DIRAS3	0.0231081	0.0374832	0	0.0125627	0	0	0.012453	0.0117507	0.0060461	0.0259486	0.0231081	0.0374832	0	0.00819088	0	0	0.00938956	0.00506455	0.00761204	0.0147648	0	0.218521	0	0	0.406332	0.135115	0.32941	0.393903	4816	YES	hira-inhib
DISC1	0.040143	0.0422474	0.018766	0.0208748	0.0440254	0.0240582	0.0204755	0.0232806	0.0582337	0.0558568	0.040143	0.0422474	0.0101336	0.0136104	0.0222328	0.0100563	0.0154385	0.0100339	0.073258	0.0317825	0.252439	0.322159	0.553841	0.238034	0.384588	0.237504	1.82493	0.752295	414459	YES	hira-stimul
DISC2	0.157268	0.152398	0.158462	0.124361	0.199115	0.12725	0.161799	0.116324	0.14963	0.176599	0.157268	0.152398	0.0855695	0.0810834	0.100553	0.0531905	0.121996	0.0501356	0.188235	0.100485	0.5441	0.53205	0.639374	0.349024	0.775723	0.328978	1.1969	0.659358	3892	NO	hira-stimul
DISP1	0.798325	0.60274	0.580599	0.433537	0.643587	0.43877	0.536881	0.524833	0.843296	0.54456	0.798325	0.60274	0.313523	0.282666	0.325011	0.183406	0.404808	0.226203	1.06171	0.309855	0.392727	0.468969	0.407117	0.304287	0.507072	0.375291	1.32992	0.514077	190907	YES	hira-stimul
DKFZP564C196	0.0851672	0.0789417	0.182004	0.204269	0.158573	0.204711	0.0809944	0.140116	0.0891341	0.0675078	0.0851672	0.0789417	0.0982822	0.133183	0.0800794	0.0855692	0.0610698	0.06039	0.112131	0.0384119	1.15399	1.68711	0.940261	1.08395	0.717057	0.764995	1.31659	0.486586	11107	NO	hira-stimul
DLEU2L	2.5764	2.36562	1.85464	1.424	2.17327	2.25966	3.14019	2.44457	2.88193	2.88475	2.5764	2.36562	1.00151	0.928448	1.0975	0.944538	2.3677	1.05361	3.62835	1.64142	0.388723	0.392476	0.425983	0.399277	0.918997	0.445384	1.4083	0.693866	1657	NO	hira-stimul
DMAP1	0.654457	0.613754	1.26584	1.32022	1.10924	1.11016	1.18669	0.931838	0.664794	0.626829	0.654457	0.613754	0.683554	0.860783	0.560166	0.464047	0.894764	0.401622	0.836311	0.356666	1.04446	1.40249	0.855925	0.75608	1.36719	0.65437	1.27787	0.581122	7227	YES	hira-stimul
DMBX1	0.131036	0.153609	0.166118	0.121523	0.121988	0.109767	0.124616	0.145026	0.165374	0.186093	0.131036	0.153609	0.0897037	0.079233	0.0616039	0.0458826	0.0939605	0.0625062	0.208206	0.105887	0.684573	0.51581	0.47013	0.298697	0.717058	0.406918	1.58892	0.689328	7219	YES	hira-stimul
DMRTA2	0.0141541	0.0131194	0.0174308	0.0256494	0.0238937	0.0111979	0.0101702	0.043185	0.0296266	0.0158939	0.0141541	0.0131194	0.00941263	0.0167234	0.0120663	0.00468072	0.00766833	0.0186127	0.0372703	0.00904363	0.665011	1.27471	0.852496	0.356779	0.541775	1.41872	2.63318	0.689333	5897	YES	hira-stimul
DNAH14	0.352721	0.312827	0.25644	0.210179	0.294841	0.240289	0.434053	0.357101	0.365305	0.322904	0.352721	0.312827	0.138478	0.137037	0.148895	0.100441	0.327276	0.153911	0.459919	0.183732	0.392598	0.438059	0.422132	0.321075	0.927861	0.491999	1.30392	0.587329	469641	YES	hira-stimul
DNAJA1P5	0.00122387	0.00453761	0	0	0.00154953	0	0	0	0	0.0013743	0.00122387	0.00453761	0	0	0.000782513	0	0	0	0	0.000781977	0	0	0.639376	0	0	0	0	0.172332	22733	NO	hira-inhib
DNAJB4	4.06691	2.14534	11.2658	6.16794	5.04731	4.72601	3.02919	2.82557	2.64514	1.63871	4.06691	2.14534	6.08353	4.0215	2.54889	1.97547	2.28401	1.21782	3.32759	0.932426	1.49586	1.87453	0.626739	0.92082	0.561608	0.567659	0.81821	0.434629	12360	YES	hira-stimul
DNAJC11	1.24039	1.32978	1.27209	1.29283	1.56629	1.61042	1.45907	1.495	1.4744	1.51093	1.24039	1.32978	0.686929	0.842925	0.790976	0.673156	1.10014	0.644345	1.8548	0.859719	0.5538	0.633883	0.637684	0.506216	0.88693	0.48455	1.49533	0.646512	67739	YES	hira-stimul
DNAJC16	1.04779	0.901973	0.980525	0.939103	0.773157	0.803621	0.704951	0.875523	1.12711	1.00973	1.04779	0.901973	0.529483	0.612295	0.390444	0.335914	0.531533	0.37735	1.41903	0.574536	0.505334	0.67884	0.372636	0.372421	0.50729	0.418361	1.35431	0.636977	44877	YES	hira-stimul
DNAJC6	0.800067	0.60364	0.329054	0.275917	0.995803	0.662635	1.07587	0.809007	0.923622	0.644218	0.800067	0.60364	0.177689	0.179898	0.502881	0.276981	0.811206	0.348682	1.16192	0.36656	0.222093	0.298022	0.628548	0.458852	1.01392	0.577632	1.45227	0.607249	151123	YES	hira-stimul
DNAJC8	1.25348	1.35246	1.76478	1.7529	1.80574	2.0655	1.86308	1.95386	1.34937	1.62524	1.25348	1.35246	0.952981	1.14289	0.911899	0.863379	1.40476	0.842114	1.69751	0.924762	0.760268	0.845046	0.727494	0.638377	1.12069	0.622653	1.35424	0.683763	32753	YES	hira-stimul
DNM3	0.231917	0.28057	0.0883592	0.128703	0.0797442	0.102141	0.109412	0.119048	0.213829	0.187017	0.231917	0.28057	0.047714	0.0839144	0.0402708	0.0426949	0.0824966	0.0513097	0.269211	0.106413	0.205737	0.299085	0.173643	0.152172	0.355716	0.182877	1.16081	0.379273	571237	YES	hira-stimul
DNM3OS	0.00461243	0.00427527	0	0.0200603	0.00583975	0.00547365	0	0.0281457	0.00965452	0.0207176	0.00461243	0.00427527	0	0.0130793	0.00294907	0.00228799	0	0.0121308	0.0121454	0.0117883	0	3.0593	0.639375	0.535168	0	2.83743	2.63319	2.75733	6252	NO	hira-indep
DNTTIP2	3.96766	4.48911	7.73837	8.80302	8.34481	8.13969	6.92045	7.01104	3.5492	4.66762	3.96766	4.48911	4.17872	5.73957	4.21413	3.40239	5.21802	3.02176	4.46489	2.65588	1.0532	1.27855	1.06212	0.757921	1.31514	0.673131	1.12532	0.591626	9749	YES	hira-stimul
DOCK7	0.447395	0.494901	0.247019	0.282688	0.267533	0.274655	0.440095	0.440353	0.513227	0.577398	0.447395	0.494901	0.13339	0.184313	0.135104	0.114806	0.331832	0.189792	0.646153	0.328539	0.298149	0.372423	0.30198	0.231977	0.741697	0.383495	1.44426	0.663849	233573	YES	hira-stimul
DPH2	0.344597	0.631211	0.92103	1.72174	0.747928	1.1684	0.901992	0.926226	0.352061	0.626499	0.344597	0.631211	0.497356	1.12257	0.377704	0.488391	0.680102	0.399203	0.442893	0.356478	1.4433	1.77845	1.09607	0.773737	1.97362	0.632441	1.28525	0.564752	3391	YES	hira-stimul
DPH5	1.67625	1.66207	1.95636	1.92123	1.94605	1.98834	1.81746	1.88701	2.22833	1.98614	1.67625	1.66207	1.05643	1.25264	0.982755	0.831126	1.37036	0.813301	2.80324	1.13011	0.630237	0.753664	0.586282	0.500055	0.817518	0.48933	1.67233	0.679943	36183	YES	hira-stimul
DPT	0.0568842	0.073358	0.0507631	0.0752956	0.0219193	0.0244585	0.0115512	0.0167689	0.0431403	0.00648022	0.0568842	0.073358	0.0274121	0.0490927	0.0110692	0.0102237	0.0087096	0.0072274	0.0543136	0.00368725	0.481893	0.669221	0.194593	0.139367	0.153111	0.0985223	0.954811	0.0502637	33748	YES	hira-stimul
DPYD	0.0855129	0.161735	0.0409134	0.0681197	0.0377593	0.0344924	0.0291215	0.0393577	0.0557282	0.0654208	0.0855129	0.161735	0.0220932	0.044414	0.0190684	0.0144178	0.0219576	0.0169632	0.0701618	0.0372244	0.258361	0.27461	0.222989	0.0891447	0.256775	0.104882	0.820482	0.230157	843316	YES	hira-stimul
DR1	2.46059	2.64984	4.75368	5.13153	4.0656	4.82341	3.19072	4.16003	3.10019	3.60474	2.46059	2.64984	2.56699	3.34576	2.05313	2.01619	2.4058	1.79297	3.90004	2.0511	1.04324	1.26263	0.834405	0.760871	0.977734	0.676634	1.585	0.774046	16671	YES	hira-stimul
DRAM2	2.44587	2.60978	2.73648	3.2496	1.64535	2.09985	2.35267	2.6472	2.33111	2.61609	2.44587	2.60978	1.4777	2.11874	0.830902	0.877737	1.77391	1.14094	2.93487	1.48856	0.604161	0.811846	0.339716	0.336326	0.725269	0.43718	1.19993	0.570376	22885	YES	hira-stimul
DSTYK	0.790392	0.803169	0.597017	0.647511	0.59697	0.725833	0.765535	1.00944	0.830586	0.925093	0.790392	0.803169	0.322389	0.422177	0.30147	0.303398	0.577213	0.435069	1.04571	0.526378	0.407885	0.525639	0.381418	0.377751	0.730287	0.54169	1.32302	0.655376	69097	YES	hira-stimul
DTL	5.25493	4.49945	7.47121	5.43263	9.93595	7.39427	10.1301	8.48966	4.31534	4.7213	5.25493	4.49945	4.03445	3.54207	5.01765	3.0908	7.6381	3.65904	5.4287	2.68642	0.767746	0.787224	0.954847	0.686929	1.45351	0.81322	1.03307	0.597055	69269	YES	hira-stimul
DUSP10	0.491545	0.412584	1.2527	1.04367	0.892919	0.785869	0.668095	0.62612	0.637333	1.04487	0.491545	0.412584	0.676458	0.680473	0.450924	0.328493	0.503744	0.269858	0.801765	0.594531	1.37619	1.6493	0.917361	0.796185	1.02482	0.654067	1.63111	1.44099	40753	YES	hira-stimul
DUSP12	2.32465	3.0294	5.40531	6.52604	3.95144	4.96241	3.63649	3.84595	2.64242	2.94104	2.32465	3.0294	2.91887	4.25498	1.99548	2.07429	2.74191	1.6576	3.32416	1.67345	1.25562	1.40456	0.858399	0.684719	1.1795	0.547173	1.42996	0.552404	7372	YES	hira-stimul
DUSP23	0.194313	0.163736	0.40371	0.701052	0.156557	0.566006	0.22664	0.359312	0.100971	0.238034	0.194313	0.163736	0.218003	0.457086	0.0790613	0.236591	0.170887	0.154863	0.127122	0.135441	1.12192	2.7916	0.406876	1.44495	0.87944	0.945812	0.654215	0.827193	1575	YES	hira-inhib
DUSP27	0.109453	0.0623743	0.0888628	0.0749308	0.016424	0.0355995	0.0157292	0.0230878	0.0916408	0.040969	0.109453	0.0623743	0.0479859	0.0488549	0.00829412	0.0148806	0.0118598	0.00995084	0.115376	0.0233114	0.438416	0.783253	0.0757779	0.238569	0.108355	0.159534	1.05411	0.373733	34316	YES	hira-stimul
DUSP5P	0.318428	0.197612	0.156522	0.167417	0.0599836	0.105959	0.33191	0.325239	0.359481	0.188248	0.318428	0.197612	0.0845219	0.109156	0.0302917	0.0442909	0.25026	0.140178	0.452587	0.107113	0.265435	0.552375	0.0951289	0.22413	0.785924	0.70936	1.42132	0.542037	2349	NO	hira-stimul
DVL1	0.0784289	0.0559199	0.133734	0.246954	0.13749	0.140803	0.182067	0.100216	0.113652	0.208448	0.0784289	0.0559199	0.0722164	0.161014	0.0694325	0.0588557	0.137279	0.0431931	0.142974	0.118607	0.920788	2.87937	0.885292	1.0525	1.75036	0.77241	1.82298	2.12101	13835	YES	hira-inhib
DYRK3	0.751454	0.875773	2.16428	1.95845	1.23503	1.82215	1.10395	1.26753	0.724646	1.16397	0.751454	0.875773	1.16871	1.27691	0.62369	0.761659	0.832378	0.546305	0.911605	0.662299	1.55527	1.45804	0.829978	0.869699	1.10769	0.623798	1.21312	0.756245	13662	YES	hira-stimul
E2F2	0.890101	0.824837	1.88915	1.33727	1.91379	1.23316	2.20227	2.01928	0.973366	0.740802	0.890101	0.824837	1.02014	0.8719	0.966464	0.515461	1.66051	0.87031	1.22449	0.421516	1.1461	1.05706	1.08579	0.624925	1.86553	1.05513	1.37568	0.51103	24793	YES	hira-stimul
EBNA1BP2	2.48628	2.38013	6.84737	7.30922	4.35093	5.885	3.37383	4.81705	2.26785	2.50405	2.48628	2.38013	3.69758	4.76561	2.19722	2.45993	2.54387	2.07615	2.85296	1.4248	1.48719	2.00225	0.883738	1.03353	1.02316	0.872284	1.14748	0.598625	8397	YES	hira-stimul
ECE1	0.572512	0.590756	0.368005	0.442817	0.354464	0.325284	0.528004	0.51896	0.507254	0.523075	0.572512	0.590756	0.198723	0.288717	0.179004	0.135969	0.398115	0.223672	0.638633	0.29763	0.347107	0.488724	0.312665	0.230161	0.695383	0.37862	1.11549	0.503812	128295	YES	hira-stimul
ECHDC2	0.107567	0.0957157	0.213275	0.202335	0.0817135	0.122545	0.139123	0.115962	0.142973	0.113542	0.107567	0.0957157	0.115169	0.131922	0.0412653	0.0512238	0.104899	0.0499796	0.180003	0.0646054	1.07067	1.37827	0.383624	0.535166	0.975194	0.522167	1.6734	0.674972	25865	YES	hira-stimul
ECM1	0.0433292	0.0267746	0.0948624	0.0211398	0.0670495	0.0971258	0.0467004	0.078341	0.0503859	0.0488632	0.0433292	0.0267746	0.0512257	0.0137831	0.03386	0.0405986	0.0352121	0.033765	0.0633855	0.0278032	1.18224	0.514785	0.781459	1.51631	0.812664	1.26108	1.46288	1.03842	5779	YES	hira-stimul
EDARADD	0.000616018	0.00114198	0.00075863	0.000669795	0.000389968	0.00036552	0	0	0.000967066	0.00207522	0.000616018	0.00114198	0.00040966	0.000436706	0.000196934	0.000152787	0	0	0.00121754	0.0011808	0.665013	0.382412	0.319688	0.133792	0	0	1.97646	1.03399	90329	YES	hira-stimul
EDEM3	1.08926	1.0937	1.19196	1.04347	1.66836	1.51664	1.10651	1.32875	1.28917	1.18776	1.08926	1.0937	0.643658	0.680342	0.842522	0.633956	0.834309	0.572691	1.62178	0.675835	0.590913	0.622056	0.773481	0.579643	0.765941	0.523627	1.48888	0.617935	64417	YES	hira-stimul
EDN2	0.0235821	0.00874332	0.0522746	0.0256407	0.0298571	0.0167912	0.0152501	0.0191868	0.0641692	0.0105923	0.0235821	0.00874332	0.0282283	0.0167177	0.0150778	0.00701872	0.0114986	0.00826951	0.0807249	0.00602702	1.19702	1.91206	0.639376	0.802752	0.487598	0.945809	3.42314	0.689328	5899	YES	hira-stimul
EFCAB2	0.764138	0.672088	0.490294	0.470532	0.465702	0.475594	0.579123	0.687707	0.670058	0.671636	0.764138	0.672088	0.264759	0.306787	0.23518	0.198798	0.436659	0.296402	0.843603	0.382161	0.34648	0.456468	0.307771	0.295792	0.57144	0.441016	1.10399	0.568617	155360	YES	hira-stimul
EFCAB7	0.513659	0.402245	0.619464	0.5036	0.544783	0.413675	0.622723	0.617988	0.390112	0.404083	0.513659	0.402245	0.334511	0.328347	0.275115	0.172916	0.469533	0.266353	0.490761	0.229923	0.651231	0.816287	0.535599	0.429878	0.914095	0.662166	0.955422	0.5716	49352	YES	hira-stimul
EFHD2	1.51323	0.777497	2.16583	1.6139	2.11962	1.49382	1.50672	1.07321	1.45208	1.28944	1.51323	0.777497	1.16955	1.05226	1.07041	0.624417	1.13607	0.462554	1.82672	0.733691	0.772882	1.3534	0.707366	0.803111	0.750756	0.594926	1.20716	0.943658	20449	YES	hira-stimul
EFNA1	1.84611	1.78811	3.37532	4.14349	4.4895	3.89843	2.67146	2.36401	2.45339	2.29943	1.84611	1.78811	1.82267	2.70156	2.2672	1.62954	2.01428	1.01889	3.08636	1.30838	0.987305	1.51084	1.22809	0.911322	1.09109	0.569813	1.67182	0.731709	7038	YES	hira-stimul
EFNA3	0.0332742	0.0327302	0.0632525	0.0732975	0.0162572	0.0419046	0.0761175	0.0522363	0.0571139	0.0432566	0.0332742	0.0327302	0.0341564	0.04779	0.00820989	0.0175161	0.0573926	0.0225138	0.0719064	0.024613	1.02651	1.46012	0.246734	0.535167	1.72484	0.687862	2.16103	0.751997	8667	YES	hira-stimul
EFNA4	0.602645	0.638392	1.41953	1.74734	0.708503	0.959127	1.04132	1.11982	0.675188	0.923161	0.602645	0.638392	0.766546	1.13927	0.357794	0.400915	0.785155	0.482642	0.849387	0.525279	1.27197	1.78459	0.593706	0.628008	1.30285	0.756028	1.40943	0.822815	5817	YES	hira-stimul
EGLN1	1.32042	1.24362	1.16362	1.13956	1.59396	1.36678	1.31012	1.42136	1.31256	1.41909	1.32042	1.24362	0.628355	0.742993	0.80495	0.571314	0.98783	0.612606	1.6512	0.807462	0.475875	0.597444	0.609616	0.459396	0.748118	0.492599	1.25051	0.649284	61294	YES	hira-stimul
EIF2B3	0.447453	0.544286	0.267224	0.29131	0.393184	0.411458	0.597455	0.70382	0.549989	0.660087	0.447453	0.544286	0.144301	0.189934	0.198558	0.171989	0.450481	0.303346	0.692436	0.37559	0.322494	0.34896	0.443751	0.315991	1.00677	0.557329	1.54751	0.690059	136168	YES	hira-stimul
EIF2C1	0.623949	0.608634	0.546175	0.624944	0.614747	0.623044	0.895557	0.800108	0.709389	0.637523	0.623949	0.608634	0.294934	0.407463	0.310447	0.260432	0.67525	0.344847	0.893121	0.362751	0.47269	0.669472	0.497552	0.427897	1.08222	0.566591	1.4314	0.596008	41090	YES	hira-stimul
EIF2C3	1.27861	1.3657	0.959699	0.92595	1.26657	1.23634	1.3063	1.50476	1.3013	1.39599	1.27861	1.3657	0.518237	0.603719	0.639618	0.51679	0.98495	0.648552	1.63704	0.794318	0.405313	0.442059	0.500245	0.378407	0.770329	0.474886	1.28032	0.58162	125381	YES	hira-stimul
EIF2C4	0.33891	0.284549	0.294592	0.237558	0.200019	0.22471	0.197445	0.211379	0.36879	0.352285	0.33891	0.284549	0.15908	0.154888	0.10101	0.0939288	0.148874	0.0911043	0.464307	0.20045	0.469386	0.544327	0.298043	0.330097	0.439272	0.320171	1.37	0.704449	49663	YES	hira-stimul
EIF2D	1.35827	1.39932	2.10698	2.06034	1.95715	2.24582	1.8177	2.03049	1.59639	1.53304	1.35827	1.39932	1.13777	1.34334	0.988361	0.938753	1.37055	0.875141	2.00826	0.8723	0.837661	0.959996	0.727661	0.670864	1.00904	0.625405	1.47854	0.623374	20931	YES	hira-stimul
EIF3I	0.953861	1.25102	2.33746	2.58779	1.85318	1.99854	1.81137	2.17848	1.25805	1.55969	0.953861	1.25102	1.26223	1.68724	0.935856	0.83539	1.36577	0.938925	1.58263	0.887464	1.32328	1.34869	0.981124	0.667767	1.43184	0.750527	1.65918	0.709392	9235	YES	hira-stimul
EIF4G3	2.65989	2.1537	0.813316	0.718962	1.04649	0.776069	1.54996	1.37187	2.46337	1.8183	2.65989	2.1537	0.439191	0.468763	0.528477	0.324397	1.16867	0.591276	3.10138	1.03461	0.165116	0.217655	0.198684	0.150623	0.439368	0.27454	1.16598	0.480388	370597	YES	hira-stimul
ELF3	1.47382	1.58794	2.92729	4.746	0.951605	1.62942	1.5522	1.41778	1.55895	2.2538	1.47382	1.58794	1.58074	3.09439	0.480561	0.681098	1.17036	0.611063	1.96272	1.28241	1.07254	1.94868	0.326065	0.428919	0.794099	0.384815	1.33172	0.807595	6626	YES	hira-stimul
ELK4	2.68269	2.50891	4.91586	4.30601	3.77964	3.64864	3.41958	3.90856	2.3977	2.38607	2.68269	2.50891	2.65456	2.80752	1.90872	1.52513	2.57836	1.68459	3.01631	1.35767	0.989516	1.11902	0.711494	0.607886	0.961111	0.671443	1.12436	0.541141	24930	YES	hira-stimul
ELOVL1	0.420819	0.401202	0.769957	0.980474	0.509961	0.577869	0.628505	0.562492	0.547378	0.560304	0.420819	0.401202	0.415777	0.639269	0.25753	0.241549	0.473893	0.242434	0.688602	0.318813	0.988018	1.59338	0.611974	0.602064	1.12612	0.604269	1.63634	0.794645	4628	YES	hira-stimul
ELTD1	0.00475401	0.00440651	0.00439094	0.00671973	0.000300951	0.00112834	0.00179336	0.00193398	0.00398035	0.00213535	0.00475401	0.00440651	0.00237111	0.00438126	0.00015198	0.000471646	0.00135219	0.000833545	0.00501126	0.00121501	0.498759	0.994271	0.0319689	0.107034	0.284432	0.189162	1.05411	0.275732	117047	YES	hira-stimul
EMBP1	0.0669498	0.0664536	0.112962	0.102027	0.148839	0.133877	0.15284	0.159769	0.0463337	0.0591963	0.0669498	0.0664536	0.0609995	0.0665216	0.0751637	0.0559606	0.115241	0.0688604	0.0582878	0.0336827	0.911123	1.00102	1.12269	0.8421	1.72131	1.03622	0.870619	0.50686	52777	NO	hira-stimul
ENAH	2.50262	2.95094	1.43798	1.62521	1.86506	1.99119	2.28913	2.30976	2.69991	2.65004	2.50262	2.95094	0.776509	1.05964	0.941855	0.832317	1.726	0.995507	3.39919	1.50787	0.310279	0.359085	0.376348	0.282052	0.689679	0.337352	1.35825	0.51098	166312	YES	hira-stimul
ENO1	9.92018	9.70259	16.192	15.9808	13.5464	12.3944	10.1558	10.4307	8.75812	8.63201	9.92018	9.70259	8.74368	10.4195	6.84093	5.18086	7.65747	4.49563	11.0177	4.91161	0.881403	1.07389	0.689598	0.533967	0.771909	0.463343	1.11064	0.506217	18093	YES	hira-stimul
ENSA	3.11979	2.78501	6.15795	4.91197	3.4724	3.22051	3.7818	2.70109	3.11749	2.70003	3.11979	2.78501	3.32529	3.2026	1.75356	1.34617	2.85148	1.16417	3.9218	1.53632	1.06587	1.14994	0.562077	0.483364	0.913997	0.418013	1.25707	0.551638	7500	YES	hira-stimul
EPB41	0.663677	0.583052	0.306262	0.270881	0.249497	0.222798	0.485281	0.401922	0.674835	0.560433	0.663677	0.583052	0.165381	0.176614	0.125996	0.0931296	0.365902	0.173228	0.849617	0.318886	0.24919	0.302914	0.189845	0.159728	0.551325	0.297106	1.28017	0.546926	232956	YES	hira-stimul
EPHA10	0.0396012	0.0519134	0.0452856	0.0707386	0.029367	0.0651224	0.0432922	0.0546595	0.0603924	0.0539981	0.0396012	0.0519134	0.0244542	0.0461216	0.0148303	0.0272212	0.0326423	0.0235582	0.076034	0.0307249	0.617512	0.888433	0.374492	0.524357	0.824276	0.453799	1.91999	0.591849	49179	YES	hira-stimul
EPHA2	0.57518	0.700419	0.980026	1.2986	1.03191	1.28944	1.04137	1.23339	1.1601	1.61625	0.57518	0.700419	0.529214	0.846687	0.521115	0.538986	0.785193	0.531591	1.45941	0.919646	0.920084	1.20883	0.906003	0.769519	1.36513	0.758962	2.5373	1.31299	31751	YES	hira-stimul
EPHB2	0.0376576	0.0601757	0.0283275	0.0386825	0.0522148	0.0610556	0.0545719	0.0796881	0.0364668	0.0634283	0.0376576	0.0601757	0.0152969	0.025221	0.0263685	0.0255212	0.0411472	0.0343456	0.0458752	0.0360907	0.406209	0.419123	0.700217	0.424112	1.09267	0.570755	1.21822	0.599755	204493	YES	hira-stimul
EPHX1	0.345334	0.365788	0.520718	0.48789	0.682338	0.748483	0.682667	0.693313	0.268471	0.315363	0.345334	0.365788	0.281188	0.318104	0.344581	0.312866	0.514731	0.298818	0.337737	0.179442	0.814249	0.869641	0.997819	0.85532	1.49053	0.816916	0.978	0.490562	35466	YES	hira-stimul
EPHX4	0.00165801	0.00230521	0.00306276	0.00270411	0.00104959	0.00196759	0.000893503	0.00252934	0.000867615	0.00279271	0.00165801	0.00230521	0.00165389	0.00176308	0.000530043	0.000822453	0.000673701	0.00109015	0.00109233	0.00158905	0.997515	0.764824	0.319686	0.35678	0.406331	0.472905	0.658818	0.689331	33561	YES	hira-indep
EPRS	1.88945	2.1044	2.02524	1.94802	2.68528	2.93075	2.16009	2.16188	2.19786	2.66036	1.88945	2.1044	1.09363	1.27011	1.35607	1.22505	1.62871	0.93177	2.76491	1.51374	0.578808	0.603549	0.717704	0.582139	0.862001	0.442772	1.46334	0.719324	78059	YES	hira-stimul
EPS15	1.01655	0.945846	0.576229	0.553292	0.657723	0.571684	0.957763	0.809817	1.23204	1.2087	1.01655	0.945846	0.311164	0.360746	0.33215	0.238964	0.722153	0.349031	1.55114	0.68775	0.306098	0.381401	0.326743	0.252646	0.710396	0.369015	1.52588	0.727127	165061	YES	hira-stimul
ERI3	0.973166	1.05365	0.571656	0.630725	0.827356	0.764176	1.20931	1.20669	1.03867	1.05973	0.973166	1.05365	0.308694	0.411233	0.417815	0.319426	0.91182	0.520083	1.30769	0.602986	0.317206	0.390293	0.429336	0.303161	0.936962	0.493602	1.34374	0.572283	134198	YES	hira-stimul
ERMAP	0.645541	0.469289	1.30491	0.930797	0.891844	0.699769	0.516159	0.424158	0.575364	0.367487	0.645541	0.469289	0.704651	0.60688	0.450381	0.292503	0.389184	0.182812	0.723808	0.2091	1.09157	1.29319	0.69768	0.623291	0.60288	0.389551	1.12124	0.445568	27885	YES	hira-stimul
ERO1LB	0.0527941	0.0551084	0.104451	0.115275	0.17534	0.251129	0.116501	0.197882	0.0770179	0.147064	0.0527941	0.0551084	0.0564035	0.0751593	0.0885467	0.104972	0.0878418	0.0852871	0.0968885	0.0836794	1.06837	1.36384	1.67721	1.90483	1.66386	1.54763	1.83521	1.51845	66918	YES	hira-stimul
ERRFI1	2.45613	1.97799	5.79061	4.49779	4.5529	4.3081	1.80967	2.03288	1.80506	2.93716	2.45613	1.97799	3.12693	2.93256	2.29921	1.80079	1.36449	0.876171	2.27077	1.67124	1.27311	1.4826	0.936113	0.910412	0.555545	0.44296	0.92453	0.84492	14615	YES	hira-indep
ESPN	0.00692533	0.00356617	0.0161095	0.0108765	0.00487116	0.0136974	0.00248805	0.00313033	0.0144958	0.0077766	0.00692533	0.00356617	0.00869913	0.00709148	0.00245994	0.00572551	0.00187599	0.00134917	0.0182502	0.00442489	1.25613	1.98854	0.355208	1.60551	0.270888	0.378325	2.63528	1.24079	36157	YES	hira-stimul
ESPNP	0.000961374	0.0017822	0.00118394	0.0020906	0.00121719	0.00342264	0.00103617	0.000977741	0	0.00647727	0.000961374	0.0017822	0.000639328	0.00136307	0.000614681	0.00143066	0.000781272	0.000421406	0	0.00368557	0.665014	0.764825	0.639378	0.802751	0.812662	0.236453	0	2.06799	28940	NO	hira-inhib
ESRRG	0.0050864	0.00256051	0.00372595	0.0021931	0.00255373	0.00265381	0.00189039	0.00156082	0.00422193	0.00241267	0.0050864	0.00256051	0.00201201	0.0014299	0.00128963	0.00110929	0.00142535	0.000672713	0.00531541	0.00137281	0.395567	0.558444	0.253545	0.433231	0.280228	0.262726	1.04502	0.536147	634510	YES	hira-stimul
ETNK2	0.0158095	0.00610578	0.0519187	0.0200546	0.0266884	0.00781727	0.0227194	0.0227781	0.0137882	0.0221911	0.0158095	0.00610578	0.0280361	0.0130756	0.0134776	0.00326762	0.0171304	0.00981736	0.0173456	0.0126267	1.77337	2.14151	0.852503	0.535168	1.08355	1.60788	1.09716	2.068	21118	YES	hira-inhib
ETV3	0.847151	0.907455	1.97927	2.26144	1.59421	1.83283	1.33377	1.48946	1.05824	1.35513	0.847151	0.907455	1.06881	1.47446	0.805076	0.766123	1.00566	0.641957	1.33127	0.771069	1.26165	1.62483	0.950334	0.844254	1.18711	0.707426	1.57146	0.849705	13925	YES	hira-stimul
EVI5	0.802664	0.855873	0.373778	0.375959	0.337343	0.375773	0.566206	0.609169	0.916805	0.956341	0.802664	0.855873	0.20184	0.245125	0.170358	0.157073	0.426919	0.262552	1.15426	0.544158	0.251463	0.286404	0.212241	0.183524	0.531878	0.306765	1.43803	0.635793	283709	YES	hira-stimul
EXO1	3.46923	2.52544	5.0521	3.02472	7.18343	4.88461	6.485	5.48973	3.18086	3.06099	3.46923	2.52544	2.72813	1.97212	3.62763	2.04177	4.88969	2.36607	4.00152	1.7417	0.78638	0.780901	1.04566	0.80848	1.40945	0.936896	1.15343	0.689663	41749	YES	hira-stimul
EXOC8	1.83658	1.97321	4.00643	4.24355	3.47623	3.22591	3.38286	3.40614	1.49103	1.93079	1.83658	1.97321	2.16347	2.76679	1.7555	1.34843	2.55068	1.46805	1.87572	1.09862	1.17799	1.40218	0.955851	0.683369	1.38882	0.743989	1.02131	0.556768	5097	YES	hira-stimul
EXOSC10	0.970305	1.05886	1.38029	1.3382	1.22843	1.30562	1.38324	1.50035	0.936344	1.17582	0.970305	1.05886	0.745357	0.872506	0.620357	0.545749	1.04296	0.646651	1.17792	0.669042	0.768167	0.824005	0.639342	0.515412	1.07488	0.610705	1.21397	0.631851	33263	YES	hira-stimul
EXTL2	0.646105	0.678038	1.29105	1.29575	1.15797	1.2043	0.93381	1.08382	0.739673	0.846445	0.646105	0.678038	0.697167	0.844829	0.584775	0.503397	0.704093	0.467126	0.930509	0.481627	1.07903	1.24599	0.905077	0.742432	1.08975	0.688938	1.44018	0.710325	22478	YES	hira-stimul
EYA3	1.32339	1.3418	0.815302	0.781244	1.27062	1.06899	1.2798	1.37324	1.29718	1.35327	1.32339	1.3418	0.440263	0.509371	0.641663	0.446838	0.964969	0.591866	1.63315	0.770011	0.332678	0.379618	0.484863	0.333014	0.729165	0.441099	1.23407	0.573864	118294	YES	hira-stimul
F11R	0.457793	0.411501	0.888903	0.81146	0.408421	0.501579	0.506034	0.482911	0.540463	0.459072	0.457793	0.411501	0.480008	0.529072	0.206253	0.20966	0.38155	0.208135	0.680443	0.261212	1.04853	1.28571	0.450537	0.509501	0.833455	0.505794	1.48636	0.634778	26133	YES	hira-stimul
F13B	0.0426097	0.0927673	0.0097626	0.0161614	0.0564569	0.0646771	0.0267005	0.0755844	0.0165932	0.0422836	0.0426097	0.0927673	0.0052718	0.0105372	0.0285107	0.027035	0.0201322	0.0325769	0.0208742	0.0240594	0.123723	0.113588	0.669114	0.291428	0.472479	0.351168	0.489894	0.259352	28077	YES	hira-stimul
F3	1.68047	1.42342	2.56122	2.42589	4.09704	2.28323	2.88471	1.80948	2.40193	2.13339	1.68047	1.42342	1.38306	1.58168	2.06901	0.95439	2.17507	0.779886	3.02163	1.2139	0.823019	1.11118	1.23121	0.670491	1.29432	0.547896	1.79809	0.852804	12682	YES	hira-stimul
F5	0.106322	0.104083	0.0509963	0.0519203	0.0793512	0.0535689	0.0888611	0.0682941	0.108151	0.112689	0.106322	0.104083	0.027538	0.033852	0.0400724	0.0223918	0.0670013	0.0294348	0.136162	0.06412	0.259006	0.325241	0.376896	0.215134	0.630173	0.282801	1.28066	0.616047	74578	YES	hira-stimul
FAAH	0.0227328	0.04741	0.0069989	0.0154483	0.00179887	0.0168609	0.0214389	0.0245648	0.0104089	0.0287181	0.0227328	0.04741	0.00377941	0.0100723	0.000908429	0.00704786	0.0161649	0.0105874	0.0131048	0.0163406	0.166253	0.212451	0.0399612	0.148658	0.711084	0.223316	0.576471	0.344666	19582	YES	hira-stimul
FABP3	0.0995679	0.0560331	0.253995	0.208787	0.04052	0.0886194	0.0996494	0.0433984	0.227019	0.200423	0.0995679	0.0560331	0.137157	0.136129	0.0204626	0.0370429	0.0751356	0.0187047	0.285817	0.114041	1.37753	2.42944	0.205514	0.66109	0.754617	0.333815	2.87057	2.03524	7824	YES	hira-stimul
FAF1	2.42676	2.46946	0.723943	0.731285	0.802569	0.626931	1.77831	1.27934	2.18947	2.06916	2.42676	2.46946	0.390929	0.476798	0.405297	0.262057	1.34085	0.551396	2.75654	1.17735	0.161091	0.193078	0.167012	0.106119	0.552525	0.223286	1.13589	0.476765	519002	YES	hira-stimul
FAIM3	0.109816	0.0811561	0.343581	0.261396	0.112733	0.25712	0.0831723	0.0709357	0.0698906	0.102004	0.109816	0.0811561	0.185534	0.17043	0.0569302	0.107476	0.0627119	0.0305733	0.0879224	0.0580403	1.6895	2.10003	0.518414	1.32431	0.571064	0.376722	0.800634	0.715168	18748	YES	hira-stimul
FAM102B	3.76418	3.63674	2.16999	2.19434	2.86333	2.44347	2.95503	2.70165	3.47807	3.64551	3.76418	3.63674	1.17179	1.43071	1.44598	1.02137	2.22809	1.16441	4.37889	2.0743	0.311301	0.393404	0.384143	0.280848	0.59192	0.32018	1.16331	0.570372	78979	YES	hira-stimul
FAM110D	0.0231273	0.0214368	0.0414441	0.0838208	0	0	0.0249267	0.0313614	0.0242045	0.0692536	0.0231273	0.0214368	0.0223798	0.0546512	0	0	0.0187947	0.0135168	0.0304735	0.0394053	0.967679	2.54941	0	0	0.812664	0.63054	1.31764	1.83821	3609	YES	hira-inhib
FAM129A	0.535947	0.453963	0.377875	0.33116	0.746197	0.529466	0.517327	0.411119	0.621802	0.909369	0.535947	0.453963	0.204053	0.215916	0.376829	0.221317	0.390065	0.177192	0.782227	0.517431	0.380733	0.475625	0.70311	0.487522	0.727804	0.390323	1.45952	1.13981	183517	YES	hira-stimul
FAM131C	0.0263069	0.0276351	0.0475156	0.0476722	0.0444092	0.0395439	0.0642683	0.0410239	0.042216	0.0630198	0.0263069	0.0276351	0.0256584	0.0310823	0.0224266	0.0165294	0.0484583	0.0176813	0.0531077	0.0358583	0.97535	1.12474	0.852501	0.598129	1.84204	0.639813	2.01878	1.29756	15864	YES	hira-stimul
FAM167B	0.203081	0.0941183	0.0416825	0.092004	0.0642798	0.06025	0.0729607	0.0860577	0.141693	0.0380074	0.203081	0.0941183	0.0225085	0.0599866	0.0324613	0.0251845	0.0550124	0.0370909	0.178391	0.0216262	0.110835	0.637353	0.159844	0.267583	0.270889	0.394088	0.878425	0.229777	1644	YES	hira-stimul
FAM177B	0.2638	0.187934	0.363145	0.189993	0.474212	0.594849	0.151663	0.239717	0.103163	0.155643	0.2638	0.187934	0.196098	0.123875	0.239477	0.248647	0.114354	0.103318	0.129779	0.0885609	0.74336	0.659143	0.907798	1.32305	0.433487	0.549757	0.49196	0.471234	13445	YES	hira-indep
FAM183A	0.00328324	0.00304324	0.0161733	0.0142794	0.00415688	0	0.00707738	0.0100174	0	0.0147472	0.00328324	0.00304324	0.00873358	0.00931017	0.00209922	0	0.00533634	0.0043175	0	0.00839116	2.66005	3.05929	0.639376	0	1.62533	1.41872	0	2.75731	8474	YES	hira-inhib
FAM189B	0.174749	0.127712	0.219343	0.208274	0.18721	0.135594	0.235432	0.222155	0.232128	0.143399	0.174749	0.127712	0.118445	0.135795	0.094541	0.0566783	0.177516	0.0957488	0.292017	0.081594	0.677802	1.06329	0.541011	0.443798	1.01583	0.749724	1.67107	0.638891	8279	YES	hira-stimul
FAM20B	1.98283	1.77414	2.72966	2.46522	2.47195	2.26803	3.11069	2.72369	1.66421	1.79205	1.98283	1.77414	1.47402	1.60732	1.24833	0.948037	2.34546	1.17391	2.09358	1.01968	0.74339	0.905973	0.629572	0.534364	1.18289	0.661679	1.05585	0.574744	50629	YES	hira-stimul
FAM212B	0.105568	0.123079	0.369709	0.316552	0.176471	0.169323	0.298677	0.256638	0.11998	0.17226	0.105568	0.123079	0.199643	0.206392	0.0891179	0.070777	0.225202	0.110611	0.150935	0.0980159	1.89113	1.67691	0.844175	0.575054	2.13325	0.898699	1.42974	0.796366	33734	YES	hira-stimul
FAM213B	0.0444265	0.00514739	0.0957451	0.054343	0.014062	0.0263609	0.059854	0.0225915	0.011624	0.00623594	0.0444265	0.00514739	0.0517024	0.0354316	0.00710131	0.0110189	0.0451299	0.00973694	0.0146346	0.00354825	1.16377	6.88342	0.159844	2.14067	1.01583	1.89163	0.329412	0.68933	5010	YES	hira-inhib
FAM36A	2.27248	1.61549	8.88197	7.83872	5.36297	5.62448	4.68881	4.4708	2.37233	2.45861	2.27248	1.61549	4.79626	5.11085	2.7083	2.35103	3.53536	1.92691	2.98439	1.39895	2.11059	3.16365	1.19178	1.45531	1.55573	1.19277	1.31327	0.86596	9721	YES	hira-stimul
FAM40A	1.02417	1.32606	1.82284	2.40596	1.54347	2.12813	1.71325	2.07175	1.20955	1.61111	1.02417	1.32606	0.984334	1.56869	0.779452	0.889558	1.29179	0.892924	1.52161	0.916722	0.961104	1.18297	0.761058	0.670828	1.2613	0.673366	1.4857	0.691312	20023	YES	hira-stimul
FAM41C	0.121077	0.121086	0.168726	0.152432	0.137158	0.151246	0.144233	0.252757	0.133385	0.16816	0.121077	0.121086	0.091112	0.0993857	0.0692648	0.0632208	0.108752	0.108938	0.167798	0.095683	0.752513	0.820786	0.572072	0.522115	0.898203	0.899677	1.38588	0.790207	8732	NO	hira-stimul
FAM46B	0.0711291	0.0428543	0.275927	0.193346	0.229642	0.126615	0.126494	0.114144	0.152606	0.0878596	0.0711291	0.0428543	0.149001	0.126062	0.115969	0.0529251	0.0953765	0.0491961	0.191978	0.0499921	2.09479	2.94163	1.6304	1.235	1.34089	1.14798	2.69901	1.16656	7823	YES	hira-stimul
FAM46C	0.901436	0.84703	1.94799	1.86973	0.935339	1.4926	0.780182	1.03674	0.969387	0.928561	0.901436	0.84703	1.05191	1.21906	0.472346	0.623907	0.588257	0.446835	1.21949	0.528351	1.16693	1.43922	0.523993	0.736582	0.652578	0.527531	1.35283	0.623769	22408	YES	hira-stimul
FAM54B	0.473768	0.411443	0.688573	0.612582	0.437716	0.51148	0.423224	0.549116	0.533804	0.464904	0.473768	0.411443	0.371829	0.399403	0.221047	0.213799	0.319111	0.236669	0.672059	0.26453	0.784834	0.970738	0.466571	0.519631	0.673559	0.575217	1.41854	0.642933	13037	YES	hira-stimul
FAM5B	0.000250817	0.000464965	0.000617764	0.000272713	0.000635115	0.00029765	0.00108133	0.000765262	0.0002625	0	0.000250817	0.000464965	0.000333593	0.000177809	0.000320733	0.000124418	0.000815323	0.000329828	0.000330225	0	1.33002	0.382413	1.27875	0.267585	3.25067	0.709361	1.3166	0	110926	YES	hira-stimul
FAM63A	0.250433	0.260413	0.65537	0.685973	0.17073	0.214322	0.17354	0.271557	0.253761	0.219024	0.250433	0.260413	0.3539	0.447254	0.0862186	0.0895866	0.130849	0.117041	0.319485	0.124625	1.41315	1.71748	0.344278	0.344017	0.522492	0.449444	1.27573	0.478565	11554	YES	hira-stimul
FAM69A	0.262465	0.264438	0.154564	0.147427	0.159178	0.143288	0.219785	0.242107	0.278755	0.315099	0.262465	0.264438	0.0834646	0.0961224	0.0803849	0.0598944	0.165718	0.104348	0.350953	0.179291	0.318003	0.363497	0.306269	0.226497	0.63139	0.394603	1.33714	0.678009	128794	YES	hira-stimul
FAM71A	0.265226	0.0663509	0.449819	0.233498	0.0604209	0.120617	0.0514354	0.0646352	0.0249726	0.0803826	0.265226	0.0663509	0.242902	0.152241	0.0305126	0.0504179	0.0387823	0.0278578	0.0314405	0.0457377	0.915831	2.29448	0.115044	0.759868	0.146224	0.419855	0.118542	0.689331	2332	YES	hira-inhib
FAM72A	0.0275398	0.0271222	0.0105986	0.0243295	0.00653774	0.0224689	0.0166964	0.0367614	0.0270212	0.0115969	0.0275398	0.0271222	0.00572324	0.0158628	0.00330156	0.009392	0.0125891	0.0158442	0.0340197	0.00659864	0.207817	0.584865	0.119883	0.346285	0.457123	0.584177	1.23529	0.243293	16164	YES	hira-stimul
FAM72B	0.0417073	0.0324732	0.0369812	0.0834407	0.0190099	0.0316767	0.019779	0.0271471	0.0261899	0.0505807	0.0417073	0.0324732	0.0199698	0.0544033	0.0096	0.0132409	0.0149134	0.0117004	0.0329731	0.0287804	0.478809	1.67533	0.230176	0.407747	0.357572	0.360309	0.790583	0.886282	16677	YES	hira-inhib
FAM72D	0.302288	0.366404	0.429541	0.455091	0.132481	0.262149	0.100248	0.342907	0.085176	0.130556	0.302288	0.366404	0.231952	0.296719	0.0669029	0.109578	0.075587	0.147793	0.107237	0.0742864	0.767322	0.809815	0.221322	0.299064	0.25005	0.403361	0.35475	0.202744	16692	YES	hira-stimul
FAM73A	0.787001	0.727123	0.568888	0.550361	0.665442	0.65885	0.865533	0.895508	0.838097	0.75975	0.787001	0.727123	0.3072	0.358835	0.336048	0.275399	0.652612	0.385964	1.05516	0.432298	0.390342	0.4935	0.426998	0.378752	0.829239	0.53081	1.34074	0.594532	98773	YES	hira-stimul
FAM76A	0.442936	0.297445	0.515792	0.353831	0.396755	0.331654	0.46928	0.422897	0.370538	0.302047	0.442936	0.297445	0.278528	0.230698	0.200361	0.138631	0.353837	0.182269	0.466507	0.171865	0.628822	0.775598	0.452348	0.466074	0.798845	0.612781	1.05322	0.577803	36934	YES	hira-stimul
FAM78B	0.00230299	0.0104064	0.00141807	0.00313004	0.00218685	0.005466	0.0021719	0.00526994	0.00271154	0.00355585	0.00230299	0.0104064	0.000765758	0.00204079	0.00110436	0.00228479	0.00163761	0.00227134	0.00341383	0.00202328	0.332506	0.196109	0.479533	0.219556	0.711081	0.218264	1.48235	0.194426	96703	YES	hira-stimul
FAM89A	0.0052507	0.00486689	0.011316	0.00856361	0.00997179	0.00778887	0.00848885	0.0120152	0.0206072	0.00589611	0.0052507	0.00486689	0.00611064	0.00558347	0.00503575	0.00325575	0.00640059	0.00517855	0.0259239	0.00335489	1.16378	1.14724	0.959063	0.668959	1.219	1.06404	4.93722	0.689329	21292	YES	hira-stimul
FBLIM1	0.10497	0.137143	0.147739	0.135874	0.129105	0.136434	0.121758	0.14336	0.148572	0.204314	0.10497	0.137143	0.0797791	0.0885898	0.065198	0.0570294	0.0918055	0.0617882	0.186904	0.116255	0.760018	0.645967	0.621111	0.415839	0.874588	0.450538	1.78054	0.847689	27830	YES	hira-stimul
FBXO2	0.116087	0.0159409	0.121782	0.0794724	0.0870971	0.0306138	0.0556084	0.0218635	0.185875	0.0434521	0.116087	0.0159409	0.0657623	0.051816	0.043984	0.0127966	0.0419287	0.00942317	0.234017	0.0247242	0.566491	3.25051	0.378889	0.802751	0.361184	0.591132	2.01587	1.55099	6471	YES	hira-stimul
FBXO28	1.38382	1.32445	1.99466	1.7857	1.91504	2.21639	1.55091	2.06665	1.42065	1.65327	1.38382	1.32445	1.07712	1.16428	0.967095	0.926451	1.16939	0.890726	1.78718	0.940711	0.778365	0.879064	0.698859	0.699499	0.845042	0.672525	1.29148	0.710265	47959	YES	hira-stimul
FBXO42	0.939443	0.900371	0.646164	0.591191	0.946429	0.884517	0.925465	1.12633	1.04541	0.955355	0.939443	0.900371	0.348929	0.385457	0.477947	0.369728	0.697801	0.485448	1.31513	0.543597	0.371421	0.428109	0.508755	0.41064	0.742781	0.539165	1.3999	0.603748	102390	YES	hira-stimul
FBXO44	0.323188	0.328367	0.440104	0.449388	0.361971	0.372469	0.458862	0.271801	0.375518	0.443174	0.323188	0.328367	0.237656	0.293001	0.182795	0.155692	0.345982	0.117146	0.472402	0.252166	0.73535	0.892297	0.565601	0.47414	1.07053	0.356754	1.46169	0.76794	8953	YES	hira-stimul
FBXO6	0.0352522	0.0351888	0.0467528	0.0383296	0.0171663	0.0353984	0.037995	0.0772204	0.0567602	0.0365404	0.0352522	0.0351888	0.0252465	0.0249909	0.00866898	0.0147965	0.0286482	0.033282	0.0714611	0.0207915	0.716168	0.710195	0.245913	0.42049	0.812665	0.945812	2.02714	0.590855	10260	YES	hira-stimul
FCER1G	0.0422401	0.097881	0.104038	0.0612366	0.249572	0.175445	0.0758776	0.186156	0.088415	0.063243	0.0422401	0.097881	0.0561805	0.0399263	0.126034	0.073336	0.0572117	0.0802332	0.111226	0.0359853	1.33003	0.407906	2.98375	0.749236	1.35444	0.819702	2.63319	0.367643	3952	YES	hira-stimul
FCGR2A	0.00589619	0.00546518	0	0.00427393	0.0074651	0.00233237	0.00423663	0.00799543	0.00822775	0.00441397	0.00589619	0.00546518	0	0.0027866	0.00376988	0.000974931	0.00319442	0.00344603	0.0103505	0.00251155	0	0.509883	0.639375	0.178389	0.541777	0.630543	1.75546	0.459555	14156	YES	hira-stimul
FDPS	2.60504	1.84125	4.37811	2.75123	3.36324	2.61382	3.51493	2.85113	2.80944	1.70111	2.60504	1.84125	2.36418	1.7938	1.69844	1.09258	2.65026	1.22884	3.53428	0.967932	0.907541	0.974231	0.651981	0.593389	1.01736	0.667393	1.35671	0.525693	11919	YES	hira-stimul
FGGY	0.111162	0.0844889	0.0508306	0.0397476	0.0384185	0.0289923	0.0281329	0.0345665	0.0838948	0.0576174	0.111162	0.0844889	0.0274485	0.0259154	0.0194013	0.0121188	0.0212122	0.0148982	0.105624	0.0327843	0.246924	0.306732	0.174532	0.143436	0.190822	0.176333	0.950177	0.388031	465778	YES	hira-stimul
FH	2.78609	2.50825	5.34238	4.68819	5.87283	4.9007	3.49574	3.71908	3.22754	3.01109	2.78609	2.50825	2.88489	3.0567	2.96578	2.04849	2.63579	1.60292	4.06025	1.71331	1.03546	1.21866	1.0645	0.816702	0.946053	0.63906	1.45733	0.68307	22229	YES	hira-stimul
FHAD1	0.0531157	0.0324802	0.0869892	0.0453197	0.0614117	0.0418034	0.0461168	0.0393896	0.0567478	0.0533322	0.0531157	0.0324802	0.0469742	0.0295484	0.0310129	0.0174738	0.0347721	0.0169769	0.0713887	0.030346	0.884374	0.909737	0.583875	0.537984	0.654648	0.522685	1.34402	0.934293	150855	YES	hira-stimul
FHL3	0.426271	0.459583	0.814855	1.0125	0.491366	0.576647	0.744145	0.768877	0.658944	0.660848	0.426271	0.459583	0.440022	0.66015	0.24814	0.241038	0.561085	0.331386	0.828952	0.376023	1.03226	1.43641	0.582118	0.524472	1.31626	0.721058	1.94466	0.818182	8746	YES	hira-stimul
FLAD1	1.0315	1.35232	1.94383	2.66213	1.68987	2.10518	1.84172	2.37884	1.17741	1.58898	1.0315	1.35232	1.04967	1.73571	0.853384	0.879965	1.38866	1.02528	1.48118	0.90413	1.01761	1.2835	0.827324	0.650708	1.34625	0.758164	1.43595	0.668577	9818	YES	hira-stimul
FLG2	0.0370303	0.0549176	0.0425628	0.0885785	0.0531349	0.0556631	0.0478938	0.017575	0.0413387	0.0637592	0.0370303	0.0549176	0.0229839	0.0577532	0.0268331	0.0232672	0.0361119	0.00757483	0.0520041	0.036279	0.620679	1.05163	0.724626	0.423674	0.975199	0.137931	1.40437	0.660608	11270	YES	hira-stimul
FLJ23867	0.113771	0.0479338	0.114635	0.0224914	0.0659782	0.06137	0.0445901	0.0210378	0.0649472	0.0232283	0.113771	0.0479338	0.0619029	0.0146644	0.033319	0.0256527	0.0336209	0.00906729	0.0817685	0.0132169	0.544101	0.30593	0.29286	0.535169	0.295514	0.189163	0.718711	0.275732	2690	YES	hira-stimul
FLJ27354	0.0172894	0.00320512	0.0766512	0.0977534	0.157608	0.0902778	0.0409961	0.0597848	0.00361895	0.0194146	0.0172894	0.00320512	0.0413916	0.0637352	0.079592	0.0377361	0.0309111	0.0257672	0.00455264	0.0110469	2.39405	19.8854	4.60352	11.7737	1.78786	8.0394	0.26332	3.44664	8046	NO	hira-inhib
FLJ31662	0.656409	0.742393	0.65263	0.582755	0.617587	0.464525	0.837294	0.538967	0.693285	0.655947	0.656409	0.742393	0.35242	0.379956	0.311881	0.194171	0.63132	0.232295	0.872846	0.373234	0.536891	0.511799	0.475133	0.261548	0.961778	0.3129	1.32973	0.502744	4620	NO	hira-stimul
FLJ32224	0.0881244	0.0541015	0.150808	0.140591	0.0666543	0.0624757	0.0579754	0.052378	0.149722	0.0925309	0.0881244	0.0541015	0.0814363	0.0916653	0.0336604	0.0261148	0.0437135	0.0225749	0.1885	0.0526501	0.924106	1.69432	0.381965	0.482701	0.496043	0.41727	2.13902	0.973172	24310	NO	hira-stimul
FLJ37453	0.198072	0.20883	0.839084	0.817069	0.784226	0.562713	0.360206	0.495019	0.225745	0.263385	0.198072	0.20883	0.453105	0.532729	0.396034	0.235214	0.271595	0.213353	0.283987	0.149866	2.28758	2.55102	1.99945	1.12634	1.37119	1.02166	1.43376	0.717646	13933	NO	hira-stimul
FLJ39739	0.000984424	0.00123183	0.000909242	0.00144499	0.000934777	0.000934588	0.00153847	0.00155183	0.00175147	0.00121597	0.000984424	0.00123183	0.000490991	0.000942133	0.000472062	0.000390658	0.00116001	0.000668839	0.0022051	0.000691887	0.498759	0.764824	0.479532	0.317136	1.17836	0.542964	2.23999	0.561674	4213468	NO	hira-stimul
FLVCR1	2.64607	2.32207	3.66968	2.84039	4.2261	3.48408	4.47221	3.79188	2.63632	2.43422	2.64607	2.32207	1.98163	1.85193	2.13418	1.45635	3.37205	1.6343	3.31649	1.38507	0.748894	0.797536	0.806547	0.627176	1.27436	0.703812	1.25336	0.596481	41109	YES	hira-stimul
FMN2	0.00159687	0.00444042	0.00178777	0.0052088	0.00395166	0.00577123	0.0024252	0.00531508	0.00402618	0.00472741	0.00159687	0.00444042	0.000965396	0.00339614	0.00199559	0.00241237	0.0018286	0.0022908	0.00506493	0.0026899	0.604555	0.764824	1.24969	0.543276	1.14512	0.515897	3.17179	0.605775	383305	YES	hira-stimul
FMO4	0.00769509	0.00815153	0.025722	0.0191242	0.0125263	0.0182638	0.00710897	0.0212422	0.006903	0.0172819	0.00769509	0.00815153	0.0138899	0.012469	0.00632578	0.00763427	0.00536016	0.00915539	0.00868397	0.0098334	1.80503	1.52965	0.822054	0.936544	0.696569	1.12315	1.12851	1.20633	27738	YES	hira-indep
FNBP1L	0.908621	0.772937	0.637462	0.54379	0.716854	0.514792	1.00861	0.870406	1.04894	0.856328	0.908621	0.772937	0.344229	0.354551	0.362011	0.215183	0.760492	0.375145	1.32062	0.487251	0.378848	0.458706	0.398418	0.278397	0.836974	0.48535	1.45343	0.630389	106531	YES	hira-stimul
FNDC7	0.0242646	0.0380615	0.0873472	0.0572147	0.268196	0.259157	0.0683988	0.23128	0.0166043	0.0167675	0.0242646	0.0380615	0.0471675	0.037304	0.135439	0.108328	0.0515727	0.0996817	0.0208882	0.00954071	1.94388	0.980098	5.58175	2.84612	2.12543	2.61896	0.860851	0.250666	29812	YES	hira-stimul
FOXD2	0.0119025	0.00551624	0.065961	0.0194124	0.0979528	0.00706248	0.0705572	0.0605257	0.00622846	0.0133656	0.0119025	0.00551624	0.0356189	0.0126569	0.0494662	0.00295212	0.0532001	0.0260866	0.0078354	0.00760503	2.99256	2.29448	4.15595	0.535168	4.46966	4.72905	0.658299	1.37866	4675	YES	hira-inhib
FOXJ3	2.1035	2.5976	1.25278	1.52052	1.76502	1.75196	2.25162	2.41152	2.23311	2.63853	2.1035	2.5976	0.676501	0.991379	0.891335	0.732319	1.69772	1.03937	2.81149	1.50132	0.321607	0.381652	0.423739	0.281921	0.807094	0.400125	1.33657	0.577966	159339	YES	hira-stimul
FPGT	0.377132	0.225111	0.771947	0.559109	0.33669	0.260839	0.37436	0.259629	0.249916	0.265099	0.377132	0.225111	0.416851	0.364539	0.170028	0.109031	0.282267	0.1119	0.314644	0.150841	1.10532	1.61937	0.450846	0.484342	0.748458	0.497089	0.834308	0.670075	10253	YES	hira-stimul
FRRS1	0.276551	0.168272	0.357222	0.230619	0.218965	0.196968	0.22103	0.178509	0.230415	0.217894	0.276551	0.168272	0.1929	0.150364	0.110577	0.0823326	0.166657	0.0769374	0.290092	0.123982	0.69752	0.893575	0.399844	0.489283	0.602625	0.45722	1.04897	0.736793	57091	YES	hira-stimul
FUBP1	9.8227	10.1129	14.014	13.667	12.8379	12.5938	11.5033	11.0778	9.79542	9.98813	9.8227	10.1129	7.56756	8.91088	6.48314	5.26421	8.67349	4.77453	12.3226	5.68325	0.770415	0.88114	0.660016	0.520544	0.883004	0.472123	1.25451	0.56198	31187	YES	hira-stimul
FUCA1	0.0465932	0.0520463	0.085334	0.0792385	0.0847054	0.0836485	0.0321913	0.0680421	0.0537648	0.0724438	0.0465932	0.0520463	0.0460804	0.0516635	0.0427762	0.0349651	0.0242722	0.0293261	0.0676361	0.0412205	0.988993	0.992645	0.918079	0.671807	0.52094	0.563463	1.45163	0.791997	23288	YES	hira-stimul
GABPB2	0.291153	0.245358	0.334567	0.30124	0.333673	0.239044	0.230244	0.257996	0.244487	0.29262	0.291153	0.245358	0.180666	0.196408	0.168505	0.0999204	0.173604	0.111196	0.307565	0.166501	0.62052	0.800498	0.57875	0.407243	0.596264	0.4532	1.05637	0.678603	47928	YES	hira-stimul
GADD45A	0.95908	0.823571	3.30495	3.49196	3.54258	2.71487	3.47096	3.19468	1.30764	2.68711	0.95908	0.823571	1.78467	2.27676	1.789	1.13482	2.6171	1.37691	1.64501	1.52897	1.86082	2.7645	1.86533	1.37792	2.72876	1.67187	1.7152	1.85651	3162	YES	hira-indep
GALE	0.171016	0.0880215	0.22377	0.348647	0.202989	0.215632	0.103681	0.12501	0.21609	0.203809	0.171016	0.0880215	0.120836	0.227318	0.102509	0.0901342	0.0781755	0.0538793	0.271841	0.115967	0.706576	2.58253	0.599414	1.024	0.457124	0.612115	1.58957	1.31749	5206	YES	hira-stimul
GALNT2	4.10988	2.30008	1.81502	1.10193	3.55542	2.05502	2.67538	1.9206	3.66023	2.80645	4.10988	2.30008	0.980111	0.718458	1.79549	0.858998	2.01724	0.827779	4.60823	1.59687	0.238477	0.312362	0.436871	0.373465	0.490826	0.359891	1.12126	0.694267	214920	YES	hira-stimul
GAS5	41.9474	38.3388	153.886	129.006	95.8387	73.0468	82.9611	66.4455	53.5172	46.5665	41.9474	38.3388	83.0984	84.1119	48.3985	30.5336	62.5527	28.638	67.3246	26.4963	1.98102	2.19391	1.15379	0.796414	1.49122	0.746972	1.60498	0.69111	4087	NO	hira-stimul
GATAD2B	3.12449	3.23607	1.6145	1.70505	1.96429	2.0229	2.73494	2.81869	2.88194	3.08634	3.12449	3.23607	0.87183	1.11169	0.991966	0.845572	2.06214	1.21486	3.62836	1.75613	0.279031	0.343532	0.317481	0.261296	0.659994	0.375411	1.16127	0.542673	118249	YES	hira-stimul
GBA	0.838804	0.671018	2.06269	1.7863	1.04171	0.928851	1.19199	1.17367	0.953359	0.863918	0.838804	0.671018	1.11385	1.16467	0.526064	0.38826	0.89876	0.505852	1.19933	0.491569	1.32791	1.73567	0.627159	0.578613	1.07148	0.753857	1.4298	0.732573	10415	YES	hira-stimul
GBAP1	1.44894	1.1775	6.0082	4.25215	4.22909	2.78148	2.9114	2.79656	2.315	1.91873	1.44894	1.1775	3.24443	2.7724	2.13569	1.16266	2.1952	1.20532	2.91227	1.09176	2.23917	2.35448	1.47397	0.987396	1.51504	1.02362	2.00993	0.927182	13710	NO	hira-stimul
GBP1	0.0894945	0.0395013	0.22305	0.111208	0.124099	0.0910327	0.052822	0.0585116	0.0713622	0.0526404	0.0894945	0.0395013	0.120447	0.0725076	0.06267	0.0380517	0.0398278	0.0252185	0.0897736	0.0299524	1.34586	1.83558	0.700266	0.963302	0.445031	0.638422	1.00312	0.758263	13057	YES	hira-stimul
GBP2	0.132415	0.146446	0.129714	0.150518	0.0342918	0.0607128	0.0243268	0.0673345	0.11811	0.138553	0.132415	0.146446	0.0700456	0.0981377	0.0173174	0.025378	0.0183424	0.0290212	0.1487	0.0788367	0.528985	0.670129	0.130781	0.173292	0.138522	0.19817	1.12299	0.538333	18490	YES	hira-stimul
GBP3	0.0257772	0.0159286	0.116397	0.0411069	0.0957329	0.0611805	0.0852004	0.0541797	0.0863289	0.0868371	0.0257772	0.0159286	0.0628544	0.0268017	0.0483451	0.0255734	0.0642411	0.0233515	0.108602	0.0494103	2.43837	1.68261	1.8755	1.60551	2.49217	1.46601	4.21309	3.10199	16190	YES	hira-stimul
GBP4	0.0546971	0.0420077	0.0538879	0.0543745	0.0277006	0.0315278	0.0421092	0.0381452	0.0310758	0.0456267	0.0546971	0.0420077	0.0290995	0.0354522	0.0139888	0.0131786	0.0317503	0.0164406	0.0391244	0.0259616	0.532011	0.843945	0.25575	0.313719	0.580476	0.391371	0.715293	0.61802	17803	YES	hira-stimul
GBP5	0.0320001	0.0222457	0.0320193	0.032619	0.0101288	0.0237345	0.0194006	0.0223747	0.0209316	0.0314419	0.0320001	0.0222457	0.0172904	0.0212676	0.00511504	0.00992102	0.0146281	0.0096435	0.0263529	0.0178904	0.540324	0.956031	0.159845	0.445975	0.457125	0.433499	0.823525	0.80422	13911	YES	hira-indep
GBP6	0.0343709	0.0414161	0.0522045	0.0660228	0.0681762	0.0557444	0.0419845	0.0547645	0.0467634	0.048888	0.0343709	0.0414161	0.0281904	0.0430469	0.034429	0.0233012	0.0316563	0.0236035	0.0588284	0.0278173	0.820183	1.03938	1.00169	0.562611	0.921021	0.569911	1.71157	0.671654	24284	YES	hira-stimul
GCLM	2.62175	2.56124	3.84911	3.7815	3.33826	3.45731	3.59457	3.50937	2.21667	2.87996	2.62175	2.56124	2.07852	2.46554	1.68582	1.44516	2.71031	1.51254	2.78857	1.6387	0.792798	0.962635	0.643014	0.564241	1.03378	0.590549	1.06363	0.639806	22423	YES	hira-stimul
GDAP2	1.2537	1.50174	1.18623	1.26585	1.24562	1.32633	1.33263	1.45639	1.27796	1.57156	1.2537	1.50174	0.640564	0.825334	0.629038	0.554406	1.0048	0.627704	1.60767	0.894218	0.510939	0.549585	0.501745	0.369176	0.80147	0.417985	1.28234	0.595454	66196	YES	hira-stimul
GEMIN8P4	0.163467	0.0909108	0.422752	0.373249	0.142487	0.0775959	0.158567	0.116375	0.0684324	0.110136	0.163467	0.0909108	0.228286	0.243358	0.0719559	0.0324351	0.11956	0.0501576	0.0861564	0.0626674	1.39653	2.67689	0.440186	0.356779	0.731398	0.551724	0.527057	0.689328	1702	NO	hira-inhib
GFI1	0.0528152	0.0595968	0.036763	0.0674129	0.0901276	0.0517765	0.0593995	0.0817392	0.0408556	0.0412572	0.0528152	0.0595968	0.019852	0.0439532	0.0455144	0.0216426	0.0447872	0.0352296	0.0513963	0.0234753	0.375877	0.73751	0.861768	0.36315	0.847999	0.591132	0.973135	0.393903	12116	YES	hira-stimul
GGPS1	1.48858	1.21767	2.63169	1.86295	1.98104	1.82607	1.32506	1.41542	1.60681	1.51822	1.48858	1.21767	1.42111	1.21464	1.00043	0.763297	0.999095	0.610046	2.02137	0.863867	0.954677	0.997514	0.672067	0.626851	0.671173	0.500995	1.35792	0.709443	16092	YES	hira-stimul
GIPC2	0.0139834	0.0315579	0.00898468	0.0142062	0.0227077	0.0440112	0.00917389	0.051321	0.0082718	0.0102406	0.0139834	0.0315579	0.00485173	0.00926244	0.0114674	0.0183967	0.00691711	0.0221194	0.0104059	0.0058269	0.346963	0.293506	0.820072	0.58295	0.494666	0.700913	0.744163	0.184642	91524	YES	hira-stimul
GJA9	0.00512096	0.00474663	0	0	0	0	0.000212284	0.016025	0.0272096	0.00575043	0.00512096	0.00474663	0	0	0	0	0.000160062	0.00690678	0.0342569	0.00327199	0	0	0	0	0.0312563	1.45509	6.68954	0.68933	5433	YES	hira-stimul
GJB5	0.00820229	0.00760272	0	0.0356733	0	0	0	0.00834193	0.0944274	0.0828946	0.00820229	0.00760272	0	0.023259	0	0	0	0.00359537	0.118884	0.047167	0	3.0593	0	0	0	0.472906	14.494	6.20397	3392	YES	hira-stimul
GJC2	0.0137556	0.0127501	0.0203281	0.0239303	0.00348318	0	0.00593036	0.0167878	0.0230341	0.0466365	0.0137556	0.0127501	0.0109772	0.0156026	0.00175901	0	0.00447149	0.00723554	0.0289999	0.0265362	0.798015	1.22372	0.127876	0	0.325067	0.567489	2.10823	2.08125	10113	YES	hira-indep
GLIS1	0.0133026	0.02039	0.00480945	0.00835983	0.00772581	0.00767596	0.017626	0.0157775	0.0181371	0.0219269	0.0133026	0.02039	0.0025971	0.00545061	0.00390153	0.00320855	0.01329	0.0068001	0.0228346	0.0124764	0.195233	0.267318	0.293291	0.157359	0.999053	0.333502	1.71655	0.611888	227972	YES	hira-stimul
GLMN	1.5288	1.14901	1.73815	1.20915	2.05738	1.71696	2.86053	2.41424	1.72452	1.40372	1.5288	1.14901	0.938601	0.788366	1.03898	0.717689	2.15684	1.04054	2.16945	0.798717	0.613946	0.686126	0.679603	0.624615	1.41081	0.905595	1.41905	0.695135	52612	YES	hira-stimul
GLRX2	0.816145	0.76548	3.28169	3.21535	2.10615	1.93825	1.56496	1.59839	1.26627	1.32346	0.816145	0.76548	1.77211	2.09641	1.06361	0.810188	1.17998	0.688906	1.59297	0.753049	2.17132	2.73868	1.30321	1.05841	1.4458	0.899966	1.95182	0.98376	9650	YES	hira-stimul
GLT25D2	0.00354951	0.0065801	0.00100875	0.00623436	0.00103708	0.00907258	0.000882849	0.0111075	0.00228605	0.00551882	0.00354951	0.0065801	0.000544725	0.0040648	0.000523725	0.00379234	0.000665668	0.00478733	0.00287814	0.00314021	0.153465	0.617742	0.147549	0.576334	0.187538	0.727547	0.810855	0.477228	101898	YES	hira-stimul
GLTPD1	0.0471105	0.0436669	0.13261	0.19265	0.0937297	0.0638936	0.0362685	0.0479126	0.0633919	0.0831307	0.0471105	0.0436669	0.0716094	0.125608	0.0473335	0.0267075	0.0273464	0.0206503	0.079747	0.0473014	1.52003	2.8765	1.00473	0.611619	0.580475	0.472906	1.69277	1.08323	4134	YES	hira-stimul
GLUL	0.701977	0.648208	1.5887	2.0968	1.39184	1.248	1.02492	1.12073	0.840022	0.776366	0.701977	0.648208	0.857898	1.36711	0.702879	0.521664	0.77279	0.483035	1.05675	0.441752	1.22212	2.10907	1.00129	0.804779	1.10088	0.745185	1.50539	0.681498	10503	YES	hira-stimul
GMEB1	0.522896	0.558932	0.772593	0.691158	0.642496	0.739891	0.71583	0.769013	0.421775	0.62516	0.522896	0.558932	0.4172	0.450635	0.32446	0.309274	0.539736	0.331445	0.530593	0.355716	0.797865	0.806243	0.620507	0.553331	1.0322	0.592996	1.01472	0.636421	46876	YES	hira-stimul
GNAI3	2.22936	2.49196	2.96628	3.01839	2.63298	2.95304	2.58403	3.00554	2.49283	3.1168	2.22936	2.49196	1.60179	1.96799	1.32965	1.23437	1.94836	1.29539	3.13598	1.77346	0.718498	0.789736	0.596429	0.495341	0.873954	0.519827	1.40667	0.711672	47267	YES	hira-stimul
GNAT2	0.00850224	0.00788074	0.0314116	0.0154074	0.0322938	0.0437223	0.0152729	0.0115293	0.00593217	0.0190947	0.00850224	0.00788074	0.0169623	0.0100456	0.0163084	0.0182759	0.0115158	0.00496913	0.00746267	0.0108649	1.99503	1.27471	1.91813	2.31906	1.35444	0.630541	0.87773	1.37866	9817	YES	hira-inhib
GNB1	1.88335	2.12531	1.30281	1.37632	1.40676	1.63115	1.81505	2.01324	1.85781	2.05486	1.88335	2.12531	0.703517	0.897361	0.710414	0.681821	1.36855	0.867706	2.33898	1.16922	0.373546	0.422226	0.377208	0.32081	0.726656	0.408273	1.24193	0.550139	105802	YES	hira-stimul
GNG12	1.92529	1.89572	1.53993	1.40338	1.57358	1.34687	2.25387	2.10877	2.46918	2.8045	1.92529	1.89572	0.831562	0.915004	0.794658	0.562992	1.69942	0.90888	3.1087	1.59576	0.431915	0.482668	0.412747	0.29698	0.882682	0.479438	1.61466	0.84177	132007	YES	hira-stimul
GNG4	0.0637045	0.0696141	0.0747957	0.0724942	0.152426	0.081045	0.239441	0.155109	0.111308	0.127005	0.0637045	0.0696141	0.0403897	0.0472662	0.0769751	0.0338768	0.180539	0.066852	0.140025	0.0722658	0.634016	0.678975	1.20832	0.486637	2.834	0.960322	2.19805	1.03809	103070	YES	hira-stimul
GNG5	2.51735	3.02946	6.60182	7.82566	5.38351	6.01754	3.54096	4.58174	2.71368	3.56425	2.51735	3.02946	3.56498	5.10233	2.71867	2.51533	2.66988	1.97473	3.41381	2.02806	1.41616	1.68424	1.07997	0.83029	1.06059	0.651842	1.35611	0.669445	8257	YES	hira-stimul
GNL2	2.7331	3.00071	4.2573	4.13816	4.42518	4.77062	4.19021	4.57325	2.56318	3.25177	2.7331	3.00071	2.29894	2.69808	2.23472	1.99412	3.15942	1.97107	3.22448	1.85026	0.841148	0.899147	0.817649	0.664549	1.15598	0.656868	1.17979	0.616606	29174	YES	hira-stimul
GNPAT	0.955603	0.767324	0.990623	0.76365	1.0906	0.916018	1.17498	1.14103	0.879739	0.757259	0.955603	0.767324	0.534936	0.4979	0.550753	0.382896	0.885935	0.491784	1.10671	0.43088	0.559789	0.648878	0.576341	0.499001	0.927095	0.640908	1.15813	0.561536	36801	YES	hira-stimul
GNRHR2	1.18723	1.13342	0.804966	0.802564	0.793794	1.01842	0.867447	1.12604	0.995884	1.20834	1.18723	1.13342	0.434682	0.523272	0.400866	0.4257	0.654055	0.485323	1.25382	0.687545	0.366131	0.461675	0.337648	0.375589	0.550908	0.428194	1.05609	0.606611	6257	NO	hira-stimul
GOLPH3L	1.15877	0.994556	1.14137	1.00245	0.784354	0.829105	0.650659	0.752748	1.19882	1.02441	1.15877	0.994556	0.61634	0.653597	0.396099	0.346566	0.490597	0.324434	1.50931	0.582889	0.531891	0.657175	0.341827	0.348463	0.423377	0.32621	1.30251	0.58608	50972	YES	hira-stimul
GOLT1A	0.0122234	0.0339896	0.0150531	0.0189863	0.0198976	0.0124335	0.00376412	0.0301907	0.0328955	0.0333343	0.0122234	0.0339896	0.00812867	0.0123791	0.0100483	0.0051972	0.00283815	0.0130122	0.0413825	0.0189672	0.665009	0.364202	0.822053	0.152906	0.23219	0.382829	3.38552	0.55803	15933	YES	hira-stimul
GON4L	0.954816	1.04508	0.702715	0.706285	0.932885	1.06796	0.983906	1.25018	1.0804	1.1719	0.954816	1.04508	0.379466	0.460498	0.471107	0.446407	0.741865	0.538828	1.36022	0.666811	0.397423	0.440634	0.493401	0.427151	0.776972	0.515585	1.42459	0.638048	107463	YES	hira-stimul
GORAB	2.60894	2.56631	4.78929	4.67724	4.41446	4.30493	3.10972	3.18234	2.86694	3.1196	2.60894	2.56631	2.58622	3.04956	2.2293	1.79946	2.34473	1.37159	3.60661	1.77505	0.99129	1.18831	0.854486	0.701186	0.898729	0.534459	1.3824	0.691675	21712	YES	hira-stimul
GPA33	0.000736289	0.000682468	0.00272023	0.000800565	0.00372884	0.00611637	0.00158715	0.00224647	0.00308233	0.00248038	0.000736289	0.000682468	0.00146892	0.000521968	0.00188306	0.00255664	0.00119671	0.000968229	0.00387757	0.00141134	1.99504	0.764825	2.55751	3.74617	1.62533	1.41872	5.26637	2.06799	37787	YES	hira-stimul
GPATCH2	1.94382	2.15259	1.43151	1.36296	1.65711	1.53147	1.81293	1.89137	1.71345	1.74996	1.94382	2.15259	0.773015	0.88865	0.836841	0.640154	1.36695	0.81518	2.15723	0.995727	0.397678	0.412828	0.430513	0.297388	0.703228	0.378698	1.10979	0.462572	200576	YES	hira-stimul
GPATCH3	0.376201	0.447698	1.14622	1.17865	0.853819	1.1577	0.741804	0.796386	0.48705	0.603938	0.376201	0.447698	0.618959	0.76848	0.431179	0.483919	0.55932	0.343242	0.612709	0.343641	1.64529	1.71651	1.14614	1.0809	1.48676	0.766683	1.62867	0.767573	9984	YES	hira-stimul
GPATCH4	3.3905	4.16471	8.04039	10.0749	6.15019	8.19969	7.25182	7.22226	3.53665	4.27235	3.3905	4.16471	4.34181	6.56883	3.10585	3.42747	5.46787	3.11279	4.44911	2.43097	1.28058	1.57726	0.916044	0.822979	1.6127	0.747422	1.31223	0.583706	7180	YES	hira-stimul
GPBP1L1	3.02813	2.98624	2.70253	2.75623	2.39268	2.66416	2.92138	3.11917	3.19806	3.23986	3.02813	2.98624	1.45937	1.79706	1.2083	1.11362	2.20272	1.34436	4.02636	1.84348	0.481936	0.601781	0.399026	0.372917	0.727419	0.450186	1.32965	0.617325	59327	YES	hira-stimul
GPN2	0.880528	1.20535	1.74394	1.89807	1.59444	1.89536	1.54333	1.97738	0.984986	1.21396	0.880528	1.20535	0.941728	1.23754	0.805192	0.79226	1.16367	0.852251	1.23911	0.690743	1.0695	1.02671	0.914442	0.657287	1.32156	0.707057	1.40724	0.573064	10997	YES	hira-stimul
GPR137B	0.091374	0.0749821	0.0676198	0.0925146	0.0912766	0.0999793	0.13869	0.104013	0.0754511	0.104488	0.091374	0.0749821	0.0365147	0.0603195	0.0460947	0.0417913	0.104572	0.0448296	0.0949175	0.0594537	0.399618	0.804452	0.504462	0.557351	1.14444	0.597871	1.03878	0.792905	66378	YES	hira-stimul
GPR153	0.0653197	0.0454088	0.0829554	0.135386	0.051688	0.0557148	0.0770021	0.0415199	0.0413706	0.0320901	0.0653197	0.0454088	0.0447959	0.0882717	0.0261024	0.0232888	0.0580596	0.0178951	0.0520856	0.0182593	0.685795	1.94393	0.399611	0.512869	0.888853	0.394088	0.797395	0.402109	13630	YES	hira-stimul
GPR157	0.390009	0.353346	0.752974	0.77112	0.385637	0.508129	0.311328	0.418367	0.465813	0.479598	0.390009	0.353346	0.406606	0.50277	0.194747	0.212398	0.234741	0.180316	0.586459	0.272891	1.04256	1.42288	0.499339	0.601105	0.601887	0.510311	1.50371	0.772306	24754	YES	hira-stimul
GPR161	0.135263	0.166834	0.163259	0.198634	0.408692	0.295457	0.27645	0.314571	0.214883	0.227555	0.135263	0.166834	0.0881599	0.129509	0.206389	0.123501	0.208443	0.13558	0.270323	0.129479	0.651766	0.776277	1.52584	0.740263	1.54102	0.812665	1.9985	0.776094	51628	YES	hira-stimul
GPR3	0.0615145	0.146617	0.227266	0.487301	0.311532	0.166858	0.322031	0.214497	0.137956	0.187492	0.0615145	0.146617	0.122724	0.31772	0.157324	0.0697466	0.242811	0.0924482	0.173549	0.106683	1.99504	2.16701	2.55751	0.475706	3.94722	0.630542	2.82126	0.72763	3166	YES	hira-stimul
GPR37L1	0.240064	0.238131	0.306013	0.238124	0.218625	0.239906	0.26782	0.222734	0.229206	0.28376	0.240064	0.238131	0.165247	0.155257	0.110406	0.100281	0.201936	0.0959984	0.28857	0.161459	0.688346	0.651981	0.459901	0.421116	0.841177	0.403133	1.20206	0.678028	6606	YES	hira-stimul
GPR52	1.01229	0.595655	0.0698296	0.102755	0.095721	0.0448602	0.203715	0.422899	0.652781	0.509381	1.01229	0.595655	0.037708	0.0669963	0.0483391	0.0187516	0.153601	0.182269	0.821851	0.289838	0.0372502	0.112475	0.0477522	0.0314806	0.151736	0.305998	0.811873	0.486587	1472	YES	hira-stimul
GPR89A	0.30254	0.267246	0.275949	0.268829	0.191022	0.487456	0.354175	0.411058	0.265927	0.37787	0.30254	0.267246	0.149012	0.175277	0.0964661	0.203757	0.267048	0.177166	0.334802	0.215008	0.492538	0.655862	0.318854	0.762431	0.882686	0.662932	1.10664	0.804532	62509	YES	hira-stimul
GPR89C	0.0161014	0.0223259	0.0150285	0.0170536	0.0153962	0.0192914	0.0115947	0.0175976	0.0112424	0.0179311	0.0161014	0.0223259	0.00811539	0.0111189	0.00777508	0.00806381	0.0087424	0.00758457	0.0141542	0.0102028	0.504018	0.498029	0.482882	0.361186	0.542959	0.33972	0.879065	0.456994	1581888	YES	hira-stimul
GPSM2	1.49204	1.45395	1.36624	1.25041	1.64915	1.66253	0.869137	1.13306	1.60041	1.51351	1.49204	1.45395	0.73777	0.815267	0.832821	0.694938	0.655329	0.488349	2.01332	0.861187	0.49447	0.560726	0.558176	0.477965	0.439217	0.335877	1.34937	0.592309	53442	YES	hira-stimul
GREM2	0.193818	0.102018	0.105648	0.0602106	0.0540204	0.0336661	0.0635941	0.0884027	0.148215	0.0632028	0.193818	0.102018	0.0570499	0.0392573	0.0272803	0.0140724	0.04795	0.0381016	0.186603	0.0359624	0.294348	0.384808	0.140752	0.137941	0.247397	0.373479	0.962773	0.35251	122590	YES	hira-stimul
GRHL3	0.00308046	0.00228423	0.0121395	0.0221059	0.00780029	0.00731129	0.00398417	0.00438607	0.00515831	0.0152201	0.00308046	0.00228423	0.00655533	0.014413	0.00393915	0.00305612	0.00300406	0.0018904	0.00648915	0.00866024	2.12804	6.30981	1.27875	1.33792	0.9752	0.827586	2.10655	3.79132	45159	YES	hira-inhib
GRIK3	0.000116549	0.000540146	0	0.000126723	0.000147561	0.000138311	0	0.000118533	0	0.00026175	0.000116549	0.000540146	0	8.26234e-05	7.45183e-05	5.7814e-05	0	5.10877e-05	0	0.000148936	0	0.152965	0.639373	0.107034	0	0.0945813	0	0.275732	238717	YES	hira-inhib
GSTM1	0.102872	0.121357	0.27065	0.269462	0.153926	0.133178	0.403184	0.218757	0.269158	0.20478	0.102872	0.121357	0.146151	0.175689	0.0777326	0.0556684	0.304001	0.0942843	0.338601	0.11652	1.42071	1.44771	0.755625	0.458716	2.95514	0.776917	3.29148	0.960141	5950	YES	hira-stimul
GSTM2	0.0470203	0.0274413	0.0150126	0.0189352	0.0242538	0.0309999	0.0262779	0.0584477	0.0255165	0.0273778	0.0470203	0.0274413	0.0081068	0.0123458	0.0122482	0.012958	0.0198135	0.025191	0.0321253	0.015578	0.172411	0.449897	0.260487	0.472206	0.421383	0.917994	0.683221	0.567683	15976	YES	hira-stimul
GSTM3	0.913491	1.16094	2.3382	3.41567	1.08527	1.78395	1.66664	2.05095	1.4012	1.34076	0.913491	1.16094	1.26263	2.22702	0.548061	0.745691	1.25665	0.883959	1.76271	0.762892	1.3822	1.91829	0.599964	0.642317	1.37565	0.761417	1.92964	0.657133	7107	YES	hira-stimul
GSTM4	0.0708393	0.0820764	0.141204	0.0866512	0.0560556	0.073558	0.127252	0.0930585	0.166812	0.0762324	0.0708393	0.0820764	0.0762502	0.0564966	0.0283081	0.0307472	0.095948	0.0401082	0.210016	0.0433762	1.07638	0.688341	0.39961	0.374617	1.35445	0.488669	2.96469	0.528486	9426	YES	hira-stimul
GTF2B	1.34181	1.19324	3.33132	2.7935	3.26172	3.56627	1.4427	1.87657	1.51505	1.50022	1.34181	1.19324	1.79891	1.82136	1.64717	1.4907	1.0878	0.808802	1.90593	0.853625	1.34066	1.5264	1.22757	1.24929	0.810693	0.67782	1.42042	0.715384	38981	YES	hira-stimul
GUK1	0.159951	0.148259	0.451897	0.641097	0.345463	0.40941	0.42592	0.389143	0.219919	0.306398	0.159951	0.148259	0.244024	0.417995	0.174459	0.171133	0.321144	0.167721	0.276658	0.17434	1.52562	2.81936	1.0907	1.15429	2.00776	1.13127	1.72964	1.17592	8871	YES	hira-stimul
H3F3A	4.85788	5.03226	10.3405	11.1746	6.71887	8.18084	6.29872	6.92661	4.88876	5.4515	4.85788	5.03226	5.58387	7.28584	3.39303	3.41959	4.74923	2.98537	6.15006	3.1019	1.14945	1.44783	0.698459	0.679534	0.977635	0.593246	1.266	0.616404	9296	YES	hira-stimul
H6PD	0.304633	0.254834	0.498959	0.391643	0.584325	0.490285	0.365983	0.374881	0.367442	0.340368	0.304633	0.254834	0.269438	0.255351	0.295084	0.204939	0.275951	0.161574	0.462242	0.193669	0.884467	1.00203	0.968654	0.804206	0.905848	0.634035	1.51737	0.759983	36532	YES	hira-stimul
HAPLN2	0.00432558	0.00400939	0	0.00470319	0	0	0.00466214	0.0263953	0	0.00485729	0.00432558	0.00400939	0	0.00306648	0	0	0.00351525	0.0113764	0	0.0027638	0	0.764825	0	0	0.812666	2.83743	0	0.689331	6432	YES	hira-inhib
HAX1	0.70457	0.832481	1.62174	1.73279	1.34869	1.50304	1.11196	1.10897	0.675938	1.26211	0.70457	0.832481	0.87574	1.12978	0.681088	0.628271	0.838418	0.477966	0.85033	0.718141	1.24294	1.35712	0.966673	0.754697	1.18997	0.574147	1.20688	0.862651	3317	YES	hira-stimul
HBXIP	1.21126	1.28065	3.37998	4.35037	2.23921	2.68294	1.59773	1.70538	1.62129	1.66272	1.21126	1.28065	1.82519	2.83644	1.1308	1.12147	1.20469	0.735019	2.03958	0.946088	1.50685	2.21484	0.933574	0.875703	0.994575	0.573942	1.68385	0.738756	6670	YES	hira-stimul
HCN3	0.0903441	0.133353	0.15644	0.234312	0.113058	0.102295	0.176034	0.173028	0.0985696	0.0967956	0.0903441	0.133353	0.0844776	0.152771	0.0570943	0.0427593	0.13273	0.0745751	0.124001	0.0550767	0.935065	1.14562	0.631965	0.320648	1.46916	0.559231	1.37254	0.413014	12265	YES	hira-stimul
HDAC1	0.711016	0.762154	0.625561	0.701651	0.550223	0.593268	0.864289	0.85057	0.876689	0.864072	0.711016	0.762154	0.337803	0.457476	0.277863	0.247986	0.651674	0.366596	1.10375	0.491657	0.475099	0.600241	0.390797	0.325375	0.916539	0.480999	1.55236	0.645089	41517	YES	hira-stimul
HDGF	2.62833	2.90169	5.2176	6.21641	4.14765	4.18588	3.89829	4.03266	3.5457	3.22701	2.62833	2.90169	2.8175	4.0531	2.09456	1.7497	2.93931	1.73808	4.46049	1.83617	1.07197	1.39681	0.796918	0.602993	1.11832	0.598988	1.69708	0.632793	10342	YES	hira-stimul
HEATR1	2.28619	2.76745	2.61768	2.79761	2.96257	3.07463	3.66313	3.68987	2.27848	2.78589	2.28619	2.76745	1.41355	1.82404	1.4961	1.2852	2.762	1.59033	2.86633	1.58517	0.618298	0.659106	0.654407	0.464397	1.20812	0.574657	1.25376	0.572791	55537	YES	hira-stimul
HEATR8	0.01417	0.00200711	0.00547373	0.000495667	0.00553125	0.00247954	0.0029071	0.000618176	0.00429393	0.00494843	0.01417	0.00200711	0.00295581	0.000323175	0.00279328	0.00103645	0.00219195	0.000266434	0.00540606	0.00281566	0.208597	0.161015	0.197126	0.516388	0.15469	0.132745	0.381514	1.40284	68513	YES	hira-inhib
HEATR8-TTC4	0.363007	0.300844	0.416712	0.420765	0.471648	0.408422	0.421617	0.437597	0.375326	0.352837	0.363007	0.300844	0.225024	0.274339	0.238182	0.17072	0.317899	0.188604	0.47216	0.200764	0.61989	0.911897	0.656137	0.567472	0.875739	0.626917	1.30069	0.667337	63978	NO	hira-stimul
HECTD3	0.167413	0.193181	0.205646	0.412138	0.187964	0.326122	0.323427	0.449751	0.201657	0.202179	0.167413	0.193181	0.111049	0.268714	0.0949218	0.136319	0.243864	0.193843	0.253685	0.11504	0.663323	1.391	0.566992	0.705654	1.45666	1.00343	1.51532	0.595503	8808	YES	hira-stimul
HENMT1	2.52345	2.4852	4.90926	4.91232	3.8341	3.93143	3.43144	3.82816	2.92382	2.9936	2.52345	2.4852	2.651	3.20283	1.93622	1.64334	2.58731	1.64994	3.67817	1.70336	1.05055	1.28876	0.767291	0.66125	1.0253	0.663905	1.45759	0.685401	13239	YES	hira-stimul
HES2	0.326551	0.253151	0.533761	0.400247	0.338271	0.331157	0.42198	0.458916	0.379043	0.380025	0.326551	0.253151	0.288231	0.260961	0.170827	0.138424	0.318173	0.197793	0.476836	0.216234	0.882652	1.03085	0.523125	0.546803	0.974344	0.781323	1.46022	0.854171	4686	YES	hira-stimul
HEYL	0.0171255	0.0412716	0.0885787	0.14524	0.0303554	0.0609696	0.0442992	0.0783768	0.0197155	0.0576918	0.0171255	0.0412716	0.0478325	0.0946965	0.0153295	0.0254853	0.0334016	0.0337804	0.0248021	0.0328266	2.79306	2.29447	0.895126	0.617502	1.9504	0.81849	1.44826	0.795381	16246	YES	hira-stimul
HFM1	0.0609952	0.0681791	0.163103	0.192044	0.121724	0.0985081	0.107371	0.107603	0.125885	0.0797831	0.0609952	0.0681791	0.0880756	0.125213	0.0614706	0.0411764	0.0809577	0.0463769	0.158363	0.0453966	1.44398	1.83653	1.00779	0.603944	1.32728	0.680222	2.59632	0.665843	144104	YES	hira-stimul
HHAT	0.0145489	0.034899	0.00846627	0.0177311	0.0201291	0.0200165	0.0120622	0.0265037	0.0227561	0.0307876	0.0145489	0.034899	0.00457179	0.0115607	0.0101652	0.0083669	0.0090949	0.0114231	0.0286272	0.0175181	0.314236	0.331261	0.698692	0.239746	0.625126	0.327319	1.96765	0.501967	348043	YES	hira-stimul
HHIPL2	0.0828969	0.111763	0.0676167	0.07764	0.0463438	0.0677129	0.0475742	0.101827	0.069857	0.0785796	0.0828969	0.111763	0.036513	0.0506213	0.0234036	0.028304	0.0358709	0.0438874	0.08795	0.0447118	0.440463	0.452934	0.282322	0.25325	0.432718	0.392683	1.06096	0.400059	25843	YES	hira-stimul
HHLA3	0.30111	0.236161	0.796092	0.565765	0.54119	0.517257	0.22241	0.246274	0.440748	0.312113	0.30111	0.236161	0.42989	0.368879	0.273301	0.216213	0.167697	0.106144	0.554461	0.177592	1.42768	1.56198	0.907645	0.915534	0.55693	0.449456	1.84139	0.751997	13213	YES	hira-stimul
HIAT1	2.64654	2.76271	3.46772	3.46167	3.43833	3.67163	3.14247	3.82302	3.17166	3.0587	2.64654	2.76271	1.87257	2.25701	1.73636	1.53474	2.36942	1.64772	3.98995	1.7404	0.707554	0.816955	0.656086	0.55552	0.895291	0.596415	1.50761	0.629961	45141	YES	hira-stimul
HIPK1	2.4893	2.2734	3.35768	2.77514	2.32505	2.45082	2.51783	2.64624	2.0188	2.13262	2.4893	2.2734	1.81315	1.80939	1.17415	1.02444	1.89844	1.14053	2.54167	1.21346	0.728376	0.795897	0.471679	0.450621	0.762642	0.501684	1.02104	0.533765	48496	YES	hira-stimul
HIST2H2AB	0.186309	0.287817	0.535359	1.21544	0.629023	0.58959	0.267739	0.252641	0.912437	0.697368	0.186309	0.287817	0.289094	0.792467	0.317657	0.246449	0.201875	0.108888	1.14785	0.396802	1.55169	2.75337	1.705	0.856268	1.08355	0.378325	6.16098	1.37866	448	YES	hira-stimul
HIST2H2AC	2.10098	0.96349	2.64768	4.12149	1.18585	0.906646	2.09026	0.906499	1.96819	1.73231	2.10098	0.96349	1.42975	2.68721	0.598854	0.378978	1.57606	0.390701	2.47795	0.985684	0.680514	2.78904	0.285036	0.393339	0.750153	0.405506	1.17943	1.02304	437	YES	hira-stimul
HIST2H2BC	1.0517	0.468663	2.51675	2.17606	1.76918	1.24807	1.35448	0.809679	1.26424	1.16032	1.0517	0.468663	1.35905	1.41879	0.893436	0.521693	1.02128	0.348972	1.59041	0.660222	1.29224	3.02732	0.849516	1.11315	0.971073	0.744611	1.51223	1.40874	582	NO	hira-indep
HIST2H2BE	2.54499	1.29928	5.46628	2.76324	3.28009	1.84428	2.80526	1.40015	2.77487	1.16648	2.54499	1.29928	2.95179	1.80163	1.65645	0.770909	2.11517	0.603465	3.49079	0.663727	1.15984	1.38664	0.650865	0.593336	0.83111	0.464461	1.37163	0.510842	2223	YES	hira-stimul
HIST2H2BF	0.00568217	0.00246674	0.00876917	0.00633461	0.00637455	0.00442047	0.00511648	0.00416959	0.00481768	0.00298839	0.00568217	0.00246674	0.00473535	0.00413017	0.00321915	0.00184776	0.00385783	0.00179709	0.00606064	0.00170039	0.83337	1.67434	0.566535	0.749068	0.678935	0.72853	1.06661	0.689328	386815	YES	hira-stimul
HIST3H2A	0.0560931	0.0249965	0.0371962	0.243959	0.454794	0.139534	0.423201	0.0208445	0.0214502	0.251952	0.0560931	0.0249965	0.0200859	0.159061	0.229671	0.0583252	0.319094	0.00898398	0.0269844	0.143361	0.358082	6.36334	4.09446	2.33334	5.68864	0.359409	0.481064	5.73523	496	YES	hira-inhib
HIVEP3	0.0869455	0.0752379	0.0450965	0.0354743	0.0683805	0.0388428	0.112401	0.0837822	0.147965	0.114272	0.0869455	0.0752379	0.0243521	0.0231292	0.0345322	0.0162363	0.0847504	0.0361101	0.186288	0.0650208	0.280085	0.307415	0.39717	0.215799	0.974753	0.479946	2.14258	0.864202	529561	YES	hira-stimul
HLX	0.392912	0.255153	0.605569	0.518617	0.385997	0.291773	0.296794	0.240049	0.231585	0.561944	0.392912	0.255153	0.327007	0.338138	0.194928	0.121961	0.223783	0.103461	0.291566	0.319746	0.832266	1.32524	0.496112	0.477992	0.569549	0.405487	0.742063	1.25315	5658	YES	hira-inhib
HMCN1	0.01786	0.0277433	0.0222213	0.0271753	0.0349627	0.0623587	0.0077529	0.022753	0.0206708	0.0308037	0.01786	0.0277433	0.0119995	0.0177183	0.0176562	0.0260659	0.00584569	0.00980654	0.0260039	0.0175273	0.671865	0.638651	0.988587	0.93954	0.327306	0.353474	1.45598	0.631767	456403	YES	hira-stimul
HMGCL	0.23713	0.130128	0.505599	0.364299	0.461201	0.509613	0.199632	0.325156	0.262992	0.17487	0.23713	0.130128	0.273023	0.237523	0.232907	0.213018	0.150523	0.140142	0.330844	0.099501	1.15137	1.8253	0.982189	1.63699	0.634768	1.07696	1.3952	0.76464	23583	YES	hira-stimul
HMGN2	6.86564	5.6998	16.2034	15.1806	10.8714	7.66987	10.3048	8.35768	4.95907	6.11825	6.86564	5.6998	8.74984	9.89775	5.49006	3.20601	7.76982	3.60216	6.23851	3.48128	1.27444	1.73651	0.799642	0.562477	1.1317	0.63198	0.908657	0.610773	4232	YES	hira-stimul
HNRNPR	7.02895	6.80852	7.02642	6.65463	7.18498	6.45575	7.12673	6.80755	6.13969	6.5892	7.02895	6.80852	3.79427	4.33882	3.62841	2.6985	5.37355	2.93405	7.72373	3.74925	0.539806	0.637263	0.51621	0.396342	0.764489	0.430939	1.09885	0.550671	34578	YES	hira-stimul
HNRNPU	20.5736	21.198	32.8052	30.2248	22.3205	22.1404	21.5251	21.2968	16.0022	18.0156	20.5736	21.198	17.7148	19.7066	11.2719	9.25469	16.2299	9.17892	20.1308	10.2509	0.861046	0.929643	0.547879	0.436583	0.788871	0.433009	0.978476	0.483578	14226	YES	hira-stimul
HOOK1	0.301205	0.352967	0.415492	0.404693	0.460361	0.400382	0.390905	0.318752	0.324692	0.274748	0.301205	0.352967	0.224366	0.26386	0.232482	0.16736	0.294742	0.137382	0.408463	0.156332	0.744894	0.747548	0.771841	0.474151	0.978544	0.389221	1.35609	0.442907	61518	YES	hira-stimul
HORMAD1	0.381442	0.371633	0.196604	0.218633	0.154294	0.163422	0.370402	0.443709	0.372425	0.354432	0.381442	0.371633	0.106166	0.142549	0.0779185	0.0683104	0.279283	0.191239	0.468883	0.201672	0.278328	0.383574	0.204273	0.183811	0.732177	0.51459	1.22924	0.542664	22830	YES	hira-stimul
HP1BP3	4.36485	4.54527	3.94858	3.65191	3.99467	4.00002	4.22327	4.71841	4.27191	4.24847	4.36485	4.54527	2.13223	2.38105	2.01731	1.67201	3.18435	2.03363	5.37833	2.41738	0.488501	0.523851	0.462171	0.367857	0.729543	0.447418	1.23219	0.531845	44011	YES	hira-stimul
HPCA	0.0204825	0.00949267	0	0.0148471	0.00432213	0.0121535	0.00367937	0.0243031	0.0107183	0.0153335	0.0204825	0.00949267	0	0.00968031	0.00218268	0.00508016	0.00277424	0.0104746	0.0134943	0.00872476	0	1.01977	0.106563	0.535167	0.135445	1.10344	0.658823	0.919105	8150	YES	hira-inhib
HPDL	0.882431	0.489601	1.39716	3.04982	1.21949	1.21069	1.98634	1.17134	1.0528	1.1146	0.882431	0.489601	0.754466	1.98848	0.615842	0.506068	1.4977	0.504848	1.32442	0.634207	0.854986	4.06144	0.697893	1.03363	1.69724	1.03114	1.50088	1.29536	1802	YES	hira-stimul
HS2ST1	1.07586	1.20641	0.549509	0.58737	0.662215	0.666933	1.2822	1.23688	0.997197	1.08772	1.07586	1.20641	0.296735	0.382965	0.334419	0.278778	0.966779	0.533095	1.25547	0.618913	0.275812	0.317442	0.310838	0.231081	0.89861	0.441886	1.16695	0.51302	195347	YES	hira-stimul
HSD17B7	0.151369	0.109601	0.378544	0.194232	0.174246	0.141845	0.11391	0.136917	0.200125	0.10781	0.151369	0.109601	0.204414	0.126639	0.0879942	0.0592912	0.0858881	0.0590112	0.251757	0.0613439	1.35043	1.15546	0.581323	0.540973	0.567409	0.538419	1.6632	0.559702	22113	YES	hira-stimul
HSD3B2	0.00343102	0.00318022	0	0	0	0	0	0	0.00359083	0.00385277	0.00343102	0.00318022	0	0	0	0	0	0	0.00452085	0.00219223	0	0	0	0	0	0	1.31764	0.689332	8109	YES	hira-stimul
HSD3BP4	0.00319905	0.00889561	0.0157586	0.0139133	0.00810058	0	0.0103438	0.00650701	0.0133922	0.0179614	0.00319905	0.00889561	0.00850964	0.00907147	0.00409079	0	0.00779923	0.00280452	0.0168474	0.01022	2.66005	1.01977	1.27875	0	2.43798	0.31527	5.26637	1.14889	8697	NO	hira-stimul
HSPB11	1.28181	1.05837	2.0244	1.54394	1.79298	1.44014	2.44177	1.81312	1.39568	1.23613	1.28181	1.05837	1.09318	1.00665	0.905455	0.601979	1.84109	0.781455	1.75577	0.703358	0.852838	0.951131	0.706388	0.568779	1.43632	0.738357	1.36975	0.664567	24055	YES	hira-stimul
HSPB7	0.0175239	0.0108286	0.0431616	0.082566	0.059165	0.0970478	0.0125916	0.00594076	0.0672471	0.0327966	0.0175239	0.0108286	0.0233073	0.053833	0.0298783	0.040566	0.00949407	0.00256047	0.0845969	0.0186613	1.33003	4.97138	1.705	3.74619	0.541778	0.236454	4.82751	1.72333	4763	YES	hira-stimul
HSPG2	0.277945	0.184308	0.229409	0.19384	0.225851	0.165352	0.245862	0.203705	0.445831	0.227632	0.277945	0.184308	0.123881	0.126384	0.114055	0.0691171	0.18538	0.0877969	0.561301	0.129523	0.445703	0.68572	0.41035	0.375009	0.666966	0.476359	2.01947	0.702751	115014	YES	hira-stimul
HTR1D	0.192313	0.323973	1.09539	0.64023	0.186377	0.383877	0.454826	0.413054	0.345063	0.429785	0.192313	0.323973	0.591511	0.41743	0.0941204	0.160461	0.342939	0.178026	0.434434	0.244548	3.07577	1.28847	0.489412	0.49529	1.78323	0.54951	2.259	0.75484	2835	YES	hira-stimul
HTR6	0.0116932	0.00903209	0.00240005	0.00847603	0.00493491	0.00462554	0.00630153	0.0158564	0.00611894	0.00875372	0.0116932	0.00903209	0.00129603	0.00552637	0.00249213	0.00193348	0.00475135	0.00683411	0.00770375	0.00498087	0.110836	0.61186	0.213126	0.214067	0.406335	0.756648	0.658823	0.551463	14276	YES	hira-stimul
HYI	0.0652009	0.0690684	0.149119	0.24306	0.106136	0.143697	0.080313	0.197475	0.0974824	0.125512	0.0652009	0.0690684	0.0805243	0.158475	0.0535987	0.0600653	0.060556	0.0851117	0.122633	0.0714163	1.23502	2.29447	0.822054	0.86965	0.92876	1.23228	1.88085	1.03399	2987	YES	hira-stimul
IARS2	1.52211	1.50578	0.963413	0.881362	1.12376	1.08511	1.58669	1.59464	1.72416	1.55129	1.52211	1.50578	0.520243	0.574648	0.567499	0.453576	1.19636	0.68729	2.17072	0.882684	0.341791	0.381628	0.372837	0.301223	0.785991	0.456434	1.42612	0.586197	53929	YES	hira-stimul
IBA57	0.641337	0.512101	1.33591	1.31215	1.13807	1.32228	0.855236	1.01193	0.55278	0.665287	0.641337	0.512101	0.721391	0.855522	0.574725	0.552713	0.644848	0.436142	0.695397	0.378548	1.12482	1.67061	0.896136	1.0793	1.00547	0.851672	1.08429	0.739206	16530	YES	hira-stimul
ICMT	1.23762	1.09543	2.34875	2.04099	2.30939	1.82829	2.6299	2.09846	1.24269	1.2398	1.23762	1.09543	1.26832	1.33073	1.16624	0.764225	1.98294	0.904436	1.5633	0.705446	1.02481	1.2148	0.942326	0.697649	1.60222	0.825645	1.26315	0.64399	14792	YES	hira-stimul
ID3	2.66602	1.18731	3.72167	5.85834	1.19936	0.973692	1.39576	0.743427	1.16496	1.0051	2.66602	1.18731	2.0097	3.81964	0.605677	0.407003	1.0524	0.320417	1.46668	0.571902	0.753821	3.21705	0.227184	0.342794	0.394747	0.269868	0.55014	0.481679	1865	YES	hira-stimul
IER5	1.91262	1.73597	8.77312	10.0196	9.77241	7.73752	5.43576	4.90734	2.76562	4.28929	1.91262	1.73597	4.73748	6.53278	4.93507	3.23428	4.09856	2.11506	3.47915	2.44061	2.47696	3.76319	2.58027	1.8631	2.14291	1.21838	1.81905	1.4059	2342	YES	hira-stimul
IFFO2	0.182798	0.153582	0.261319	0.277211	0.213844	0.239764	0.324069	0.28683	0.230469	0.21427	0.182798	0.153582	0.141112	0.180742	0.107991	0.100221	0.244348	0.123624	0.28993	0.12192	0.771957	1.17684	0.590768	0.652559	1.33671	0.804936	1.58607	0.793841	52053	YES	hira-stimul
IFI16	0.867904	0.941122	1.11991	1.1495	0.992993	1.00478	1.05402	1.06054	1.31832	1.86039	0.867904	0.941122	0.604751	0.749474	0.501461	0.419998	0.794731	0.457093	1.65845	1.05856	0.696795	0.796362	0.577784	0.446274	0.91569	0.485689	1.91086	1.12479	45264	YES	hira-stimul
IFI44	0.231737	0.323099	0.455612	0.677559	0.283538	0.487618	0.259778	0.41591	0.79485	0.55106	0.231737	0.323099	0.24603	0.441768	0.143187	0.203824	0.195873	0.179257	0.999921	0.313553	1.06168	1.36729	0.617884	0.630842	0.845237	0.554806	4.3149	0.970455	14287	YES	hira-stimul
IFI44L	0.11348	0.0841481	0.223602	0.117511	0.0752591	0.0641282	0.157255	0.0857348	0.162879	0.0922346	0.11348	0.0841481	0.120745	0.0766172	0.0380058	0.0268056	0.11857	0.0369517	0.205065	0.0524815	1.06402	0.910504	0.334912	0.318552	1.04486	0.439127	1.80706	0.62368	25743	YES	hira-stimul
IFI6	0.081391	0.0502943	0.376946	0.157326	0.211821	0.118052	0.198877	0.2019	0.298137	0.187869	0.081391	0.0502943	0.203551	0.102577	0.10697	0.0493457	0.149953	0.0870189	0.375056	0.106897	2.5009	2.03953	1.31427	0.98114	1.84238	1.73019	4.60808	2.12544	6153	YES	hira-stimul
IGFN1	0.725507	0.244063	0.753953	0.190417	0.719411	0.300485	0.839171	0.313363	1.0745	0.293345	0.725507	0.244063	0.407135	0.124152	0.363303	0.125603	0.632735	0.135059	1.35172	0.166913	0.561173	0.508688	0.500757	0.514632	0.872128	0.553379	1.86314	0.683894	38128	YES	hira-stimul
IGSF21	0.000205528	0.000381009	0	0.000111735	0	0.000365856	0	0.000418054	0	0.000115396	0.000205528	0.000381009	0	7.28512e-05	0	0.000152928	0	0.000180181	0	6.56603e-05	0	0.191206	0	0.401376	0	0.472906	0	0.172333	270738	YES	hira-inhib
IGSF3	0.04265	0.0986928	0.0503199	0.0820449	0.0396495	0.0491978	0.0607554	0.0919088	0.0742902	0.111526	0.04265	0.0986928	0.0271727	0.0534933	0.020023	0.0205647	0.0458096	0.0396127	0.0935314	0.0634583	0.63711	0.542018	0.469472	0.208371	1.07408	0.401374	2.193	0.642988	93284	YES	hira-stimul
IGSF8	0.0965788	0.0733633	0.123512	0.193864	0.0376239	0.057306	0.164147	0.098223	0.104965	0.117595	0.0965788	0.0733633	0.0666965	0.126399	0.0190001	0.0239539	0.123767	0.0423341	0.132151	0.0669116	0.690591	1.72292	0.196731	0.326511	1.28151	0.577048	1.36832	0.912058	7490	YES	hira-stimul
IKBKE	0.0866896	0.117141	0.0848924	0.0999354	0.0899213	0.0954393	0.183492	0.177373	0.117025	0.150123	0.0866896	0.117141	0.0458419	0.0651579	0.0454103	0.0398936	0.138353	0.0764478	0.147217	0.08542	0.528805	0.556235	0.523826	0.340561	1.59596	0.652613	1.69821	0.729207	26638	YES	hira-stimul
IL10	0.0909963	0.0843447	0.0280156	0.0494701	0.036003	0.0404951	0.0735572	0.0809772	0.0297608	0.0702499	0.0909963	0.0843447	0.0151284	0.0322545	0.0181815	0.016927	0.0554621	0.0349012	0.0374688	0.0399722	0.166253	0.382413	0.199805	0.200688	0.609499	0.413792	0.411762	0.473915	4892	YES	hira-inhib
IL19	0.000630716	0.00175384	0	0.000685776	0.00239563	0.000748483	0	0	0	0.00283297	0.000630716	0.00175384	0	0.000447126	0.00120979	0.000312866	0	0	0	0.00161196	0	0.254941	1.91813	0.178389	0	0	0	0.919103	44112	YES	hira-inhib
IL20	0.0814704	0.0830666	0.280927	0.442912	0.185668	0.230364	0.0965901	0.0828573	0.00852651	0.0914847	0.0814704	0.0830666	0.151701	0.288779	0.0937623	0.0962922	0.0728289	0.0357115	0.0107263	0.0520548	1.86203	3.47647	1.15088	1.15922	0.893931	0.429914	0.131659	0.626663	3415	YES	hira-inhib
IL22RA1	0.0106485	0.00658008	0.018942	0.00643226	0.013482	0.0098286	0.0395319	0.0144397	0.00247655	0.0159432	0.0106485	0.00658008	0.0102287	0.00419383	0.00680841	0.00410835	0.0298071	0.00622351	0.0031155	0.00907168	0.960575	0.637353	0.639377	0.624362	2.79918	0.945811	0.292576	1.37866	23515	YES	hira-inhib
IL23R	0.00119048	0.00358624	0.00219912	0.000970804	0.00188407	0.000353192	0.00096233	0.00181612	0.00124593	0.00467885	0.00119048	0.00358624	0.00118752	0.000632964	0.000951455	0.000147634	0.000725597	0.000782748	0.00156738	0.00266227	0.997518	0.176498	0.79922	0.0411669	0.609499	0.218264	1.31659	0.742356	93482	YES	hira-stimul
IL24	0.191503	0.142477	0.492925	0.606505	0.0934638	0.335248	0.0671647	0.130979	0.0608708	0.447847	0.191503	0.142477	0.26618	0.395441	0.0471992	0.140134	0.0506422	0.0564519	0.0766363	0.254825	1.38995	2.77547	0.246467	0.983553	0.264446	0.396218	0.400183	1.78853	6697	YES	hira-inhib
IL28RA	0.182294	0.149502	0.183114	0.215562	0.179748	0.203372	0.2336	0.22897	0.200456	0.222625	0.182294	0.149502	0.0988816	0.140546	0.0907727	0.0850095	0.176134	0.0986861	0.252374	0.126674	0.542429	0.940097	0.497947	0.568618	0.966211	0.660099	1.38443	0.847304	33119	YES	hira-stimul
IL6R	0.425615	0.340455	0.423903	0.374255	0.460065	0.342204	0.340664	0.313967	0.360701	0.445842	0.425615	0.340455	0.228908	0.244014	0.232333	0.143041	0.256861	0.13532	0.453762	0.253684	0.537828	0.71673	0.545876	0.420147	0.603505	0.397467	1.06613	0.745133	64258	YES	hira-stimul
ILF2	2.78011	3.08587	8.39549	7.47662	5.71923	5.80556	4.30354	4.34525	3.21531	3.35202	2.78011	3.08587	4.53356	4.87476	2.88821	2.42672	3.24487	1.8728	4.04486	1.9073	1.63071	1.5797	1.03888	0.786399	1.16717	0.606896	1.45493	0.618075	8966	YES	hira-stimul
INADL	0.477294	0.363527	0.216338	0.155682	0.142425	0.145715	0.185565	0.170738	0.505742	0.334475	0.477294	0.363527	0.116823	0.101505	0.0719246	0.0609089	0.139916	0.0735881	0.636729	0.190316	0.24476	0.279222	0.150692	0.16755	0.293144	0.202428	1.33404	0.523527	421443	YES	hira-stimul
INPP5B	0.472436	0.490314	0.431259	0.356933	0.429495	0.458395	0.495138	0.501625	0.520293	0.608071	0.472436	0.490314	0.23288	0.23272	0.216895	0.191609	0.373334	0.2162	0.655049	0.345992	0.492934	0.474635	0.459099	0.390789	0.790232	0.440943	1.38653	0.705655	86361	YES	hira-stimul
INTS3	1.28738	1.14001	0.768124	0.747889	0.613527	0.510451	1.09111	0.936539	1.61198	1.25881	1.28738	1.14001	0.414787	0.487624	0.309831	0.213369	0.822697	0.403648	2.02948	0.716263	0.322195	0.427736	0.240668	0.187164	0.639047	0.354074	1.57644	0.628295	45989	YES	hira-stimul
INTS7	3.10182	3.09488	2.98138	2.79069	4.59117	3.75114	4.94285	4.2746	3.2851	3.34241	3.10182	3.09488	1.60995	1.81953	2.31854	1.56798	3.72691	1.84235	4.13266	1.90183	0.519032	0.587916	0.747478	0.506636	1.20152	0.59529	1.33233	0.614509	95262	YES	hira-stimul
IPO13	0.198008	0.176242	0.256767	0.278028	0.358612	0.33613	0.243094	0.345412	0.25252	0.251798	0.198008	0.176242	0.138654	0.181274	0.181099	0.140502	0.183293	0.148873	0.31767	0.143273	0.700245	1.02855	0.914605	0.797213	0.925684	0.844705	1.60433	0.812934	21217	YES	hira-stimul
IPO9	3.52925	3.13049	2.80391	2.63407	3.82085	3.31576	4.12092	4.12257	2.66856	3.0134	3.52925	3.13049	1.51411	1.71741	1.92953	1.38599	3.10717	1.77683	3.35705	1.71462	0.429018	0.548609	0.546725	0.442738	0.880406	0.567588	0.951207	0.547718	55135	YES	hira-stimul
IPP	0.256287	0.193875	0.351802	0.220637	0.392238	0.276467	0.368902	0.298421	0.30967	0.214316	0.256287	0.193875	0.189973	0.143855	0.19808	0.115563	0.278152	0.128619	0.389565	0.121946	0.741251	0.742	0.772884	0.596071	1.08531	0.663414	1.52003	0.628992	56488	YES	hira-stimul
IQCC	0.246052	0.371664	0.751925	0.678738	0.519207	0.432585	0.540214	0.658041	0.276587	0.266064	0.246052	0.371664	0.406039	0.442537	0.2622	0.180821	0.407321	0.283616	0.347946	0.15139	1.65022	1.19069	1.06563	0.486516	1.65543	0.763097	1.41412	0.407331	3053	YES	hira-stimul
IQGAP3	0.641913	0.549642	0.706313	0.490295	0.376881	0.374563	0.731442	0.744563	0.649603	0.774432	0.641913	0.549642	0.381409	0.319672	0.190325	0.156567	0.551507	0.320907	0.81785	0.440652	0.594176	0.581601	0.296496	0.284853	0.859162	0.583847	1.27408	0.801707	47200	YES	hira-stimul
IRF2BP2	6.68673	4.79553	12.0073	10.2917	4.07928	2.87011	3.42897	3.22411	3.96319	3.44713	6.68673	4.79553	6.48394	6.71019	2.06004	1.19971	2.58544	1.38959	4.98966	1.96142	0.969673	1.39926	0.308078	0.250172	0.386653	0.289768	0.746203	0.409009	5257	YES	hira-stimul
IRF6	0.0189515	0.0200756	0.0133365	0.0103029	0.0257081	0.0160644	0.016049	0.00550689	0.0198342	0.0152007	0.0189515	0.0200756	0.00720171	0.00671749	0.0129826	0.00671492	0.0121009	0.00237347	0.0249514	0.0086492	0.380007	0.33461	0.685043	0.334482	0.638522	0.118227	1.31659	0.430831	20553	YES	hira-stimul
ISG15	0.155576	0.0240339	0.187294	0.400121	0.361117	0.153854	0.279467	0.105483	1.00407	0.807423	0.155576	0.0240339	0.101139	0.260879	0.182364	0.064311	0.210718	0.0454632	1.26312	0.459424	0.650092	10.8546	1.17219	2.67584	1.35444	1.89163	8.11899	19.1157	1073	YES	hira-inhib
ISG20L2	1.87421	2.27905	4.00285	4.07905	3.17793	3.43946	4.36157	4.4634	2.01345	2.54433	1.87421	2.27905	2.16154	2.65954	1.60485	1.43769	3.28862	1.92373	2.53292	1.44772	1.15331	1.16695	0.856283	0.630831	1.75467	0.844091	1.35146	0.635231	5293	YES	hira-stimul
ITGA10	0.0235793	0.0188873	0.0417422	0.022433	0.0331906	0.0332287	0.0133484	0.0404675	0.030847	0.00496458	0.0235793	0.0188873	0.0225408	0.0146263	0.0167613	0.0138896	0.0100647	0.0174415	0.0388055	0.00282485	0.955957	0.7744	0.710846	0.735393	0.426844	0.923451	1.64575	0.149563	18879	YES	hira-stimul
ITGB3BP	1.63661	1.32648	1.44918	1.06658	1.832	1.25533	2.23309	1.75868	1.25712	1.28369	1.63661	1.32648	0.782557	0.69541	0.92516	0.524728	1.68375	0.757991	1.58146	0.73042	0.478157	0.524252	0.56529	0.395579	1.0288	0.57143	0.9663	0.550645	82504	YES	hira-stimul
ITPKB	0.038309	0.037428	0.030283	0.0422161	0.0160583	0.0371682	0.0292933	0.0508074	0.0419896	0.0526097	0.038309	0.037428	0.0163528	0.0275249	0.00810944	0.0155363	0.0220871	0.021898	0.0528649	0.0299349	0.426866	0.735409	0.211685	0.415099	0.576552	0.58507	1.37996	0.7998	107486	YES	hira-stimul
IVNS1ABP	12.3928	12.4598	26.019	24.7076	18.1546	19.8339	16.5864	16.5274	11.9095	11.6622	12.3928	12.4598	14.0503	16.1094	9.16807	8.29057	12.5061	7.12331	14.9822	6.63579	1.13374	1.29291	0.73979	0.665385	1.00915	0.571703	1.20894	0.532576	20940	YES	hira-stimul
JAK1	1.3491	1.26403	1.0632	0.990702	1.98186	1.35702	1.64958	1.39562	1.44098	1.55409	1.3491	1.26403	0.574128	0.645938	1.00084	0.567234	1.24378	0.601512	1.81275	0.884277	0.425564	0.511015	0.741857	0.448751	0.921936	0.475869	1.34368	0.69957	133282	YES	hira-stimul
JMJD4	0.217412	0.12824	0.609601	0.907268	0.530796	0.547287	0.554821	0.497762	0.289594	0.429657	0.217412	0.12824	0.329185	0.591539	0.268052	0.228766	0.418335	0.214535	0.364309	0.244475	1.5141	4.61275	1.23292	1.78389	1.92416	1.67292	1.67566	1.90639	4223	YES	hira-inhib
JTB	1.18107	1.28698	2.66033	3.63047	1.5858	2.05847	1.96537	2.13344	1.57158	1.80097	1.18107	1.28698	1.43658	2.36707	0.800829	0.86044	1.48189	0.919513	1.97705	1.02475	1.21634	1.83924	0.678054	0.668573	1.2547	0.714473	1.67395	0.796245	3707	YES	hira-stimul
JUN	1.3219	0.341465	10.5207	5.70053	2.4063	1.96846	2.63501	1.26794	0.701005	1.17486	1.3219	0.341465	5.68118	3.71675	1.21518	0.822816	1.9868	0.546482	0.881864	0.668495	4.29774	10.8847	0.919269	2.40967	1.50299	1.6004	0.667119	1.95773	3323	YES	hira-inhib
KANK4	0.0494634	0.0260217	0.0358078	0.0283442	0.0122711	0.0118985	0.0162097	0.0220936	0.039525	0.0247694	0.0494634	0.0260217	0.0193362	0.0184804	0.00619691	0.00497357	0.0122221	0.00952234	0.049762	0.0140938	0.39092	0.710193	0.125283	0.191132	0.247094	0.365938	1.00604	0.541617	83247	YES	hira-stimul
KAZN	0.0608052	0.0665898	0.0449279	0.0537062	0.0566352	0.0544846	0.126511	0.0952942	0.0865121	0.0851839	0.0608052	0.0665898	0.0242611	0.0350164	0.0286008	0.0227746	0.0953893	0.0410718	0.108919	0.0484696	0.398997	0.525853	0.470367	0.342013	1.56877	0.616788	1.79127	0.727884	519332	YES	hira-stimul
KCNAB2	0.244762	0.233023	0.290413	0.302798	0.257811	0.231037	0.612695	0.386121	0.304293	0.392471	0.244762	0.233023	0.156823	0.197424	0.130195	0.0965735	0.461972	0.166418	0.382801	0.223316	0.640716	0.847231	0.531923	0.414437	1.88743	0.71417	1.56397	0.958343	108896	YES	hira-stimul
KCNC4	0.152587	0.148063	0.442959	0.413473	0.30923	0.309813	0.423799	0.315756	0.19362	0.176698	0.152587	0.148063	0.239198	0.269584	0.156161	0.129502	0.319544	0.136091	0.243574	0.100541	1.56762	1.82074	1.02342	0.87464	2.09418	0.919141	1.5963	0.679043	23339	YES	hira-stimul
KCND3	0.000130422	0.000483553	0.000481846	0.000709037	0.00132101	0.00170252	0.000983985	0.000795854	0	0.000732267	0.000130422	0.000483553	0.000260197	0.000462292	0.00066711	0.000711653	0.000741925	0.000343013	0	0.00041666	1.99504	0.956032	5.11501	1.47172	5.68865	0.70936	0	0.861663	213324	YES	hira-inhib
KCNH1	0.00354033	0.00497888	0.00195445	0.00265475	0.00146836	0.00275262	0.00223684	0.00229693	0.0072188	0.00342716	0.00354033	0.00497888	0.0010554	0.0017309	0.000741522	0.0011506	0.00168658	0.000989977	0.00908847	0.00195005	0.298109	0.347648	0.20945	0.231095	0.47639	0.198835	2.56712	0.391665	455801	YES	hira-stimul
KCNJ10	0.00169673	0.00235905	0	0.000922425	0.00214821	0.00100677	0.000914373	0.00431404	0.00266364	0.000952647	0.00169673	0.00235905	0	0.000601421	0.00108485	0.00042083	0.000689437	0.00185935	0.00335086	0.000542056	0	0.254942	0.639375	0.17839	0.406333	0.788178	1.97489	0.229777	32795	YES	hira-stimul
KCNK1	2.03444	1.98348	1.66944	1.62366	1.89873	1.77276	2.62761	2.29668	2.15495	2.72789	2.03444	1.98348	0.901498	1.05863	0.958859	0.741014	1.98122	0.989869	2.71308	1.55217	0.443118	0.533722	0.471313	0.373593	0.973839	0.499057	1.33358	0.782549	58509	YES	hira-stimul
KCNK2	0.0187442	0.0255042	0.0110979	0.0185515	0.0123223	0.0175386	0.00492114	0.0102648	0.018737	0.0149766	0.0187442	0.0255042	0.00599287	0.0120956	0.00622276	0.00733113	0.00371054	0.00442413	0.0235899	0.00852169	0.319718	0.474258	0.331983	0.287448	0.197957	0.173467	1.25852	0.334129	231552	YES	hira-stimul
KCNN3	0.00804978	0.00910285	0.00674108	0.00962774	0.00611505	0.00897965	0.00572622	0.0108066	0.00673977	0.00795455	0.00804978	0.00910285	0.00364018	0.00627729	0.0030881	0.00375349	0.00431757	0.00465764	0.00848537	0.00452614	0.452209	0.689596	0.383625	0.412343	0.536359	0.511669	1.05411	0.497222	172813	YES	hira-stimul
KCNQ4	0.042393	0.0689932	0.0382448	0.0954034	0.0243403	0.0473837	0.0637554	0.0822188	0.0624241	0.06421	0.042393	0.0689932	0.0206522	0.062203	0.0122919	0.0198064	0.0480716	0.0354363	0.0785919	0.0365355	0.48716	0.901582	0.28995	0.287077	1.13395	0.51362	1.85389	0.529552	56441	YES	hira-stimul
KCNT2	0.00283663	0.00330346	0.00161231	0.00347968	0.00331517	0.00431575	0.00141108	0.00110959	0.00479568	0.00196019	0.00283663	0.00330346	0.000870647	0.00226875	0.00167416	0.00180398	0.00106395	0.000478233	0.00603297	0.00111535	0.30693	0.68678	0.590194	0.546089	0.375077	0.144767	2.12681	0.33763	382587	YES	hira-stimul
KCTD3	3.77433	3.36308	3.19236	2.99778	4.01514	3.01387	4.93729	4.20926	3.03831	2.935	3.77433	3.36308	1.72387	1.95455	2.02765	1.2598	3.72272	1.81419	3.82219	1.67001	0.456737	0.581179	0.53722	0.374596	0.986325	0.539443	1.01268	0.496573	54415	YES	hira-stimul
KDM1A	3.30244	3.71933	2.14937	2.43982	2.72264	2.64273	3.64618	4.01983	3.90088	3.84792	3.30244	3.71933	1.16066	1.59076	1.37493	1.10466	2.74922	1.73255	4.91121	2.18947	0.351455	0.427701	0.416339	0.297005	0.832481	0.465822	1.48715	0.588672	64244	YES	hira-stimul
KDM4A	1.21977	1.19088	1.38074	1.16158	1.10594	1.2496	1.17268	1.38994	1.55343	1.43377	1.21977	1.19088	0.7456	0.75735	0.5585	0.522333	0.884201	0.599064	1.95577	0.815815	0.611262	0.635958	0.457873	0.438611	0.724891	0.503043	1.60339	0.685052	55393	YES	hira-stimul
KDM5B	1.63942	2.05718	1.57954	1.91546	1.57041	2.05027	1.37758	1.96228	2.018	2.40317	1.63942	2.05718	0.852952	1.24888	0.793057	0.857013	1.0387	0.845743	2.54066	1.3674	0.520276	0.607083	0.483742	0.416596	0.633575	0.411117	1.54973	0.664698	81018	YES	hira-stimul
KHDRBS1	2.6033	2.77353	3.09753	2.80394	3.29078	2.90568	3.33965	3.32742	2.69727	3.07895	2.6033	2.77353	1.67267	1.82817	1.66184	1.21457	2.5181	1.43412	3.39317	1.75192	0.642518	0.659149	0.638361	0.437916	0.967271	0.517073	1.30341	0.631658	29982	YES	hira-stimul
KIAA0040	0.032363	0.0264262	0.0910975	0.0712141	0.0595105	0.0557798	0.048169	0.0564238	0.0193545	0.0536463	0.032363	0.0264262	0.0491927	0.0464316	0.0300528	0.023316	0.0363194	0.0243187	0.024348	0.0305247	1.52003	1.75703	0.928616	0.882305	1.12225	0.920248	0.752339	1.15509	36107	YES	hira-inhib
KIAA0090	0.884641	0.982539	1.18364	1.23302	1.46636	1.46509	1.2582	1.54654	1.08138	1.04863	0.884641	0.982539	0.639166	0.803929	0.740512	0.612408	0.948683	0.666559	1.36038	0.59667	0.722514	0.818216	0.837076	0.623291	1.07239	0.678404	1.53777	0.607274	33463	YES	hira-stimul
KIAA0319L	1.18945	1.20424	0.873519	0.823211	1.04897	0.982676	0.866346	1.00356	1.24133	1.19527	1.18945	1.20424	0.4717	0.536734	0.52973	0.410759	0.653225	0.432534	1.56283	0.680109	0.39657	0.445703	0.445357	0.341094	0.549182	0.359176	1.31391	0.564762	123947	YES	hira-stimul
KIAA0494	1.28903	1.35229	1.64809	1.57292	1.56678	1.7465	1.62349	1.72219	1.2917	1.6084	1.28903	1.35229	0.889969	1.02554	0.791224	0.730037	1.22411	0.742264	1.62496	0.91518	0.690417	0.758376	0.613813	0.539852	0.949638	0.548894	1.26061	0.676763	43906	YES	hira-stimul
KIAA0754	1.3913	1.43208	1.41062	1.95139	0.802526	1.00295	1.42651	1.84881	1.68975	1.73243	1.3913	1.43208	0.761735	1.27231	0.405276	0.419233	1.07559	0.796837	2.1274	0.985753	0.547499	0.888432	0.291293	0.292744	0.773082	0.556419	1.52907	0.688336	6979	YES	hira-stimul
KIAA0907	4.68152	4.8267	8.32598	7.15329	7.67054	7.936	6.9051	7.4976	5.51741	5.33417	4.68152	4.8267	4.49603	4.66395	3.87362	3.31725	5.20645	3.23147	6.9409	3.03514	0.960378	0.96628	0.827428	0.68727	1.11213	0.669498	1.48262	0.628824	21353	YES	hira-stimul
KIAA1107	0.0686664	0.0583712	0.00969418	0.0188298	0.00996642	0.00560498	0.00848429	0.0208151	0.0543738	0.0548044	0.0686664	0.0583712	0.00523486	0.012277	0.00503304	0.00234288	0.00639715	0.00897131	0.0684566	0.0311837	0.0762361	0.210327	0.073297	0.0401376	0.0931628	0.153694	0.996945	0.534231	17672	YES	hira-stimul
KIAA1324	0.0278764	0.030284	0.0601696	0.0501906	0.11499	0.10209	0.0675212	0.0731638	0.0357626	0.0434202	0.0278764	0.030284	0.0324916	0.0327243	0.0580699	0.0426736	0.050911	0.0315336	0.0449894	0.0247061	1.16556	1.08058	2.08312	1.40911	1.82631	1.04126	1.61389	0.815813	92819	YES	hira-stimul
KIAA1522	0.79612	0.774257	0.673654	0.658822	0.435788	0.470388	1.01585	0.674443	0.945058	0.811763	0.79612	0.774257	0.363773	0.429552	0.220073	0.196622	0.765951	0.290685	1.18983	0.461893	0.456933	0.554792	0.276432	0.25395	0.962105	0.375437	1.49453	0.596563	33060	YES	hira-stimul
KIAA1614	0.0388683	0.0493415	0.0395419	0.0349116	0.0395826	0.034093	0.0300533	0.0300772	0.0309512	0.0607249	0.0388683	0.0493415	0.0213526	0.0227624	0.0199892	0.0142509	0.0226602	0.0129633	0.0389366	0.0345525	0.549358	0.461323	0.514281	0.288821	0.582999	0.262726	1.00176	0.700272	32927	YES	hira-stimul
KIAA1751	0.0137665	0.0127602	0.0203442	0.00778351	0.0139437	0.0143765	0.0178051	0.0106407	0.0144077	0.012367	0.0137665	0.0127602	0.0109859	0.00507485	0.00704157	0.00600938	0.013425	0.00458614	0.0181249	0.00703682	0.798015	0.397709	0.5115	0.470947	0.975197	0.35941	1.31659	0.551467	50525	YES	hira-stimul
KIAA1804	1.62719	1.63544	1.5728	1.74552	1.45428	1.43385	2.20897	2.06078	1.41325	1.50597	1.62719	1.63544	0.849312	1.13808	0.734411	0.599349	1.66556	0.888196	1.77928	0.856897	0.52195	0.695886	0.451337	0.366476	1.02358	0.543093	1.09347	0.523955	57381	YES	hira-stimul
KIAA2013	0.280542	0.35058	0.570968	0.769428	0.396484	0.391955	0.558714	0.372258	0.409923	0.408911	0.280542	0.35058	0.308323	0.501667	0.200224	0.163837	0.42127	0.160443	0.515683	0.23267	1.09903	1.43096	0.713706	0.467332	1.50163	0.457651	1.83817	0.663673	6841	YES	hira-stimul
KIF14	1.19143	1.03206	0.882801	0.733575	0.741259	0.685729	0.748809	0.856581	1.34281	1.55762	1.19143	1.03206	0.476713	0.478291	0.374336	0.286635	0.564602	0.369186	1.6906	0.886286	0.400118	0.463433	0.31419	0.277731	0.473886	0.357718	1.41897	0.858754	69238	YES	hira-stimul
KIF17	0.00361924	0.00335468	0.00573057	0.00674604	0.00392768	0.00613575	0.0133743	0.0115684	0.00811675	0.00812824	0.00361924	0.00335468	0.00309451	0.00439842	0.00198348	0.00256474	0.0100842	0.00498598	0.0102109	0.00462497	0.855016	1.31113	0.548037	0.764527	2.78628	1.48628	2.82128	1.37866	53811	YES	hira-stimul
KIF1B	0.927472	0.842769	0.536299	0.458671	0.584752	0.498059	0.718433	0.71328	0.923675	0.937082	0.927472	0.842769	0.289601	0.299053	0.2953	0.208189	0.541698	0.307424	1.16291	0.5332	0.312248	0.354846	0.318392	0.247029	0.584059	0.364778	1.25385	0.632676	170898	YES	hira-stimul
KIF21B	0.019465	0.0327607	0.0315411	0.0406576	0.0201047	0.0261389	0.0237399	0.0265688	0.0203716	0.0592457	0.019465	0.0327607	0.0170322	0.0265088	0.0101529	0.0109261	0.0178999	0.0114512	0.0256275	0.0337108	0.875016	0.809163	0.521596	0.333511	0.919593	0.349539	1.31659	1.029	54315	YES	hira-stimul
KIF26B	0.00309619	0.00889187	0.00206275	0.0041943	0.00359874	0.00283102	0.00246178	0.0048524	0.00180612	0.00541465	0.00309619	0.00889187	0.00111389	0.00273468	0.00181736	0.00118337	0.00185618	0.00209138	0.0022721	0.00308094	0.35976	0.307549	0.586968	0.133084	0.599505	0.235202	0.733837	0.346489	548142	YES	hira-stimul
KIF2C	1.34776	1.371	1.64881	1.5391	1.15697	1.34056	1.15445	1.62737	1.65025	1.81199	1.34776	1.371	0.890357	1.00349	0.58427	0.560354	0.870455	0.701396	2.07766	1.03102	0.66062	0.731943	0.433512	0.408719	0.645853	0.511595	1.54157	0.752022	27949	YES	hira-stimul
KIFAP3	0.779811	0.682144	0.591413	0.483889	0.455553	0.433024	0.441559	0.447277	0.853126	0.675505	0.779811	0.682144	0.319363	0.315496	0.230054	0.181004	0.332935	0.192776	1.07409	0.384362	0.409539	0.462506	0.295013	0.265346	0.426944	0.282604	1.37737	0.563462	153410	YES	hira-stimul
KIRREL	1.99975	2.31609	1.28912	1.50462	1.50768	1.61676	2.76285	2.66764	2.01817	2.19777	1.99975	2.31609	0.696125	0.981012	0.761378	0.675806	2.08319	1.14975	2.54088	1.25053	0.348106	0.423564	0.380737	0.291787	1.04172	0.49642	1.2706	0.539932	102782	YES	hira-stimul
KLF17	0.111029	0.0856491	0.0525895	0.0557175	0.0800182	0.026352	0.155745	0.0972841	0.137446	0.128439	0.111029	0.0856491	0.0283983	0.0363278	0.0404092	0.0110151	0.117432	0.0419294	0.173045	0.0730818	0.255774	0.424147	0.363952	0.128608	1.05767	0.489549	1.55855	0.85327	16288	YES	hira-stimul
KLHDC9	0.013995	0.012972	0.0861748	0.0760838	0.035438	0.0498246	0.0452518	0.0284665	0.0878813	0.0785766	0.013995	0.012972	0.0465344	0.0496066	0.0178962	0.0208267	0.0341199	0.0122691	0.110555	0.0447101	3.32507	3.82413	1.27876	1.60551	2.438	0.945811	7.89958	3.44666	1988	YES	hira-stimul
KLHL12	0.954226	0.669977	1.22425	0.972	1.20534	0.95649	1.28671	1.15924	0.881387	0.83412	0.954226	0.669977	0.661095	0.633744	0.608697	0.399813	0.970179	0.499632	1.10878	0.474614	0.692808	0.945919	0.637896	0.596756	1.01672	0.745746	1.16197	0.708404	36142	YES	hira-stimul
KLHL17	0.021681	0.0251202	0.0133501	0.0884013	0.0266582	0.0192969	0.0292098	0.0254424	0.0800724	0.0304326	0.021681	0.0251202	0.00720905	0.0576376	0.0134624	0.0080661	0.0220242	0.0109657	0.100731	0.0173161	0.332506	2.29447	0.62093	0.3211	1.01583	0.436528	4.64605	0.689332	5133	YES	hira-stimul
KLHL20	0.733136	0.820409	0.797801	0.814841	0.946813	1.10236	0.837814	1.16783	0.81354	1.01788	0.733136	0.820409	0.430813	0.531276	0.478141	0.460786	0.631712	0.503335	1.02343	0.579174	0.58763	0.647575	0.652185	0.561655	0.861657	0.613517	1.39597	0.705957	71761	YES	hira-stimul
KLHL21	0.873218	1.00235	1.64178	2.76706	1.30507	1.50596	2.07883	1.58433	1.13523	1.49188	0.873218	1.00235	0.886561	1.80412	0.65906	0.629491	1.56744	0.682846	1.42812	0.84888	1.01528	1.79989	0.754749	0.628015	1.79501	0.681245	1.63547	0.84689	12146	YES	hira-stimul
KMO	0.012703	0.0133985	0.0161832	0.0185655	0.031057	0.0332687	0.0226615	0.021829	0.0192543	0.0482039	0.012703	0.0133985	0.00873893	0.0121047	0.0156838	0.0139063	0.0170868	0.0094083	0.0242219	0.027428	0.687942	0.903437	1.23465	1.0379	1.3451	0.70219	1.90679	2.0471	63516	YES	hira-indep
KPNA6	1.69558	2.01711	1.57844	1.7133	1.75442	2.06448	1.83276	2.31984	1.95401	2.23154	1.69558	2.01711	0.852358	1.11707	0.885982	0.862953	1.3819	0.999851	2.45814	1.26975	0.502694	0.553798	0.522525	0.427816	0.815002	0.495685	1.44974	0.629488	68525	YES	hira-stimul
KRTCAP2	0.986297	1.32197	2.12342	2.60577	1.51826	1.76832	1.62897	1.95566	1.18819	1.59603	0.986297	1.32197	1.14665	1.69896	0.766721	0.739158	1.22824	0.842889	1.49474	0.908141	1.16258	1.28517	0.777374	0.559134	1.24531	0.637601	1.51551	0.68696	3921	YES	hira-stimul
KTI12	1.06156	0.894195	2.94953	3.036	2.23154	1.94039	1.93028	1.99308	1.1678	1.10491	1.06156	0.894195	1.59275	1.97947	1.12693	0.811083	1.45543	0.859017	1.46909	0.628694	1.50038	2.21369	1.06158	0.907054	1.37103	0.96066	1.3839	0.703084	1696	YES	hira-stimul
L1TD1	0.0412697	0.0411955	0.0430048	0.0396948	0.0301449	0.0527428	0.0376375	0.0629584	0.0415306	0.0606018	0.0412697	0.0411955	0.0232226	0.025881	0.0152232	0.0220465	0.0283787	0.0271351	0.052287	0.0344824	0.562703	0.628248	0.36887	0.535167	0.687639	0.65869	1.26696	0.837043	17528	YES	hira-stimul
LAMB3	0.385402	0.215041	0.474659	0.320755	0.447636	0.259282	0.681676	0.31887	0.720762	0.613293	0.385402	0.215041	0.256316	0.209132	0.226056	0.10838	0.513984	0.137433	0.906719	0.348964	0.665061	0.972523	0.586546	0.503996	1.33363	0.639101	2.35266	1.62278	37603	YES	hira-stimul
LAMC1	1.46435	1.44888	1.00766	0.994692	1.5909	1.27987	1.58412	1.49269	1.67781	1.83859	1.46435	1.44888	0.544136	0.648539	0.803404	0.534986	1.19443	0.643349	2.11068	1.04616	0.371589	0.447614	0.548642	0.369241	0.81567	0.444032	1.44138	0.722046	122133	YES	hira-stimul
LAMC2	0.00706278	0.00960153	0.00869784	0.0174065	0.0160958	0.0229095	0.0126871	0.0129294	0.0128123	0.019563	0.00706278	0.00960153	0.00469683	0.011349	0.00812838	0.00957617	0.00956607	0.00557257	0.0161179	0.0111313	0.665012	1.182	1.15088	0.997359	1.35443	0.580384	2.28209	1.15933	59089	YES	hira-stimul
LAMTOR2	0.396934	0.313412	0.452617	0.543477	0.176825	0.366371	0.459507	0.411167	0.453887	0.544775	0.396934	0.313412	0.244413	0.354347	0.0892966	0.153143	0.346468	0.177213	0.571444	0.309977	0.615753	1.13061	0.224966	0.488632	0.872861	0.565431	1.43964	0.98904	3785	YES	hira-stimul
LAX1	0.0273326	0.0207283	0.0214202	0.0216136	0.00314597	0.00884621	0.0267811	0.0429604	0.0156031	0.0195315	0.0273326	0.0207283	0.0115669	0.0140921	0.00158871	0.00369772	0.0201929	0.0185159	0.0196443	0.0111134	0.423191	0.679847	0.0581253	0.17839	0.738786	0.893268	0.718713	0.536147	11197	YES	hira-stimul
LBR	2.58396	2.21232	2.34114	2.10983	1.50616	1.30654	2.22678	2.19631	2.15008	1.94262	2.58396	2.21232	1.26422	1.37561	0.760611	0.546134	1.67899	0.94661	2.70695	1.10535	0.489255	0.621795	0.294359	0.24686	0.649775	0.427881	1.0476	0.499634	27354	YES	hira-stimul
LDLRAP1	0.353458	0.367489	0.465833	0.549973	0.34232	0.39278	0.636429	0.554429	0.386675	0.387574	0.353458	0.367489	0.25155	0.358582	0.172872	0.164182	0.479867	0.238959	0.486824	0.22053	0.711682	0.975764	0.489087	0.446767	1.35764	0.650248	1.37732	0.600099	25302	YES	hira-stimul
LEMD1	0.0293879	0.0247058	0.031983	0.0371408	0.0250936	0.0283867	0.0272547	0.0368389	0.0286109	0.03607	0.0293879	0.0247058	0.0172708	0.0242158	0.0126723	0.0118656	0.02055	0.0158776	0.0360211	0.0205238	0.587685	0.980167	0.431207	0.480278	0.699269	0.642666	1.22571	0.830729	40709	YES	hira-stimul
LENEP	0.190562	0.210601	0.254536	0.155398	0.144762	0.124379	0.0821558	0.0969034	0.111225	0.128392	0.190562	0.210601	0.137449	0.101319	0.0731048	0.0519904	0.0619455	0.0417654	0.140032	0.073055	0.721285	0.481097	0.383627	0.246867	0.325067	0.198315	0.734838	0.346888	730	YES	hira-stimul
LEPR	0.209743	0.17756	0.0694564	0.0679613	0.0907215	0.0552404	0.148509	0.139448	0.0902247	0.108565	0.209743	0.17756	0.0375065	0.0443108	0.0458144	0.0230905	0.111976	0.0601021	0.113593	0.0617735	0.178821	0.249554	0.218431	0.130043	0.533871	0.338489	0.541581	0.347902	212191	YES	hira-stimul
LEPRE1	0.323139	0.284604	0.705076	0.587495	0.497399	0.515543	0.505802	0.512733	0.515003	0.406523	0.323139	0.284604	0.380741	0.383047	0.251186	0.215497	0.381375	0.220988	0.647874	0.231312	1.17826	1.34589	0.777333	0.757182	1.18022	0.776475	2.00494	0.812749	20750	YES	hira-stimul
LEPROT	2.94607	2.5468	3.33827	3.43872	3.4815	3.33998	2.98097	3.51655	2.79947	2.70933	2.94607	2.5468	1.80267	2.24205	1.75816	1.39611	2.24765	1.51563	3.52173	1.54161	0.611888	0.880338	0.596781	0.548183	0.762932	0.595113	1.1954	0.605312	15560	YES	hira-stimul
LGR6	0.00995449	0.0159932	0.0111693	0.0139503	0.00728189	0.00997557	0.0116827	0.0159733	0.0131963	0.0223562	0.00995449	0.0159932	0.00603142	0.0090956	0.00367735	0.00416979	0.00880876	0.00688449	0.0166141	0.0127207	0.6059	0.568716	0.369417	0.260723	0.884903	0.430464	1.66901	0.79538	125772	YES	hira-stimul
LHX4	0.152302	0.101932	0.154995	0.14532	0.113336	0.12246	0.381723	0.208634	0.232262	0.136818	0.152302	0.101932	0.0836973	0.0947486	0.0572347	0.0511883	0.287819	0.0899213	0.292418	0.0778494	0.549548	0.929528	0.375797	0.502181	1.88979	0.882169	1.91999	0.763739	44756	YES	hira-stimul
LHX8	0.0016811	0.00155821	0	0	0	0.000997495	0	0.000854859	0	0	0.0016811	0.00155821	0	0	0	0.000416953	0	0.000368444	0	0	0	0	0	0.267585	0	0.236454	0	0	33100	YES	hira-indep
LHX9	0.0173504	0.0263162	0.0427342	0.0840351	0.0319522	0.0636059	0.0164118	0.0224582	0.0297139	0.0301102	0.0173504	0.0263162	0.0230765	0.0547909	0.0161359	0.0265873	0.0123745	0.00967948	0.0373801	0.0171327	1.33003	2.08202	0.929999	1.0103	0.713211	0.367815	2.15442	0.651033	17639	YES	hira-stimul
LIN28A	0.0704692	0.0952555	0.0542395	0.0893911	0.0892204	0.090596	0.0680403	0.0985447	0.0491677	0.0873741	0.0704692	0.0952555	0.0292893	0.058283	0.0450563	0.0378691	0.0513024	0.0424728	0.061853	0.0497159	0.415633	0.61186	0.639376	0.397553	0.728011	0.445883	0.877731	0.521921	18951	YES	hira-stimul
LIN9	1.29097	1.2835	1.0545	0.988559	1.19654	1.11805	1.46415	1.53113	1.4957	1.31406	1.29097	1.2835	0.56943	0.64454	0.604253	0.467345	1.10397	0.659917	1.88309	0.7477	0.441087	0.502174	0.468061	0.364118	0.855147	0.514154	1.45866	0.582548	78338	YES	hira-stimul
LINC00115	1.27362	0.736929	3.92441	3.87699	2.65923	2.88641	1.52728	1.58865	1.34739	1.37588	1.27362	0.736929	2.11918	2.5278	1.34291	1.20652	1.15157	0.684708	1.69502	0.782876	1.6639	3.43018	1.0544	1.63723	0.90417	0.929137	1.33087	1.06235	1317	NO	hira-stimul
LINC00339	0.879714	0.722479	1.74469	1.61	1.07276	0.994944	0.922921	0.696917	1.18236	1.08133	0.879714	0.722479	0.942133	1.04972	0.541744	0.415887	0.695882	0.300371	1.48741	0.615277	1.07095	1.45294	0.615818	0.575638	0.791033	0.415751	1.69079	0.851619	6009	NO	hira-stimul
LINC00466	0.0300831	0.0153281	0.029248	0.0164503	0.0327423	0.0181633	0.0208574	0.0195022	0.0222784	0.015804	0.0300831	0.0153281	0.0157939	0.0107256	0.0165349	0.00759226	0.0157265	0.00840545	0.0280262	0.00899248	0.52501	0.699734	0.54964	0.495316	0.522768	0.548369	0.931627	0.586666	158148	NO	hira-stimul
LINC00467	0.651354	0.633698	1.10208	0.92185	1.04089	0.899986	0.577677	0.779174	0.864807	0.743693	0.651354	0.633698	0.595123	0.601046	0.525649	0.376194	0.435568	0.335824	1.08793	0.423161	0.913671	0.948474	0.80701	0.593649	0.668712	0.529943	1.67025	0.667765	49781	NO	hira-stimul
LINGO4	0.0217446	0.0251938	0.0200839	0	0	0.00645117	0.0058591	0	0	0.018313	0.0217446	0.0251938	0.0108453	0	0	0.00269659	0.00441776	0	0	0.0104201	0.498759	0	0	0.107034	0.203166	0	0	0.413598	5118	YES	hira-inhib
LIX1L	0.932352	0.612369	1.22589	1.02056	0.420045	0.486096	0.794057	0.704598	1.03328	0.795845	0.932352	0.612369	0.661981	0.665405	0.212123	0.203188	0.598719	0.303682	1.3009	0.452836	0.710011	1.08661	0.227514	0.331807	0.64216	0.495913	1.39529	0.739482	22007	YES	hira-stimul
LMNA	8.10332	5.9809	13.7064	11.2194	2.70932	3.82934	3.45664	3.4532	4.41334	3.5952	8.10332	5.9809	7.40146	7.31505	1.36821	1.60066	2.60631	1.48833	5.5564	2.04567	0.913386	1.22307	0.168845	0.267629	0.321634	0.248847	0.685694	0.342034	25418	YES	hira-stimul
LMO4	1.38608	1.55824	3.34571	3.53718	2.6249	3.00469	1.44679	1.77457	1.64534	1.84055	1.38608	1.55824	1.80668	2.30624	1.32557	1.25596	1.09088	0.76484	2.06984	1.04727	1.30345	1.48003	0.956348	0.806012	0.787025	0.490836	1.4933	0.672087	20457	YES	hira-stimul
LMOD1	0.0177589	0.0048868	0.0170861	0.0199126	0.0140528	0.0164647	0.00837404	0.0158036	0.0075506	0.00910806	0.0177589	0.0048868	0.00922649	0.012983	0.00709666	0.00688224	0.00631403	0.00681135	0.00950621	0.00518249	0.519542	2.65675	0.399612	1.40833	0.355542	1.39383	0.535292	1.06051	50133	YES	hira-inhib
LOC100129046	0.0310553	0.0191902	0.050993	0.00750364	0	0.0122847	0.0409097	0	0	0.00387475	0.0310553	0.0191902	0.0275362	0.00489237	0	0.005135	0.0308459	0	0	0.00220473	0.886683	0.254941	0	0.267585	0.993258	0	0	0.114888	8063	NO	hira-inhib
LOC100129138	0.0893275	0.0636907	0.194629	0.0971255	0.0956973	0.138624	0.103684	0.118802	0.0575313	0.0694438	0.0893275	0.0636907	0.1051	0.0633258	0.0483271	0.0579448	0.0781777	0.0512037	0.0723744	0.0395135	1.17657	0.994271	0.541011	0.909785	0.875181	0.803943	0.810214	0.620397	4049	NO	hira-stimul
LOC100129196	0.230252	0.179095	1.02037	0.6234	0.521202	0.358036	0.438124	0.242906	0.295603	0.293059	0.230252	0.179095	0.551	0.406457	0.263207	0.149659	0.330345	0.104692	0.371869	0.166751	2.39303	2.2695	1.14313	0.835641	1.43471	0.584564	1.61505	0.931073	7975	NO	hira-stimul
LOC100129269	0.131462	0.116314	0.121422	0.17886	0.170226	0.170191	0.148131	0.151932	0.118823	0.201302	0.131462	0.116314	0.0655679	0.116617	0.0859641	0.0711398	0.111691	0.0654827	0.149479	0.114541	0.498759	1.0026	0.653909	0.611619	0.849605	0.562982	1.13705	0.984755	9312	NO	hira-stimul
LOC100129534	0.0247528	0.013016	0.0691733	0.0776355	0.0940178	0.0881238	0.0266787	0.0755226	0.129528	0.0138977	0.0247528	0.013016	0.0373536	0.0506183	0.047479	0.0368357	0.0201157	0.0325502	0.162946	0.00790779	1.50906	3.88893	1.91813	2.83004	0.812665	2.50079	6.58294	0.607544	2248	NO	hira-stimul
LOC100129924	0.209607	0.207554	0.140518	0.128608	0.199499	0.174096	0.105412	0.149201	0.139321	0.109825	0.209607	0.207554	0.0758797	0.0838524	0.100747	0.0727721	0.0794806	0.0643056	0.175405	0.0624904	0.362009	0.404003	0.480647	0.350618	0.379189	0.309826	0.836829	0.30108	10241	YES	hira-stimul
LOC100130000	0.0267412	0.0171598	0.00506644	0.0134195	0.0117196	0.0109849	0.0144109	0.0292884	0.0226046	0.017324	0.0267412	0.0171598	0.00273588	0.00874951	0.0059184	0.00459169	0.0108658	0.0126233	0.0284592	0.00985736	0.102309	0.509884	0.221321	0.267584	0.406332	0.735632	1.06425	0.574445	27051	NO	hira-stimul
LOC100130093	0.0239186	0.00886809	0.0589117	0.0780199	0.0181699	0.0340616	0.0360914	0.029191	0.0350457	0.0483457	0.0239186	0.00886809	0.0318123	0.050869	0.0091758	0.0142377	0.0272129	0.0125813	0.0441225	0.0275087	1.33002	5.73618	0.383626	1.6055	1.13773	1.41872	1.8447	3.10199	5816	YES	hira-inhib
LOC100130557	1.90762	1.21099	4.50818	3.16689	2.43395	1.58756	1.88441	1.84074	1.59207	1.45312	1.90762	1.21099	2.43442	2.06481	1.22914	0.6636	1.42085	0.793359	2.00282	0.826825	1.27615	1.70506	0.644334	0.547981	0.744826	0.655133	1.04991	0.682768	3182	NO	hira-stimul
LOC100131060	0.206909	0.217671	0.154026	0.120369	0.107919	0.0778091	0.136373	0.105218	0.236376	0.180087	0.206909	0.217671	0.083174	0.0784806	0.0544991	0.0325242	0.102825	0.045349	0.297597	0.10247	0.401984	0.360547	0.263396	0.149419	0.496959	0.208337	1.4383	0.470754	114562	NO	hira-stimul
LOC100131234	1.85238	2.60231	1.44505	2.12262	1.00944	1.84628	1.41084	1.97085	1.88817	2.16574	1.85238	2.60231	0.780327	1.38395	0.509767	0.771745	1.06377	0.849436	2.37721	1.23231	0.421256	0.531815	0.275196	0.296562	0.574274	0.326416	1.28333	0.473543	129427	NO	hira-stimul
LOC100131564	0.64754	0.572786	0.767717	0.547351	0.752792	0.675988	0.491339	0.669659	0.720956	0.676399	0.64754	0.572786	0.414567	0.356873	0.38016	0.282563	0.37047	0.288623	0.906963	0.384871	0.640219	0.623047	0.587083	0.493313	0.572118	0.503893	1.40063	0.671928	35703	NO	hira-stimul
LOC100132111	0.126975	0.0497933	0.0841992	0.0424798	0.0370988	0.0289776	0.0315817	0.0347675	0.245333	0.159034	0.126975	0.0497933	0.0454676	0.0276968	0.0187349	0.0121126	0.0238126	0.0149848	0.308874	0.0904903	0.358083	0.556236	0.147548	0.243258	0.187538	0.30094	2.43256	1.81732	5697	NO	hira-stimul
LOC100132774	0.278075	0.186528	0.549723	0.497286	0.413003	0.29526	0.454495	0.424786	0.195294	0.262952	0.278075	0.186528	0.29685	0.32423	0.208567	0.123419	0.342689	0.183083	0.24568	0.14962	1.06752	1.73824	0.750037	0.661663	1.23236	0.98153	0.883502	0.80213	7604	NO	hira-indep
LOC100133331	0.02423	0.0224589	0.0149197	0.00658631	0.00766936	0	0.0130576	0	0.00633966	0.00680211	0.02423	0.0224589	0.00805664	0.00429427	0.00387303	0	0.00984543	0	0.00798163	0.0038704	0.332507	0.191206	0.159844	0	0.406332	0	0.329411	0.172333	4593	NO	hira-stimul
LOC100133612	0.314395	0.239988	0.640116	0.48662	0.374638	0.39724	0.277065	0.265202	0.272909	0.245052	0.314395	0.239988	0.345663	0.317276	0.189192	0.166046	0.208907	0.114302	0.34332	0.139435	1.09945	1.32205	0.601766	0.691894	0.664473	0.476282	1.092	0.581007	15044	NO	hira-stimul
LOC100287722	0.07111	0.0682248	0.0967905	0.0766395	0.0916113	0.0954912	0.0773151	0.0932556	0.0731165	0.0945603	0.07111	0.0682248	0.0522669	0.049969	0.0462637	0.0399153	0.0582956	0.0401932	0.0919806	0.0538048	0.735014	0.732416	0.650594	0.585056	0.819794	0.589128	1.2935	0.78864	44603	NO	hira-stimul
LOC100288069	0.167045	0.119391	0.161104	0.181628	0.160532	0.229285	0.125813	0.139186	0.153763	0.140119	0.167045	0.119391	0.0869962	0.118421	0.0810687	0.0958411	0.094863	0.0599892	0.193588	0.0797277	0.520795	0.991879	0.48531	0.80275	0.567889	0.50246	1.1589	0.667787	13824	NO	hira-stimul
LOC100289178	0.130517	0.122159	0.100562	0.0751015	0.0791548	0.0771318	0.0446526	0.0670183	0.119944	0.108804	0.130517	0.122159	0.0543035	0.0489662	0.0399732	0.0322411	0.0336681	0.0288849	0.151009	0.0619095	0.416064	0.40084	0.306268	0.263927	0.257959	0.236453	1.15701	0.506794	370700	NO	hira-stimul
LOC100289211	0.0247454	0.0152911	0.0406322	0.0269056	0.0208866	0	0.00889026	0.00838892	0.025898	0.0277872	0.0247454	0.0152911	0.0219414	0.0175425	0.0105477	0	0.00670326	0.00361562	0.0326056	0.0158109	0.886686	1.14723	0.42625	0	0.270889	0.236453	1.31764	1.03399	135786	NO	hira-stimul
LOC100302401	2.104	1.95021	4.13472	3.80874	4.05247	2.94842	2.38833	2.06015	2.29571	2.09872	2.104	1.95021	2.23275	2.4833	2.0465	1.23244	1.8008	0.887925	2.888	1.19417	1.06119	1.27335	0.97267	0.631952	0.855894	0.455297	1.37263	0.61233	2486	NO	hira-stimul
LOC100505633	0.00155753	0.0129931	0	0.00846748	0	0.00369669	0.00335743	0.00158405	0.00815037	0.00699593	0.00155753	0.0129931	0	0.0055208	0	0.00154522	0.0025315	0.000682726	0.0102613	0.00398068	0	0.424902	0	0.118926	1.62533	0.0525452	6.5882	0.306369	17863	NO	hira-stimul
LOC100505666	0.0621558	0.049382	0.0951908	0.103167	0.0318527	0.0561992	0.0822675	0.065298	0.0714249	0.0448689	0.0621558	0.049382	0.051403	0.0672649	0.0160856	0.0234913	0.0620297	0.0281434	0.0899239	0.0255304	0.827003	1.36213	0.258795	0.475705	0.997971	0.569913	1.44675	0.516998	18800	NO	hira-stimul
LOC100505768	0.000796851	0.0014225	0	0.00166865	0	0	0	0	0.00160616	0	0.000796851	0.0014225	0	0.00108796	0	0	0	0	0.00202216	0	0	0.764822	0	0	0	0	2.53768	0	18129	NO	hira-stimul
LOC100505795	0.00503477	0.0186669	0.018601	0.30656	0.114741	0.143397	0.0379855	0.10241	0.0474235	0.0678437	0.00503477	0.0186669	0.0100445	0.199877	0.0579442	0.0599399	0.0286411	0.0441387	0.0596588	0.0386031	1.99503	10.7076	11.5088	3.21103	5.68865	2.36454	11.8494	2.068	5526	NO	hira-stimul
LOC100505918	0.0012383	0.00803449	0.00457492	0.0161568	0.0407628	0.0470244	0.00800788	0.0151126	0.00907184	0.0152957	0.0012383	0.00803449	0.00247046	0.0105342	0.0205852	0.0196562	0.00603794	0.00651353	0.0114124	0.00870325	1.99504	1.31113	16.6238	2.44648	4.87599	0.810696	9.21616	1.08324	22468	NO	hira-stimul
LOC100506023	0.327987	0.32936	0.20167	0.174811	0.182168	0.161201	0.227161	0.20418	0.295034	0.255386	0.327987	0.32936	0.108902	0.113977	0.0919948	0.067382	0.171279	0.0880016	0.371448	0.145315	0.332031	0.346055	0.280483	0.204585	0.522214	0.26719	1.13251	0.441203	242096	NO	hira-stimul
LOC100506046	0.120269	0.110763	0.0569658	0.114841	0.0380677	0.0951501	0.162863	0	0	0	0.120269	0.110763	0.0307615	0.0748763	0.0192242	0.0397727	0.122799	0	0	0	0.255773	0.676005	0.159843	0.35908	1.02103	0	0	0	694	NO	hira-indep
LOC100506343	0.0104884	0.0097217	0.0258329	0.011404	0.022132	0.0124467	0.0301451	0.00355564	0.0109769	0.0196293	0.0104884	0.0097217	0.0139498	0.00743541	0.0111767	0.00520272	0.0227294	0.00153248	0.0138089	0.0111691	1.33002	0.764826	1.06562	0.535166	2.1671	0.157635	1.31659	1.14888	7958	NO	hira-stimul
LOC100506730	1.62188	1.81921	1.72003	1.57329	2.12718	2.21516	2.56907	2.6353	1.38079	1.49309	1.62188	1.81921	0.928816	1.02579	1.07423	0.925937	1.93708	1.13581	1.73703	0.849568	0.572679	0.563863	0.662334	0.508977	1.19434	0.624345	1.071	0.466998	2490	NO	hira-stimul
LOC100506801	0.0253697	0.00391921	0	0.00919481	0.0107068	0	0	0	0.00885047	0.00465673	0.0253697	0.00391921	0	0.00599502	0.00540693	0	0	0	0.0111427	0.00264968	0	1.52965	0.213126	0	0	0	0.439215	0.676075	6580	NO	hira-inhib
LOC100506810	0.0805166	0.0373155	0.360569	0.330438	0.0046337	0.0152012	0	0.00744431	0.0609903	0.086304	0.0805166	0.0373155	0.194707	0.215446	0.00234002	0.0063541	0	0.0032085	0.0767868	0.049107	2.41823	5.77362	0.0290626	0.17028	0	0.085983	0.953676	1.31599	7602	NO	hira-inhib
LOC100506963	0.781119	0.576371	0.931353	0.714229	0.546586	0.442291	0.5674	0.535402	0.963774	0.796919	0.781119	0.576371	0.502931	0.465677	0.276026	0.184878	0.42782	0.230758	1.21339	0.453447	0.643859	0.807947	0.353372	0.320762	0.547701	0.400364	1.5534	0.786727	17916	NO	hira-stimul
LOC100507178	1.72887	2.04518	1.36283	1.4576	2.47429	1.89495	1.84321	2.19214	2.22679	1.92615	1.72887	2.04518	0.735928	0.950355	1.24952	0.792089	1.38978	0.944812	2.8013	1.09598	0.42567	0.46468	0.722736	0.387296	0.803866	0.46197	1.62031	0.535884	29301	NO	hira-stimul
LOC100507423	0.000881564	0.000817124	0.00434259	0	8.58569e-05	0	9.1361e-05	0.00010345	0	0.00217022	0.000881564	0.000817124	0.002345	0	4.33577e-05	0	6.88862e-05	4.45869e-05	0	0.00123486	2.66004	0	0.0491827	0	0.0781409	0.0545657	0	1.51122	31560	NO	hira-inhib
LOC100507564	0.0333279	0.0123567	0.0902956	0.108712	0.00843924	0.102832	0.0071842	0.135581	0.0279042	0.0598794	0.0333279	0.0123567	0.0487596	0.0708802	0.00426182	0.0429838	0.00541689	0.0584354	0.0351314	0.0340714	1.46303	5.73618	0.127875	3.47858	0.162533	4.72905	1.05411	2.75732	4174	NO	hira-inhib
LOC100507634	0.149435	0.163696	0.869961	1.11435	0.687995	0.80887	0.14642	0.151979	0.327009	0.228824	0.149435	0.163696	0.469779	0.726556	0.347437	0.338108	0.110401	0.0655029	0.411377	0.130201	3.1437	4.43845	2.32501	2.06546	0.738787	0.40015	2.75288	0.795382	2048	NO	hira-stimul
LOC100527964	0.969235	0.95451	0.38912	0.440918	0.154405	0.0855194	0.344807	0.197971	0.905042	0.847763	0.969235	0.95451	0.210125	0.287479	0.0779745	0.0357471	0.259984	0.0853255	1.13945	0.482377	0.216794	0.301179	0.0804496	0.0374507	0.268237	0.0893919	1.17562	0.505366	5019	NO	hira-stimul
LOC127841	0.0647027	0.0999551	0	0.0478026	0.518823	0.501063	0.0232456	0.131608	0.0677163	0.145312	0.0647027	0.0999551	0	0.0311673	0.262006	0.209444	0.0175272	0.056723	0.0851871	0.0826825	0	0.311813	4.04938	2.09538	0.270888	0.567485	1.31659	0.827197	1290	NO	hira-stimul
LOC148413	0.285695	0.338108	1.10263	1.09947	0.627082	0.590293	0.506562	0.348498	0.370193	0.235836	0.285695	0.338108	0.59542	0.716854	0.316676	0.246742	0.381948	0.150203	0.465703	0.134191	2.08411	2.12019	1.10844	0.729774	1.33691	0.444245	1.63007	0.396887	2517	NO	hira-stimul
LOC148696	0.0263842	0.0061139	0.0568614	0.0645468	0.041756	0.0391382	0.00710926	0.0268334	0.00690328	0.0370342	0.0263842	0.0061139	0.0307052	0.0420845	0.0210868	0.0163598	0.00536038	0.0115652	0.00868433	0.0210725	1.16377	6.88342	0.79922	2.67583	0.203166	1.89162	0.329149	3.44665	4218	NO	hira-inhib
LOC148709	0.0680701	0.0630944	0.111772	0.143539	0.0600669	0.0954674	0.0844824	0.153143	0.0971464	0.0741211	0.0680701	0.0630944	0.0603569	0.0935874	0.0303338	0.0399054	0.0636997	0.0660046	0.122307	0.0421749	0.886687	1.48329	0.445626	0.632471	0.935796	1.04613	1.79678	0.668441	13488	NO	hira-stimul
LOC149134	0.133903	0.125441	0.331214	0.177947	0.169534	0.167734	0.128286	0.0907886	0.252731	0.100242	0.133903	0.125441	0.178856	0.116021	0.0856147	0.0701128	0.0967276	0.0391299	0.317936	0.0570377	1.33571	0.924908	0.639378	0.558931	0.722371	0.311939	2.37437	0.454697	1870	NO	hira-stimul
LOC255654	0.00337279	0.00937873	0.00415361	0	0	0.00400255	0	0	0.00705976	0.00378738	0.00337279	0.00937873	0.00224295	0	0	0.00167307	0	0	0.00888824	0.00215502	0.665013	0	0	0.178389	0	0	2.63528	0.229777	8249	NO	hira-stimul
LOC284551	0.191513	0.257396	0.129717	0.166585	0.0969893	0.159091	0.170292	0.219121	0.135293	0.17742	0.191513	0.257396	0.0700472	0.108613	0.0489796	0.0665	0.1284	0.0944412	0.170334	0.100952	0.365757	0.42197	0.255751	0.258357	0.670451	0.36691	0.889412	0.392205	5811	NO	hira-stimul
LOC284576	0.0705896	0.0890571	0.120738	0.108732	0.15392	0.13729	0.099329	0.0997103	0.067721	0.0836702	0.0705896	0.0890571	0.0651985	0.0708933	0.0777296	0.0573872	0.0748941	0.0429751	0.085193	0.0476083	0.923628	0.796043	1.10115	0.644387	1.06098	0.482557	1.20688	0.534582	14189	NO	hira-stimul
LOC284648	0.0746903	0.0519229	0.318397	0.371694	0.0709236	0.110795	0.0410249	0.0189905	0.0473524	0.104839	0.0746903	0.0519229	0.171934	0.242344	0.0358164	0.0463123	0.0309328	0.00818491	0.0596167	0.0596534	2.30196	4.66739	0.479532	0.891944	0.414147	0.157636	0.798185	1.14888	1490	NO	hira-inhib
LOC339505	0.000403255	0.000747554	0	0.00263074	0	0.0009571	0.00260778	0.00041012	0.00126611	0.00181129	0.000403255	0.000747554	0	0.00171524	0	0.000400068	0.00196627	0.000176762	0.00159403	0.00103062	0	2.29447	0	0.535169	4.87599	0.236453	3.95291	1.37866	68994	NO	hira-stimul
LOC339524	0.0712502	0.0771579	0.0104251	0.00767031	0.0089316	0.00837167	0.0220497	0.0243935	0.00885966	0.02931	0.0712502	0.0771579	0.00562955	0.00500104	0.00451046	0.00349936	0.0166255	0.0105136	0.0111543	0.0166774	0.0790111	0.0648157	0.0633045	0.0453532	0.233339	0.136261	0.156551	0.216146	39439	NO	hira-inhib
LOC339535	0.47901	0.544696	0.930467	1.51952	0.406398	0.56259	0.569505	0.662947	0.609855	0.598889	0.47901	0.544696	0.502452	0.990727	0.205231	0.235163	0.429407	0.28573	0.767807	0.340768	1.04894	1.81886	0.428448	0.431732	0.896446	0.524568	1.6029	0.625611	5634	NO	hira-stimul
LOC388630	0.243187	0.285855	0.100747	0.116466	0.08763	0.0867435	0.229628	0.212726	0.286175	0.329124	0.243187	0.285855	0.0544034	0.0759358	0.0442531	0.0362588	0.17314	0.0916849	0.360294	0.187272	0.22371	0.265645	0.181972	0.126843	0.71196	0.320739	1.48155	0.655128	236363	YES	hira-stimul
LOC388692	0.712166	0.8388	0.307242	0.362508	0.358944	0.261079	0.689352	0.696611	0.712105	0.786972	0.712166	0.8388	0.165911	0.236355	0.181267	0.109131	0.519771	0.300239	0.89654	0.447787	0.232966	0.281778	0.254529	0.130104	0.729846	0.357939	1.25889	0.533842	12267	NO	hira-stimul
LOC400752	0.0488108	0.033352	0.100185	0.265359	0.0411993	0.0193082	0.0526084	0.115831	0.0510843	0.091351	0.0488108	0.033352	0.0540999	0.173014	0.0208056	0.00807083	0.0396667	0.0499232	0.0643151	0.0519787	1.10836	5.18752	0.426251	0.241989	0.812663	1.49686	1.31764	1.55849	1710	NO	hira-inhib
LOC400794	0.000528622	0.000489981	0.000976499	0.00114954	0.000669283	0.000627325	0.000284876	0.00053762	0.000553244	0.0008904	0.000528622	0.000489981	0.000527309	0.0007495	0.000337988	0.000262222	0.000214797	0.000231714	0.000695981	0.000506638	0.997517	1.52965	0.639375	0.535167	0.406333	0.472905	1.31659	1.03399	105263	NO	hira-stimul
LOC440600	0.191812	0.12065	0.225197	0.178772	0.119431	0.098185	0.128933	0.115766	0.0965177	0.0934983	0.191812	0.12065	0.121606	0.116559	0.0603127	0.0410413	0.0972155	0.0498951	0.121516	0.0532005	0.633987	0.966095	0.314436	0.340169	0.506827	0.413553	0.633515	0.440949	52795	NO	hira-stimul
LOC440700	0.0272936	0.034498	0.14056	0.169964	0.059688	0.0853915	0.0615087	0.0353287	0.080501	0.0501522	0.0272936	0.034498	0.0759024	0.110817	0.0301424	0.0356936	0.0463776	0.0152267	0.10127	0.0285366	2.78096	3.21226	1.10438	1.03466	1.69921	0.441378	3.7104	0.827196	11213	NO	hira-stimul
LOC440704	0.00110175	0.000729438	0.00600872	0.00718756	0.00179346	0.00149425	0.000508915	0.000320145	0.00098834	0.000353479	0.00110175	0.000729438	0.00324471	0.00468629	0.000905697	0.000624596	0.000383722	0.000137982	0.00124333	0.00020113	2.94505	6.42452	0.822053	0.856271	0.348284	0.189163	1.12851	0.275732	176769	NO	hira-stimul
LOC643723	0.00779382	0.0152818	0.0118131	0.018578	0.00759053	0.010672	0.00323085	0.0088411	0.0119215	0.0198599	0.00779382	0.0152818	0.00637907	0.0121129	0.00383322	0.0044609	0.00243606	0.00381051	0.0150092	0.0113003	0.818478	0.792633	0.491828	0.291909	0.312563	0.24935	1.92578	0.73946	92814	NO	hira-stimul
LOC643837	0.119936	0.12857	0.251736	0.233598	0.274651	0.264859	0.259617	0.288505	0.121157	0.142877	0.119936	0.12857	0.135937	0.152306	0.138699	0.110711	0.195751	0.124346	0.152416	0.081297	1.13342	1.18461	1.15644	0.861096	1.63213	0.967144	1.27081	0.632317	26677	NO	hira-stimul
LOC644961	2.15368	2.35473	5.23745	5.51125	4.60828	4.65409	3.35651	4.53109	2.83169	3.09036	2.15368	2.35473	2.82822	3.59334	2.32718	1.94541	2.53081	1.9529	3.56227	1.75841	1.3132	1.52601	1.08056	0.826171	1.17511	0.829352	1.65404	0.746759	2652	NO	hira-stimul
LOC645166	0.322057	0.530693	0.352546	0.350171	0.792853	0.573286	0.674944	0.964422	0.561762	0.421918	0.322057	0.530693	0.190375	0.228311	0.400391	0.239634	0.508908	0.415666	0.706697	0.240071	0.591122	0.430214	1.24323	0.451548	1.58018	0.783251	2.19432	0.452373	24769	NO	hira-stimul
LOC645676	0.936866	0.991608	3.61593	3.68243	2.353	2.66618	1.30925	1.97296	1.33632	1.36742	0.936866	0.991608	1.9526	2.40094	1.18827	1.11446	0.987175	0.850346	1.68109	0.778062	2.08419	2.42126	1.26834	1.12389	1.0537	0.857542	1.79438	0.784647	1964	NO	hira-stimul
LOC646268	0.00323626	0.0029997	0	0	0.0040974	0.00768107	0	0.00987406	0.010161	0.00726813	0.00323626	0.0029997	0	0	0.00206919	0.00321069	0	0.00425572	0.0127825	0.00413557	0	0	0.639376	1.07034	0	1.41872	3.94979	1.37866	8597	NO	hira-stimul
LOC646471	0.236103	0.293241	0.263887	0.314682	0.428551	0.408811	0.257473	0.336649	0.232691	0.317098	0.236103	0.293241	0.142499	0.205173	0.216418	0.170883	0.194135	0.145096	0.292725	0.180429	0.603546	0.699673	0.916626	0.582739	0.822246	0.4948	1.23982	0.615292	3653	NO	hira-stimul
LOC646626	0.11251	0.122335	0.712577	0.471851	0.523222	0.514997	0	0.0723018	0.134572	0.216582	0.11251	0.122335	0.384792	0.307647	0.264227	0.215269	0	0.0311621	0.169292	0.123235	3.42007	2.51479	2.34848	1.75967	0	0.254727	1.50468	1.00736	1731	NO	hira-stimul
LOC648740	0.506171	0.650987	0.224619	0.276352	0.639492	0.606126	0.319306	0.642113	0.370202	0.525972	0.506171	0.650987	0.121294	0.180182	0.322943	0.253361	0.240757	0.276751	0.465714	0.299278	0.239631	0.276782	0.638013	0.389195	0.475643	0.425125	0.920073	0.45973	1983	YES	hira-stimul
LOC653160	0.27677	0.202956	0.364501	0.231307	0.456711	0.348923	0.219319	0.287451	0.222272	0.176567	0.27677	0.202956	0.196831	0.150812	0.230639	0.14585	0.165367	0.123891	0.279618	0.100467	0.71117	0.743078	0.833324	0.718628	0.597487	0.610435	1.01029	0.495017	3008	NO	hira-stimul
LOC653566	0.119923	0.0635182	0.274273	0.167647	0.281976	0.0813227	0.184648	0.156812	0.0896489	0.115426	0.119923	0.0635182	0.148107	0.109306	0.142398	0.0339929	0.139225	0.067586	0.112778	0.0656774	1.23502	1.72086	1.18741	0.535168	1.16095	1.06404	0.940423	1.03399	1624	NO	hira-indep
LOC728431	0.562141	0.266254	0.725015	0.399448	0.266463	0.173818	0.317264	0.257432	0.513024	0.269865	0.562141	0.266254	0.391508	0.26044	0.134564	0.0726559	0.239217	0.110953	0.645897	0.153553	0.696459	0.978164	0.239377	0.272882	0.425546	0.416719	1.149	0.576717	19565	NO	hira-stimul
LOC728855	0.0179346	0.0185417	0.0212371	0.0585008	0.0148468	0.0122789	0.0156127	0.0245538	0.0166042	0.0193646	0.0179346	0.0185417	0.011468	0.0381425	0.00749763	0.00513258	0.011772	0.0105827	0.0209047	0.0110185	0.639436	2.05712	0.418054	0.276813	0.656384	0.570751	1.16561	0.594253	40334	NO	hira-stimul
LOC728989	0.025857	0.0239669	0	0	0	0	0.111475	0	0.0270614	0.0290354	0.025857	0.0239669	0	0	0	0	0.0840522	0	0.0340703	0.0165211	0	0	0	0	3.25065	0	1.31764	0.689332	23705	NO	hira-stimul
LOC729041	0.016399	0.0238862	0.0115403	0.0101889	0.0059322	0.00834045	0.01515	0.0262086	0.0245184	0.0447217	0.016399	0.0238862	0.00623176	0.00664316	0.00299576	0.00348631	0.0114231	0.0112959	0.0308687	0.0254466	0.380009	0.278117	0.182679	0.145955	0.696573	0.472905	1.88235	1.06533	11876	NO	hira-stimul
LOC729059	0.0381791	0.0102804	0.0478058	0.0301484	0.035106	0.0658104	0.0179311	0.0540136	0.087058	0.0311362	0.0381791	0.0102804	0.0258151	0.0196568	0.0177285	0.0275087	0.01352	0.0232799	0.109606	0.0177165	0.676159	1.91206	0.464352	2.67584	0.354122	2.26449	2.87084	1.72333	5017	YES	hira-stimul
LOC729737	0.316406	0.473242	0.141693	0.19547	0.227613	0.256012	0.29452	0.263284	0.481662	0.468348	0.316406	0.473242	0.0765142	0.127446	0.114945	0.107013	0.222068	0.113475	0.606412	0.26649	0.241823	0.269305	0.363282	0.226127	0.701845	0.239783	1.91656	0.563116	3869	NO	hira-stimul
LOC729970	0.0338699	0.030001	0.0641649	0.0532178	0.0729634	0.114294	0.0127629	0.0304939	0.0429628	0.038698	0.0338699	0.030001	0.034649	0.034698	0.0368465	0.0477749	0.00962323	0.0131429	0.0540472	0.0220192	1.023	1.15656	1.08788	1.59244	0.284123	0.438081	1.59573	0.733948	35243	NO	hira-stimul
LOC730102	0.00785739	0.00647381	0.0333298	0.0151881	0.00663211	0.00932451	0.0178784	0.0150944	0.0182741	0.0117643	0.00785739	0.00647381	0.0179981	0.00990264	0.00334922	0.00389765	0.0134803	0.00650569	0.0230071	0.00669389	2.29059	1.52965	0.42625	0.602064	1.71562	1.00492	2.92808	1.03399	31868	NO	hira-stimul
LOC730227	0.0593041	0.0628219	0.239967	0.198049	0.0750845	0.11562	0.0867463	0.0732381	0.141866	0.0903774	0.0593041	0.0628219	0.129582	0.129128	0.0379177	0.0483292	0.0654067	0.0315656	0.178467	0.0514247	2.18505	2.05546	0.639377	0.769304	1.1029	0.502462	3.00936	0.81858	6568	NO	hira-stimul
LOC731275	0.092473	0.100472	0.102568	0.0526033	0.0969199	0.0813961	0.108909	0.0996527	0.105753	0.123783	0.092473	0.100472	0.0553867	0.0342974	0.0489445	0.0340236	0.0821174	0.0429503	0.133037	0.0704325	0.59895	0.341362	0.529285	0.338637	0.888015	0.427485	1.43866	0.701016	45431	NO	hira-stimul
LPGAT1	0.977241	1.05997	0.862502	0.867512	1.0981	1.09713	1.2985	1.32339	1.01211	1.10608	0.977241	1.05997	0.465751	0.565618	0.55454	0.4586	0.979069	0.570381	1.27323	0.62936	0.476598	0.533617	0.567455	0.432654	1.00187	0.538111	1.30289	0.593752	87316	YES	hira-stimul
LPHN2	0.0204291	0.013161	0.0194454	0.0119727	0.0165096	0.0134114	0.0132736	0.0148827	0.014557	0.0102499	0.0204291	0.013161	0.0105005	0.0078062	0.00833735	0.00560597	0.0100083	0.00641444	0.0183273	0.00583219	0.513998	0.593131	0.408111	0.425953	0.489904	0.487383	0.897116	0.443142	192026	YES	hira-stimul
LPPR4	0.00245719	0.00170818	0.00302604	0.00467546	0.00155551	0.00364499	0.00331047	0.00374853	0.00450036	0.00896749	0.00245719	0.00170818	0.00163406	0.0030484	0.000785533	0.00152361	0.00249609	0.00161562	0.00566595	0.0051025	0.665012	1.78459	0.319687	0.891947	1.01583	0.945812	2.30587	2.9871	45291	YES	hira-inhib
LPPR5	0.00121336	0.000449867	0.00388508	0.00290242	0.000614489	0.00115193	0.00104621	0.00123402	0.00126011	0	0.00121336	0.000449867	0.00209794	0.00189238	0.000310317	0.000481507	0.000788842	0.000531863	0.00158648	0	1.72904	4.20653	0.25575	1.07033	0.65013	1.18227	1.30751	0	114649	YES	hira-stimul
LRIF1	1.4596	1.61039	4.28212	3.94137	2.90775	3.99432	1.76677	2.33749	1.94317	2.34084	1.4596	1.61039	2.31234	2.56977	1.46841	1.66963	1.33214	1.00746	2.44451	1.33194	1.58423	1.59575	1.00604	1.03678	0.912678	0.625599	1.67478	0.82709	16755	YES	hira-stimul
LRIG2	2.26806	2.32109	1.60894	1.73416	1.9505	2.20898	1.96757	2.4838	2.39322	2.33522	2.26806	2.32109	0.868828	1.13067	0.985003	0.923354	1.48355	1.07052	3.01306	1.32874	0.383071	0.48713	0.434293	0.39781	0.654104	0.461213	1.32848	0.572464	51512	YES	hira-stimul
LRP8	1.55859	1.40794	1.17921	1.20336	1.21202	0.883765	2.61656	1.74704	1.52466	1.4088	1.55859	1.40794	0.636773	0.784591	0.61207	0.369414	1.97289	0.752974	1.91955	0.801607	0.408557	0.557261	0.392708	0.262379	1.26581	0.534806	1.23159	0.569348	85781	YES	hira-stimul
LRRC39	0.18625	0.18223	0.0478486	0.051519	0.101846	0.0933416	0.0812197	0.123902	0.071409	0.0815089	0.18625	0.18223	0.0258382	0.0335904	0.0514322	0.0390168	0.0612397	0.0534018	0.0899039	0.0463786	0.138729	0.18433	0.276146	0.214107	0.328804	0.293046	0.482706	0.254506	29359	YES	hira-stimul
LRRC40	1.20471	1.2399	1.36538	1.33373	1.63521	1.73824	1.5452	1.7983	1.22829	1.33432	1.20471	1.2399	0.737305	0.869592	0.825781	0.726584	1.16508	0.775067	1.54519	0.759228	0.612019	0.70134	0.68546	0.586002	0.967105	0.625105	1.28262	0.61233	60877	YES	hira-stimul
LRRC41	0.918229	0.867635	1.25017	1.22329	1.03982	1.18474	0.917608	1.16846	1.01234	1.09116	0.918229	0.867635	0.675092	0.797585	0.525109	0.495221	0.691876	0.503606	1.27352	0.62087	0.735211	0.919263	0.571872	0.570771	0.75349	0.580436	1.38693	0.715589	24967	YES	hira-stimul
LRRC42	1.16115	1.35857	1.83386	1.9373	1.55261	1.63676	1.97464	1.8221	1.51238	1.49594	1.16115	1.35857	0.990284	1.26312	0.784068	0.684166	1.48888	0.785325	1.90257	0.85119	0.852848	0.929742	0.675251	0.503593	1.28224	0.578053	1.63853	0.626534	21803	YES	hira-stimul
LRRC47	0.52318	0.511492	1.01201	1.22497	0.846295	1.01548	0.880178	1.01399	0.554769	0.840283	0.52318	0.511492	0.546485	0.79868	0.427379	0.424471	0.663654	0.43703	0.697899	0.478121	1.04455	1.56147	0.816887	0.829868	1.2685	0.854421	1.33396	0.934758	16285	YES	hira-stimul
LRRC7	0.00844535	0.0137356	0.00680878	0.00584449	0.00573611	0.00564989	0.00355885	0.00374863	0.0172107	0.0123306	0.00844535	0.0137356	0.00367674	0.00381061	0.00289674	0.00236165	0.00268337	0.00161566	0.0216683	0.00701611	0.435357	0.277426	0.342998	0.171937	0.317734	0.117626	2.5657	0.510798	363314	YES	hira-stimul
LRRC8B	0.630935	0.858886	0.812335	1.02488	1.37765	1.39982	1.26075	1.38061	0.57618	0.792773	0.630935	0.858886	0.438661	0.668222	0.695713	0.585125	0.950605	0.595043	0.724834	0.451088	0.695255	0.77801	1.10267	0.68126	1.50666	0.692808	1.14883	0.525201	73024	YES	hira-stimul
LRRC8C	0.19921	0.231481	0.246121	0.270838	0.663729	0.404067	0.469308	0.441206	0.189964	0.480641	0.19921	0.231481	0.132905	0.176586	0.335183	0.1689	0.353858	0.19016	0.238975	0.273485	0.667162	0.762855	1.68256	0.72965	1.77631	0.821492	1.19961	1.18146	86451	YES	hira-indep
LRRC8D	2.40405	2.97947	1.43741	1.81948	2.14128	2.10229	2.55134	2.77425	2.62023	2.7426	2.40405	2.97947	0.776201	1.1863	1.08135	0.878757	1.92371	1.1957	3.29887	1.56054	0.322872	0.398158	0.449802	0.294937	0.800196	0.401314	1.37221	0.523764	115417	YES	hira-stimul
LRRIQ3	0.00323194	0.0038944	0.0111444	0.0119478	0.00306895	0.00402717	0.00191587	0.00378	0.00135299	0.00217753	0.00323194	0.0038944	0.00601798	0.00778997	0.00154982	0.00168336	0.00144457	0.00162918	0.00170341	0.00123901	1.86203	2.0003	0.479532	0.432251	0.446966	0.418339	0.527056	0.318153	172170	YES	hira-stimul
LRRN2	0.141361	0.186158	0.106861	0.177178	0.0526098	0.104908	0.14753	0.214616	0.186318	0.161482	0.141361	0.186158	0.0577049	0.11552	0.0265679	0.0438515	0.111238	0.0924995	0.234574	0.0918833	0.40821	0.620548	0.187944	0.235561	0.786905	0.496887	1.6594	0.493577	68295	YES	hira-stimul
LSM10	0.461312	0.46215	0.745864	0.69815	0.489806	0.678904	0.730043	0.800557	0.704625	0.777026	0.461312	0.46215	0.402767	0.455194	0.247352	0.283782	0.550452	0.34504	0.886418	0.442128	0.873089	0.984948	0.536192	0.614047	1.19323	0.746598	1.92152	0.956676	4463	YES	hira-stimul
LUZP1	1.31377	1.73054	1.13245	1.35612	1.45126	1.6112	1.65458	2.11731	1.41856	1.97945	1.31377	1.73054	0.611523	0.88419	0.732886	0.673482	1.24755	0.912561	1.78455	1.12631	0.465472	0.510933	0.55785	0.389174	0.949598	0.527327	1.35834	0.650841	84836	YES	hira-stimul
LYPLA2	0.196735	0.188236	0.547084	0.483021	0.369609	0.429282	0.365812	0.2897	0.281897	0.297389	0.196735	0.188236	0.295425	0.31493	0.186653	0.17944	0.275822	0.124861	0.354626	0.169214	1.50164	1.67306	0.948751	0.953271	1.402	0.66332	1.80256	0.898948	4384	YES	hira-stimul
LYPLAL1	1.90912	1.71396	2.2578	2.01202	1.75266	1.45435	1.90835	1.77911	2.03259	1.69813	1.90912	1.71396	1.21921	1.31184	0.885093	0.607918	1.4389	0.766796	2.55903	0.966236	0.638625	0.765384	0.463613	0.354686	0.753696	0.447383	1.34042	0.563745	39016	YES	hira-stimul
LYSMD1	0.635388	0.545355	1.19508	0.951286	0.704393	0.718803	0.715699	0.592501	0.791856	0.580946	0.635388	0.545355	0.645343	0.620238	0.355718	0.30046	0.539637	0.255368	0.996155	0.330558	1.01567	1.13731	0.559844	0.550943	0.849303	0.46826	1.56779	0.606134	6201	YES	hira-stimul
LYST	0.331579	0.286621	0.208542	0.181451	0.289218	0.200409	0.19964	0.213192	0.346841	0.344374	0.331579	0.286621	0.112613	0.118306	0.146055	0.083771	0.150529	0.0918858	0.436673	0.195949	0.339625	0.412761	0.440484	0.292271	0.453975	0.320583	1.31695	0.683651	205876	YES	hira-stimul
LZIC	0.496832	0.49365	0.845758	0.862035	0.760925	0.915367	0.545784	0.720349	0.624663	0.617795	0.496832	0.49365	0.456709	0.562047	0.384267	0.382623	0.411521	0.31047	0.785826	0.351525	0.919243	1.13855	0.773435	0.77509	0.82829	0.628928	1.58167	0.712094	13051	YES	hira-stimul
MAB21L3	2.7969	2.59136	1.20379	1.21849	1.29287	1.21603	1.62281	1.6337	2.16098	2.44631	2.7969	2.59136	0.650047	0.794455	0.652899	0.508301	1.2236	0.704125	2.72067	1.39195	0.232417	0.306579	0.233437	0.196152	0.437484	0.27172	0.972746	0.537151	23486	YES	hira-stimul
MACF1	0.964766	1.16175	0.316267	0.38728	0.406722	0.360184	0.600716	0.611479	1.05104	1.09252	0.964766	1.16175	0.170784	0.252507	0.205395	0.150557	0.45294	0.263547	1.32326	0.621644	0.177021	0.21735	0.212896	0.129595	0.469482	0.226854	1.37159	0.535093	405722	YES	hira-stimul
MAD2L2	0.147696	0.0977859	0.3278	0.377651	0.267139	0.240761	0.216916	0.192938	0.100219	0.165851	0.147696	0.0977859	0.177012	0.246228	0.134905	0.100638	0.163555	0.0831563	0.126076	0.0943692	1.19849	2.51804	0.913398	1.02917	1.10737	0.850391	0.853615	0.96506	17142	YES	hira-inhib
MAGI3	0.911776	0.889258	0.461333	0.408782	0.41161	0.366678	0.562393	0.538923	0.913848	0.695628	0.911776	0.889258	0.24912	0.266526	0.207863	0.153271	0.424044	0.232276	1.15053	0.395812	0.273225	0.299717	0.227976	0.172359	0.465075	0.261202	1.26186	0.445104	295071	YES	hira-stimul
MAGOH	1.3768	1.60201	3.07862	3.11004	2.50085	2.72133	2.11609	2.6439	1.38397	1.71419	1.3768	1.60201	1.66245	2.02775	1.26293	1.13752	1.59553	1.13952	1.74103	0.975374	1.20748	1.26575	0.917293	0.710055	1.15887	0.711307	1.26455	0.608844	11719	YES	hira-stimul
MAN1A2	1.45342	1.3966	1.13224	1.00677	1.3114	1.19968	1.57127	1.33889	1.39391	1.301	1.45342	1.3966	0.61141	0.656414	0.662257	0.501466	1.18474	0.577062	1.75493	0.740269	0.42067	0.470009	0.455654	0.359062	0.815138	0.41319	1.20745	0.530051	158236	YES	hira-stimul
MAN1C1	0.00365862	0.00493263	0.0018432	0.00235064	0.00442159	0.00473646	0.0035848	0.00558136	0.0026107	0.00541554	0.00365862	0.00493263	0.000995328	0.00153262	0.0022329	0.00197984	0.00270294	0.00240557	0.00328426	0.00308144	0.27205	0.31071	0.610313	0.401376	0.738787	0.487684	0.897677	0.624706	167300	YES	hira-stimul
MANEAL	0.3114	0.312691	0.488494	0.886768	0.464665	0.497125	0.771147	0.716349	0.380222	0.462074	0.3114	0.312691	0.263787	0.578173	0.234656	0.207798	0.581445	0.308746	0.478319	0.26292	0.847099	1.84902	0.753551	0.664548	1.8672	0.987385	1.53603	0.84083	7505	YES	hira-stimul
MAP1LC3C	0.201273	0.351595	0.276469	0.218843	0.372444	0.284788	0.325399	0.322795	0.226851	0.269478	0.201273	0.351595	0.149293	0.142686	0.188084	0.119041	0.245351	0.139125	0.285379	0.153333	0.741745	0.405824	0.934473	0.338575	1.219	0.395696	1.41787	0.436107	3594	YES	hira-stimul
MAP3K6	0.122388	0.0937202	0.387787	0.397471	0.325758	0.180612	0.31186	0.169755	0.109804	0.123169	0.122388	0.0937202	0.209405	0.259151	0.164508	0.0754958	0.235142	0.0731644	0.138133	0.0700832	1.71099	2.76516	1.34415	0.805545	1.92129	0.780668	1.12865	0.747791	11668	YES	hira-stimul
MAP7D1	0.448354	0.389213	1.2279	1.1983	0.690524	0.656821	0.743662	0.559278	0.575552	0.608538	0.448354	0.389213	0.663066	0.781292	0.348715	0.274551	0.560721	0.241049	0.724044	0.346258	1.47889	2.00736	0.777766	0.705401	1.25062	0.619324	1.61489	0.889637	24639	YES	hira-stimul
MAPKAPK2	1.90515	1.78287	2.71317	2.39287	2.86486	2.78299	1.90879	1.99616	1.8585	2.21124	1.90515	1.78287	1.46511	1.56015	1.44675	1.16329	1.43923	0.860345	2.33799	1.2582	0.769027	0.875079	0.759391	0.652482	0.755441	0.482562	1.2272	0.705714	49266	YES	hira-stimul
MARC1	6.92208	4.13851	6.62609	4.37893	5.41752	3.63957	6.87076	4.7514	6.63581	4.31234	6.92208	4.13851	3.57809	2.85506	2.73585	1.52134	5.18055	2.04785	8.35448	2.45372	0.516909	0.689877	0.395235	0.367606	0.74841	0.494829	1.20693	0.5929	27703	YES	hira-stimul
MARC2	0.731937	0.76243	1.24095	1.45184	1.82292	2.03538	1.11447	1.51873	1.08457	1.1872	0.731937	0.76243	0.670113	0.9466	0.920575	0.850789	0.84031	0.654573	1.36439	0.675517	0.915534	1.24156	1.25772	1.11589	1.14806	0.858535	1.86408	0.886005	35921	YES	hira-stimul
MARCKSL1	0.754865	0.67256	2.82022	4.10284	2.60555	2.53632	2.56865	1.71288	0.761734	0.859946	0.754865	0.67256	1.52292	2.67505	1.3158	1.06018	1.93676	0.738251	0.958261	0.489309	2.01747	3.97742	1.7431	1.57634	2.56571	1.09767	1.26945	0.727533	2395	YES	hira-stimul
MARK1	0.624853	0.527762	0.555532	0.445437	0.556176	0.503128	0.762248	0.618731	0.596539	0.584323	0.624853	0.527762	0.299987	0.290425	0.280869	0.210308	0.574735	0.266673	0.751043	0.33248	0.480093	0.550295	0.449496	0.398489	0.919792	0.50529	1.20195	0.629981	136232	YES	hira-stimul
MASP2	0.0161155	0.00622398	0.0132309	0.0131418	0.0663121	0.062155	0.0101322	0.023219	0.0140281	0.00150804	0.0161155	0.00622398	0.00714469	0.00856845	0.0334876	0.0259808	0.00763968	0.0100074	0.0176473	0.000858075	0.443342	1.37668	2.07798	4.1743	0.474058	1.60788	1.09505	0.137866	20717	YES	hira-stimul
MAST2	0.911895	1.02281	0.40362	0.442616	0.69538	0.609609	1.30214	1.16594	1.04367	1.19143	0.911895	1.02281	0.217955	0.288586	0.351167	0.254817	0.981814	0.50252	1.31398	0.677924	0.239013	0.28215	0.385096	0.249134	1.07667	0.491313	1.44093	0.662805	232512	YES	hira-stimul
MCL1	32.0231	31.1307	67.9692	64.8061	33.6406	32.1202	26.0793	25.7821	24.463	27.5094	32.0231	31.1307	36.7034	42.2536	16.9885	13.4262	19.6638	11.1121	30.7745	15.6528	1.14615	1.3573	0.530508	0.431286	0.61405	0.356949	0.961008	0.502811	5188	YES	hira-stimul
MCOLN2	0.677943	0.706259	0.492408	0.548932	0.416611	0.523419	0.730271	0.769771	0.795411	0.672177	0.677943	0.706259	0.2659	0.357904	0.210389	0.218789	0.550624	0.331771	1.00142	0.382469	0.392216	0.50676	0.310334	0.309786	0.812199	0.469759	1.47715	0.541542	71531	YES	hira-stimul
MCOLN3	0.130852	0.12468	0.199459	0.169138	0.16019	0.144656	0.141033	0.14797	0.105344	0.069872	0.130852	0.12468	0.107708	0.110278	0.0808959	0.0604662	0.106339	0.0637751	0.132523	0.0397572	0.823127	0.884488	0.618225	0.484971	0.812665	0.51151	1.01277	0.318874	30405	YES	hira-stimul
MDM4	3.37249	3.83589	3.13374	2.99168	3.67184	3.41382	4.01603	4.09682	3.28651	3.63729	3.37249	3.83589	1.69222	1.95058	1.85428	1.42698	3.02809	1.76573	4.13443	2.06962	0.501772	0.508507	0.549825	0.372007	0.897879	0.460318	1.22593	0.539541	41742	YES	hira-stimul
MDS2	0.0105124	0.0136416	0.0336598	0.0502924	0.0266193	0.0249505	0.0271927	0.0299358	0.0176032	0.0236092	0.0105124	0.0136416	0.0181763	0.0327906	0.0134427	0.0104293	0.0205033	0.0129023	0.0221448	0.0134336	1.72903	2.40372	1.27875	0.764522	1.95039	0.945808	2.10654	0.984755	13233	YES	hira-stimul
MEAF6	1.15481	0.926285	1.62444	1.40564	1.19579	1.13682	1.6109	1.34423	1.25718	1.14757	1.15481	0.926285	0.877198	0.916477	0.603874	0.475191	1.21462	0.579363	1.58153	0.652967	0.759603	0.989412	0.522921	0.513007	1.05179	0.62547	1.36952	0.704931	22189	YES	hira-stimul
MECR	0.594152	0.739922	1.01364	1.09974	0.934353	1.16733	0.799309	1.15485	0.643963	0.822777	0.594152	0.739922	0.547366	0.71703	0.471848	0.487944	0.602679	0.49774	0.810105	0.46816	0.921255	0.969062	0.794154	0.659453	1.01435	0.672693	1.36346	0.632715	38070	YES	hira-stimul
MED18	0.663002	0.795937	1.34278	1.45913	1.19339	1.0885	0.994395	0.796149	0.614462	0.68171	0.663002	0.795937	0.725101	0.951353	0.602662	0.454993	0.749774	0.34314	0.772993	0.387893	1.09366	1.19526	0.90899	0.571644	1.13088	0.431115	1.1659	0.487341	6966	YES	hira-stimul
MED8	1.04676	0.899252	2.42329	2.63849	1.50119	1.94317	1.08888	1.40403	0.874133	1.23453	1.04676	0.899252	1.30858	1.7203	0.758101	0.812245	0.821016	0.605137	1.09966	0.702448	1.25012	1.91303	0.724236	0.903245	0.78434	0.672934	1.05054	0.781147	5896	YES	hira-stimul
MEF2D	1.02084	1.02866	2.0616	2.25143	1.38947	1.84463	1.19542	1.44373	1.11629	1.41416	1.02084	1.02866	1.11326	1.46793	0.701682	0.771055	0.901347	0.622248	1.40429	0.804657	1.09054	1.42703	0.687358	0.749573	0.882946	0.604911	1.37562	0.782238	37011	YES	hira-stimul
MEGF6	0.048226	0.0236519	0.0408017	0.0504758	0.0325265	0.0390453	0.0529498	0.0313993	0.0840176	0.0817371	0.048226	0.0236519	0.0220329	0.0329102	0.0164259	0.0163209	0.0399241	0.0135331	0.105778	0.0465084	0.456868	1.39144	0.340602	0.690048	0.827855	0.572178	2.19338	1.96637	123554	YES	hira-stimul
METTL13	0.962781	1.12795	1.73081	2.02726	1.49215	1.78365	1.40893	1.84465	1.41813	1.38392	0.962781	1.12795	0.934637	1.32177	0.753536	0.745566	1.06233	0.795044	1.78401	0.78745	0.970768	1.17184	0.782666	0.660992	1.1034	0.704858	1.85297	0.698125	16096	YES	hira-stimul
METTL18	0.896346	0.756614	2.59987	2.7699	1.28418	1.06371	1.69065	1.34342	0.629511	0.781382	0.896346	0.756614	1.40393	1.80597	0.648511	0.444631	1.27475	0.579014	0.791925	0.444606	1.56628	2.38692	0.723505	0.587659	1.42216	0.76527	0.883504	0.587626	2359	YES	hira-stimul
MEX3A	0.147664	0.258245	0.367129	0.433194	0.15799	0.254079	0.183176	0.303189	0.119551	0.187715	0.147664	0.258245	0.19825	0.282442	0.0797849	0.106205	0.138115	0.130674	0.150395	0.10681	1.34257	1.0937	0.540314	0.411257	0.935331	0.50601	1.0185	0.413599	9986	YES	hira-stimul
MFN2	0.770356	0.875016	1.32591	1.29697	1.19617	1.36213	1.16493	1.23606	0.876184	1.01215	0.770356	0.875016	0.715991	0.845624	0.604066	0.56937	0.878357	0.532742	1.10224	0.575913	0.929429	0.96641	0.784139	0.650697	1.1402	0.608837	1.43082	0.658175	33335	YES	hira-stimul
MFSD2A	0.127444	0.196301	0.3439	0.688771	0.31792	0.413686	0.343399	0.396465	0.121611	0.277801	0.127444	0.196301	0.185706	0.449079	0.16055	0.172921	0.258923	0.170876	0.152987	0.158069	1.45716	2.2877	1.25977	0.880896	2.03166	0.870482	1.20042	0.805237	14845	YES	hira-stimul
MFSD4	0.0254158	0.0258378	0.0484641	0.0365489	0.0342548	0.0340532	0.0291606	0.0358544	0.0265996	0.0276193	0.0254158	0.0258378	0.0261706	0.0238299	0.0172987	0.0142342	0.0219871	0.0154532	0.0334623	0.0157154	1.0297	0.922288	0.680627	0.550907	0.865095	0.598087	1.31659	0.608232	33935	YES	hira-stimul
MGC12982	0.354702	0.263494	1.36249	0.856727	0.965181	0.737516	1.09606	0.835217	0.253289	0.362834	0.354702	0.263494	0.735745	0.558586	0.487416	0.308282	0.826429	0.359979	0.318638	0.206453	2.07426	2.11992	1.37416	1.16998	2.32993	1.36617	0.898325	0.783519	2507	NO	hira-stimul
MGC27382	0.000198921	0.00295009	0.000244973	0.00281172	0.000251853	0.00236064	0.000214399	0.00141616	0.000208187	0.00178698	0.000198921	0.00295009	0.000132285	0.00183324	0.000127186	0.000986748	0.000161657	0.000610365	0.000261899	0.00101679	0.665015	0.621419	0.639378	0.33448	0.812669	0.206897	1.3166	0.344665	139865	NO	hira-stimul
MGC4473	0.0233878	0.0130069	0.015952	0.0254295	0	0.0166529	0.010083	0.00951437	0.0244771	0.0577778	0.0233878	0.0130069	0.00861408	0.01658	0	0.00696091	0.00760258	0.00410069	0.0308167	0.0328756	0.368315	1.27471	0	0.535171	0.325066	0.315271	1.31764	2.52755	5948	NO	hira-inhib
MGST3	1.75104	1.41196	1.74341	1.60936	1.04297	0.927897	1.72825	1.4471	1.86374	1.43946	1.75104	1.41196	0.941441	1.0493	0.5267	0.387861	1.3031	0.6237	2.34645	0.819053	0.537647	0.743153	0.300793	0.274697	0.744187	0.441726	1.34003	0.580082	25263	YES	hira-stimul
MIA3	1.10266	1.01752	1.46255	1.38682	1.21751	1.23975	1.18829	1.17473	1.00058	1.12866	1.10266	1.01752	0.789777	0.904207	0.614843	0.518215	0.895971	0.506309	1.25873	0.642208	0.716247	0.888638	0.557599	0.509293	0.812554	0.497591	1.14154	0.63115	49908	YES	hira-stimul
MIB2	0.0292942	0.00848526	0.0473497	0.08361	0.069542	0.0695279	0.0296001	0.0428273	0.0172455	0.0493425	0.0292942	0.00848526	0.0255688	0.0545137	0.0351187	0.0290627	0.0223185	0.0184586	0.0216948	0.0280759	0.872829	6.42452	1.19883	3.42508	0.761874	2.17537	0.740585	3.30878	15196	YES	hira-inhib
MIER1	5.01517	4.70137	4.76354	4.39401	4.51705	4.14492	5.13291	4.55512	4.38649	4.17261	5.01517	4.70137	2.57231	2.86489	2.28111	1.73258	3.87021	1.96326	5.52259	2.37422	0.512906	0.609374	0.454842	0.368526	0.771701	0.417592	1.10118	0.505005	63725	YES	hira-stimul
MIIP	0.334484	0.396651	0.470617	0.585745	0.228272	0.317075	0.482299	0.503704	0.538801	0.607375	0.334484	0.396651	0.254133	0.381906	0.115277	0.132537	0.363653	0.217096	0.67835	0.345596	0.759777	0.962826	0.344642	0.334141	1.08721	0.547324	2.02805	0.871286	12808	YES	hira-stimul
MINOS1	3.97447	3.74666	5.50483	4.83091	5.21295	4.87403	4.51925	5.21969	3.62298	3.96389	3.97447	3.74666	2.97261	3.14975	2.63254	2.03734	3.40751	2.24969	4.55771	2.25545	0.747926	0.840683	0.662362	0.543776	0.857351	0.600451	1.14675	0.60199	32845	YES	hira-stimul
MIR1262	5.42519	1.6371	2.94028	0.975835	2.17063	2.53294	6.48599	5.7399	1.46915	4.70956	5.42519	1.6371	1.58775	0.636244	1.09617	1.05877	4.89044	2.4739	1.84966	2.67974	0.292663	0.388641	0.202052	0.646734	0.901431	1.51115	0.340939	1.63688	93	NO	hira-inhib
MIR1278	1.0965	1.86127	4.92958	1.21377	0.175625	1.84212	0.612266	1.75337	0.580701	0.882668	1.0965	1.86127	2.66197	0.791378	0.0886906	0.770006	0.461649	0.755702	0.731103	0.502238	2.4277	0.425182	0.0808852	0.413699	0.42102	0.406014	0.66676	0.269836	81	NO	hira-stimul
MIR1537	0.0526269	0.01626	0.172828	0.219347	0.0888406	0.395538	0.378144	0.579832	0.403907	0.177288	0.0526269	0.01626	0.0933271	0.143014	0.0448645	0.165335	0.285121	0.249908	0.508115	0.100877	1.77337	8.79546	0.852501	10.1682	5.41777	15.3695	9.65504	6.20399	61	NO	hira-stimul
MIR181A1	0.0826882	0.46888	0	0.216833	0.135482	0.0981276	0.115334	0.63814	0.218894	0.480646	0.0826882	0.46888	0	0.141375	0.0684184	0.0410173	0.0869618	0.275038	0.275369	0.273488	0	0.301517	0.827427	0.0874794	1.05168	0.586586	3.3302	0.583278	110	NO	hira-stimul
MIR181B1	1.56135	0.874641	0.515144	0.275008	0.277123	1.03323	0.387942	0	2.01586	1.80788	1.56135	0.874641	0.278178	0.179305	0.139947	0.43189	0.292508	0	2.53797	1.02868	0.178165	0.205004	0.0896321	0.493791	0.187343	0	1.6255	1.17612	110	NO	hira-stimul
MIR186	5.97255	6.76426	10.7264	12.4941	13.1307	11.2222	7.20837	8.88356	3.47697	4.67373	5.97255	6.76426	5.79226	8.14615	6.631	4.69088	5.43511	3.82881	4.37403	2.65935	0.969813	1.20429	1.11025	0.69348	0.910015	0.566036	0.732355	0.393148	86	NO	hira-stimul
MIR197	1.43391	0.509156	0.87854	0.434372	0.550961	0.474091	0.430579	0.0798087	0.888473	0.336453	1.43391	0.509156	0.474412	0.283211	0.278235	0.19817	0.324657	0.0343975	1.11859	0.191442	0.330852	0.556235	0.19404	0.389213	0.226413	0.067558	0.780096	0.375998	75	NO	hira-stimul
MIR29C	0.0547201	0.355041	0.456742	0.198323	0	0.0649374	0.124508	0.371011	0.229075	0	0.0547201	0.355041	0.246641	0.129307	0	0.0271438	0.093879	0.159906	0.288405	0	4.50731	0.364202	0	0.0764527	1.71562	0.450387	5.27056	0	88	NO	hira-stimul
MIR30C1	0.0180351	0.022289	0.0444206	0.300679	0.159838	0	0	0	0.0755004	0.297029	0.0180351	0.022289	0.0239871	0.196043	0.0807182	0	0	0	0.0949795	0.16901	1.33002	8.79549	4.47562	0	0	0	5.26637	7.58264	89	NO	hira-inhib
MIR30E	0.0116313	0.188669	0	0	0.0147263	0	0.144168	0.070976	0.237375	0.319995	0.0116313	0.188669	0	0	0.00743678	0	0.108703	0.0305907	0.298618	0.182077	0	0	0.639377	0	9.3457	0.162139	25.6736	0.965061	92	NO	hira-stimul
MIR3115	0.149497	0.787654	0.571698	0.444867	0.318781	0.112049	0.322257	0.272075	0.642308	0.344581	0.149497	0.787654	0.308717	0.290053	0.160984	0.0468365	0.242982	0.117264	0.808023	0.196067	2.06504	0.36825	1.07684	0.0594633	1.62533	0.148878	5.40495	0.248925	68	NO	hira-stimul
MIR3121	1.38277	0.966098	0.667462	0	1.03811	0.997767	1.05598	0.0918695	2.19621	1.147	1.38277	0.966098	0.360429	0	0.524246	0.417067	0.796209	0.0395958	2.76503	0.652643	0.260658	0	0.379127	0.431702	0.575807	0.0409852	1.99963	0.675545	77	NO	hira-stimul
MIR3122	1.54649	0.679357	0.983846	0.796915	1.62393	1.25249	2.94654	2.3704	1.29635	2.13163	1.54649	0.679357	0.531277	0.519589	0.820085	0.523541	2.22169	1.02164	1.63081	1.2129	0.343537	0.764824	0.530288	0.770642	1.4366	1.50384	1.05452	1.78536	73	NO	hira-inhib
MIR320B2	1.69042	1.04577	0.30558	0.21921	1.5659	0.423296	0.522346	0.615125	0.876461	2.96921	1.69042	1.04577	0.165013	0.142925	0.79078	0.176938	0.393849	0.265119	1.10346	1.68948	0.0976167	0.13667	0.467801	0.169194	0.232989	0.253515	0.652775	1.61554	138	NO	hira-inhib
MIR3605	0.358721	0.360677	0.501667	1.33538	0.400288	1.06786	0.537351	1.32946	0.929028	0.641773	0.358721	0.360677	0.2709	0.870668	0.202145	0.446365	0.405163	0.572997	1.16872	0.365169	0.755183	2.41398	0.563517	1.23758	1.12946	1.58867	3.25801	1.01245	88	NO	hira-stimul
MIR3671	1.08224	0.800251	1.79701	0.813125	0.916043	1.12558	0	0.946077	0.305433	1.03093	1.08224	0.800251	0.970385	0.530158	0.462602	0.470492	0	0.407759	0.38454	0.586599	0.896645	0.662489	0.427448	0.587931	0	0.509539	0.355319	0.733019	88	NO	hira-inhib
MIR3675	0.00065429	0.00161723	0.00268587	0.00213422	0.00331356	0.00310583	0.000705197	0.00221809	0.00136953	0.00146943	0.00065429	0.00161723	0.00145037	0.00139151	0.00167335	0.00129824	0.000531719	0.000955997	0.00172287	0.000836106	2.21671	0.860429	2.5575	0.802753	0.812665	0.591132	2.63319	0.516999	132415	NO	hira-stimul
MIR3916	2.39061	2.57989	7.46525	6.54157	4.30949	2.28309	1.73614	1.51088	3.81846	3.56011	2.39061	2.57989	4.03124	4.2651	2.17629	0.954332	1.30905	0.651189	4.80362	2.0257	1.68628	1.65321	0.91035	0.369912	0.54758	0.25241	2.00937	0.78519	94	NO	hira-stimul
MIR4257	0.124428	0.599729	0.0076617	0.108232	0	0	1.04605	0	0.638095	0	0.124428	0.599729	0.00413732	0.0705673	0	0	0.788722	0	0.803362	0	0.0332507	0.117665	0	0	6.33878	0	6.45644	0	86	NO	hira-stimul
MIR4258	1.11712	0.321538	4.53269	4.46859	1.61536	2.23974	3.9543	0.717559	0.959934	2.85879	1.11712	0.321538	2.44765	2.91352	0.815757	0.936211	2.98154	0.309268	1.2076	1.62665	2.19104	9.0612	0.730232	2.91167	2.66895	0.961839	1.08099	5.05897	91	NO	hira-inhib
MIR4427	0.873375	0.204207	0	0	0.0398477	0.457532	0.38162	0	1.58107	0.220886	0.873375	0.204207	0	0	0.0201231	0.191248	0.287741	0	1.99057	0.125684	0	0	0.0230406	0.936542	0.329459	0	2.27917	0.615474	68	NO	hira-stimul
MIR4654	0.44352	0.130508	0	0.0842005	0.570451	0	0.660135	0.200476	0.442074	0.347837	0.44352	0.130508	0	0.0548987	0.288078	0	0.497742	0.0864052	0.556129	0.197919	0	0.420654	0.649526	0	1.12225	0.662068	1.2539	1.51653	76	NO	hira-inhib
MIR4677	0.421345	0.63851	0.428289	0	0.313303	0.500018	0.446918	0.761809	0.321978	0.0525707	0.421345	0.63851	0.231276	0	0.158218	0.209008	0.336976	0.32834	0.40537	0.0299127	0.5489	0	0.375507	0.327336	0.799763	0.514228	0.962086	0.0468477	80	NO	hira-stimul
MIR4684	0.104398	0.00604794	0	0.227024	0	0	0	0.457882	0	0	0.104398	0.00604794	0	0.14802	0	0	0	0.197347	0	0	0	24.4744	0	0	0	32.6305	0	0	82	NO	hira-indep
MIR4742	2.00798	3.65238	4.90691	1.51255	2.86903	2.34555	2.9037	5.67836	4.21618	5.47089	2.00798	3.65238	2.64973	0.986183	1.44886	0.98044	2.18939	2.44737	5.30395	3.11294	1.3196	0.270011	0.721551	0.268439	1.09034	0.670076	2.64144	0.852304	85	NO	hira-stimul
MIR4753	1.46975	1.55352	0.97645	0	0.938581	0.397796	1.09776	1.25876	1.82156	2.54077	1.46975	1.55352	0.527283	0	0.473983	0.166279	0.827711	0.542526	2.29334	1.4457	0.358757	0	0.322493	0.107034	0.563165	0.349223	1.56036	0.930595	83	NO	hira-stimul
MIR548AA1	0.0327137	0.0238055	0.00558152	0.022997	0.0240198	0.0358569	0.016283	0.00460944	0.0189735	0.0152682	0.0327137	0.0238055	0.00301402	0.014994	0.01213	0.0149882	0.0122774	0.00198667	0.0238876	0.00868761	0.0921333	0.629856	0.370793	0.62961	0.375298	0.0834542	0.730203	0.364941	18416	NO	hira-stimul
MIR548D1	0.0611289	0.0276245	0.019155	0.0248062	0.0481307	0.0369813	0.0243845	0.0273236	0.0326142	0.0349322	0.0611289	0.0276245	0.0103437	0.0161736	0.024306	0.0154582	0.0183859	0.0117765	0.0410613	0.0198764	0.169211	0.585482	0.397619	0.559582	0.300773	0.426305	0.671716	0.719522	23903	NO	hira-indep
MIR548F1	0.0160279	0.0270097	0.0103768	0.0164754	0.0181268	0.0197642	0.012405	0.0198404	0.0133888	0.0167681	0.0160279	0.0270097	0.00560347	0.010742	0.00915403	0.00826144	0.00935337	0.00855121	0.0168431	0.00954105	0.349607	0.397708	0.571131	0.305869	0.583568	0.316598	1.05086	0.353245	416789	NO	hira-stimul
MIR553	2.11656	2.1077	3.79839	2.71197	1.92265	3.13736	3.32433	3.73703	3.80444	3.34862	2.11656	2.1077	2.05113	1.7682	0.970938	1.31142	2.50654	1.61066	4.78979	1.90536	0.969087	0.838926	0.458734	0.622203	1.18425	0.764179	2.26301	0.904002	68	NO	hira-stimul
MIR554	2.91485	2.50548	8.75795	7.84147	2.8931	9.27942	4.15082	4.52891	3.78557	2.69112	2.91485	2.50548	4.72929	5.11264	1.46102	3.8788	3.12972	1.95196	4.76225	1.53125	1.62248	2.04058	0.501232	1.54813	1.07372	0.779076	1.63379	0.611159	96	NO	hira-stimul
MIR555	0.178347	1.02192	0	0	0.328442	0.0962036	0	0	0	0.327713	0.178347	1.02192	0	0	0.165863	0.0402131	0	0	0	0.186469	0	0	0.930003	0.0393505	0	0	0	0.182469	33	NO	hira-inhib
MIR664	3.74527	3.4715	0.988358	0.581749	3.38705	0.634944	4.18084	7.07394	0.559961	1.20162	3.74527	3.4715	0.533713	0.3793	1.71046	0.265407	3.15235	3.04887	0.704991	0.683722	0.142503	0.109261	0.456699	0.076453	0.841689	0.878257	0.188235	0.196953	4	NO	hira-indep
MIR761	0.12841	1.42828	0	0	0	0.279375	0.0692004	0.478851	0.201586	1.36984	0.12841	1.42828	0	0	0	0.116779	0.0521771	0.206385	0.253797	0.779439	0	0	0	0.0817618	0.406332	0.144499	1.97646	0.545719	25	NO	hira-stimul
MIR765	0.413014	0.987511	0	0	0	0.701779	0	0.114558	0.540314	0.869591	0.413014	0.987511	0	0	0	0.293344	0	0.0493745	0.680255	0.494797	0	0	0	0.297054	0	0.0499989	1.64705	0.501055	114	NO	hira-stimul
MIR942	0.846111	1.53969	0.107264	0.642629	1.30756	0.620177	1.844	0.556804	0.768319	1.39723	0.846111	1.53969	0.0579226	0.418994	0.660318	0.259234	1.39038	0.239983	0.966545	0.795024	0.0684574	0.272129	0.780415	0.168368	1.64325	0.155864	1.14234	0.516353	86	NO	hira-stimul
MKNK1	0.40077	0.311923	0.547455	0.445659	0.377224	0.366944	0.482967	0.424947	0.431704	0.427873	0.40077	0.311923	0.295626	0.29057	0.190498	0.153383	0.364157	0.183152	0.543515	0.24346	0.737644	0.931543	0.47533	0.491732	0.908644	0.587171	1.35618	0.780512	46877	YES	hira-stimul
MLLT11	0.0473005	0.0496886	0.132035	0.12686	0.0598867	0.0523902	0.0509807	0.0801762	0.0759055	0.0929506	0.0473005	0.0496886	0.0712989	0.0827127	0.0302428	0.0218991	0.0384394	0.0345559	0.0954891	0.0528889	1.50736	1.66462	0.639376	0.440727	0.812665	0.69545	2.01878	1.06441	8823	YES	hira-stimul
MMACHC	0.399314	0.424712	0.607568	0.702865	0.36609	0.400427	0.449086	0.478356	0.451612	0.568792	0.399314	0.424712	0.328087	0.458268	0.184875	0.167378	0.338611	0.206171	0.56858	0.323643	0.821626	1.07901	0.462983	0.394099	0.847981	0.485438	1.42389	0.762028	10884	YES	hira-stimul
MMP23A	0.00704135	0.00693455	0.0102974	0.0119626	0.00946146	0.0156576	0.00664055	0.00671364	0.0050664	0.0108719	0.00704135	0.00693455	0.0055606	0.00779962	0.00477804	0.00654488	0.00500697	0.00289358	0.00637353	0.00618611	0.789706	1.12475	0.678568	0.943807	0.711082	0.41727	0.905158	0.892071	65089	NO	hira-indep
MOB3C	0.135553	0.121321	0.497428	0.362602	0.276367	0.159134	0.320225	0.259	0.26073	0.181873	0.135553	0.121321	0.268611	0.236417	0.139565	0.066518	0.24145	0.111629	0.327998	0.103486	1.98159	1.94869	1.0296	0.548281	1.78122	0.920113	2.41971	0.852991	9177	YES	hira-stimul
MORN1	0.150456	0.0965844	0.239898	0.197923	0.289878	0.232405	0.157315	0.176303	0.158748	0.0909026	0.150456	0.0965844	0.129545	0.129046	0.146388	0.0971453	0.118616	0.0759866	0.199705	0.0517236	0.861015	1.33609	0.972965	1.00581	0.788373	0.786738	1.32733	0.535527	70298	YES	hira-stimul
MOV10	1.03729	0.958323	1.51665	1.54668	1.32275	1.22219	1.87356	1.63385	1.22697	1.1621	1.03729	0.958323	0.818991	1.00844	0.667989	0.510875	1.41266	0.704189	1.54353	0.661235	0.789549	1.05229	0.643975	0.533093	1.36188	0.734814	1.48804	0.689992	26321	YES	hira-stimul
MPL	0.0868345	0.0835828	0.106937	0.123466	0.0930265	0.107012	0.134987	0.118883	0.129328	0.0918828	0.0868345	0.0835828	0.057746	0.0804998	0.0469784	0.044731	0.10178	0.0512386	0.162695	0.0522813	0.665012	0.963115	0.541011	0.53517	1.17212	0.613028	1.87362	0.625503	16661	YES	hira-stimul
MPZ	0.0053116	0.00984664	0.0196238	0.0924044	0	0.0189101	0.0171746	0.010804	0.016677	0.0536805	0.0053116	0.00984664	0.0105969	0.0602477	0	0.00790442	0.0129496	0.00465652	0.0209963	0.0305442	1.99504	6.1186	0	0.802753	2.43799	0.472905	3.95292	3.10199	5238	YES	hira-stimul
MPZL1	1.86526	2.0116	1.05086	1.29356	1.01341	1.08814	2.29753	2.15908	2.05876	2.29634	1.86526	2.0116	0.567464	0.843401	0.511772	0.454843	1.73234	0.930563	2.59198	1.30662	0.304228	0.419269	0.27437	0.22611	0.928738	0.462599	1.38961	0.649541	69970	YES	hira-stimul
MR1	0.264424	0.178169	0.516698	0.44134	0.444733	0.466643	0.230312	0.272895	0.369668	0.269536	0.264424	0.178169	0.279017	0.287754	0.22459	0.195057	0.173655	0.117618	0.465042	0.153366	1.05519	1.61506	0.849356	1.09479	0.65673	0.660147	1.7587	0.860789	28514	YES	hira-stimul
MRPL20	1.05784	1.12925	2.09955	2.27803	1.56487	1.98932	1.90211	1.94801	1.28332	1.62389	1.05784	1.12925	1.13376	1.48528	0.790259	0.831536	1.43419	0.839592	1.61442	0.923993	1.07177	1.31528	0.74705	0.736361	1.35577	0.743496	1.52614	0.818236	5418	YES	hira-stimul
MRPL24	1.25071	0.989789	2.44277	2.14123	1.77135	1.8037	1.75289	1.75847	1.46219	1.25009	1.25071	0.989789	1.3191	1.39608	0.894532	0.753947	1.32168	0.757901	1.83944	0.711301	1.05468	1.41048	0.715219	0.761725	1.05674	0.765719	1.47071	0.718639	3830	YES	hira-stimul
MRPL37	1.26299	1.36183	2.44132	2.5992	2.54855	2.58606	2.47182	2.53483	1.40816	1.67898	1.26299	1.36183	1.31831	1.69468	1.28702	1.08097	1.86375	1.09251	1.77147	0.95534	1.0438	1.24441	1.01902	0.793765	1.47567	0.802238	1.4026	0.701512	18217	YES	hira-stimul
MRPL55	0.0211254	0.107696	0.403248	0.551269	0.24072	0.401118	0.341535	0.279305	0.0884374	0.272804	0.0211254	0.107696	0.217754	0.359427	0.121564	0.167667	0.257517	0.12038	0.111254	0.155225	10.3077	3.33743	5.75438	1.55686	12.1899	1.11778	5.26637	1.44133	2634	YES	hira-stimul
MRPL9	1.7522	1.95828	4.29718	5.24746	3.4792	4.16375	2.6377	3.69322	2.15609	2.62068	1.7522	1.95828	2.32048	3.42134	1.757	1.74045	1.98883	1.59178	2.71236	1.49117	1.32432	1.74712	1.00274	0.888763	1.13504	0.812845	1.54797	0.761468	3918	YES	hira-stimul
MRPS14	1.41257	1.30889	3.33137	3.07587	2.64408	2.75128	1.57236	1.75327	1.71093	1.78108	1.41257	1.30889	1.79894	2.00547	1.33526	1.15004	1.18556	0.755659	2.15235	1.01343	1.27352	1.53219	0.94527	0.878634	0.839293	0.577328	1.52371	0.77427	10498	YES	hira-stimul
MRPS15	1.07409	1.1626	1.88425	2.13435	1.56665	1.70854	1.48935	1.67094	1.18431	1.14935	1.07409	1.1626	1.0175	1.3916	0.791158	0.71417	1.12297	0.720175	1.48986	0.65398	0.947309	1.19697	0.736585	0.614287	1.04551	0.619452	1.38709	0.562515	8679	YES	hira-stimul
MRPS21	2.38373	2.19762	6.12821	5.34076	3.99705	4.28585	3.84206	4.05855	2.90498	3.1519	2.38373	2.19762	3.30923	3.48218	2.01851	1.79149	2.89691	1.74924	3.65446	1.79343	1.38826	1.58452	0.846786	0.815193	1.21529	0.795968	1.53309	0.816079	14551	YES	hira-stimul
MRTO4	1.02201	1.134	2.60132	2.91405	2.53434	2.66285	2.35039	2.38667	0.970827	1.40348	1.02201	1.134	1.40471	1.89996	1.27984	1.11307	1.77219	1.02865	1.2213	0.79858	1.37446	1.67545	1.25228	0.981544	1.73403	0.907103	1.195	0.704215	8548	YES	hira-stimul
MSH4	0.0484382	0.0420975	0.329192	0.230698	0.393571	0.385676	0.0887344	0.223579	0.059991	0.064171	0.0484382	0.0420975	0.177764	0.150415	0.198753	0.161213	0.0669057	0.0963625	0.0754687	0.0365133	3.66991	3.57302	4.10324	3.8295	1.38126	2.28903	1.55804	0.867351	116368	YES	hira-stimul
MST1P2	0.0211094	0.00978316	0.0222468	0.0114761	0	0.0224013	0.0113759	0	0.0110463	0	0.0211094	0.00978316	0.0120133	0.00748242	0	0.00936374	0.00857743	0	0.0139073	0	0.569096	0.764826	0	0.957129	0.406332	0	0.65882	0	4847	NO	hira-stimul
MST1P9	0.0232457	0.0188531	0.0393623	0.0410718	0.0551833	0.0241378	0.0187907	0.00591035	0.0273694	0.0163144	0.0232457	0.0188531	0.0212556	0.0267788	0.0278676	0.0100896	0.0141682	0.00254736	0.0344307	0.00928289	0.91439	1.42039	1.19883	0.535169	0.609497	0.135116	1.48116	0.49238	9575	YES	hira-stimul
MSTO1	0.0750994	0.135671	0.280368	0.431659	0.190023	0.185592	0.220862	0.154817	0.114655	0.179914	0.0750994	0.135671	0.151399	0.281442	0.0959616	0.0775775	0.16653	0.0667261	0.144236	0.102371	2.01598	2.07444	1.27779	0.571806	2.21746	0.491823	1.9206	0.754554	4752	YES	hira-stimul
MSTO2P	0.15454	0.170102	0.321161	0.367568	0.33018	0.240707	0.37477	0.417487	0.106141	0.238613	0.15454	0.170102	0.173427	0.239654	0.166741	0.100616	0.282577	0.179937	0.133525	0.135771	1.12221	1.40889	1.07895	0.591501	1.8285	1.05782	0.864018	0.798173	5761	NO	hira-indep
MTF1	0.906012	1.01459	1.25062	1.15978	1.1259	1.23877	1.27426	1.27307	0.983126	1.09481	0.906012	1.01459	0.675335	0.756177	0.568579	0.517806	0.960792	0.548693	1.23677	0.622947	0.745393	0.745303	0.627563	0.51036	1.06046	0.540803	1.36507	0.613989	50054	YES	hira-stimul
MTF2	2.69559	2.90604	2.65643	2.61528	3.2217	3.45986	3.322	3.62758	3.12161	3.18068	2.69559	2.90604	1.43447	1.70516	1.62696	1.44622	2.50479	1.56349	3.92699	1.80981	0.532155	0.586765	0.603563	0.497661	0.929217	0.538013	1.45682	0.622774	59847	YES	hira-stimul
MTHFR	0.412402	0.231632	0.623913	0.492775	0.285274	0.259288	0.276702	0.256931	0.390165	0.294418	0.412402	0.231632	0.336913	0.321289	0.144063	0.108382	0.208633	0.110737	0.491218	0.167524	0.816953	1.38707	0.349328	0.467908	0.505898	0.478074	1.19111	0.723233	20374	YES	hira-stimul
MTMR11	0.128166	0.0875348	0.191066	0.102682	0.128354	0.0760485	0.149044	0.113197	0.116486	0.117409	0.128166	0.0875348	0.103176	0.0669487	0.0648188	0.0317883	0.112379	0.0487879	0.146539	0.0668057	0.805016	0.764823	0.505741	0.36315	0.876825	0.557354	1.14336	0.76319	8249	YES	hira-stimul
MTMR9LP	0.287882	0.284799	0.272714	0.427383	0.119158	0.239801	0.196909	0.253695	0.356334	0.26421	0.287882	0.284799	0.147266	0.278654	0.0601748	0.100237	0.148469	0.109343	0.448625	0.150335	0.511548	0.978422	0.209026	0.351956	0.51573	0.383929	1.55836	0.527865	10051	NO	hira-stimul
MTOR	0.916223	0.943285	0.524604	0.531254	0.759049	0.680587	0.983056	0.939794	1.05519	1.04309	0.916223	0.943285	0.283286	0.346378	0.38332	0.284485	0.741224	0.405051	1.32848	0.593518	0.309189	0.367204	0.418369	0.30159	0.809	0.429405	1.44996	0.629203	156021	YES	hira-stimul
MTR	1.61911	1.59069	1.66142	1.49582	2.52731	2.02591	2.61986	2.33418	1.81241	1.74831	1.61911	1.59069	0.897167	0.975275	1.27629	0.84683	1.97537	1.00603	2.28001	0.994788	0.554111	0.613114	0.788267	0.532367	1.22004	0.63245	1.40819	0.625382	108701	YES	hira-stimul
MTX1	0.525559	0.351546	1.17435	1.70253	0.583087	0.771576	0.490534	0.517975	0.555709	0.590161	0.525559	0.351546	0.634149	1.11005	0.294459	0.322519	0.369863	0.223247	0.699082	0.335802	1.20662	3.15762	0.560278	0.91743	0.703751	0.635044	1.33017	0.955214	5135	YES	hira-stimul
MUC1	0.271466	0.392063	0.365411	0.638378	0.239791	0.329646	0.21774	0.314612	0.323753	0.276478	0.271466	0.392063	0.197322	0.416222	0.121094	0.137792	0.164176	0.135598	0.407605	0.157316	0.726875	1.06162	0.446076	0.351454	0.604775	0.345857	1.5015	0.401252	4407	YES	hira-stimul
MUL1	0.74222	0.714539	3.1493	2.42177	2.08652	1.79186	0.999103	1.22138	0.940151	0.997999	0.74222	0.714539	1.70062	1.57899	1.05369	0.748997	0.753324	0.526415	1.18271	0.567861	2.29126	2.20981	1.41965	1.04822	1.01496	0.736719	1.59348	0.794724	8734	YES	hira-stimul
MUTYH	0.465379	0.334065	0.964212	0.711163	0.79366	0.673337	0.523414	0.506497	0.570483	0.452064	0.465379	0.334065	0.520674	0.463678	0.400798	0.281455	0.394654	0.2183	0.717668	0.257224	1.11882	1.38799	0.86123	0.842515	0.848027	0.653466	1.54211	0.769983	11229	YES	hira-stimul
MYBPHL	0.0246432	0.0263559	0.0256792	0.00824445	0.00240004	0.00674874	0.00612935	0.00578371	0.0138874	0.0127718	0.0246432	0.0263559	0.0138668	0.00537538	0.00121202	0.00282097	0.00462153	0.00249278	0.0174842	0.00726715	0.562702	0.203954	0.0491827	0.107034	0.187538	0.0945814	0.709495	0.275732	14677	YES	hira-stimul
MYCBP	0.651542	0.680885	1.36247	1.38115	0.979442	0.900547	1.13946	1.14577	0.761288	0.920882	0.651542	0.680885	0.735734	0.90051	0.494618	0.376429	0.859153	0.493827	0.9577	0.523982	1.12922	1.32256	0.75915	0.552852	1.31865	0.725272	1.4699	0.76956	10889	YES	hira-stimul
MYCL1	0.00422059	0.0156483	0.0675698	0.0826026	0.0106873	0.0500866	0.0181959	0.0257547	0.0176687	0.023697	0.00422059	0.0156483	0.0364877	0.0538569	0.00539709	0.0209362	0.0137197	0.0111003	0.0222272	0.0134836	8.64516	3.44171	1.27875	1.33792	3.25066	0.70936	5.26638	0.861665	6592	YES	hira-stimul
MYOM3	0.00594755	0.00597219	0.00244148	0.00646675	0.00439258	0.00529355	0.00373935	0.00453659	0.00674328	0.00389586	0.00594755	0.00597219	0.0013184	0.00421632	0.00221825	0.0022127	0.00281947	0.00195527	0.00848979	0.00221674	0.221671	0.705992	0.372969	0.370501	0.474056	0.327396	1.42744	0.371178	56135	YES	hira-stimul
MYSM1	1.19113	1.27015	1.29307	1.21568	1.72171	1.64148	1.67603	1.56592	1.34616	1.34511	1.19113	1.27015	0.698258	0.792623	0.869464	0.686139	1.26373	0.674912	1.69347	0.765368	0.586215	0.624039	0.729948	0.540203	1.06095	0.531364	1.42173	0.60258	45337	YES	hira-stimul
NADK	1.20012	1.353	1.4008	1.50321	1.36438	1.56739	1.43809	1.60622	1.31561	1.4281	1.20012	1.353	0.756432	0.980093	0.689012	0.655169	1.08432	0.692281	1.65504	0.812589	0.630297	0.724385	0.574119	0.484234	0.90351	0.511664	1.37906	0.600583	28838	YES	hira-stimul
NASP	4.21246	4.10623	6.94429	5.88535	6.28393	5.95212	4.7609	5.45673	4.0243	4.10158	4.21246	4.10623	3.74992	3.83725	3.17338	2.48799	3.58972	2.35185	5.06257	2.3338	0.890196	0.934494	0.753333	0.605905	0.852167	0.572752	1.20181	0.568356	34919	YES	hira-stimul
NAV1	0.696325	0.718692	0.251369	0.2897	0.20255	0.186204	0.518367	0.441485	0.782082	0.573591	0.696325	0.718692	0.135739	0.188884	0.102288	0.0778333	0.390849	0.19028	0.984641	0.326373	0.194937	0.262817	0.146897	0.108299	0.561302	0.264759	1.41405	0.454121	178653	YES	hira-stimul
NBL1	0.200987	0.204925	0.449987	0.508585	0.171188	0.234179	0.389887	0.254654	0.221749	0.293401	0.200987	0.204925	0.242993	0.331597	0.0864499	0.0978868	0.293975	0.109756	0.279182	0.166945	1.209	1.61814	0.430127	0.477671	1.46266	0.53559	1.38905	0.814665	15227	YES	hira-stimul
NBPF1	0.229554	0.214855	0.339375	0.402157	0.296322	0.281741	0.387746	0.367033	0.236722	0.339013	0.229554	0.214855	0.183262	0.262206	0.149643	0.117768	0.29236	0.158191	0.297796	0.192898	0.798342	1.22039	0.651884	0.548127	1.2736	0.73627	1.29728	0.897807	49571	YES	hira-stimul
NBPF10	0.131632	0.125895	0.0363949	0.0396025	0.035834	0.0447159	0.107901	0.0717595	0.129288	0.128212	0.131632	0.125895	0.0196532	0.0258208	0.0180962	0.0186912	0.0813574	0.0309283	0.162774	0.0729526	0.149304	0.205098	0.137475	0.148467	0.618067	0.245668	1.23658	0.579472	75314	YES	hira-stimul
NBPF14	0.369554	0.440409	0.0557274	0.188607	0.133682	0.125302	0.317019	0.329823	0.276262	0.254069	0.369554	0.440409	0.0300928	0.122972	0.0675094	0.0523762	0.239032	0.142154	0.347814	0.144565	0.08143	0.279222	0.182678	0.118926	0.646813	0.322777	0.941172	0.328252	22207	YES	hira-stimul
NBPF15	0.348869	0.353818	0.394505	0.430674	0.369361	0.355746	0.565689	0.629112	0.347913	0.441211	0.348869	0.353818	0.213033	0.280799	0.186527	0.148702	0.42653	0.271147	0.437675	0.251049	0.610638	0.793627	0.534663	0.420278	1.22261	0.766347	1.25455	0.709543	19169	YES	hira-stimul
NBPF16	0.00517261	0.00383561	0.00169869	0.00224967	0.0019647	0.00204615	0.00427422	0.00648817	0.00378948	0.00522759	0.00517261	0.00383561	0.000917293	0.00146678	0.000992174	0.000855291	0.00322276	0.0027964	0.00477096	0.0029745	0.177337	0.382412	0.191813	0.222987	0.623044	0.729063	0.92235	0.775496	180955	YES	hira-stimul
NBPF3	0.072099	0.101395	0.100272	0.14327	0.140073	0.13203	0.157427	0.187741	0.134001	0.140985	0.072099	0.101395	0.0541469	0.093412	0.0707369	0.0551885	0.1187	0.0809164	0.168573	0.0802205	0.751007	0.921269	0.981107	0.544293	1.64635	0.798031	2.33808	0.791168	44763	YES	hira-stimul
NBPF4	0.00134141	0.00994683	0	0.00437552	0.00509503	0.00477562	0	0.00409273	0.00140389	0.00301259	0.00134141	0.00994683	0	0.00285284	0.00257299	0.00199621	0	0.00176397	0.00176609	0.00171416	0	0.286809	1.91812	0.200688	0	0.17734	1.31659	0.172333	20741	YES	hira-stimul
NBPF6	0.00136671	0.00126681	0	0.00891611	0	0.00486571	0.00736524	0.00138998	0.00143037	0.00153471	0.00136671	0.00126681	0	0.0058133	0	0.00203387	0.00555339	0.000599081	0.00180084	0.00087325	0	4.58893	0	1.6055	4.06333	0.472905	1.31764	0.68933	20357	YES	hira-stimul
NBPF7	0.323949	0.341215	0.141774	0.195036	0.204488	0.217085	0.317412	0.348523	0.251638	0.31665	0.323949	0.341215	0.076558	0.127163	0.103266	0.0907415	0.239329	0.150213	0.316812	0.180174	0.236327	0.372678	0.318774	0.265937	0.738785	0.440231	0.97797	0.528036	10392	YES	hira-stimul
NBPF9	0.023433	0.0286633	0.016823	0.0174944	0.0149735	0.0171969	0.0342304	0.0409183	0.0229324	0.0274372	0.023433	0.0286633	0.00908442	0.0114063	0.00756162	0.0071883	0.0258097	0.0176358	0.0288719	0.0156118	0.387676	0.397943	0.322691	0.250784	1.10143	0.615274	1.2321	0.54466	213852	YES	hira-stimul
NCDN	0.391935	0.382211	1.23732	1.30518	1.05666	0.984486	0.808415	0.821613	0.493175	0.406689	0.391935	0.382211	0.668153	0.850977	0.533613	0.411515	0.609545	0.354115	0.620414	0.231406	1.70475	2.22646	1.36148	1.07667	1.55522	0.926491	1.58295	0.605441	8988	YES	hira-stimul
NCF2	0.0110156	0.0123983	0.00581387	0.0111217	0.0119543	0.0130724	0.0127207	0.0136037	0.0963463	0.0918884	0.0110156	0.0123983	0.00313949	0.00725135	0.00603692	0.00546426	0.00959141	0.00586319	0.121204	0.0522845	0.285004	0.584866	0.548034	0.440727	0.870711	0.472903	11.0029	4.21707	35360	YES	hira-stimul
NCSTN	1.71227	1.67857	3.61116	3.73165	2.78455	3.16479	2.44621	2.8453	1.93458	2.08597	1.71227	1.67857	1.95003	2.43304	1.4062	1.32288	1.84444	1.22632	2.4337	1.18692	1.13885	1.44947	0.821248	0.788101	1.07719	0.730577	1.42133	0.7071	15680	YES	hira-stimul
NDUFS2	1.11436	0.932007	2.45128	2.18657	1.61622	1.93329	1.51525	1.3585	1.4559	1.16847	1.11436	0.932007	1.32369	1.42564	0.816191	0.808115	1.1425	0.585514	1.83152	0.664859	1.18785	1.52965	0.73243	0.86707	1.02525	0.628229	1.64356	0.713363	15080	YES	hira-stimul
NDUFS5	2.38126	2.01868	6.27247	5.12039	3.40427	4.1715	2.90091	3.34448	2.38054	2.70371	2.38126	2.01868	3.38713	3.33849	1.71916	1.74369	2.18729	1.44147	2.99472	1.53841	1.42241	1.6538	0.721952	0.863776	0.918542	0.714066	1.25762	0.762088	8342	YES	hira-stimul
NECAP2	0.414079	0.393108	0.810313	0.841255	0.851734	0.846895	0.53732	0.697827	0.530894	0.535771	0.414079	0.393108	0.437569	0.548498	0.430126	0.354002	0.405139	0.300763	0.667865	0.304854	1.05673	1.39529	1.03875	0.900521	0.978411	0.765091	1.61289	0.775496	19418	YES	hira-stimul
NEGR1	0.0185647	0.0224131	0.00832346	0.00907885	0.0099919	0.00842281	0.00877277	0.00830588	0.014664	0.0133432	0.0185647	0.0224131	0.00449467	0.00591941	0.00504591	0.00352073	0.00661467	0.00357983	0.018462	0.00759228	0.242108	0.264105	0.271801	0.157084	0.356304	0.159721	0.994467	0.338743	879653	YES	hira-stimul
NEK2	1.30992	1.30174	2.5578	2.86246	1.35837	2.00679	1.24787	1.86966	1.57365	1.75865	1.30992	1.30174	1.38121	1.86632	0.685977	0.838838	0.940894	0.805823	1.97965	1.00067	1.05442	1.43371	0.523678	0.644398	0.718284	0.619036	1.51128	0.768719	17374	YES	hira-stimul
NEK7	3.9913	4.11589	2.4386	2.39952	4.94731	3.47928	3.91523	3.0849	4.61336	4.34859	3.9913	4.11589	1.31684	1.56449	2.49839	1.45434	2.95208	1.32959	5.80361	2.47435	0.329929	0.380109	0.625959	0.353347	0.73963	0.323039	1.45406	0.60117	165441	YES	hira-stimul
NENF	0.603522	0.569182	1.83749	1.38998	1.03381	1.13215	1.24412	1.03999	0.662508	0.748951	0.603522	0.569182	0.992245	0.906267	0.522074	0.473239	0.938066	0.448236	0.833435	0.426153	1.64409	1.59223	0.865046	0.831437	1.55432	0.787509	1.38095	0.748712	13493	YES	hira-stimul
NES	0.14823	0.107526	0.226198	0.238251	0.228471	0.156787	0.347311	0.154031	0.198976	0.159214	0.14823	0.107526	0.122147	0.15534	0.115378	0.065537	0.261872	0.0663874	0.250312	0.0905928	0.824036	1.44467	0.77837	0.609499	1.76666	0.617408	1.68867	0.84252	8634	YES	hira-stimul
NEXN	0.599357	0.439128	0.515367	0.446708	0.829531	0.794461	0.72992	0.586057	0.734515	0.68657	0.599357	0.439128	0.278298	0.291254	0.418913	0.332085	0.55036	0.252591	0.92402	0.390658	0.464328	0.663254	0.698938	0.756237	0.91825	0.575209	1.54169	0.889623	55379	YES	hira-stimul
NFASC	0.000143288	0.000531256	0	0.000311594	0.000362832	0.000340086	0.000463311	0	0.000149962	0.000321803	0.000143288	0.000531256	0	0.000203159	0.00018323	0.000142156	0.000349336	0	0.000188652	0.000183106	0	0.382413	1.27875	0.267585	2.438	0	1.31659	0.344666	194169	YES	hira-stimul
NFIA	2.39886	2.35707	0.852748	0.917136	0.704932	0.610376	1.68081	1.36386	2.23409	1.93761	2.39886	2.35707	0.460484	0.597973	0.355991	0.255137	1.26733	0.587824	2.81272	1.1025	0.191959	0.253693	0.1484	0.108243	0.528305	0.249387	1.17252	0.467742	385515	YES	hira-stimul
NFYC	1.5784	1.48297	1.28287	1.23448	1.30149	1.40021	1.36936	1.47339	1.58322	1.6354	1.5784	1.48297	0.69275	0.804881	0.657252	0.585288	1.0325	0.635031	1.99327	0.930543	0.438894	0.542749	0.416404	0.394673	0.654142	0.428216	1.26284	0.627486	80034	YES	hira-stimul
NGF	0.000531759	0.00147867	0.00130973	0	0.000673255	0.000631048	0	0.00108162	0	0.00179137	0.000531759	0.00147867	0.000707254	0	0.000339994	0.000263778	0	0.000466178	0	0.00101929	1.33003	0	0.639376	0.178389	0	0.315269	0	0.689329	52321	YES	hira-inhib
NHLH1	0.126584	0.209771	0.083019	0.19895	0.256051	0.404614	0.170067	0.572685	0.115908	0.0973272	0.126584	0.209771	0.0448303	0.129715	0.129306	0.169129	0.128231	0.246827	0.145812	0.0553792	0.354154	0.618367	1.0215	0.806254	1.01301	1.17665	1.1519	0.263998	5778	YES	hira-stimul
NID1	0.00217969	0.00404071	0.00191735	0.00440136	0.00354816	0.0014781	0.00234928	0.00285016	0.00358476	0.0108394	0.00217969	0.00404071	0.00103537	0.00286969	0.00179182	0.000617846	0.00177136	0.00122842	0.00450963	0.00616762	0.475007	0.710194	0.822053	0.152905	0.812665	0.304011	2.06893	1.52637	89350	YES	hira-stimul
NIPAL3	0.382603	0.368588	0.283186	0.312928	0.214188	0.217502	0.307576	0.388128	0.426881	0.488046	0.382603	0.368588	0.15292	0.204029	0.108165	0.0909158	0.231912	0.167283	0.537443	0.277698	0.399684	0.553542	0.282708	0.24666	0.606143	0.453849	1.4047	0.753411	57229	YES	hira-stimul
NIT1	0.489692	0.52458	1.18726	0.878696	0.566805	0.479092	0.569318	0.734093	0.455851	0.606511	0.489692	0.52458	0.64112	0.57291	0.286237	0.20026	0.429266	0.316394	0.573461	0.345105	1.30923	1.09213	0.584524	0.381754	0.876604	0.603138	1.17106	0.657869	7374	YES	hira-stimul
NKAIN1	0.0032382	0.0128635	0.00170908	0.0261551	0.00702832	0.0159203	0.00947325	0.0249352	0.00774634	0.0129866	0.0032382	0.0128635	0.000922903	0.0170531	0.0035493	0.00665469	0.00714283	0.0107471	0.0097449	0.00738938	0.285005	1.3257	1.09607	0.517331	2.2058	0.83547	3.00936	0.574445	60143	YES	hira-stimul
NLRP3	0.0025332	0.0101748	0.00831906	0.0128536	0.0074836	0.0120248	0.00819088	0.0206106	0.0141397	0.00948195	0.0025332	0.0101748	0.00449229	0.00838055	0.00377922	0.00502637	0.00617592	0.00888317	0.0177877	0.00539523	1.77337	0.823657	1.49188	0.494001	2.43799	0.873056	7.02185	0.530254	32949	YES	hira-stimul
NME7	0.561468	0.633914	0.398635	0.364291	0.354022	0.361981	0.351161	0.462986	0.661096	0.725243	0.561468	0.633914	0.215263	0.237518	0.178781	0.151308	0.264775	0.199547	0.83232	0.412663	0.383393	0.374684	0.318417	0.238689	0.471577	0.314786	1.4824	0.650977	235418	YES	hira-stimul
NMNAT1	0.243363	0.207421	0.515522	0.416603	0.499005	0.472762	0.245905	0.328073	0.30147	0.236148	0.243363	0.207421	0.278382	0.271625	0.251998	0.197615	0.185412	0.141399	0.379249	0.134368	1.1439	1.30954	1.03548	0.952722	0.761876	0.681703	1.55837	0.647804	42071	YES	hira-stimul
NMNAT2	0.00539243	0.0133287	0.00362225	0.010305	0.00103444	0.00523579	0.00264181	0.0073123	0.00906394	0.0132115	0.00539243	0.0133287	0.00195602	0.00671886	0.000522392	0.00218856	0.00199192	0.0031516	0.0114115	0.00751734	0.362733	0.50409	0.0968751	0.164199	0.369393	0.236452	2.11621	0.563997	170263	YES	hira-stimul
NOC2L	0.276434	0.321138	0.566117	0.665251	0.513319	0.621106	0.633622	0.644747	0.387674	0.455829	0.276434	0.321138	0.305703	0.433744	0.259226	0.259622	0.477751	0.277886	0.487694	0.259367	1.10588	1.35065	0.93775	0.808445	1.72826	0.865316	1.76423	0.807649	15097	YES	hira-stimul
NOL9	1.87543	2.01133	2.25865	2.31121	2.58162	2.83146	2.82643	3.15418	2.10673	2.12924	1.87543	2.01133	1.21967	1.50691	1.30372	1.18355	2.13113	1.35945	2.65027	1.21154	0.650342	0.74921	0.695157	0.588442	1.13634	0.675897	1.41315	0.602356	33252	YES	hira-stimul
NOS1AP	0.740331	0.863018	0.268339	0.305033	0.357669	0.349904	0.509002	0.534328	0.941899	1.16008	0.740331	0.863018	0.144903	0.198882	0.180623	0.14626	0.383788	0.230295	1.18585	0.660086	0.195727	0.230449	0.243976	0.169475	0.5184	0.266849	1.60178	0.764857	300233	YES	hira-stimul
NOTCH2	0.931901	1.06159	0.332786	0.402653	0.429666	0.414418	0.938412	0.76309	1.07986	1.00418	0.931901	1.06159	0.179704	0.26253	0.216981	0.173227	0.707563	0.328892	1.35954	0.571378	0.192836	0.247299	0.232837	0.163177	0.759268	0.309811	1.45889	0.538229	158142	YES	hira-stimul
NOTCH2NL	0.944719	1.03115	0.492073	0.615637	0.583845	0.613034	0.915957	0.975391	0.991026	1.06251	0.944719	1.03115	0.265719	0.401395	0.294842	0.256248	0.690632	0.420394	1.2477	0.604568	0.281268	0.38927	0.312095	0.248507	0.731044	0.407694	1.32071	0.586305	76802	YES	hira-stimul
NPHP4	0.329148	0.30529	0.281421	0.242159	0.311058	0.276279	0.540232	0.434047	0.308103	0.376358	0.329148	0.30529	0.151967	0.157888	0.157084	0.115485	0.407335	0.187074	0.387902	0.214148	0.461699	0.517173	0.477245	0.378278	1.23754	0.612776	1.1785	0.701457	129664	YES	hira-stimul
NPL	0.184185	0.143051	0.407872	0.291158	0.419923	0.382306	0.43439	0.398276	0.205567	0.226668	0.184185	0.143051	0.220251	0.189835	0.212061	0.159804	0.32753	0.171657	0.258603	0.128974	1.19581	1.32704	1.15135	1.11711	1.77827	1.19997	1.40404	0.901595	40936	YES	hira-stimul
NPR1	0.0963458	0.0893032	0.156708	0.142311	0.0736499	0.11865	0.121476	0.179333	0.105297	0.140849	0.0963458	0.0893032	0.0846223	0.0927868	0.0371932	0.0495957	0.0915929	0.0772925	0.132569	0.0801431	0.878319	1.03901	0.386039	0.555363	0.950668	0.865507	1.37597	0.897427	15305	YES	hira-stimul
NR5A2	0.00501531	0.00964175	0.00297381	0.00807871	0.0124645	0.0211618	0.00640655	0.0154873	0.00874817	0.0260731	0.00501531	0.00964175	0.00160586	0.00526732	0.00629457	0.00884563	0.00483054	0.00667503	0.0110052	0.0148356	0.320191	0.546303	1.25507	0.91743	0.963159	0.692304	2.19432	1.53868	149781	YES	hira-stimul
NRAS	2.78961	2.87321	5.84454	6.09555	4.55207	4.96513	3.9703	4.27405	2.77913	2.78292	2.78961	2.87321	3.15605	3.9743	2.2988	2.07542	2.99361	1.84212	3.49615	1.58348	1.13136	1.38323	0.824056	0.722336	1.07313	0.641135	1.25327	0.551119	12431	YES	hira-stimul
NRD1	2.06199	1.7434	1.60452	1.30159	1.82177	1.72727	2.05678	2.2003	1.94889	2.07845	2.06199	1.7434	0.866441	0.848637	0.919994	0.721999	1.55081	0.948329	2.45365	1.18264	0.420196	0.486771	0.446168	0.414133	0.752095	0.543954	1.18994	0.678352	89744	YES	hira-stimul
NSL1	2.43884	1.92572	1.74016	1.32902	1.93706	1.784	2.30685	2.13677	2.41879	1.7019	2.43884	1.92572	0.939686	0.866521	0.978215	0.745712	1.73936	0.920948	3.04526	0.968381	0.385301	0.449972	0.401099	0.387238	0.713194	0.478236	1.24865	0.502867	65645	YES	hira-stimul
NSUN4	1.62232	1.46618	1.95085	1.86451	1.88117	1.8977	2.02742	2.04368	1.60338	1.66647	1.62232	1.46618	1.05346	1.21566	0.949991	0.793239	1.52867	0.880826	2.01705	0.948221	0.649353	0.829135	0.585576	0.541024	0.942277	0.600763	1.24331	0.646729	24301	YES	hira-stimul
NTNG1	8.13877e-05	0.000452631	0.000200459	0.000619448	0.000412177	0	0.00017544	0.000662186	0.000255536	0.000548352	8.13877e-05	0.000452631	0.000108248	0.00040388	0.000208149	0	0.000132282	0.000285402	0.000321464	0.000312012	1.33003	0.892294	2.5575	0	1.62533	0.63054	3.94979	0.68933	341847	YES	hira-stimul
NTPCR	0.72827	0.776394	0.979675	1.08947	0.794309	0.850026	0.834959	0.96419	0.906434	0.882012	0.72827	0.776394	0.529025	0.710334	0.401126	0.355311	0.629559	0.415566	1.14029	0.501865	0.726413	0.914915	0.550793	0.457642	0.864458	0.535251	1.56576	0.646405	27850	YES	hira-stimul
NTRK1	0.0273587	0.0701495	0.0119219	0.0251706	0.0346386	0.0284712	0.0145169	0.0376701	0.0334786	0.0458462	0.0273587	0.0701495	0.00643783	0.0164112	0.0174925	0.011901	0.0109457	0.0162358	0.0421161	0.0260865	0.235312	0.233947	0.639376	0.169651	0.400083	0.231446	1.5394	0.37187	66101	YES	hira-stimul
NUAK2	0.83496	0.710641	1.26976	1.14435	2.23209	1.35729	1.9947	1.4511	1.52076	1.34849	0.83496	0.710641	0.68567	0.746116	1.12721	0.567347	1.504	0.625424	1.91312	0.767291	0.821201	1.04992	1.35001	0.79836	1.80129	0.880084	2.29127	1.07972	19693	YES	hira-stimul
NUCKS1	12.1604	9.77482	11.4666	9.16036	10.5721	8.05878	8.43392	8.19003	10.3283	8.6529	12.1604	9.77482	6.19196	5.97255	5.33891	3.36857	6.35918	3.5299	13.0033	4.9235	0.509191	0.611014	0.439041	0.344617	0.522941	0.361122	1.06932	0.503692	37426	YES	hira-stimul
NUDC	1.94343	2.08175	3.28753	3.42737	3.09493	3.22478	2.79272	3.14691	2.07783	2.25474	1.94343	2.08175	1.77527	2.23465	1.56294	1.34796	2.10571	1.35632	2.61391	1.28295	0.913471	1.07345	0.804217	0.647512	1.0835	0.651528	1.345	0.616283	24664	YES	hira-stimul
NUDT17	0.05934	0.118187	0.253657	0.142371	0.316663	0.229883	0.0549713	0.22145	0.0646701	0.0666342	0.05934	0.118187	0.136975	0.0928259	0.159915	0.0960911	0.0414484	0.095445	0.081355	0.0379149	2.3083	0.785415	2.69489	0.813043	0.698489	0.807576	1.371	0.320804	2943	YES	hira-stimul
NUF2	2.96397	2.26311	3.30968	2.69684	1.96061	1.85719	2.21843	2.1562	2.88073	2.14704	2.96397	2.26311	1.78723	1.75834	0.990108	0.776305	1.6727	0.929322	3.62684	1.22167	0.602984	0.776957	0.334048	0.343026	0.564343	0.410639	1.22364	0.539817	33831	YES	hira-stimul
NUP133	1.25945	1.37164	1.50655	1.55124	1.79056	1.97427	1.54439	1.94392	1.24776	1.50974	1.25945	1.37164	0.813537	1.01141	0.904233	0.825245	1.16447	0.83783	1.56968	0.859042	0.645946	0.737372	0.717958	0.601648	0.924586	0.610823	1.24632	0.626288	67045	YES	hira-stimul
NUP210L	0.026379	0.0389661	0.00885978	0.0137822	0.0129873	0.0182948	0.0238976	0.0461652	0.0118939	0.0213506	0.026379	0.0389661	0.00478428	0.00898599	0.00655859	0.00764723	0.0180188	0.0198972	0.0149744	0.0121485	0.181367	0.230611	0.248629	0.196253	0.683073	0.510629	0.567664	0.311771	162425	YES	hira-stimul
NVL	1.93677	1.77909	1.4035	1.2148	1.65769	1.50338	2.00691	1.90155	1.82852	1.86692	1.93677	1.77909	0.75789	0.79205	0.837133	0.628413	1.51321	0.819568	2.30211	1.06228	0.391316	0.445199	0.432232	0.353222	0.781306	0.460667	1.18863	0.59709	102856	YES	hira-stimul
OAZ3	0.0299449	0.067848	0.110632	0.206207	0.0674008	0.126351	0.0681356	0.0845963	0.038304	0.0485705	0.0299449	0.067848	0.0597413	0.134447	0.0340374	0.0528147	0.0513742	0.036461	0.0481864	0.0276366	1.99504	1.98159	1.13667	0.778427	1.71563	0.537392	1.60917	0.407331	8362	YES	hira-stimul
OBSCN	0.385597	0.362849	0.238837	0.254454	0.149184	0.140021	0.243453	0.22028	0.394513	0.348445	0.385597	0.362849	0.128972	0.165904	0.0753379	0.0585288	0.183564	0.0949407	0.496692	0.198265	0.334474	0.457226	0.19538	0.161303	0.47605	0.261653	1.28811	0.546412	170715	YES	hira-stimul
OCLM	6.13723	7.06813	5.58653	4.90669	7.50362	6.96857	8.33039	8.82519	6.65366	6.34519	6.13723	7.06813	3.01673	3.19916	3.78933	2.91286	6.28111	3.80366	8.3703	3.61041	0.491545	0.452618	0.617433	0.412112	1.02344	0.538142	1.36386	0.510802	884	YES	hira-stimul
ODF2L	2.41929	2.34395	1.95536	1.72087	1.7364	1.65282	1.87177	2.01137	2.21136	2.33118	2.41929	2.34395	1.05589	1.12201	0.876882	0.690879	1.41131	0.8669	2.7841	1.32644	0.436448	0.478682	0.362454	0.29475	0.583359	0.369846	1.15079	0.5659	49519	YES	hira-stimul
OLFML2B	0.00684213	0.00887877	0.00842611	0.0148788	0.00693021	0.0202992	0.0125366	0.0187882	0.0114573	0.0115247	0.00684213	0.00887877	0.0045501	0.00970098	0.00349976	0.00848507	0.0094526	0.00809771	0.0144133	0.00655755	0.665012	1.0926	0.511501	0.955658	1.38153	0.912031	2.10655	0.738566	40663	YES	hira-stimul
OLFML3	0.0293276	0.0271839	0.0361171	0.0425171	0.0123772	0.0464049	0.0421459	0.0894807	0.0102312	0.0109775	0.0293276	0.0271839	0.0195032	0.0277211	0.00625049	0.0193972	0.031778	0.0385662	0.0128811	0.0062462	0.665013	1.01976	0.213126	0.713556	1.08355	1.41871	0.439214	0.229776	2846	YES	hira-stimul
OMA1	0.866015	0.698031	0.696611	0.484247	0.481528	0.494336	0.660966	0.588567	0.780221	0.598771	0.866015	0.698031	0.37617	0.315729	0.243172	0.206632	0.498368	0.253672	0.982298	0.340701	0.434369	0.452314	0.280794	0.296022	0.575473	0.363411	1.13427	0.488088	66056	YES	hira-stimul
OPN3	4.81425	2.98875	6.25437	4.2413	5.53889	5.32656	3.86972	3.74207	4.39194	3.11846	4.81425	2.98875	3.37736	2.76533	2.79714	2.2265	2.91777	1.61283	5.52506	1.7744	0.701534	0.925246	0.581013	0.744961	0.606069	0.539634	1.14765	0.593694	47250	YES	hira-stimul
ORC1	1.51595	1.18445	2.31936	1.77582	2.32145	1.78634	2.75064	2.37862	1.57383	1.3537	1.51595	1.18445	1.25245	1.15783	1.17233	0.74669	2.07398	1.02519	1.97988	0.770255	0.826185	0.977529	0.773332	0.630411	1.36811	0.865537	1.30603	0.650306	31643	YES	hira-stimul
OSBPL9	1.39541	1.4517	1.15541	1.13119	1.29837	1.47921	1.40968	1.45818	1.59498	1.88508	1.39541	1.4517	0.623921	0.737536	0.655677	0.61831	1.0629	0.628476	2.00808	1.07261	0.447124	0.50805	0.469881	0.425921	0.761711	0.432924	1.43906	0.738865	172346	YES	hira-stimul
OSCP1	0.0862503	0.0561994	0.20297	0.151347	0.103795	0.117556	0.0662692	0.108563	0.0706054	0.0786325	0.0862503	0.0561994	0.109604	0.0986782	0.0524165	0.0491384	0.049967	0.0467907	0.0888216	0.0447419	1.27076	1.75586	0.607725	0.874358	0.579325	0.832583	1.02981	0.796128	32580	YES	hira-stimul
OTUD3	1.98962	2.11706	2.71644	2.61257	3.35654	3.24051	3.70935	3.83352	2.35041	2.57504	1.98962	2.11706	1.46688	1.7034	1.69505	1.35453	2.79685	1.65225	2.95682	1.4652	0.737265	0.804604	0.851948	0.639818	1.40572	0.780444	1.48612	0.692091	30550	YES	hira-stimul
OTUD7B	1.35816	1.2385	1.32714	1.34218	3.02894	2.25688	1.30261	1.47875	1.34828	1.53452	1.35816	1.2385	0.716656	0.875101	1.52961	0.943376	0.982168	0.637341	1.69614	0.873142	0.527667	0.706582	1.12624	0.761708	0.723161	0.514607	1.24885	0.704999	70455	YES	hira-stimul
OVGP1	0.169458	0.250673	0.23453	0.332508	0.319207	0.669513	0.238327	0.559064	0.0842667	0.178685	0.169458	0.250673	0.126646	0.216795	0.1612	0.279856	0.179699	0.240957	0.106008	0.101672	0.74736	0.864853	0.951265	1.11642	1.06043	0.961239	0.625568	0.405595	13463	YES	hira-stimul
OXCT2	0.0152534	0.0706919	0.0563538	0.0829247	0.115873	0	0.180841	0.0155131	0.0159638	0.0342567	0.0152534	0.0706919	0.0304311	0.0540669	0.0585159	0	0.136354	0.00668615	0.0200825	0.0194921	1.99503	0.764825	3.83625	0	8.93926	0.0945815	1.31659	0.275733	1824	YES	hira-stimul
PABPC4	5.92636	5.96161	14.3608	13.9225	11.4588	9.97623	9.98719	8.95892	6.62635	6.48404	5.92636	5.96161	7.75483	9.07747	5.78669	4.17006	7.53034	3.86129	8.33595	3.68942	1.30853	1.52265	0.976433	0.699486	1.27065	0.647693	1.40659	0.618863	16037	YES	hira-stimul
PADI1	0.0408338	0.044788	0.0435821	0.0532782	0.0112015	0.0169604	0.0176044	0.0228409	0.104703	0.0496743	0.0408338	0.044788	0.0235343	0.0347374	0.00565676	0.00708945	0.0132737	0.00984443	0.131821	0.0282647	0.576344	0.775596	0.138531	0.158289	0.325067	0.219801	3.22823	0.631077	40881	YES	hira-stimul
PADI3	0.0245478	0.0433048	0.0341315	0.0507985	0.00802058	0.0122164	0.00512085	0.0144962	0.0372936	0.0462384	0.0245478	0.0433048	0.018431	0.0331206	0.00405039	0.00510646	0.00386112	0.00624786	0.0469526	0.0263096	0.750821	0.764826	0.165	0.117919	0.15729	0.144276	1.9127	0.607546	35135	YES	hira-stimul
PAFAH2	0.188423	0.167933	0.166001	0.144986	0.103682	0.121263	0.149969	0.165097	0.217678	0.170081	0.188423	0.167933	0.0896405	0.0945309	0.0523594	0.0506879	0.113077	0.0711568	0.274057	0.0967761	0.475741	0.562908	0.277882	0.301834	0.600121	0.423721	1.45448	0.576278	38391	YES	hira-stimul
PALMD	1.07246	0.576942	1.75785	1.52354	0.70219	0.608021	0.334198	0.277974	0.673451	0.462422	1.07246	0.576942	0.949239	0.993348	0.354606	0.254153	0.251985	0.119807	0.847875	0.263118	0.885104	1.72175	0.330647	0.440517	0.23496	0.207658	0.790589	0.456056	48667	YES	hira-stimul
PANK4	0.212583	0.189053	0.498931	0.619724	0.434929	0.499067	0.439503	0.426137	0.228933	0.321611	0.212583	0.189053	0.269423	0.40406	0.219639	0.20861	0.331385	0.183665	0.287998	0.182997	1.26738	2.13728	1.03319	1.10345	1.55885	0.9715	1.35475	0.967965	18061	YES	hira-stimul
PAPPA2	0.00586248	0.00163018	0.00514401	0.0018326	0.00102058	0.00043482	0.000868808	0.000670756	0.00444826	0.00197493	0.00586248	0.00163018	0.00277777	0.00119486	0.000515393	0.000181755	0.000655081	0.000289096	0.00560036	0.00112374	0.473821	0.732959	0.0879138	0.111494	0.111741	0.17734	0.955288	0.689332	379664	YES	hira-stimul
PAQR6	0.22777	0.211228	0.214283	0.270111	0.463391	0.484183	0.297102	0.390539	0.25118	0.238535	0.22777	0.211228	0.115713	0.176112	0.234012	0.202388	0.224015	0.168322	0.315984	0.135726	0.508025	0.833755	1.02741	0.958152	0.983514	0.796875	1.3873	0.642559	4637	YES	hira-stimul
PAQR7	0.316096	0.402836	0.505003	0.495409	0.403811	0.404817	0.564747	0.616888	0.399367	0.415708	0.316096	0.402836	0.272702	0.323007	0.203925	0.169214	0.425819	0.265879	0.502404	0.236538	0.862718	0.801832	0.645135	0.420056	1.34712	0.660017	1.5894	0.587182	9770	YES	hira-stimul
PARK7	1.56192	1.69931	2.69418	2.3799	2.11838	2.19614	2.33513	2.37354	1.96805	2.12341	1.56192	1.69931	1.45486	1.55169	1.06978	0.917987	1.76069	1.023	2.47581	1.20822	0.931454	0.913132	0.684915	0.540211	1.12726	0.602007	1.5851	0.711006	23629	YES	hira-stimul
PARP1	1.24469	1.28747	1.6716	1.73738	1.92868	1.61027	1.89181	2.07518	1.40892	1.43314	1.24469	1.28747	0.902664	1.13277	0.973983	0.673093	1.42642	0.894403	1.77242	0.815457	0.725212	0.879843	0.782511	0.522803	1.14601	0.694698	1.42399	0.633379	47410	YES	hira-stimul
PARS2	0.119923	0.176063	0.372399	0.709936	0.271725	0.345006	0.215423	0.299368	0.251237	0.310371	0.119923	0.176063	0.201095	0.462878	0.137221	0.144213	0.162429	0.129028	0.316056	0.176601	1.67687	2.62905	1.14424	0.819096	1.35444	0.732849	2.63549	1.00306	7656	YES	hira-stimul
PBX1	2.06992	2.41837	0.604501	0.741308	0.602689	0.561061	0.810818	0.965451	1.76919	2.14243	2.06992	2.41837	0.326431	0.483333	0.304358	0.234523	0.611357	0.416109	2.22741	1.21904	0.157702	0.199859	0.147039	0.0969759	0.295353	0.172062	1.07609	0.504076	292464	YES	hira-stimul
PBXIP1	0.289329	0.177245	0.53068	0.408081	0.0674647	0.167711	0.112366	0.162579	0.184276	0.176906	0.289329	0.177245	0.286567	0.266069	0.0340697	0.0701032	0.084724	0.0700715	0.232003	0.10066	0.990454	1.50114	0.117754	0.395516	0.292829	0.395337	0.801867	0.567912	12009	YES	hira-stimul
PCNXL2	0.332259	0.46597	0.183644	0.249129	0.160764	0.189891	0.235983	0.33029	0.323442	0.479687	0.332259	0.46597	0.0991678	0.162432	0.0811858	0.0793744	0.177931	0.142355	0.407213	0.272942	0.298465	0.348589	0.244345	0.170342	0.53552	0.305502	1.22559	0.58575	311578	YES	hira-stimul
PCSK9	1.03852	0.626645	1.16065	0.935569	0.860576	0.614077	1.02682	0.852954	1.13782	0.732248	1.03852	0.626645	0.626751	0.609991	0.434591	0.256684	0.774222	0.367623	1.43252	0.416649	0.603504	0.973424	0.418471	0.409617	0.745505	0.586653	1.37938	0.664889	25378	YES	hira-stimul
PDE4B	0.0205534	0.020513	0.0239577	0.0311308	0.029714	0.0284752	0.00618211	0.0098683	0.0125062	0.0152971	0.0205534	0.020513	0.0129372	0.0202973	0.0150056	0.0119026	0.00466131	0.00425324	0.0157328	0.00870405	0.629441	0.989484	0.730077	0.580248	0.22679	0.207344	0.76546	0.424319	582070	YES	hira-stimul
PDE4DIP	0.692568	0.422716	0.591365	0.615968	0.64313	0.530335	0.727496	0.653137	0.781628	0.414864	0.692568	0.422716	0.319337	0.401611	0.324781	0.22168	0.548532	0.281502	0.98407	0.236058	0.461091	0.950073	0.468951	0.524418	0.792026	0.665937	1.4209	0.558431	224763	YES	hira-stimul
PDIA3P	0.185569	0.305024	0.457687	0.460077	0.472477	0.456167	0.17116	0.202209	0.0554893	0.193495	0.185569	0.305024	0.247151	0.29997	0.238601	0.190678	0.129055	0.0871521	0.0698055	0.110099	1.33185	0.983431	1.28578	0.625124	0.695454	0.285722	0.37617	0.360951	2099	NO	hira-indep
PDIK1L	0.640233	0.575471	0.788405	0.866474	0.487336	0.353492	0.683793	0.586217	0.568837	0.623364	0.640233	0.575471	0.425739	0.564941	0.246105	0.14776	0.51558	0.25266	0.716166	0.354694	0.664975	0.981702	0.384399	0.256763	0.8053	0.439048	1.1186	0.616354	14384	YES	hira-stimul
PDPN	0.00406744	0.00226207	0	0.001769	0.0041198	0.00289615	0.00175356	0.00248201	0	0.00274045	0.00406744	0.00226207	0	0.00115339	0.0020805	0.00121059	0.00132218	0.00106975	0	0.00155932	0	0.509882	0.511501	0.535169	0.325065	0.472906	0	0.689331	34201	YES	hira-inhib
PDZK1	0.0433702	0.0875116	0.0140649	0.0355981	0.0260279	0.0262033	0.0279016	0.0301999	0.0565769	0.0427493	0.0433702	0.0875116	0.00759505	0.02321	0.0131441	0.010953	0.0210378	0.0130162	0.0712303	0.0243244	0.175121	0.265222	0.303067	0.12516	0.485075	0.148736	1.64238	0.277956	36541	YES	hira-stimul
PEA15	0.732736	0.714154	3.13653	2.87159	2.64782	2.32736	3.05908	2.32887	0.890538	1.40057	0.732736	0.714154	1.69373	1.87228	1.33715	0.972836	2.30655	1.00374	1.1203	0.796924	2.31151	2.62167	1.82487	1.36222	3.14785	1.4055	1.52892	1.1159	10038	YES	hira-stimul
PEAR1	0.0208323	0.0261246	0.0407463	0.0466341	0.0744722	0.0319933	0.040944	0.0199407	0.0705378	0.070179	0.0208323	0.0261246	0.022003	0.0304054	0.0376085	0.0133732	0.0308718	0.00859444	0.0887366	0.0399319	1.0562	1.16386	1.8053	0.511901	1.48192	0.328979	4.25957	1.52852	22704	YES	hira-stimul
PEF1	1.2646	1.16284	2.50873	2.2822	1.50479	1.50204	1.38204	1.52925	1.11548	1.2446	1.2646	1.16284	1.35471	1.48799	0.759919	0.627853	1.04206	0.659107	1.40327	0.708177	1.07126	1.27962	0.600916	0.53993	0.824022	0.566808	1.10966	0.609007	15376	YES	hira-stimul
PER3	0.0602679	0.140722	0.0963162	0.159571	0.0809644	0.117907	0.133385	0.201662	0.0823345	0.095573	0.0602679	0.140722	0.0520107	0.10404	0.040887	0.0492851	0.100572	0.0869163	0.103577	0.054381	0.862993	0.739332	0.678421	0.35023	1.66875	0.617646	1.71861	0.386443	60475	YES	hira-stimul
PEX10	0.146809	0.112845	0.363882	0.426316	0.244809	0.267706	0.304885	0.214859	0.16489	0.180938	0.146809	0.112845	0.196496	0.277958	0.123629	0.111901	0.229883	0.0926042	0.207432	0.102954	1.33845	2.46318	0.842105	0.991636	1.56587	0.820632	1.41294	0.912346	7770	YES	hira-stimul
PEX11B	0.558795	0.490688	1.25939	1.11122	0.71214	0.874053	0.356608	0.489792	0.477092	0.375664	0.558795	0.490688	0.680071	0.724515	0.359631	0.365354	0.268882	0.2111	0.600182	0.213753	1.21703	1.47653	0.643583	0.744575	0.481183	0.430213	1.07406	0.435619	7568	YES	hira-stimul
PEX14	1.0142	0.995693	0.559862	0.539338	0.679127	0.725551	0.887016	0.983725	1.07491	1.08472	1.0142	0.995693	0.302325	0.351648	0.342959	0.30328	0.66881	0.423985	1.35331	0.617206	0.298093	0.353169	0.338157	0.304592	0.659446	0.425819	1.33436	0.619875	155813	YES	hira-stimul
PEX19	0.574866	0.596389	1.58933	1.57322	0.988468	1.13023	0.693482	0.986943	0.717352	0.778465	0.574866	0.596389	0.858238	1.02574	0.499176	0.472436	0.522885	0.425372	0.902429	0.442947	1.49294	1.71992	0.868335	0.792161	0.909578	0.713247	1.56981	0.742714	8343	YES	hira-stimul
PFDN2	2.3072	2.95829	5.05704	5.26561	3.91638	5.23084	3.96207	4.12462	2.73215	3.47173	2.3072	2.95829	2.7308	3.43318	1.97777	2.18649	2.9874	1.77771	3.43704	1.97541	1.1836	1.16053	0.857217	0.739106	1.29482	0.600925	1.4897	0.667755	17521	YES	hira-stimul
PFKFB2	1.07052	0.966572	2.5065	1.87835	1.98902	2.09653	1.30866	1.62541	1.37358	1.76932	1.07052	0.966572	1.35351	1.22468	1.00446	0.87635	0.98673	0.700552	1.72796	1.00674	1.26435	1.26704	0.938287	0.906657	0.921729	0.72478	1.61413	1.04156	27749	YES	hira-stimul
PFN1P2	0.0436312	0.067403	0	0.0632533	0	0.0690372	0.0156753	0.0147913	0.0152211	0.0163315	0.0436312	0.067403	0	0.0412412	0	0.0288575	0.0118192	0.00637505	0.0191634	0.00929262	0	0.611859	0	0.428134	0.270888	0.0945811	0.439212	0.137867	1913	NO	hira-stimul
PGBD2	0.65093	0.565531	1.57588	1.19501	1.05034	1.06175	1.05945	0.964828	0.873269	0.627068	0.65093	0.565531	0.850975	0.779147	0.530422	0.443811	0.798825	0.415841	1.09857	0.356802	1.30732	1.37773	0.814867	0.78477	1.22721	0.73531	1.6877	0.630914	12904	YES	hira-stimul
PGBD5	0.00794919	0.00736811	0.00550657	0.00432156	0.0144676	0.00943345	0.0107096	0.0136426	0.00779947	0.0139473	0.00794919	0.00736811	0.00297355	0.00281766	0.00730614	0.00394318	0.00807504	0.00587996	0.00981173	0.00793601	0.374069	0.382412	0.919105	0.535169	1.01583	0.798028	1.23431	1.07708	56000	YES	hira-stimul
PGD	1.13317	1.02216	2.12065	2.08431	1.59252	1.75485	1.72414	1.83705	1.16654	1.36922	1.13317	1.02216	1.14515	1.35897	0.804223	0.733527	1.3	0.791769	1.46751	0.779086	1.01057	1.32951	0.70971	0.717625	1.14723	0.774603	1.29505	0.762196	21117	YES	hira-stimul
PGM1	1.1815	1.14596	0.920697	1.09403	0.48758	0.528016	0.859597	0.961642	1.14697	1.15134	1.1815	1.14596	0.497176	0.713308	0.246228	0.220711	0.648136	0.414468	1.44404	0.655112	0.420801	0.622454	0.208403	0.192599	0.548571	0.361677	1.22221	0.571671	66970	YES	hira-stimul
PHACTR4	1.36526	1.1653	0.856387	0.715619	0.969306	0.967112	1.16955	1.19257	1.45512	1.34678	1.36526	1.1653	0.462449	0.466584	0.4895	0.404253	0.881841	0.513998	1.832	0.766318	0.338726	0.400398	0.358539	0.346909	0.645914	0.441086	1.34187	0.657614	130789	YES	hira-stimul
PHC2	0.781317	0.843821	1.80661	1.88754	1.50164	1.34619	1.54201	1.3645	0.853355	1.10397	0.781317	0.843821	0.975569	1.23068	0.758328	0.562707	1.16268	0.588099	1.07352	0.628159	1.24862	1.45846	0.970577	0.666856	1.4881	0.696948	1.37399	0.744422	51971	YES	hira-stimul
PHF13	0.505954	0.548795	0.987657	0.936379	0.967691	0.622782	1.47062	1.0264	0.492905	0.516772	0.505954	0.548795	0.533335	0.610519	0.488684	0.260323	1.10885	0.442378	0.620074	0.294043	1.05412	1.11247	0.965866	0.474354	2.1916	0.80609	1.22556	0.535798	10338	YES	hira-stimul
PHGDH	0.954052	1.18163	1.5784	1.80492	1.74003	1.79427	1.70225	1.56176	0.94859	1.73112	0.954052	1.18163	0.852336	1.17681	0.878715	0.750005	1.2835	0.673119	1.19333	0.985007	0.893385	0.995919	0.921035	0.634721	1.34531	0.569653	1.2508	0.8336	32431	YES	hira-stimul
PHLDA3	0.234499	0.203334	1.0713	0.978753	0.699143	0.673267	1.01097	1.11789	0.602134	0.649814	0.234499	0.203334	0.578502	0.638147	0.353067	0.281426	0.762271	0.481811	0.757485	0.369744	2.46697	3.13842	1.50562	1.38406	3.25064	2.36955	3.23023	1.81841	3678	YES	hira-stimul
PHTF1	1.84588	1.42189	2.10981	1.54834	1.86837	1.72489	2.40816	2.04922	1.61302	1.60056	1.84588	1.42189	1.1393	1.00952	0.943527	0.721004	1.81575	0.883214	2.02918	0.910719	0.617211	0.709983	0.511153	0.507074	0.983679	0.621155	1.0993	0.640499	61954	YES	hira-stimul
PI4KB	0.820831	0.849843	1.31543	1.24393	1.1376	1.21003	1.14207	1.25821	0.832482	1.04288	0.820831	0.849843	0.710332	0.811042	0.574488	0.505793	0.861121	0.542289	1.04726	0.593399	0.865382	0.954344	0.699886	0.59516	1.04908	0.638104	1.27586	0.698245	35919	YES	hira-stimul
PIAS3	0.432127	0.437174	0.70059	0.764939	0.333605	0.562844	0.735214	0.72354	0.479565	0.525472	0.432127	0.437174	0.378319	0.49874	0.168471	0.235269	0.554351	0.311846	0.603772	0.298994	0.87548	1.14083	0.389863	0.538158	1.28284	0.713322	1.39721	0.683923	10559	YES	hira-stimul
PIGC	1.32277	1.49382	4.44423	5.30795	3.61465	3.50424	2.65566	2.53358	1.59719	2.04466	1.32277	1.49382	2.39988	3.46078	1.8254	1.46477	2.00237	1.09197	2.00927	1.16341	1.81429	2.31673	1.37998	0.980555	1.51377	0.730994	1.51898	0.778816	2634	YES	hira-stimul
PIGK	0.727849	0.770668	0.464576	0.45608	0.488963	0.478049	0.610912	0.657153	0.816186	0.734909	0.727849	0.770668	0.250871	0.297364	0.246926	0.199824	0.460628	0.283233	1.02758	0.418163	0.344675	0.385852	0.339255	0.259287	0.632862	0.367516	1.4118	0.542598	130466	YES	hira-stimul
PIGM	0.823978	1.03822	1.87091	2.66646	1.09229	1.36743	1.01991	1.8135	0.673586	1.07706	0.823978	1.03822	1.01029	1.73853	0.551606	0.571586	0.769012	0.781618	0.847371	0.612847	1.22611	1.67453	0.669443	0.550544	0.933292	0.752845	1.02839	0.590286	4322	YES	hira-stimul
PIGR	0.0139537	0.0258674	0.0152747	0.0303436	0.0314074	0.0294384	0.0183814	0.0346897	0.0243393	0.0191509	0.0139537	0.0258674	0.00824834	0.019784	0.0158607	0.0123053	0.0138596	0.0149513	0.0306188	0.0108969	0.591122	0.764825	1.13667	0.475705	0.993255	0.577996	2.19432	0.421258	17945	YES	hira-stimul
PIGV	0.426352	0.341418	0.677712	0.73525	0.586968	0.478229	0.502604	0.498651	0.543818	0.380015	0.426352	0.341418	0.365964	0.479383	0.296419	0.1999	0.378963	0.214919	0.684123	0.216229	0.858362	1.40409	0.695244	0.585498	0.888851	0.629488	1.6046	0.633325	10441	YES	hira-stimul
PIK3C2B	1.5408	1.32551	0.975003	0.838074	0.907992	0.809682	1.19946	1.1336	1.9751	1.40851	1.5408	1.32551	0.526502	0.546424	0.458536	0.338447	0.904393	0.488582	2.48665	0.801442	0.341707	0.412237	0.297596	0.255333	0.586963	0.368599	1.61387	0.604629	67717	YES	hira-stimul
PIK3CD	0.0722671	0.0503217	0.0898829	0.0711482	0.0848962	0.0684067	0.0806024	0.0680125	0.107617	0.100933	0.0722671	0.0503217	0.0485368	0.0463886	0.0428726	0.028594	0.0607742	0.0293134	0.135382	0.0574309	0.67163	0.921841	0.593252	0.568224	0.840966	0.58252	1.87336	1.14127	77383	YES	hira-stimul
PIK3R3	1.7083	1.74582	1.48341	1.36016	1.6305	2.23945	1.55619	2.1504	1.93721	1.51165	1.7083	1.74582	0.801041	0.886824	0.823403	0.93609	1.17337	0.926822	2.43895	0.860129	0.468911	0.50797	0.482001	0.536189	0.686863	0.530881	1.4277	0.492679	92897	YES	hira-stimul
PINK1	0.510003	0.441303	0.584429	0.552849	0.450631	0.54489	0.315528	0.429365	0.617083	0.544111	0.510003	0.441303	0.315592	0.360458	0.227569	0.227764	0.237908	0.185056	0.776907	0.309599	0.618804	0.816803	0.44621	0.516117	0.466484	0.419341	1.52334	0.701557	18057	YES	hira-stimul
PIP5K1A	3.90478	3.79511	3.61552	3.02818	5.18357	4.8919	3.91512	4.50491	4.28599	4.07625	3.90478	3.79511	1.95238	1.97437	2.6177	2.04481	2.952	1.94162	5.39178	2.31939	0.499998	0.520241	0.670384	0.538802	0.755997	0.51161	1.38081	0.611151	50987	YES	hira-stimul
PITHD1	1.14409	1.38384	2.92416	3.13643	3.10617	2.93897	2.29619	2.50352	1.34989	1.45965	1.14409	1.38384	1.57905	2.04495	1.56862	1.22849	1.73133	1.07902	1.69816	0.830541	1.38018	1.47774	1.37106	0.88774	1.51328	0.779727	1.48429	0.600171	9847	YES	hira-stimul
PKLR	0.0022914	0.0021239	0	0	0	0	0.00246968	0	0	0.00257306	0.0022914	0.0021239	0	0	0	0	0.00186214	0	0	0.00146407	0	0	0	0	0.812664	0	0	0.689331	12142	YES	hira-inhib
PKN2	3.26494	2.91272	1.92593	1.90419	2.27386	2.17474	2.74601	2.64911	3.17899	2.89609	3.26494	2.91272	1.04	1.24153	1.1483	0.909041	2.07049	1.14177	4.00235	1.64788	0.318536	0.426245	0.351706	0.312094	0.634159	0.391993	1.22586	0.565751	152017	YES	hira-stimul
PLA2G2D	0.0110187	0.0238308	0.0226159	0.0119806	0.0418518	0.00435869	0.0197933	0.0298833	0.0384396	0.0164974	0.0110187	0.0238308	0.0122126	0.00781135	0.0211352	0.00182193	0.0149241	0.0128797	0.048357	0.00938702	1.10835	0.327784	1.91812	0.0764528	1.35444	0.540465	4.38863	0.393903	7575	YES	hira-stimul
PLA2G4A	1.99082	1.4255	1.34048	1.00796	1.49234	1.10137	1.63025	1.46087	1.94516	1.87743	1.99082	1.4255	0.723859	0.65719	0.753632	0.460373	1.22921	0.629635	2.44896	1.06826	0.363599	0.461024	0.378553	0.322955	0.617438	0.441694	1.23012	0.749392	160082	YES	hira-stimul
PLCH2	0.000952455	0.000882832	0.00117295	0	0	0	0	0	0.00299045	0.00320859	0.000952455	0.000882832	0.000633393	0	0	0	0	0	0.00376498	0.00182569	0.665011	0	0	0	0	0	3.95292	2.06799	29211	YES	hira-stimul
PLD5	0.00153041	0.00112301	0.00204176	0.001456	0.00177616	0.00121077	0.00130584	0.00116734	0.0018019	0.00157531	0.00153041	0.00112301	0.00110255	0.000949312	0.000896961	0.000506102	0.000984603	0.000503124	0.00226679	0.000896351	0.720428	0.845328	0.586092	0.450665	0.643359	0.448013	1.48117	0.798169	436310	YES	hira-stimul
PLEKHA6	0.099207	0.20229	0.11343	0.192574	0.134595	0.163606	0.128604	0.189957	0.27536	0.295668	0.099207	0.20229	0.0612522	0.125558	0.0679705	0.0683873	0.0969674	0.0818715	0.346403	0.168235	0.617418	0.620684	0.685138	0.338066	0.977425	0.404723	3.49172	0.831653	141064	YES	hira-stimul
PLEKHG5	0.0413604	0.0273152	0.029288	0.0354147	0.0274922	0.0377327	0.0412351	0.0541581	0.037876	0.0423806	0.0413604	0.0273152	0.0158155	0.0230904	0.0138836	0.0157723	0.0310913	0.0233421	0.0476859	0.0241146	0.382383	0.845331	0.335673	0.577417	0.751716	0.854548	1.15294	0.882826	53814	YES	hira-stimul
PLEKHM2	0.522927	0.488271	0.974132	0.845067	0.96238	1.04868	0.742566	0.725925	0.712958	0.832493	0.522927	0.488271	0.526031	0.550984	0.486002	0.438348	0.559895	0.312874	0.896901	0.473689	1.00594	1.12844	0.929388	0.897756	1.07069	0.640779	1.71516	0.970134	50438	YES	hira-stimul
PLEKHN1	0.00323213	0.0119835	0.0119411	0.0562285	0.00818434	0.0115069	0.0034836	0.0262972	0.00676533	0.0471825	0.00323213	0.0119835	0.00644819	0.036661	0.00413309	0.00480988	0.00262663	0.0113341	0.00851079	0.0268468	1.99503	3.05929	1.27875	0.401376	0.812664	0.945808	2.63318	2.24032	8608	YES	hira-stimul
PLEKHO1	0.242032	0.210935	0.429353	0.366484	0.364803	0.335094	0.437877	0.398532	0.229181	0.271782	0.242032	0.210935	0.231851	0.238948	0.184226	0.140069	0.330159	0.171767	0.28831	0.154644	0.957934	1.1328	0.761162	0.66404	1.36411	0.814314	1.1912	0.733136	9656	YES	hira-stimul
PLK3	0.513761	0.592704	2.68663	2.67106	1.04234	0.873497	0.814628	0.973034	0.651731	0.892678	0.513761	0.592704	1.45078	1.74153	0.526382	0.365122	0.61423	0.419378	0.819878	0.507934	2.82384	2.93828	1.02457	0.616027	1.19555	0.707567	1.59583	0.856977	5632	YES	hira-stimul
PLOD1	0.333517	0.323648	0.495388	0.496584	0.355907	0.382059	0.551671	0.433352	0.486535	0.439744	0.333517	0.323648	0.26751	0.323773	0.179733	0.159701	0.41596	0.186775	0.612061	0.250214	0.802087	1.00039	0.538902	0.493439	1.24719	0.577092	1.83517	0.773106	40876	YES	hira-stimul
PLXNA2	0.213854	0.31272	0.101513	0.154198	0.155286	0.141834	0.267491	0.247053	0.306287	0.34734	0.213854	0.31272	0.054817	0.100537	0.0784194	0.0592866	0.201688	0.10648	0.385615	0.197636	0.256329	0.321492	0.366696	0.189584	0.943112	0.340496	1.80317	0.631992	222078	YES	hira-stimul
PMF1	1.36669	1.15377	2.25764	1.82221	2.00405	1.94885	2.0124	1.86196	1.20707	1.22477	1.36669	1.15377	1.21913	1.18808	1.01205	0.814619	1.51735	0.802505	1.51849	0.696894	0.892028	1.02974	0.740508	0.70605	1.11024	0.69555	1.11107	0.604015	27090	YES	hira-stimul
PMVK	0.360369	0.359193	0.563695	0.485414	0.318483	0.320859	0.302872	0.274269	0.398454	0.333364	0.360369	0.359193	0.304395	0.31649	0.160834	0.134119	0.228365	0.11821	0.501654	0.189684	0.844677	0.881114	0.446303	0.37339	0.633699	0.329099	1.39206	0.528084	12277	YES	hira-stimul
PNRC2	10.0386	7.92945	27.4555	24.8116	20.5584	13.9162	13.1896	11.2725	8.63405	9.5036	10.0386	7.92945	14.826	16.1772	10.382	5.81697	9.94496	4.85845	10.8616	5.40755	1.4769	2.04014	1.03421	0.733591	0.990672	0.612709	1.08199	0.681958	3649	YES	hira-stimul
PODN	0.00237279	0.00329901	0	0.00386989	0.00300417	0	0.0012787	0.00120659	0	0.00133223	0.00237279	0.00329901	0	0.00252317	0.00151711	0	0.00096414	0.00052004	0	0.000758039	0	0.764826	0.639376	0	0.406332	0.157635	0	0.229778	23451	YES	hira-inhib
POGK	3.36734	3.54131	6.43147	6.57624	4.97082	4.50332	6.7972	5.09382	2.95708	3.44609	3.36734	3.54131	3.47299	4.28771	2.51026	1.88239	5.12509	2.19544	3.72001	1.96083	1.03138	1.21077	0.745474	0.531551	1.522	0.61995	1.10473	0.553701	14986	YES	hira-stimul
POGZ	3.04366	3.02685	2.68948	2.55007	2.66571	2.57175	2.96155	2.98555	2.65657	2.98719	3.04366	3.02685	1.45232	1.66265	1.34618	1.07499	2.23301	1.28677	3.34462	1.69971	0.477162	0.549299	0.442291	0.355152	0.733659	0.425119	1.09888	0.561545	56742	YES	hira-stimul
POLR3C	3.40651	4.05371	5.82549	6.293	5.87016	6.62522	4.97693	5.7293	3.36068	3.77526	3.40651	4.05371	3.14576	4.10304	2.96443	2.76934	3.75261	2.46933	4.22774	2.14812	0.923457	1.01217	0.870225	0.683162	1.1016	0.609153	1.24108	0.529915	18280	YES	hira-stimul
POLR3GL	0.274639	0.173682	0.699627	0.233698	0.151182	0.120449	0.116819	0.163946	0.362413	0.150589	0.274639	0.173682	0.377799	0.152371	0.0763469	0.0503477	0.0880815	0.0706607	0.456278	0.0856851	1.37562	0.877299	0.27799	0.289884	0.320717	0.40684	1.66137	0.493345	14152	YES	hira-stimul
POMGNT1	0.0782978	0.118239	0.113759	0.175049	0.0679445	0.115243	0.120421	0.135999	0.0801033	0.115944	0.0782978	0.118239	0.0614299	0.114132	0.034312	0.0481716	0.0907974	0.0586156	0.10085	0.0659721	0.784567	0.965265	0.438224	0.407409	1.15964	0.495738	1.28803	0.557956	31625	YES	hira-stimul
POU2F1	2.0247	1.7987	1.22075	1.18252	1.21495	1.18739	1.80022	1.59207	1.85662	2.12031	2.0247	1.7987	0.659205	0.771003	0.61355	0.496329	1.35737	0.686182	2.33748	1.20646	0.325582	0.428645	0.303032	0.275938	0.670403	0.381488	1.15448	0.670738	206517	YES	hira-stimul
PPAP2B	0.962315	1.55824	0.769757	1.07481	1.14581	1.216	0.771723	1.19628	1.41463	2.178	0.962315	1.55824	0.415669	0.700776	0.578634	0.508288	0.581879	0.515597	1.7796	1.23928	0.431947	0.449723	0.601294	0.326194	0.604666	0.330884	1.8493	0.795309	84839	YES	hira-stimul
PPCS	1.40745	1.42646	3.81539	4.40027	2.53345	2.36278	1.90298	1.965	1.61608	2.27383	1.40745	1.42646	2.06031	2.86898	1.27939	0.987642	1.43485	0.846915	2.03303	1.29381	1.46386	2.01126	0.909014	0.692373	1.01947	0.593718	1.44448	0.907007	3914	YES	hira-stimul
PPFIA4	0.0161557	0.00374369	0.0186523	0.00548939	0.0102273	0.00718961	0.0152361	0.0154038	0.0169082	0.0158739	0.0161557	0.00374369	0.0100722	0.00357908	0.00516479	0.00300526	0.011488	0.00663904	0.0212874	0.00903225	0.623448	0.956031	0.319688	0.802753	0.711082	1.77339	1.31764	2.41266	27554	YES	hira-inhib
PPIE	0.765725	0.968993	1.74527	1.8715	1.46971	1.67256	1.41262	1.5982	0.958211	1.15771	0.765725	0.968993	0.942446	1.22022	0.742204	0.69913	1.06512	0.688824	1.20543	0.658737	1.23079	1.25926	0.969282	0.721502	1.39099	0.710866	1.57423	0.679816	25070	YES	hira-stimul
PPIEL	0.590276	0.638869	0.748675	0.639209	0.932885	0.807444	0.66271	0.804583	0.602296	0.606155	0.590276	0.638869	0.404284	0.416764	0.471107	0.337512	0.499683	0.346775	0.757688	0.344902	0.684908	0.652347	0.798113	0.528295	0.846525	0.542796	1.28362	0.539864	37419	NO	hira-stimul
PPIH	1.80002	2.09401	2.98508	3.76487	2.91461	3.91974	2.65471	3.39056	2.02703	2.25602	1.80002	2.09401	1.61194	2.4547	1.47188	1.63845	2.00165	1.46133	2.55	1.28368	0.895514	1.17225	0.817701	0.782447	1.11202	0.697863	1.41665	0.613023	18382	YES	hira-stimul
PPM1J	0.01043	0.00966764	0.057801	0.107735	0.0132054	0.0123775	0.0562077	0	0.0163738	0.0175682	0.01043	0.00966764	0.0312125	0.0702432	0.00666873	0.00517379	0.0423806	0	0.0205982	0.00999631	2.99257	7.26581	0.639379	0.535166	4.06334	0	1.9749	1.034	5335	YES	hira-stimul
PPOX	0.316815	0.225376	0.614433	0.775062	0.255256	0.211911	0.311616	0.205943	0.289371	0.336353	0.316815	0.225376	0.331794	0.50534	0.128904	0.0885788	0.234958	0.0887614	0.364318	0.191385	1.04728	2.24221	0.406876	0.393027	0.741627	0.393837	1.14994	0.84918	4830	YES	hira-stimul
PPP1R12B	0.693078	0.579936	0.408812	0.38011	0.339084	0.300067	0.393791	0.396361	0.606226	0.562278	0.693078	0.579936	0.220758	0.247832	0.171237	0.125428	0.296918	0.170832	0.763239	0.319936	0.318519	0.427343	0.247068	0.216279	0.428405	0.29457	1.10123	0.551675	239868	YES	hira-stimul
PPP1R15B	27.8018	20.8409	63.1546	46.4122	50.4869	45.2764	25.5508	24.1426	20.9818	17.3007	27.8018	20.8409	34.1035	30.2608	25.4959	18.9255	19.2653	10.4055	26.3951	9.8441	1.22666	1.45199	0.917059	0.908096	0.692952	0.499281	0.949403	0.472345	8453	YES	hira-stimul
PPP1R8	1.2198	1.20431	2.31391	2.51026	1.99889	2.17206	1.94314	2.24782	1.46988	1.7274	1.2198	1.20431	1.24951	1.63669	1.00944	0.907921	1.46513	0.96881	1.84911	0.982891	1.02436	1.35903	0.827545	0.753893	1.20112	0.804453	1.51591	0.816144	20932	YES	hira-stimul
PPP2R5A	1.30975	1.16989	1.16782	1.11205	1.21731	1.12069	1.31803	1.40378	1.23822	1.32352	1.30975	1.16989	0.630623	0.725057	0.614742	0.468448	0.993795	0.605029	1.55892	0.753083	0.481483	0.619765	0.469358	0.400421	0.758767	0.517168	1.19024	0.643721	76327	YES	hira-stimul
PPPDE1	1.02228	1.13364	1.53923	1.53948	1.61769	1.85659	1.5946	1.69721	0.973648	1.43722	1.02228	1.13364	0.831184	1.00374	0.816933	0.776055	1.20233	0.731498	1.22485	0.817778	0.813069	0.885414	0.799129	0.684569	1.17612	0.645264	1.19815	0.721374	55983	YES	hira-stimul
PPT1	0.989202	1.08523	1.69648	2.04149	1.551	1.84362	1.66461	1.86948	1.08283	1.17359	0.989202	1.08523	0.916099	1.33105	0.783255	0.770633	1.25512	0.805746	1.3622	0.667773	0.926099	1.22652	0.791805	0.71011	1.26882	0.742466	1.37707	0.615328	24761	YES	hira-stimul
PQLC2	0.252854	0.232859	0.769438	0.773344	0.799427	0.718224	0.743229	0.533684	0.375803	0.489101	0.252854	0.232859	0.415497	0.50422	0.403711	0.300218	0.560395	0.230018	0.47276	0.278298	1.64323	2.16535	1.59662	1.28927	2.21628	0.987799	1.8697	1.19514	17055	YES	hira-stimul
PRCC	2.52584	3.09318	3.76692	3.54609	3.7562	4.02376	3.51627	3.95602	3.22199	3.40481	2.52584	3.09318	2.03414	2.31205	1.89688	1.68193	2.65127	1.70504	4.05326	1.93734	0.805331	0.747467	0.75099	0.543755	1.04966	0.551227	1.60472	0.626325	33336	YES	hira-stimul
PRDM2	0.629337	0.680025	1.06316	1.08581	1.20629	1.23248	1.1203	1.13598	0.548322	0.836588	0.629337	0.680025	0.574106	0.707948	0.609176	0.515177	0.844706	0.489607	0.689789	0.476019	0.91224	1.04106	0.967965	0.757585	1.34222	0.719984	1.09606	0.700002	124840	YES	hira-stimul
PRDX1	4.71279	4.57907	12.0859	10.7154	6.66668	7.22338	6.82013	6.19218	5.2878	5.09972	4.71279	4.57907	6.52639	6.98644	3.36667	3.01937	5.14238	2.66883	6.65205	2.90174	1.38482	1.52573	0.714369	0.659386	1.09115	0.582832	1.41149	0.633697	11856	YES	hira-stimul
PRDX6	7.20486	7.90243	15.9253	19.1674	11.1366	12.6777	8.26291	10.0666	7.81464	8.28157	7.20486	7.90243	8.59966	12.4971	5.62398	5.29928	6.23023	4.3387	9.83082	4.71221	1.19359	1.58143	0.780582	0.670588	0.864727	0.549034	1.36447	0.596299	11461	YES	hira-stimul
PRELP	0.0606496	0.0677902	0.0681	0.0484883	0.0858218	0.0529221	0.086517	0.0852665	0.0634745	0.0841293	0.0606496	0.0677902	0.036774	0.0316144	0.04334	0.0221214	0.0652338	0.0367499	0.0798509	0.0478696	0.606335	0.466356	0.714597	0.326322	1.07559	0.542112	1.31659	0.706143	15597	YES	hira-stimul
PRG4	0.687792	0.401974	0.654004	0.473187	0.782186	0.567018	0.231248	0.190351	0.447504	0.389586	0.687792	0.401974	0.353162	0.308518	0.395004	0.237014	0.174361	0.0820413	0.56296	0.221674	0.513472	0.767507	0.574307	0.589624	0.253508	0.204096	0.818503	0.551465	18284	YES	hira-stimul
PRKAA2	2.36787	2.54077	1.70094	1.83548	2.37287	1.98249	1.65771	1.863	2.3028	2.57436	2.36787	2.54077	0.918508	1.19673	1.1983	0.828681	1.24991	0.802953	2.89692	1.46481	0.387905	0.471012	0.506066	0.326153	0.527864	0.316027	1.22343	0.576522	70019	YES	hira-stimul
PRKAB2	1.48791	1.32318	1.57418	1.38019	1.55806	1.30021	1.98479	2.17078	1.15255	1.56955	1.48791	1.32318	0.850057	0.899884	0.78682	0.543488	1.49653	0.935606	1.44991	0.893074	0.57131	0.680092	0.528809	0.410744	1.00579	0.707089	0.974459	0.674945	17445	YES	hira-stimul
PRKACB	1.10031	1.04657	0.650289	0.673863	0.787992	0.72254	1.14143	1.10175	0.837019	0.800018	1.10031	1.04657	0.351156	0.439359	0.397936	0.302022	0.860638	0.474854	1.05381	0.45521	0.319143	0.419808	0.361658	0.288582	0.782178	0.453724	0.957736	0.434954	160437	YES	hira-stimul
PRKCZ	0.35219	0.218649	0.242259	0.170395	0.11461	0.121863	0.223003	0.206568	0.36903	0.270721	0.35219	0.218649	0.13082	0.111098	0.0578781	0.0509387	0.168144	0.0890308	0.464609	0.15404	0.371447	0.508109	0.164338	0.23297	0.477425	0.407186	1.3192	0.704509	134926	YES	hira-stimul
PRMT6	1.21	1.36166	2.5839	2.72807	1.88755	1.68511	2.62504	2.02875	1.07682	1.74484	1.21	1.36166	1.39531	1.7787	0.953213	0.704376	1.97928	0.874391	1.35464	0.992814	1.15315	1.30627	0.787779	0.517292	1.63577	0.642151	1.11954	0.72912	2650	YES	hira-stimul
PRPF3	2.18374	2.54924	2.63962	2.89065	2.70158	3.08784	3.17017	3.58955	2.09669	2.71278	2.18374	2.54924	1.42539	1.8847	1.3643	1.29072	2.39031	1.5471	2.63764	1.54357	0.652731	0.73932	0.624753	0.506314	1.09459	0.606885	1.20785	0.605503	31777	YES	hira-stimul
PRPF38A	1.56251	1.61006	4.43654	4.27788	3.369	4.10412	2.37793	3.03414	1.66874	1.98493	1.56251	1.61006	2.39573	2.78918	1.70135	1.71552	1.79296	1.30771	2.09927	1.12943	1.53326	1.73234	1.08885	1.0655	1.14749	0.812215	1.34353	0.70148	13774	YES	hira-stimul
PRPF38B	10.8017	10.6733	21.6105	20.803	15.9122	15.8111	14.2967	14.552	9.94591	11.5439	10.8017	10.6733	11.6697	13.5636	8.03566	6.60904	10.7797	6.27191	12.512	6.56848	1.08035	1.27079	0.743926	0.619212	0.997964	0.587626	1.15833	0.615412	9491	YES	hira-stimul
PRRC2C	4.41988	4.94649	3.70734	3.615	4.67659	4.35628	5.34551	5.29212	4.71764	5.27352	4.41988	4.94649	2.00196	2.35698	2.36168	1.82093	4.03051	2.2809	5.93479	3.00063	0.452945	0.476495	0.534331	0.368125	0.911906	0.461116	1.34275	0.606619	107985	YES	hira-stimul
PRRX1	0.0602827	0.0634177	0.0528323	0.0550901	0.0398005	0.0381832	0.0506231	0.0458877	0.0568976	0.0344693	0.0602827	0.0634177	0.0285294	0.0359187	0.0200993	0.0159606	0.0381698	0.0197776	0.0716341	0.019613	0.473261	0.566384	0.333417	0.251674	0.63318	0.311862	1.1883	0.309267	75229	YES	hira-stimul
PRUNE	0.581926	0.565481	0.621889	0.629349	0.340385	0.443086	0.501198	0.540611	0.693754	0.646216	0.581926	0.565481	0.33582	0.410336	0.171894	0.18521	0.377903	0.233003	0.873436	0.367697	0.577084	0.72564	0.295389	0.327526	0.649401	0.412045	1.50094	0.650237	27217	YES	hira-stimul
PSEN2	0.290949	0.274226	0.361144	0.495256	0.331117	0.305361	0.358216	0.428892	0.369506	0.475314	0.290949	0.274226	0.195018	0.322907	0.167214	0.127641	0.270095	0.184852	0.464839	0.270454	0.670282	1.17752	0.57472	0.465459	0.928324	0.674088	1.59766	0.986244	25532	YES	hira-stimul
PSMA5	5.13462	4.58922	7.18422	5.8935	7.50317	7.36911	6.83152	7.40058	5.43205	5.95569	5.13462	4.58922	3.87948	3.84256	3.7891	3.08029	5.15097	3.18965	6.83352	3.38879	0.755553	0.837302	0.737952	0.671201	1.00318	0.695031	1.33087	0.738423	27456	YES	hira-stimul
PSMB2	2.53651	2.44979	3.83895	3.32434	3.92135	4.10948	3.54785	3.63318	2.81184	3.07704	2.53651	2.44979	2.07303	2.16747	1.98028	1.71776	2.67508	1.5659	3.53729	1.75084	0.817278	0.884757	0.780711	0.701188	1.05463	0.639198	1.39455	0.714688	42303	YES	hira-stimul
PSMB4	3.2937	3.52253	11.0839	10.7052	8.56844	7.22127	8.68456	7.57221	5.41524	4.82419	3.2937	3.52253	5.98531	6.97979	4.32706	3.01849	6.54816	3.26362	6.81237	2.74496	1.8172	1.98147	1.31374	0.85691	1.98809	0.9265	2.0683	0.779259	2372	YES	hira-stimul
PSMD4	1.8372	1.54738	3.2702	2.6988	2.59538	2.45108	2.34718	2.28664	2.38394	2.29341	1.8372	1.54738	1.76591	1.75962	1.31067	1.02455	1.76977	0.985542	2.999	1.30495	0.961195	1.13716	0.713405	0.66212	0.963299	0.63691	1.63237	0.843329	12758	YES	hira-stimul
PSRC1	0.414416	0.370953	0.284341	0.644348	0.116931	0.173534	0.275653	0.266129	0.491341	0.458044	0.414416	0.370953	0.153544	0.420115	0.0590502	0.0725372	0.207842	0.114702	0.618598	0.260627	0.370507	1.13253	0.14249	0.195543	0.501531	0.309208	1.4927	0.702588	3615	YES	hira-stimul
PTAFR	0.046399	0.0446614	0.0344308	0.0297522	0.0225943	0.0268253	0.0166697	0.041744	0.0560309	0.0467585	0.046399	0.0446614	0.0185926	0.0193984	0.0114101	0.011213	0.012569	0.0179917	0.0705429	0.0266056	0.400712	0.434345	0.245913	0.251066	0.270888	0.402846	1.52035	0.595718	46771	YES	hira-stimul
PTBP2	5.18817	4.78375	3.02734	2.80619	3.88864	3.34152	5.48766	4.20869	4.24966	3.89402	5.18817	4.78375	1.63476	1.82964	1.96376	1.39676	4.1377	1.81395	5.35032	2.2157	0.315094	0.382469	0.378508	0.291979	0.797525	0.379189	1.03125	0.463172	93431	YES	hira-stimul
PTCH2	0.0586435	0.0696419	0.173019	0.165854	0.0379158	0.0211913	0.0391669	0.0479585	0.0658108	0.136645	0.0586435	0.0696419	0.0934303	0.108137	0.0191475	0.00885796	0.0295318	0.0206701	0.0828558	0.077751	1.59319	1.55275	0.326506	0.127193	0.503583	0.296806	1.41287	1.11644	23101	YES	hira-stimul
PTCHD2	0.0181202	0.0203316	0.0645964	0.060143	0.119539	0.183346	0.10279	0.182832	0.0279472	0.0497979	0.0181202	0.0203316	0.0348821	0.0392132	0.0603672	0.0766386	0.0775037	0.0788006	0.0351576	0.028335	1.92504	1.92868	3.33149	3.76943	4.2772	3.87577	1.94024	1.39364	58346	YES	hira-stimul
PTGER3	0.0012811	0.00263879	0.00192828	0.00247634	0.00306376	0.0126043	0.00168762	0.0121605	0.00104282	0.00271731	0.0012811	0.00263879	0.00104127	0.00161457	0.0015472	0.0052686	0.00127247	0.00524118	0.00131187	0.00154615	0.812795	0.611861	1.20771	1.9966	0.99326	1.9862	1.02402	0.585931	195456	YES	hira-stimul
PTGFRN	0.807359	0.678028	0.705457	0.693679	0.8215	0.703891	1.33545	1.13549	0.99799	1.00395	0.807359	0.678028	0.380947	0.452279	0.414857	0.294226	1.00693	0.489396	1.25547	0.571248	0.471843	0.66705	0.513845	0.433944	1.24719	0.721793	1.55503	0.842513	80284	YES	hira-stimul
PTGS2	10.8705	7.34519	23.9886	17.1686	14.802	11.6007	12.5646	12.7818	4.54533	5.709	10.8705	7.34519	12.9538	11.1939	7.47501	4.84909	9.47371	5.50896	5.71803	3.24842	1.19165	1.52398	0.687642	0.660173	0.871506	0.750009	0.526013	0.442251	8616	YES	hira-stimul
PTP4A2	4.57612	5.0323	5.40905	5.6449	5.18546	5.2582	4.6553	5.22329	4.74194	5.57097	4.57612	5.0323	2.92089	3.68047	2.61866	2.19793	3.5101	2.25124	5.96536	3.16988	0.638289	0.73137	0.572244	0.436764	0.767046	0.447358	1.30358	0.629907	31967	YES	hira-stimul
PTPN14	3.21122	2.81562	1.52202	1.46985	2.07581	1.79731	2.75815	2.30273	3.47554	2.86978	3.21122	2.81562	0.821891	0.958342	1.04828	0.751276	2.07965	0.992477	4.3757	1.6329	0.255943	0.340366	0.326444	0.266824	0.647618	0.35249	1.36263	0.579945	202986	YES	hira-stimul
PTPN22	0.00144049	0.0142421	0.00354794	0.00783121	0.00790311	0.0159549	0.00776284	0.0200219	0.00201011	0.00916616	0.00144049	0.0142421	0.00191589	0.00510595	0.00399107	0.00666915	0.00585318	0.00862944	0.00252872	0.00521555	1.33002	0.358511	2.77063	0.46827	4.06333	0.605911	1.75546	0.366206	57943	YES	hira-stimul
PTPRC	0.0225568	0.0217791	0.117481	0.1469	0.0348062	0.046845	0.00607795	0.0133821	0.0272961	0.0184694	0.0225568	0.0217791	0.0634397	0.0957788	0.0175771	0.0195812	0.00458277	0.00576769	0.0343385	0.0105091	2.81244	4.39774	0.779239	0.899083	0.203166	0.264827	1.52231	0.482531	118409	YES	hira-stimul
PTPRF	0.120221	0.133264	0.127383	0.147097	0.116915	0.158686	0.300512	0.229301	0.253849	0.316794	0.120221	0.133264	0.0687868	0.0959072	0.0590421	0.0663307	0.226586	0.0988287	0.319596	0.180256	0.57217	0.719679	0.491113	0.497739	1.88475	0.741601	2.6584	1.35262	92797	YES	hira-stimul
PTPRU	0.130949	0.11081	0.0891695	0.100987	0.046422	0.0376615	0.18132	0.151666	0.194124	0.153273	0.130949	0.11081	0.0481515	0.0658435	0.0234431	0.0157425	0.136715	0.065368	0.244402	0.0872123	0.367712	0.594202	0.179025	0.142068	1.04403	0.589911	1.86639	0.787044	90298	YES	hira-stimul
PUM1	4.30513	4.53041	2.63285	2.54057	3.44516	3.02562	4.35692	4.08081	4.21577	4.60614	4.30513	4.53041	1.42174	1.65645	1.73981	1.26471	3.28512	1.75883	5.30765	2.62089	0.330243	0.36563	0.404124	0.27916	0.76307	0.388227	1.23287	0.578511	134212	YES	hira-stimul
PUSL1	0.0817229	0.0925823	0.167737	0.473904	0.160951	0.150861	0.24467	0.184698	0.161555	0.142751	0.0817229	0.0925823	0.090578	0.308985	0.0812803	0.0630599	0.184481	0.0796048	0.203236	0.0812253	1.10835	3.33741	0.994584	0.681123	2.2574	0.859828	2.48689	0.877331	3064	YES	hira-stimul
PVRL4	0.0149541	0.0166332	0.00552482	0.0162595	0.0321865	0.00887316	0.0241764	0.0365009	0.0140856	0.036943	0.0149541	0.0166332	0.0029834	0.0106012	0.0162542	0.00370898	0.018229	0.0157319	0.0177197	0.0210206	0.199504	0.637351	1.08694	0.222987	1.219	0.945812	1.18494	1.26377	18605	YES	hira-indep
PYCR2	0.58286	0.705564	1.65583	1.95534	1.21057	1.21951	1.39303	1.1548	0.9228	0.940253	0.58286	0.705564	0.894148	1.27488	0.611338	0.509755	1.05034	0.497719	1.16088	0.535004	1.53407	1.8069	1.04886	0.722479	1.80205	0.70542	1.9917	0.758264	4386	YES	hira-stimul
PYGO2	1.52347	1.5125	2.91708	3.23392	1.78459	1.82541	2.47821	2.27818	1.35476	1.74698	1.52347	1.5125	1.57522	2.10852	0.901218	0.763021	1.86857	0.981896	1.70429	0.994032	1.03397	1.39406	0.591556	0.504477	1.22652	0.649187	1.11869	0.657211	4757	YES	hira-stimul
PYHIN1	0.000611301	0.00226646	0	0.000664666	0	0	0	0	0	0.0048051	0.000611301	0.00226646	0	0.000433362	0	0	0	0	0	0.0027341	0	0.191207	0	0	0	0	0	1.20633	45513	YES	hira-inhib
QSOX1	0.173985	0.160049	0.446779	0.531746	0.491521	0.557399	0.418799	0.409599	0.212125	0.279308	0.173985	0.160049	0.241261	0.346698	0.248218	0.232993	0.315774	0.176537	0.266853	0.158926	1.38668	2.1662	1.42666	1.45576	1.81495	1.10302	1.53377	0.992985	43176	YES	hira-stimul
RAB13	0.95253	0.710985	1.37667	1.139	0.912962	0.712699	0.917322	0.74383	1.28819	0.727801	0.95253	0.710985	0.743402	0.742628	0.461046	0.297908	0.691661	0.320591	1.62183	0.414119	0.78045	1.04451	0.484022	0.419008	0.72613	0.450911	1.70266	0.582458	4679	YES	hira-stimul
RAB25	0.0381927	0.0193482	0.0146894	0.0129693	0.00755099	0.00353881	0.0160701	0.0121311	0.0374508	0.0133942	0.0381927	0.0193482	0.00793228	0.00845598	0.00381325	0.00147922	0.0121169	0.0052285	0.0471506	0.0076213	0.207691	0.437042	0.0998424	0.0764527	0.317256	0.270232	1.23454	0.393902	9330	YES	hira-stimul
RAB3B	0.0184789	0.0261593	0.0202504	0.0237451	0.0263736	0.0251189	0.0191924	0.0235773	0.0267238	0.0347096	0.0184789	0.0261593	0.0109352	0.0154818	0.0133187	0.0104997	0.0144711	0.0101618	0.0336185	0.0197498	0.591768	0.591828	0.72075	0.401375	0.783113	0.388459	1.81929	0.754981	82809	YES	hira-stimul
RAB3GAP2	2.33797	2.27569	1.87022	1.60487	2.29943	2.07192	2.77282	2.43807	2.60471	2.18367	2.33797	2.27569	1.00992	1.04638	1.16121	0.866063	2.09071	1.05081	3.27933	1.24251	0.431964	0.459806	0.496675	0.380571	0.89424	0.461754	1.40264	0.545992	124234	YES	hira-stimul
RAB42	0.411016	0.303775	0.482607	0.521786	0.340843	0.277804	0.403693	0.336974	0.543471	0.34906	0.411016	0.303775	0.260608	0.340204	0.172126	0.116122	0.304385	0.145236	0.68423	0.198615	0.634058	1.11992	0.418781	0.382263	0.740566	0.478103	1.66473	0.653823	2377	YES	hira-stimul
RAB4A	1.15736	1.29922	1.81993	2.09769	1.80309	2.21157	1.78566	2.1591	1.31442	1.58668	1.15736	1.29922	0.982762	1.36769	0.91056	0.924436	1.34639	0.930572	1.65354	0.902821	0.849141	1.0527	0.786756	0.711532	1.16333	0.716254	1.42872	0.694895	33250	YES	hira-stimul
RAB7L1	0.671709	0.742936	0.872915	0.895785	0.681296	0.638585	1.12796	1.07944	1.0642	0.800116	0.671709	0.742936	0.471374	0.584052	0.344054	0.266929	0.850482	0.465239	1.33876	0.455266	0.701753	0.78614	0.512208	0.359289	1.26615	0.626216	1.99307	0.612793	7497	YES	hira-stimul
RABGAP1L	0.490785	0.416295	0.18363	0.147658	0.146571	0.125275	0.265825	0.221774	0.443386	0.330976	0.490785	0.416295	0.0991602	0.096273	0.0740184	0.0523649	0.200432	0.0955846	0.558223	0.188325	0.202044	0.231262	0.150816	0.125788	0.408391	0.229608	1.13741	0.452384	835894	YES	hira-stimul
RABGGTB	21.9924	17.2175	54.9606	41.4825	42.0465	33.0358	33.4148	26.017	23.2027	19.1015	21.9924	17.2175	29.6787	27.0466	21.2335	13.809	25.1948	11.2133	29.189	10.8688	1.3495	1.57088	0.965492	0.802031	1.14561	0.651275	1.32723	0.631262	8879	YES	hira-stimul
RABIF	0.917602	0.882156	2.20388	2.0587	1.37877	1.11208	1.42723	1.38556	0.817086	1.11705	0.917602	0.882156	1.1901	1.34227	0.696279	0.464849	1.07613	0.597176	1.02789	0.635601	1.29696	1.52158	0.758803	0.526947	1.17276	0.676951	1.1202	0.720509	10976	YES	hira-stimul
RAD54L	1.54532	1.26595	2.12111	1.44882	2.37368	1.71865	3.06108	2.3652	1.61268	1.49996	1.54532	1.26595	1.1454	0.944631	1.19871	0.718396	2.30805	1.0194	2.02875	0.853477	0.741205	0.746183	0.775702	0.567476	1.49358	0.805246	1.31284	0.674179	30779	YES	hira-stimul
RALGPS2	0.72616	0.685523	0.379633	0.384294	0.339709	0.353137	0.430409	0.41926	0.910408	0.862224	0.72616	0.685523	0.205002	0.25056	0.171553	0.147611	0.324528	0.180701	1.1462	0.490605	0.282309	0.365502	0.236247	0.215326	0.44691	0.263596	1.57845	0.715666	194938	YES	hira-stimul
RAP1A	2.36828	2.36889	1.75891	1.67722	2.31922	1.98701	3.02688	2.58255	2.27411	2.28866	2.36828	2.36889	0.949811	1.09355	1.17121	0.83057	2.28227	1.11308	2.8631	1.30225	0.401055	0.461629	0.494539	0.350616	0.963681	0.469874	1.20894	0.549729	93697	YES	hira-stimul
RAP1GAP	0.0715056	0.0824958	0.0730706	0.100493	0.0471925	0.0365607	0.0901872	0.0692415	0.0879722	0.0849932	0.0715056	0.0824958	0.0394581	0.0655214	0.0238322	0.0152824	0.0680011	0.0298431	0.110757	0.0483611	0.551819	0.79424	0.333292	0.18525	0.950991	0.361753	1.54893	0.586225	73149	YES	hira-stimul
RASAL2	1.52408	1.42156	0.733507	0.658587	1.1629	0.828017	1.35054	1.03887	1.60604	1.53075	1.52408	1.42156	0.396094	0.429399	0.587265	0.346111	1.01831	0.447753	2.022	0.870997	0.25989	0.302062	0.385324	0.243473	0.668145	0.314973	1.3267	0.612705	385785	YES	hira-stimul
RASSF5	0.266178	0.294993	0.186955	0.256847	0.173675	0.246402	0.231153	0.244747	0.395778	0.459041	0.266178	0.294993	0.100956	0.167464	0.0877059	0.102996	0.174289	0.105486	0.498285	0.261194	0.379279	0.567689	0.329501	0.349147	0.654785	0.357588	1.872	0.885426	81738	YES	hira-stimul
RAVER2	0.769279	0.838564	0.616779	0.649726	0.655851	0.60349	1.12854	1.01642	0.86722	0.832291	0.769279	0.838564	0.333061	0.423621	0.331205	0.252259	0.850919	0.438077	1.09183	0.473574	0.432952	0.505175	0.430539	0.300822	1.10613	0.522413	1.41929	0.564744	88137	YES	hira-stimul
RBBP4	4.40333	4.61335	5.99319	5.37367	6.81554	5.93875	7.45254	7.24418	4.39206	4.62614	4.40333	4.61335	3.23632	3.50363	3.44185	2.4824	5.61922	3.12224	5.52521	2.63227	0.734972	0.759455	0.781647	0.53809	1.27613	0.676784	1.25478	0.570577	35064	YES	hira-stimul
RBBP5	1.98347	2.2171	2.81322	2.67044	3.30304	3.58267	2.94919	3.53023	2.13575	2.55646	1.98347	2.2171	1.51914	1.74113	1.66804	1.49756	2.22369	1.52153	2.68677	1.45463	0.7659	0.785317	0.840968	0.675457	1.12111	0.68627	1.35458	0.656094	35881	YES	hira-stimul
RBM15	9.98662	10.0895	20.1568	20.6606	16.7915	16.5076	17.9953	16.5136	9.22007	9.98653	9.98662	10.0895	10.8847	13.4707	8.47971	6.90018	13.5685	7.11736	11.5988	5.68234	1.08993	1.33512	0.849107	0.683897	1.35866	0.705423	1.16144	0.563193	7359	YES	hira-stimul
RBM34	1.7438	1.74746	3.39264	2.80662	3.19264	3.38447	2.74582	3.42081	1.95631	2.02134	1.7438	1.74746	1.83203	1.82992	1.61228	1.41471	2.07035	1.47437	2.46104	1.15014	1.05059	1.04719	0.92458	0.80958	1.18726	0.843721	1.41131	0.65818	30074	YES	hira-stimul
RBM8A	3.01588	3.13558	10.8684	11.8084	7.84647	9.41763	4.64943	6.13872	3.28026	3.35534	3.01588	3.13558	5.86894	7.69908	3.96247	3.93657	3.50567	2.64579	4.12657	1.90919	1.94601	2.45539	1.31387	1.25545	1.1624	0.843796	1.36828	0.608879	5979	YES	hira-stimul
RBMXL1	3.16893	2.37898	6.94187	4.76286	3.93062	4.09401	3.52542	3.04846	2.63963	2.62891	3.16893	2.37898	3.74861	3.10538	1.98496	1.7113	2.65817	1.31389	3.32065	1.49585	1.18293	1.30534	0.626383	0.71934	0.838822	0.55229	1.04788	0.628778	4611	YES	hira-stimul
RC3H1	2.88229	3.09973	0.930024	0.985357	1.54546	1.41995	2.44986	2.27409	2.86211	2.93522	2.88229	3.09973	0.502213	0.642453	0.780457	0.593539	1.84719	0.980133	3.6034	1.67014	0.174241	0.207261	0.270777	0.191481	0.640877	0.316199	1.25019	0.538802	61859	YES	hira-stimul
RCAN3	0.153274	0.113419	0.173934	0.136989	0.0985537	0.105708	0.143577	0.132216	0.181911	0.122103	0.153274	0.113419	0.0939244	0.0893168	0.0497696	0.0441859	0.108257	0.0569851	0.229026	0.0694766	0.612787	0.787494	0.32471	0.389581	0.706298	0.50243	1.49423	0.612566	34670	YES	hira-stimul
RCAN3AS	0.0276929	0.0171124	0.0682079	0.0501839	0	0.0219091	0.00497459	0	0.0193219	0.0103656	0.0276929	0.0171124	0.0368323	0.0327199	0	0.009158	0.00375084	0	0.0243263	0.00589803	1.33003	1.91206	0	0.535168	0.135444	0	0.87843	0.344664	6028	NO	hira-stimul
RCC1	2.62776	2.01915	3.87137	2.93184	2.85839	2.45192	2.91087	2.43158	2.7693	2.16628	2.62776	2.01915	2.09054	1.91156	1.44349	1.0249	2.1948	1.04801	3.48378	1.23261	0.79556	0.946715	0.549322	0.507591	0.835235	0.519036	1.32576	0.610461	28304	YES	hira-stimul
RCC2	2.8364	2.98517	2.81269	3.08228	2.73544	2.61912	3.77621	3.56791	2.82356	3.01864	2.8364	2.98517	1.51885	2.00965	1.3814	1.09479	2.84726	1.53777	3.55486	1.71761	0.535486	0.67321	0.487025	0.366744	1.00383	0.515136	1.2533	0.57538	33000	YES	hira-stimul
RCOR3	3.67962	3.53073	2.5787	2.45527	2.20914	2.2091	4.26196	3.95511	3.11731	2.9592	3.67962	3.53073	1.3925	1.60084	1.11562	0.923404	3.21352	1.70465	3.92469	1.68378	0.378435	0.453401	0.303188	0.261533	0.873329	0.482805	1.0666	0.476894	57018	YES	hira-stimul
RCSD1	0.000366018	0.00101779	0.000450754	0.00119391	0.00185365	0	0.000788993	0	0.000383067	0.00123303	0.000366018	0.00101779	0.000243407	0.000778429	0.000936093	0	0.000594901	0	0.000481898	0.000701594	0.665014	0.764823	2.55751	0	1.62533	0	1.3166	0.689331	76013	YES	hira-stimul
RD3	0.0271502	0.0157285	0.0083589	0.0276753	0.00429683	0.0342333	0.0256047	0.0534989	0.0319666	0.0152437	0.0271502	0.0157285	0.00451381	0.0180443	0.0021699	0.0143095	0.0193059	0.023058	0.0402459	0.00867367	0.166253	1.14724	0.079922	0.909783	0.711079	1.466	1.48234	0.551462	16396	YES	hira-stimul
RER1	0.893352	0.75826	1.63141	1.60751	1.41963	1.42964	1.5046	1.57705	0.915794	1.02373	0.893352	0.75826	0.880961	1.0481	0.716913	0.59759	1.13447	0.679709	1.15207	0.582502	0.98613	1.38224	0.802498	0.788106	1.2699	0.896406	1.2896	0.768209	13672	YES	hira-stimul
RERE	1.26295	1.46081	0.507865	0.592937	0.483136	0.53745	0.640231	0.711775	1.3791	1.41477	1.26295	1.46081	0.274247	0.386595	0.243984	0.224654	0.482734	0.306775	1.73629	0.805004	0.217148	0.264644	0.193186	0.153787	0.382227	0.210003	1.37479	0.551067	465236	YES	hira-stimul
RFWD2	2.34007	2.54061	1.05089	1.02419	1.32471	1.23647	1.9643	1.70313	2.42408	2.30306	2.34007	2.54061	0.567481	0.667772	0.668979	0.516844	1.48108	0.734049	3.05192	1.31044	0.242506	0.262839	0.28588	0.203433	0.632922	0.288926	1.3042	0.515798	262404	YES	hira-stimul
RFX5	2.32735	2.30823	4.10335	4.38925	2.12793	2.73548	2.79434	3.0073	2.39923	2.18806	2.32735	2.30823	2.21581	2.86179	1.0746	1.14343	2.10693	1.29615	3.02063	1.24501	0.952074	1.23982	0.461729	0.495371	0.905292	0.561533	1.29788	0.539377	6654	YES	hira-stimul
RGL1	0.0726806	0.0663979	0.0390127	0.0336168	0.068413	0.0496736	0.0513693	0.0541807	0.0544589	0.0882357	0.0726806	0.0663979	0.0210669	0.0219182	0.0345486	0.0207636	0.0387325	0.0233519	0.0685638	0.0502061	0.289855	0.330103	0.475348	0.312714	0.532913	0.351696	0.943357	0.75614	292459	YES	hira-stimul
RGS16	0.566916	0.69915	1.9939	2.61711	0.517036	0.655665	0.735301	0.729354	0.54304	0.949403	0.566916	0.69915	1.07671	1.70636	0.261103	0.274068	0.554417	0.314352	0.683687	0.54021	1.89923	2.44061	0.460568	0.392002	0.977953	0.44962	1.20598	0.772667	5791	YES	hira-stimul
RGS2	2.20756	1.40924	9.86771	8.82662	7.24258	4.75139	2.02751	1.72098	1.72743	1.9677	2.20756	1.40924	5.32856	5.75496	3.6575	1.98608	1.52874	0.741742	2.17311	1.11962	2.41378	4.08373	1.65681	1.40933	0.692503	0.526342	0.984393	0.794486	3239	YES	hira-stimul
RGS5	0.0861779	0.117337	0.0247651	0.0258406	0.00636516	0.013017	0.0108371	0.0148742	0.0454408	0.0420837	0.0861779	0.117337	0.0133732	0.0168481	0.00321441	0.00544111	0.00817117	0.00641078	0.05721	0.0239456	0.155181	0.143587	0.0372997	0.0463716	0.0948175	0.0546356	0.663859	0.204076	60875	YES	hira-stimul
RGS7	0.000334825	0.000798043	0.00053015	0.00156023	0.00199847	0.00244082	0.00113418	0.00131345	0.00180216	0.00316899	0.000334825	0.000798043	0.000286281	0.00101727	0.00100923	0.00102026	0.000855172	0.000566097	0.00226712	0.00180316	0.855017	1.27471	3.01419	1.27846	2.55409	0.709356	6.77105	2.25947	581662	YES	hira-stimul
RHBDL2	0.0472168	0.0396192	0.0520269	0.0475558	0.0484539	0.026542	0.0787463	0.063185	0.0937104	0.0680898	0.0472168	0.0396192	0.0280945	0.0310064	0.0244692	0.0110946	0.0593747	0.0272327	0.117888	0.0387431	0.595011	0.78261	0.518231	0.28003	1.25749	0.687362	2.49673	0.977887	55978	YES	hira-stimul
RHBG	0.203335	0.173974	0.252548	0.222975	0.213433	0.241301	0.241633	0.233309	0.198255	0.171734	0.203335	0.173974	0.136376	0.14538	0.107784	0.100864	0.182191	0.100556	0.249405	0.0977166	0.670696	0.83564	0.530079	0.579764	0.896015	0.577995	1.22657	0.561674	16009	YES	hira-stimul
RHCE	0.00142376	0.00087979	0.00175336	0.00103203	0.00480695	0.0033792	0.00102302	0.00193066	0.000993383	0.00106585	0.00142376	0.00087979	0.000946814	0.000672884	0.00242751	0.00141251	0.000771357	0.000832114	0.00124968	0.000606469	0.66501	0.764823	1.705	1.6055	0.541775	0.94581	0.877729	0.689333	58624	YES	hira-stimul
RHD	0.0206424	0.0191335	0.0206917	0.0260982	0.0303897	0.0244967	0.0289748	0.027829	0.018087	0.0291095	0.0206424	0.0191335	0.0111735	0.017016	0.0153468	0.0102396	0.021847	0.0119943	0.0227534	0.0165633	0.54129	0.889332	0.74346	0.535167	1.05836	0.626874	1.10227	0.86567	57956	YES	hira-stimul
RHOC	0.266029	0.328671	0.725982	0.982957	0.572405	0.52074	0.702256	0.563481	0.489844	0.816264	0.266029	0.328671	0.39203	0.640888	0.289065	0.217669	0.529501	0.24286	0.616224	0.464454	1.47364	1.94994	1.08659	0.662271	1.99039	0.738916	2.31638	1.41313	6277	YES	hira-stimul
RHOU	0.109238	0.0916727	0.0797909	0.0899457	0.0305594	0.033534	0.0566969	0.0572589	0.155239	0.0870193	0.109238	0.0916727	0.0430871	0.0586446	0.0154325	0.0140172	0.0427495	0.0246786	0.195446	0.049514	0.394433	0.639717	0.141274	0.152905	0.391342	0.269203	1.78918	0.540117	102023	YES	hira-stimul
RIIAD1	0.0034476	0.00319559	0	0.00374857	0	0	0	0	0	0	0.0034476	0.00319559	0	0.00244407	0	0	0	0	0	0	0	0.764825	0	0	0	0	0	0	8070	YES	hira-indep
RIMKLA	0.0115304	0.00831252	0.0228773	0.0222879	0.0202757	0.0106426	0.00966582	0.00977222	0.0100562	0.0093511	0.0115304	0.00831252	0.0123537	0.0145317	0.0102392	0.00444861	0.00728803	0.00421183	0.0126507	0.00532078	1.07141	1.74817	0.88802	0.535169	0.632071	0.506685	1.09716	0.640092	43433	YES	hira-stimul
RIMS3	0.00556777	0.0028671	0.00914231	0.0134529	0.00548279	0.0102781	0.0133355	0.00880842	0.00647456	0.00555748	0.00556777	0.0028671	0.00493685	0.00877129	0.00276881	0.00429625	0.010055	0.00379643	0.00815147	0.00316221	0.886683	3.05929	0.497292	1.49846	1.80592	1.32414	1.46405	1.10293	44973	YES	hira-stimul
RIT1	1.0328	1.03898	2.11479	2.33278	1.51443	1.84296	1.44887	1.64227	1.10627	1.27707	1.0328	1.03898	1.14199	1.52097	0.764787	0.770357	1.09245	0.707818	1.39169	0.726653	1.10572	1.46391	0.740499	0.741455	1.05775	0.681263	1.34749	0.699391	13577	YES	hira-stimul
RLF	1.38458	1.54103	1.35233	1.40961	1.45499	1.6626	1.47422	1.83852	1.38537	1.67669	1.38458	1.54103	0.730258	0.919066	0.73477	0.694967	1.11156	0.792402	1.7428	0.954037	0.527422	0.596397	0.530681	0.450976	0.802815	0.514203	1.25872	0.61909	79553	YES	hira-stimul
RNASEL	0.0658786	0.0346574	0.043854	0.0483984	0.0293056	0.0274684	0.057571	0.0633785	0.0503127	0.0419866	0.0658786	0.0346574	0.0236812	0.0315558	0.0147993	0.0114818	0.0434085	0.0273161	0.0633437	0.0238904	0.359467	0.910506	0.224645	0.331294	0.658917	0.788176	0.961521	0.68933	15626	YES	hira-stimul
RNF11	1.27199	1.20567	2.42312	1.90701	1.83687	2.17998	1.66289	1.81009	1.38309	1.5636	1.27199	1.20567	1.30848	1.24337	0.927619	0.911232	1.25382	0.780149	1.73993	0.889688	1.02869	1.03127	0.729266	0.755789	0.985715	0.647067	1.36788	0.73792	37175	YES	hira-stimul
RNF115	1.48646	1.33436	0.887087	0.849188	1.47672	1.50386	1.49012	1.54085	1.36883	1.47898	1.48646	1.33436	0.479027	0.553671	0.745744	0.628613	1.12355	0.664106	1.72199	0.84154	0.32226	0.414933	0.501691	0.471097	0.755857	0.497697	1.15845	0.630669	77741	YES	hira-stimul
RNF187	0.413137	0.47648	0.761229	0.854751	0.535048	0.598813	0.802121	0.692801	0.663423	0.722781	0.413137	0.47648	0.411064	0.557298	0.270199	0.250304	0.604799	0.298597	0.834586	0.411262	0.994981	1.16961	0.654018	0.525319	1.46392	0.626673	2.02012	0.863126	8822	YES	hira-stimul
RNF19B	0.236474	0.304106	0.982839	1.05525	0.894425	1.31117	0.765679	1.0846	0.498109	0.832029	0.236474	0.304106	0.530733	0.688023	0.451685	0.548069	0.577322	0.467463	0.626621	0.473425	2.24436	2.26244	1.91008	1.80223	2.44138	1.53717	2.64985	1.55677	28237	YES	hira-stimul
RNF2	1.57668	1.77114	1.61578	1.84807	1.96436	1.965	2.33326	2.32722	1.86882	1.90088	1.57668	1.77114	0.872521	1.20494	0.992002	0.82137	1.75928	1.00303	2.35098	1.0816	0.553391	0.68032	0.629171	0.463752	1.11581	0.56632	1.49109	0.610681	57190	YES	hira-stimul
RNF207	0.717055	0.870322	0.824338	1.20035	0.640528	0.996715	1.06914	1.30031	0.905919	1.03045	0.717055	0.870322	0.445143	0.782628	0.323467	0.416627	0.806132	0.560434	1.14055	0.586326	0.620793	0.89924	0.451104	0.478704	1.12423	0.643938	1.59061	0.673689	15171	YES	hira-stimul
RNF220	0.181761	0.230533	0.193391	0.21774	0.200543	0.203664	0.186051	0.245369	0.207364	0.23035	0.181761	0.230533	0.104431	0.141966	0.101274	0.0851316	0.140282	0.105754	0.260864	0.131069	0.574552	0.615818	0.557183	0.369281	0.771796	0.458737	1.4352	0.568548	246437	YES	hira-stimul
RNPC3	3.04956	3.05733	5.64054	5.24178	4.81223	4.92373	3.49557	3.52235	2.99895	3.14602	3.04956	3.05733	3.04589	3.41764	2.43018	2.05812	2.63566	1.51813	3.77268	1.79009	0.998797	1.11785	0.796894	0.673175	0.864275	0.496555	1.23712	0.585506	29282	YES	hira-stimul
RNPEP	1.20117	1.19783	1.14696	1.25297	0.629291	0.911444	1.30738	1.33834	1.32269	1.50363	1.20117	1.19783	0.619358	0.816936	0.317792	0.380984	0.985765	0.576825	1.66527	0.855565	0.515629	0.682014	0.264569	0.318061	0.82067	0.481558	1.38637	0.714263	23510	YES	hira-stimul
RNU11	0.586563	3.07477	16.7557	21.934	6.02143	3.79084	3.75903	2.7409	4.22252	10.1247	0.586563	3.07477	9.04808	14.301	3.04082	1.58457	2.83431	1.18133	5.31193	5.76095	15.4256	4.65107	5.18414	0.515346	4.83206	0.3842	9.05603	1.87362	135	NO	hira-stimul
RNU5F-1	0.00509473	0.00634806	0.00756005	0.00858711	0.00548421	0.00848108	0.00625094	0.00768226	0.00369667	0.00581075	0.00509473	0.00634806	0.00408243	0.0055988	0.00276953	0.00354509	0.00471321	0.00331105	0.00465041	0.00330632	0.801304	0.88197	0.543606	0.558453	0.925115	0.521585	0.912788	0.520839	246159	NO	hira-stimul
ROR1	0.108742	0.104932	0.0413807	0.0348789	0.0574887	0.0375807	0.0905488	0.0686713	0.160535	0.13553	0.108742	0.104932	0.0223456	0.022741	0.0290318	0.0157087	0.0682738	0.0295973	0.202114	0.0771166	0.205492	0.216722	0.266979	0.149704	0.627851	0.282062	1.85865	0.734919	405018	YES	hira-stimul
RORC	0.127239	0.153919	0.128809	0.146553	0.0409565	0.0550241	0.0592717	0.0899253	0.148964	0.123505	0.127239	0.153919	0.0695569	0.0955526	0.020683	0.0230001	0.0446909	0.0387578	0.187546	0.0702743	0.546663	0.620798	0.162553	0.14943	0.351236	0.251806	1.47396	0.456567	25802	YES	hira-stimul
RP11-165H20.1	0.0448342	0.0600266	0.0368091	0.0433316	0.0189214	0.00591174	0.0375842	0.091195	0.0782042	0.0895026	0.0448342	0.0600266	0.0198769	0.0282522	0.00955531	0.00247111	0.0283385	0.039305	0.0984591	0.050927	0.443343	0.470661	0.213125	0.0411669	0.632073	0.654794	2.19607	0.848407	5585	NO	hira-stimul
RPA2	1.50217	1.36911	2.70405	1.97621	2.52022	2.08878	2.27733	2.24266	1.67515	1.6645	1.50217	1.36911	1.46019	1.28849	1.27271	0.87311	1.71711	0.966586	2.10734	0.947101	0.972052	0.941114	0.847248	0.637721	1.14308	0.705996	1.40286	0.691764	23188	YES	hira-stimul
RPAP2	1.41831	1.51706	0.965724	0.993818	1.40921	1.29386	1.79157	1.87542	1.48348	1.62785	1.41831	1.51706	0.521491	0.647969	0.711651	0.540833	1.35084	0.808306	1.86622	0.926247	0.367685	0.427122	0.50176	0.356501	0.952432	0.532811	1.3158	0.610554	89211	YES	hira-stimul
RPE65	0.00263268	0.00366035	0.00972646	0.00143125	0.00499982	0.00624849	0	0.00133875	0.0055106	0	0.00263268	0.00366035	0.00525229	0.000933175	0.00252491	0.00261187	0	0.000577001	0.00693233	0	1.99503	0.254941	0.959064	0.713557	0	0.157636	2.63319	0	21136	YES	hira-stimul
RPF1	1.97663	2.38197	4.7715	5.39649	3.95842	4.88764	2.80189	3.41811	1.9412	2.59535	1.97663	2.38197	2.57661	3.51851	1.999	2.04303	2.11263	1.47321	2.44203	1.47675	1.30354	1.47714	1.01132	0.857707	1.0688	0.618482	1.23545	0.619972	19114	YES	hira-stimul
RPL11	9.953	9.27327	19.7612	19.2088	15.2444	14.4645	14.2683	13.2432	12.0266	9.11465	9.953	9.27327	10.671	12.5241	7.69842	6.04616	10.7583	5.70782	15.1295	5.18624	1.07214	1.35056	0.773478	0.651999	1.08091	0.615513	1.52009	0.559267	4647	YES	hira-stimul
RPL22	5.05075	5.57606	8.98454	8.52607	7.97052	8.65705	8.41862	7.91257	6.9133	6.47803	5.05075	5.57606	4.85165	5.559	4.02511	3.61865	6.34764	3.41032	8.69693	3.686	0.96058	0.99694	0.796934	0.648961	1.25677	0.6116	1.72191	0.66104	14600	YES	hira-stimul
RPL5	13.3627	13.4024	30.068	29.5604	24.8224	26.4839	19.2173	19.6003	15.4442	14.0309	13.3627	13.4024	16.2367	19.2734	12.5353	11.0703	14.4898	8.44773	19.4288	7.98358	1.21508	1.43805	0.938082	0.825992	1.08435	0.630315	1.45396	0.595683	9888	YES	hira-stimul
RPRD2	2.11375	2.27304	1.28763	1.44279	1.40776	1.60409	1.95736	2.21773	2.27482	2.44227	2.11375	2.27304	0.69532	0.940699	0.710919	0.67051	1.47585	0.955842	2.864	1.38965	0.328951	0.413851	0.336331	0.294984	0.698214	0.420512	1.35494	0.611363	112052	YES	hira-stimul
RPS10P7	0.288099	0.485133	0.497287	0.570772	0.480775	0.575043	0.3917	0.451747	0.606286	0.599936	0.288099	0.485133	0.268535	0.372143	0.242791	0.240368	0.295342	0.194703	0.762708	0.341364	0.932093	0.767096	0.842736	0.495468	1.02514	0.401339	2.64738	0.703649	689	NO	hira-stimul
RPS15AP10	3.5504	3.07411	1.33381	1.10185	2.37243	2.18656	3.00937	2.56099	3.46978	4.55381	3.5504	3.07411	0.720257	0.718406	1.19808	0.913982	2.26906	1.10379	4.36845	2.59112	0.202867	0.233696	0.337448	0.297316	0.639101	0.359059	1.23041	0.842884	906	NO	hira-stimul
RPS27	19.5764	19.0283	35.168	36.5946	31.7867	28.3099	29.7595	20.1992	30.1647	21.6196	19.5764	19.0283	18.9907	23.8597	16.0523	11.8335	22.4387	8.70586	37.9472	12.3016	0.970082	1.2539	0.819981	0.621892	1.14621	0.457521	1.93842	0.646487	1393	YES	hira-stimul
RPS6KA1	0.317463	0.295091	0.358391	0.39001	0.229618	0.288898	0.417505	0.37869	0.329686	0.317092	0.317463	0.295091	0.193531	0.254287	0.115957	0.120759	0.314799	0.163215	0.415075	0.180425	0.609618	0.861722	0.365262	0.409228	0.991608	0.553102	1.30747	0.611423	45272	YES	hira-stimul
RPS6KC1	1.1768	1.27375	0.574483	0.573237	0.784167	0.726392	0.96522	0.95485	1.30133	1.33771	1.1768	1.27375	0.310221	0.373751	0.396004	0.303632	0.727776	0.41154	1.63837	0.761157	0.263614	0.293425	0.336509	0.238376	0.618436	0.323094	1.39223	0.597572	222221	YES	hira-stimul
RPS8	10.0867	8.47129	20.9248	20.6079	16.3855	14.0759	13.3341	11.7563	11.5023	9.05021	10.0867	8.47129	11.2994	13.4364	8.27468	5.88373	10.0539	5.06697	14.4699	5.14957	1.12023	1.5861	0.820355	0.694549	0.996749	0.598134	1.43455	0.607885	3167	YES	hira-stimul
RRAGC	0.69261	0.561905	1.10749	0.997323	0.639484	0.709851	0.839442	0.771972	0.782089	0.966773	0.69261	0.561905	0.598045	0.650255	0.322939	0.296718	0.632939	0.33272	0.98465	0.550094	0.863465	1.15723	0.466264	0.528057	0.913847	0.592128	1.42165	0.97898	20326	YES	hira-stimul
RRNAD1	0.77332	0.434363	1.85642	1.28272	1.40652	1.13153	0.568654	0.543252	0.847131	0.640296	0.77332	0.434363	1.00247	0.836333	0.710293	0.47298	0.428765	0.234142	1.06569	0.364328	1.29632	1.92543	0.918498	1.0889	0.554447	0.539046	1.37807	0.838765	8490	YES	hira-stimul
RRP15	2.14071	2.72039	3.59555	4.46324	4.43614	5.26079	3.81563	4.37672	2.53883	2.96904	2.14071	2.72039	1.9416	2.91003	2.24025	2.19901	2.87699	1.88637	3.19385	1.68938	0.906987	1.06971	1.0465	0.808344	1.34394	0.693418	1.49196	0.621008	52697	YES	hira-stimul
RSBN1	1.12843	1.23545	1.33486	1.53232	1.2791	1.75988	0.92063	1.40369	1.27248	1.48751	1.12843	1.23545	0.720824	0.999073	0.645945	0.73563	0.694155	0.60499	1.60078	0.846393	0.638785	0.808671	0.572429	0.595435	0.615151	0.489692	1.41859	0.685089	50617	YES	hira-stimul
RSC1A1	3.05898	5.03537	1.19197	2.01993	2.95208	2.0872	3.92049	4.79752	3.2082	4.95644	3.05898	5.03537	0.643664	1.31699	1.4908	0.87245	2.95605	2.06773	4.03912	2.82021	0.210418	0.261549	0.487352	0.173264	0.966351	0.410641	1.32042	0.560081	665	YES	hira-stimul
RSG1	0.0423892	0.0376611	0.131348	0.0734885	0.0514426	0.0361632	0.0218962	0.0774802	0.0637853	0.0798446	0.0423892	0.0376611	0.0709279	0.0479145	0.0259785	0.0151162	0.0165097	0.033394	0.0802419	0.0454316	1.67325	1.27225	0.612857	0.401375	0.38948	0.886697	1.89298	1.20633	5478	YES	hira-stimul
RTCD1	1.99737	2.06965	2.33928	2.65072	1.96626	2.12891	2.36003	2.47122	2.1809	2.3791	1.99737	2.06965	1.26321	1.72827	0.992961	0.889884	1.77946	1.0651	2.74575	1.35371	0.632437	0.835054	0.497134	0.429969	0.890903	0.514626	1.37468	0.654076	26612	YES	hira-stimul
RUNX3	0.0382289	0.0468522	0.0774189	0.109919	0.0591571	0.072083	0.0737081	0.0760314	0.0484559	0.081554	0.0382289	0.0468522	0.0418062	0.0716672	0.0298743	0.0301307	0.0555759	0.0327695	0.0609575	0.0464042	1.09358	1.52964	0.781459	0.643101	1.45377	0.699424	1.59454	0.990439	65500	YES	hira-stimul
RUSC1	0.288672	0.137576	0.580504	0.491908	0.318983	0.255399	0.746919	0.44634	0.307297	0.313333	0.288672	0.137576	0.313472	0.320724	0.161086	0.106757	0.563177	0.192373	0.38658	0.178286	1.08591	2.33125	0.558026	0.775984	1.95092	1.3983	1.33917	1.29591	10270	YES	hira-indep
RWDD3	1.37576	1.16484	1.15912	1.62327	1.44669	1.0744	1.22997	1.69119	1.22729	1.22878	1.37576	1.16484	0.625925	1.05837	0.730578	0.449099	0.927397	0.728903	1.54393	0.699176	0.454967	0.908599	0.531036	0.385546	0.674098	0.625754	1.12224	0.600233	13071	YES	hira-stimul
RYR2	0.133509	0.238445	0.071288	0.104633	0.0792975	0.0928463	0.0587548	0.0764599	0.160085	0.173143	0.133509	0.238445	0.0384955	0.0682207	0.0400452	0.0388098	0.0443011	0.0329542	0.201547	0.0985184	0.288337	0.286107	0.299944	0.162762	0.331821	0.138205	1.50961	0.41317	791587	YES	hira-stimul
S100A10	9.33957	7.47599	16.2538	18.8239	5.99785	5.51816	7.08842	6.47182	6.37172	7.15232	9.33957	7.47599	8.77705	12.2732	3.02891	2.30659	5.34467	2.78935	8.022	4.06967	0.93977	1.64168	0.32431	0.308533	0.572261	0.373108	0.858926	0.544365	11329	YES	hira-stimul
S100A11	3.7095	3.558	10.1614	11.3343	5.35214	5.85913	4.26965	5.37182	3.87201	5.07636	3.7095	3.558	5.48716	7.38996	2.70283	2.44912	3.21932	2.31525	4.87099	2.88845	1.47922	2.077	0.728624	0.688341	0.867857	0.650718	1.31311	0.811818	4530	YES	hira-stimul
S100A13	0.516673	0.342316	1.78757	1.22253	1.48049	1.67041	0.950997	0.843711	0.771123	0.758426	0.516673	0.342316	0.965288	0.79709	0.747647	0.698231	0.717052	0.363639	0.970073	0.431544	1.86828	2.32852	1.44704	2.03973	1.38783	1.06229	1.87754	1.26066	15293	YES	hira-stimul
S100A16	0.158389	0.20973	0.372858	0.565851	0.148969	0.209444	0.23412	0.257736	0.492562	0.691105	0.158389	0.20973	0.201343	0.368935	0.0752293	0.0875476	0.176526	0.111084	0.620136	0.393239	1.2712	1.75909	0.474966	0.41743	1.11451	0.529653	3.91527	1.87498	6148	YES	hira-stimul
S100A2	0.123053	0.049152	0.138702	0.269068	0.261094	0.230742	0.241317	0.106825	0.214996	0.244802	0.123053	0.049152	0.0748991	0.175432	0.131852	0.0964502	0.181953	0.0460416	0.270465	0.139292	0.608673	3.56918	1.07151	1.96228	1.47866	0.936718	2.19796	2.83391	4722	YES	hira-inhib
S100A4	6.69461	5.12885	10.7677	8.22344	8.99085	6.46928	6.07031	4.52281	11.0812	4.06863	6.69461	5.12885	5.81456	5.36168	4.54038	2.70416	4.57701	1.94933	13.9401	2.31505	0.868543	1.0454	0.678214	0.527245	0.683686	0.380072	2.08229	0.451378	2188	YES	hira-stimul
S100A5	0.0481873	0.0223325	0.140939	0.0196477	0.0305047	0.0071481	0.0129841	0.0122519	0.132383	0.0608743	0.0481873	0.0223325	0.0761071	0.0128103	0.0154049	0.00298791	0.00979001	0.00528057	0.16667	0.0346375	1.5794	0.573617	0.319687	0.133792	0.203166	0.236452	3.4588	1.55099	4619	YES	hira-stimul
S100A6	3.6169	2.77473	4.12318	4.48924	3.54671	3.90981	3.61173	2.66607	4.58643	3.18992	3.6169	2.77473	2.22652	2.92698	1.79109	1.6343	2.72324	1.14908	5.77432	1.81506	0.615587	1.05487	0.4952	0.588994	0.752922	0.414122	1.59648	0.654141	1642	YES	hira-stimul
S100PBP	2.0922	1.58367	1.72887	1.20088	1.92286	1.38054	2.32286	1.91817	2.01631	1.59719	2.0922	1.58367	0.93359	0.782974	0.971044	0.577066	1.75144	0.826731	2.53853	0.908801	0.446224	0.494405	0.464126	0.364385	0.837127	0.522035	1.21333	0.573858	41301	YES	hira-stimul
S1PR1	0.0116606	0.0162123	0.0287201	0.0380355	0.0147634	0.0138378	0.0125678	0.00592955	0	0.0130939	0.0116606	0.0162123	0.0155089	0.0247991	0.00745552	0.0057842	0.00947612	0.00255564	0	0.00745043	1.33002	1.52965	0.639377	0.356779	0.812662	0.157636	0	0.459554	4772	YES	hira-inhib
SAMD11	0.036917	0.0123186	0.0363708	0.0240838	0.0205657	0.0175241	0.00954945	0.00901092	0.0123637	0.0215565	0.036917	0.0123186	0.0196402	0.0157026	0.0103857	0.00732507	0.00720029	0.00388371	0.0155659	0.0122656	0.532011	1.27471	0.281325	0.594635	0.19504	0.315272	0.421646	0.995702	18841	YES	hira-inhib
SAMD13	0.0811852	0.0314775	0.10194	0.0576944	0.0846488	0.0535245	0.0474683	0.0561242	0.0416503	0.0291965	0.0811852	0.0314775	0.0550476	0.0376167	0.0427476	0.0223732	0.0357911	0.0241895	0.0523961	0.0166128	0.67805	1.19504	0.526545	0.710769	0.440857	0.768471	0.64539	0.527768	52433	YES	hira-stimul
SARS	1.7527	2.31711	3.52787	3.61541	3.10211	3.64696	2.253	3.0579	2.20453	3.63354	1.7527	2.31711	1.90505	2.35725	1.56657	1.52443	1.69876	1.31795	2.7733	2.06748	1.08692	1.01732	0.893801	0.657901	0.969226	0.568793	1.5823	0.892268	24290	YES	hira-stimul
SASS6	2.41193	2.34639	2.14176	2.02799	2.08596	2.14476	2.52292	2.5321	2.48694	2.39555	2.41193	2.34639	1.15655	1.32225	1.05341	0.89651	1.90228	1.09134	3.13106	1.36307	0.479512	0.563525	0.43675	0.38208	0.788697	0.465112	1.29815	0.580921	49410	YES	hira-stimul
SCAMP3	0.444935	0.515204	0.850293	1.08759	0.637021	0.790532	1.1231	1.16227	0.472651	0.815269	0.444935	0.515204	0.459158	0.709109	0.321696	0.330442	0.846817	0.500938	0.594595	0.463888	1.03197	1.37636	0.723017	0.641382	1.90324	0.972311	1.33636	0.900397	6407	YES	hira-stimul
SCARNA1	0.570495	1.63418	2.79836	5.35839	0.689653	3.10969	1.92455	2.67158	2.93474	1.66127	0.570495	1.63418	1.51111	3.49367	0.348275	1.29985	1.45111	1.15145	3.6919	0.945263	2.64878	2.13787	0.610478	0.795414	2.5436	0.704605	6.4714	0.578432	166	NO	hira-stimul
SCARNA2	9.60525	0.798211	21.1289	34.4866	20.5029	19.6787	14.7545	2.42535	16.6389	15.9557	9.60525	0.798211	11.4096	22.4853	10.354	8.2257	11.1249	1.04533	20.9317	9.07879	1.18785	28.1696	1.07795	10.3052	1.15821	1.30959	2.1792	11.3739	420	NO	hira-inhib
SCARNA3	3.54093	3.28554	0.951754	0.771624	0.766791	0.970052	2.07441	1.30747	3.11479	2.40323	3.54093	3.28554	0.513947	0.503099	0.387229	0.405482	1.56411	0.56352	3.92152	1.36744	0.145145	0.153125	0.109358	0.123414	0.441722	0.171515	1.10748	0.416199	144	NO	hira-stimul
SCARNA4	6.02646	2.88716	13.5305	9.19072	10.7073	9.47492	6.69205	6.76601	7.01905	7.85242	6.02646	2.88716	7.30647	5.99235	5.40719	3.96052	5.04581	2.91615	8.82996	4.46803	1.2124	2.07552	0.897241	1.37177	0.837275	1.01004	1.4652	1.54755	129	NO	hira-indep
SCCPDH	2.46905	1.90612	2.51459	2.06649	2.91363	2.37834	2.04505	2.01986	2.60269	1.93141	2.46905	1.90612	1.35788	1.34735	1.47138	0.994146	1.54197	0.87056	3.27418	1.09897	0.54996	0.706856	0.595931	0.521555	0.624519	0.456718	1.32609	0.576549	44063	YES	hira-stimul
SCMH1	1.1304	1.23575	0.477255	0.48076	0.528833	0.429479	0.854212	0.808413	0.971698	0.930647	1.1304	1.23575	0.257718	0.313456	0.267061	0.179522	0.644076	0.348426	1.22337	0.529538	0.227988	0.253656	0.236253	0.145274	0.569777	0.281955	1.08224	0.428516	214945	YES	hira-stimul
SCNM1	0.66317	0.697504	1.7126	1.63912	1.16155	1.15822	1.16237	1.24406	1.05549	1.13038	0.66317	0.697504	0.924804	1.06871	0.586583	0.484136	0.876427	0.53619	1.32781	0.643186	1.39452	1.53219	0.884513	0.694098	1.32157	0.768727	2.00221	0.922125	4276	YES	hira-stimul
SCNN1D	0.0335958	0.00667287	0.0236419	0.0208735	0.0151912	0.0284777	0.0181049	0.00732167	0.0175803	0.00808403	0.0335958	0.00667287	0.0127666	0.0136095	0.00767156	0.0119037	0.0136511	0.00315564	0.0221336	0.00459981	0.380007	2.03953	0.228349	1.78389	0.406333	0.472906	0.65882	0.689331	11594	YES	hira-indep
SCP2	0.346237	0.319469	0.241571	0.259242	0.214089	0.23544	0.303019	0.374425	0.414102	0.397085	0.346237	0.319469	0.130448	0.169026	0.108115	0.0984139	0.228476	0.161377	0.521354	0.225941	0.37676	0.529084	0.312257	0.308055	0.659884	0.505142	1.50577	0.70724	124389	YES	hira-stimul
SCYL3	1.08535	0.949361	1.55284	1.2998	1.09909	1.10755	0.990313	1.00943	1.23333	1.1822	1.08535	0.949361	0.838534	0.84747	0.55504	0.462956	0.746696	0.435064	1.55153	0.672672	0.772593	0.892674	0.511393	0.48765	0.687977	0.458271	1.42952	0.708552	41273	YES	hira-stimul
SDC3	0.0859497	0.0776917	0.199448	0.151378	0.255412	0.20056	0.323847	0.221061	0.133814	0.0813595	0.0859497	0.0776917	0.107702	0.0986985	0.128983	0.0838341	0.244181	0.0952773	0.168338	0.0462936	1.25308	1.27039	1.50068	1.07906	2.84097	1.22635	1.95856	0.595862	39168	YES	hira-stimul
SDCCAG8	0.439756	0.440823	0.30302	0.272126	0.333659	0.357465	0.249937	0.364918	0.389894	0.331344	0.439756	0.440823	0.163631	0.177426	0.168498	0.14942	0.188452	0.15728	0.490877	0.188535	0.372095	0.402488	0.383162	0.338958	0.428539	0.356786	1.11625	0.427688	244087	YES	hira-stimul
SDF4	0.254497	0.161603	0.533383	0.660491	0.548363	0.489735	0.460879	0.35463	0.328035	0.422468	0.254497	0.161603	0.288027	0.43064	0.276923	0.204709	0.347503	0.152846	0.412668	0.240384	1.13175	2.6648	1.08812	1.26674	1.36545	0.945809	1.6215	1.4875	15160	YES	hira-indep
SDHB	1.09716	1.0951	1.26414	1.25126	1.12704	1.29771	1.14307	1.19597	1.19785	1.27468	1.09716	1.0951	0.682636	0.815822	0.569155	0.542443	0.861875	0.515463	1.5069	0.725293	0.622184	0.744974	0.518753	0.495336	0.785551	0.4707	1.37345	0.662307	35441	YES	hira-stimul
SDHC	1.61016	1.4889	1.80969	1.4616	1.88779	1.72261	1.71986	1.77354	1.93746	1.75154	1.61016	1.4889	0.977233	0.952963	0.953334	0.720051	1.29677	0.764396	2.43732	0.996626	0.606916	0.640045	0.592074	0.483613	0.80537	0.513396	1.51372	0.669371	50370	YES	hira-stimul
SEC16B	0.00272706	0.00126386	0	0.0037064	0.00172635	0	0	0.00208012	0.00071352	0.00535897	0.00272706	0.00126386	0	0.00241657	0.000871807	0	0	0.000896532	0.000898322	0.00304925	0	1.91206	0.319687	0	0	0.70936	0.32941	2.41265	40809	YES	hira-inhib
SEC22B	5.8958	4.87363	11.8398	10.0964	9.10257	9.45426	6.45911	6.75593	5.56664	4.86439	5.8958	4.87363	6.39349	6.58285	4.5968	3.95188	4.87017	2.91181	7.00283	2.76784	1.08441	1.35071	0.779673	0.81087	0.82604	0.597461	1.18777	0.567921	20516	YES	hira-stimul
SELENBP1	0.374943	0.437554	0.800902	1.06789	0.268864	0.433139	0.412231	0.506186	0.479223	0.364713	0.374943	0.437554	0.432487	0.696264	0.135776	0.181052	0.310822	0.218166	0.603342	0.207522	1.15347	1.59126	0.362125	0.413782	0.828985	0.498604	1.60916	0.474277	8385	YES	hira-stimul
SELRC1	1.41593	2.09037	3.49436	3.92444	2.8649	2.91598	2.64582	2.7107	1.78191	2.28317	1.41593	2.09037	1.88695	2.55873	1.44677	1.21888	1.99495	1.16831	2.24164	1.29912	1.33266	1.22406	1.02178	0.583093	1.40893	0.558902	1.58316	0.62148	12025	YES	hira-stimul
SEMA4A	0.00300153	0.00463687	0	0.00543925	0.00126674	0.00237465	0.0021567	0.00407016	0	0.00561746	0.00300153	0.00463687	0	0.00354639	0.000639704	0.000992604	0.00162615	0.00175424	0	0.00319633	0	0.764824	0.213126	0.214068	0.541774	0.378324	0	0.68933	27808	YES	hira-inhib
SEMA6C	0.0631561	0.034435	0.0526139	0.0343347	0.0752578	0.0462918	0.06807	0.0226699	0.108867	0.0625759	0.0631561	0.034435	0.0284115	0.0223862	0.0380052	0.01935	0.0513248	0.00977073	0.136955	0.0356057	0.449862	0.650101	0.601766	0.561927	0.812665	0.283744	2.16851	1.034	14978	YES	hira-stimul
SEP15	2.82019	2.94101	3.05715	3.17546	3.68854	4.02899	3.15731	3.56554	2.98013	3.21494	2.82019	2.94101	1.65086	2.0704	1.86271	1.68412	2.38061	1.53675	3.749	1.8293	0.585372	0.703976	0.660492	0.572632	0.844132	0.522524	1.32934	0.621997	51980	YES	hira-stimul
SEPN1	0.25283	0.224346	0.389202	0.367094	0.322058	0.228688	0.370536	0.31985	0.275901	0.297758	0.25283	0.224346	0.210169	0.239345	0.162639	0.0955916	0.279384	0.137855	0.347083	0.169424	0.831266	1.06686	0.643275	0.42609	1.10503	0.614477	1.37279	0.755192	18047	YES	hira-stimul
SERBP1	10.2491	10.2307	15.3938	15.9536	14.0878	14.4314	12.7444	12.5479	10.06	10.1716	10.2491	10.2307	8.31265	10.4017	7.11434	6.03233	9.60928	5.40814	12.6555	5.78764	0.811062	1.01672	0.694143	0.58963	0.937573	0.528619	1.23479	0.565713	22631	YES	hira-stimul
SERINC2	0.264751	0.26388	0.256468	0.334836	0.179521	0.241883	0.207744	0.2456	0.434753	0.411734	0.264751	0.26388	0.138493	0.218313	0.0906581	0.101107	0.156639	0.105854	0.547354	0.234277	0.523106	0.82732	0.342428	0.383156	0.591646	0.401143	2.06743	0.887815	25116	YES	hira-stimul
SERPINC1	0.0458776	0.0825638	0.0252399	0.015599	0.0259487	0.0267541	0.0110449	0.0312661	0.0171598	0.0506317	0.0458776	0.0825638	0.0136295	0.0101705	0.0131041	0.0111832	0.00832785	0.0134757	0.0216042	0.0288094	0.297085	0.123184	0.285632	0.135449	0.181523	0.163215	0.470909	0.348935	13575	YES	hira-stimul
SERTAD4	0.138486	0.181218	0.183922	0.274579	0.0653213	0.125675	0.187308	0.254071	0.159037	0.146361	0.138486	0.181218	0.0993179	0.179026	0.0329873	0.0525321	0.14123	0.109505	0.200228	0.0832794	0.717169	0.987901	0.238199	0.289884	1.01982	0.60427	1.44583	0.459554	10246	YES	hira-stimul
SESN2	0.405739	0.485771	1.06775	1.11603	0.966221	1.07331	0.570062	0.932139	0.585116	1.27865	0.405739	0.485771	0.576585	0.727652	0.487942	0.448644	0.429827	0.401752	0.736076	0.727552	1.42107	1.49793	1.2026	0.92357	1.05937	0.82704	1.81416	1.49773	23040	YES	hira-stimul
SETDB1	1.13421	1.34898	1.35247	1.34767	1.08524	1.28351	1.11861	1.36202	1.31311	1.36362	1.13421	1.34898	0.730334	0.878681	0.548046	0.536507	0.843432	0.587031	1.65321	0.7759	0.643914	0.651367	0.483196	0.397713	0.743629	0.435166	1.45758	0.575175	38406	YES	hira-stimul
SF3A3	2.1044	2.13073	2.4191	2.1608	2.38796	2.39882	2.94767	3.04773	2.06491	2.20488	2.1044	2.13073	1.30631	1.40884	1.20592	1.00271	2.22254	1.31357	2.59766	1.25458	0.620754	0.661201	0.573047	0.470593	1.05614	0.616489	1.23439	0.588801	33110	YES	hira-stimul
SF3B4	3.47603	4.50437	11.0906	10.397	10.4628	10.3208	8.34442	8.16764	4.63613	4.89471	3.47603	4.50437	5.98892	6.77884	5.28371	4.31409	6.29169	3.52025	5.83225	2.78509	1.72292	1.50495	1.52004	0.957758	1.81002	0.781519	1.67785	0.618308	4936	YES	hira-stimul
SFN	0.909772	0.372608	1.27672	1.33426	1.63403	0.928996	2.55401	0.882226	1.17358	0.807779	0.909772	0.372608	0.689429	0.869938	0.825185	0.38832	1.92572	0.380239	1.47636	0.459626	0.757804	2.33473	0.907024	1.04217	2.11671	1.02048	1.62278	1.23354	1315	YES	hira-stimul
SFPQ	13.1671	13.0157	25.5959	26.2932	21.159	21.8507	14.1202	15.8926	13.0958	13.6174	13.1671	13.0157	13.8218	17.1432	10.6853	9.13359	10.6466	6.84971	16.4745	7.7483	1.04972	1.31711	0.811515	0.701737	0.808578	0.526265	1.25119	0.595304	9543	YES	hira-stimul
SFT2D2	1.35902	1.75658	2.9549	3.64932	2.47878	3.01075	2.65034	2.74654	1.98651	2.16182	1.35902	1.75658	1.59565	2.37936	1.25178	1.25849	1.99836	1.18376	2.49903	1.23008	1.17412	1.35454	0.921093	0.716445	1.47044	0.6739	1.83885	0.700267	16834	YES	hira-stimul
SGIP1	0.0109512	0.0048919	0.00714945	0.0103291	0.0113595	0.0093947	0.0116611	0.00858806	0.0156039	0.00740804	0.0109512	0.0048919	0.0038607	0.00673457	0.00573655	0.00392698	0.00879247	0.00370145	0.0196297	0.00421517	0.352537	1.37668	0.523828	0.802752	0.802877	0.75665	1.79247	0.861664	210944	YES	hira-stimul
SH2D2A	0.154771	0.167773	0.600197	0.722002	0.717393	0.553225	0.478963	0.572881	0.313507	0.34221	0.154771	0.167773	0.324106	0.470745	0.362283	0.231248	0.361138	0.246912	0.394392	0.194717	2.0941	2.80585	2.34077	1.37834	2.33337	1.4717	2.54823	1.1606	10606	YES	hira-stimul
SH2D5	0.0280183	0.0399541	0.039813	0.0703019	0.0627611	0.0245931	0.0687948	0.0635663	0.0428571	0.0338825	0.0280183	0.0399541	0.021499	0.0458368	0.0316944	0.0102799	0.0518713	0.0273971	0.0539142	0.0192791	0.767321	1.14724	1.1312	0.257293	1.85134	0.685714	1.92425	0.482532	12909	YES	hira-stimul
SH3BGRL3	0.308963	0.11703	0.399514	0.335935	0.508528	0.476647	0.333002	0.40849	0.436527	0.277553	0.308963	0.11703	0.215738	0.21903	0.256807	0.199238	0.251084	0.176059	0.549151	0.157928	0.698263	1.87157	0.831189	1.70246	0.812665	1.50439	1.7774	1.34946	1801	YES	hira-stimul
SH3BP5L	0.663969	0.798402	1.31271	1.88483	0.995143	1.36711	0.918714	1.09577	0.759473	0.994372	0.663969	0.798402	0.708863	1.22891	0.502547	0.571452	0.69271	0.472277	0.955417	0.565798	1.06762	1.53921	0.756884	0.715745	1.04329	0.591528	1.43895	0.708663	15504	YES	hira-stimul
SH3D21	0.409286	0.405234	0.359699	0.314467	0.315627	0.38415	0.593829	0.482476	0.469237	0.404998	0.409286	0.405234	0.194237	0.205032	0.159392	0.160575	0.447747	0.207947	0.590769	0.230444	0.474576	0.505961	0.389438	0.396252	1.09397	0.513153	1.44341	0.568669	14955	YES	hira-stimul
SH3GLB1	1.24327	1.32741	1.71806	1.61536	1.30512	1.33537	1.43555	1.54785	1.24642	1.42332	1.24327	1.32741	0.927752	1.05321	0.659086	0.558185	1.0824	0.667123	1.568	0.809869	0.74622	0.793436	0.530123	0.420507	0.870611	0.502575	1.26119	0.610112	43615	YES	hira-stimul
SHC1	1.4976	1.53931	4.31327	3.47177	2.6565	2.48454	2.19079	2.4781	1.66784	2.02197	1.4976	1.53931	2.32917	2.26359	1.34153	1.03854	1.65186	1.06806	2.09814	1.1505	1.55527	1.47053	0.895788	0.674677	1.103	0.693857	1.401	0.747413	12186	YES	hira-stimul
SHE	0.00369762	0.010282	0.00303576	0.0120612	0.00624204	0.0160895	0.00531375	0.0137887	0.0103196	0.00968831	0.00369762	0.010282	0.00163931	0.0078639	0.00315223	0.00672541	0.00400657	0.00594293	0.0129821	0.00551265	0.443342	0.764822	0.852502	0.654096	1.08355	0.577994	3.51092	0.536146	22573	YES	hira-stimul
SHISA4	0.0172021	0.0131607	0.0786853	0.0308761	0.00898836	0.0673989	0.0382583	0.0288806	0.0222899	0.0239158	0.0172021	0.0131607	0.0424901	0.0201312	0.00453912	0.0281727	0.0288468	0.0124475	0.028063	0.0136081	2.47005	1.52965	0.26387	2.14067	1.67693	0.945811	1.63137	1.03399	3919	YES	hira-stimul
SIKE1	1.99652	1.92653	4.44038	4.55761	3.41123	3.91348	2.21341	3.01531	1.96216	2.32832	1.99652	1.92653	2.39781	2.97156	1.72267	1.63583	1.66891	1.2996	2.4684	1.32481	1.20099	1.54244	0.862837	0.849109	0.83591	0.67458	1.23635	0.687669	11204	YES	hira-stimul
SIPA1L2	0.509671	0.54721	0.158257	0.149283	0.210476	0.167709	0.378447	0.299678	0.584679	0.724689	0.509671	0.54721	0.0854588	0.0973325	0.10629	0.0701024	0.285349	0.129161	0.736111	0.412348	0.167674	0.17787	0.208547	0.128109	0.559869	0.236036	1.44429	0.753546	117532	YES	hira-stimul
SKI	0.741636	0.634911	0.522443	0.584467	0.670638	0.655186	0.983632	0.79695	0.672237	0.715142	0.741636	0.634911	0.282119	0.381072	0.338672	0.273868	0.741659	0.343485	0.846346	0.406916	0.380401	0.600198	0.456656	0.431348	1.00003	0.540998	1.14119	0.640902	81519	YES	hira-stimul
SKINTL	0.0072387	0.00319504	0.002547	0.00224875	0.0104741	0.00449969	0.00260064	0.00385625	0.00398218	0.00226288	0.0072387	0.00319504	0.00137538	0.00146619	0.00528942	0.00188087	0.00196088	0.00166204	0.00500958	0.00128758	0.190004	0.458894	0.730714	0.588684	0.270889	0.520195	0.692056	0.402993	80714	NO	hira-stimul
SLAMF6	0.00436619	0.00741957	0.00627314	0.00395612	0.00460667	0.00172715	0.00705886	0.00444053	0.00304637	0.00490289	0.00436619	0.00741957	0.0033875	0.00257939	0.00232637	0.000721949	0.00532238	0.00191387	0.00383233	0.00278974	0.775847	0.347647	0.532814	0.0973033	1.219	0.257949	0.877729	0.375998	38233	YES	hira-stimul
SLAMF7	0.0232971	0.0232552	0.0220696	0.033125	0.0226894	0.0382806	0.0251097	0.018226	0.03376	0.0261608	0.0232971	0.0232552	0.0119176	0.0215975	0.0114581	0.0160013	0.0189327	0.00785541	0.0425038	0.0148855	0.511548	0.928717	0.491827	0.688074	0.812664	0.337791	1.82443	0.640093	15525	YES	hira-stimul
SLC16A1	5.01255	5.07614	7.58881	8.11622	7.11405	7.62873	7.22756	7.38051	4.92897	5.64351	5.01255	5.07614	4.09796	5.29178	3.5926	3.18881	5.44958	3.181	6.20064	3.21116	0.817539	1.04248	0.71672	0.628196	1.08719	0.626657	1.23702	0.632598	44506	YES	hira-stimul
SLC16A4	0.109388	0.120575	0.0728176	0.0910785	0.0673763	0.125135	0.0955941	0.0922078	0.0732282	0.0918493	0.109388	0.120575	0.0393215	0.0593832	0.034025	0.0523064	0.072078	0.0397416	0.0921943	0.0522623	0.359468	0.4925	0.311049	0.433808	0.65892	0.3296	0.842819	0.433442	28232	YES	hira-stimul
SLC19A2	4.51636	4.36547	8.97733	8.62696	7.5752	6.62804	5.60859	5.5796	4.31094	4.45685	4.51636	4.36547	4.84776	5.62478	3.82548	2.77052	4.22888	2.40481	5.42316	2.53595	1.07338	1.28847	0.847026	0.634644	0.936346	0.55087	1.20078	0.580911	22060	YES	hira-stimul
SLC1A7	0.00300168	0.0018608	0.000618078	0.00327421	0	0.00296655	0.000540937	0.00459389	0.00630317	0.00507222	0.00300168	0.0018608	0.000333762	0.00213478	0	0.00124002	0.000407866	0.00197997	0.00793569	0.00288609	0.111192	1.14724	0	0.66639	0.135879	1.06404	2.64375	1.551	55435	YES	hira-stimul
SLC22A15	0.812446	0.911818	0.76466	0.899214	0.542547	0.638764	0.823395	0.799587	1.06005	1.25491	0.812446	0.911818	0.412916	0.586288	0.273986	0.267003	0.62084	0.344622	1.3346	0.714044	0.508239	0.642987	0.337236	0.292825	0.764161	0.37795	1.6427	0.783099	93557	YES	hira-stimul
SLC25A24	2.74026	2.56104	3.18171	2.95454	4.15535	3.52444	3.48693	3.20262	3.63307	3.24388	2.74026	2.56104	1.71812	1.92636	2.09845	1.47322	2.62915	1.38033	4.5704	1.84577	0.626993	0.752179	0.765786	0.575241	0.959451	0.538972	1.66787	0.72071	65528	YES	hira-stimul
SLC25A33	1.15751	1.09753	2.14414	1.86057	1.68114	1.92703	1.42801	1.54871	1.16541	1.26498	1.15751	1.09753	1.15784	1.21309	0.848976	0.805499	1.07672	0.667494	1.46609	0.719774	1.00028	1.10529	0.73345	0.733919	0.930203	0.608178	1.26659	0.655812	43304	YES	hira-stimul
SLC25A34	0.268574	0.269264	0.283501	0.315858	0.346979	0.435804	0.419437	0.507272	0.441703	0.276968	0.268574	0.269264	0.153091	0.205939	0.175224	0.182166	0.316255	0.218634	0.555662	0.157595	0.570013	0.764823	0.652425	0.676533	1.17754	0.81197	2.06894	0.58528	5076	YES	hira-stimul
SLC25A44	1.36027	1.59177	2.26749	2.54731	1.97767	2.38809	1.83814	2.30772	1.58234	1.6473	1.36027	1.59177	1.22444	1.66085	0.998723	0.998222	1.38596	0.994627	1.99058	0.937314	0.900148	1.0434	0.73421	0.627114	1.01888	0.624856	1.46337	0.58885	18858	YES	hira-stimul
SLC27A3	0.0857649	0.0688963	0.112661	0.130553	0.0796298	0.0882083	0.0616253	0.12793	0.209439	0.121989	0.0857649	0.0688963	0.0608369	0.0851206	0.040213	0.0368711	0.0464655	0.0551378	0.263684	0.0694117	0.709345	1.23549	0.468875	0.535168	0.541777	0.800302	3.07449	1.00748	4866	YES	hira-stimul
SLC2A1	1.31759	1.17235	2.45402	2.46333	1.14528	1.55283	1.29521	1.10916	1.38899	1.21818	1.31759	1.17235	1.32517	1.60609	0.578366	0.649083	0.976588	0.478048	1.74874	0.693144	1.00575	1.36998	0.438958	0.55366	0.741193	0.407769	1.32723	0.591244	33802	YES	hira-stimul
SLC2A5	0.00846094	0.00627398	0.00416788	0.00643969	0.00214247	0	0.0036477	0	0.0150536	0.0104511	0.00846094	0.00627398	0.00225066	0.00419868	0.00108195	0	0.00275037	0	0.0189525	0.00594668	0.266005	0.669221	0.127876	0	0.325066	0	2.24	0.947832	32883	YES	hira-stimul
SLC30A1	4.05719	4.19627	8.15597	11.8017	6.71873	5.68546	4.21966	4.59125	3.54165	4.30501	4.05719	4.19627	4.40422	7.69471	3.39296	2.37652	3.18162	1.97883	4.4554	2.44955	1.08554	1.8337	0.836283	0.566342	0.784194	0.471569	1.09815	0.583745	3719	YES	hira-stimul
SLC30A10	0.00193371	0.0035847	0	0.00210251	0.00734473	0	0	0	0	0.0021714	0.00193371	0.0035847	0	0.00137084	0.00370909	0	0	0	0	0.00123553	0	0.382413	1.91812	0	0	0	0	0.344667	14388	YES	hira-inhib
SLC30A7	2.53442	2.75788	2.76323	2.71967	3.73505	3.40765	3.56632	3.86483	2.63341	2.96335	2.53442	2.75788	1.49214	1.77322	1.8862	1.4244	2.68901	1.66574	3.31283	1.68615	0.588752	0.642967	0.744233	0.516483	1.06099	0.603994	1.30714	0.611392	85680	YES	hira-stimul
SLC35A3	1.4388	1.39101	1.55208	1.43936	1.69318	1.73955	1.90183	1.80675	1.67952	1.65364	1.4388	1.39101	0.838123	0.938463	0.855056	0.727132	1.43398	0.778709	2.11284	0.940921	0.582515	0.674663	0.594284	0.522737	0.99665	0.559816	1.46847	0.67643	53467	YES	hira-stimul
SLC35D1	0.966719	0.893226	1.14726	1.13386	1.15344	1.2184	1.30731	1.43011	0.998262	1.1358	0.966719	0.893226	0.61952	0.739277	0.582487	0.509291	0.985712	0.616377	1.25581	0.64627	0.640848	0.827648	0.60254	0.570171	1.01965	0.690058	1.29905	0.723524	55066	YES	hira-stimul
SLC35E2	0.273462	0.282719	0.357818	0.431706	0.314601	0.329203	0.247977	0.319568	0.335733	0.332173	0.273462	0.282719	0.193222	0.281472	0.158874	0.137607	0.186975	0.137734	0.422352	0.189006	0.706576	0.99559	0.580971	0.486727	0.683732	0.487176	1.54446	0.668531	21162	YES	hira-stimul
SLC35E2B	0.301969	0.232145	0.193402	0.325325	0.241715	0.274158	0.258411	0.256348	0.296724	0.28414	0.301969	0.232145	0.104437	0.212112	0.122066	0.114598	0.194842	0.110486	0.373576	0.161676	0.345854	0.913704	0.404234	0.493649	0.645238	0.475935	1.23713	0.696443	31305	YES	hira-stimul
SLC35F3	0.13662	0.217736	0.0369983	0.0567491	0.0629757	0.0576111	0.18288	0.167206	0.251259	0.280088	0.13662	0.217736	0.0199791	0.0370004	0.0318027	0.0240814	0.137892	0.0720658	0.316335	0.15937	0.146238	0.169932	0.232782	0.110599	1.00931	0.330978	2.31544	0.731942	419584	YES	hira-stimul
SLC39A1	0.488945	0.398774	1.24465	1.48775	0.909199	0.822229	1.14704	0.95019	0.694011	0.730107	0.488945	0.398774	0.672111	0.970013	0.459145	0.343692	0.864868	0.409532	0.873066	0.415431	1.37461	2.43249	0.939053	0.861871	1.76885	1.02698	1.78561	1.04177	8601	YES	hira-stimul
SLC41A1	0.424171	0.441927	1.13347	1.16121	1.56992	1.62044	1.62427	1.42418	0.563119	0.79994	0.424171	0.441927	0.612074	0.757109	0.79281	0.677344	1.2247	0.613822	0.708404	0.455166	1.44299	1.7132	1.86908	1.53271	2.88728	1.38897	1.67009	1.02996	23941	YES	hira-stimul
SLC44A3	0.049031	0.0506114	0.0829108	0.0888521	0.157537	0.180288	0.0340295	0.0392881	0.0761946	0.0825869	0.049031	0.0506114	0.0447718	0.0579316	0.0795562	0.0753604	0.0256582	0.0169332	0.0958528	0.0469919	0.913133	1.14463	1.62257	1.489	0.523307	0.334572	1.95494	0.928485	74902	YES	hira-stimul
SLC44A5	0.00306124	0.00208081	0.00108909	0.000887592	0.000516773	0.000645835	0.000293281	0.000276742	0.000783156	0.000687505	0.00306124	0.00208081	0.000588109	0.00057871	0.00026097	0.000269959	0.000221134	0.000119276	0.000985993	0.00039119	0.192115	0.278118	0.0852499	0.129737	0.0722367	0.0573218	0.32209	0.187999	408984	YES	hira-stimul
SLC45A1	0.00701234	0.00389985	0.00518143	0.0030498	0.00532695	0.00665734	0.00453476	0.00427903	0.00146779	0.00629943	0.00701234	0.00389985	0.00279797	0.00198847	0.00269011	0.00278277	0.00341921	0.00184426	0.00184795	0.00358438	0.399007	0.509884	0.383625	0.713558	0.487599	0.472906	0.263528	0.919106	19838	YES	hira-inhib
SLC45A3	0.0712443	0.0842535	0.0605088	0.0947749	0.0622081	0.0670545	0.0741396	0.108686	0.0842785	0.0808505	0.0712443	0.0842535	0.0326748	0.0617932	0.0314151	0.0280288	0.0559013	0.0468437	0.106107	0.0460039	0.45863	0.73342	0.440949	0.332672	0.784642	0.555985	1.48934	0.546018	22650	YES	hira-stimul
SLC50A1	0.639169	0.482421	0.944568	1.08216	0.670518	0.628483	0.610168	0.668623	0.74539	0.769003	0.639169	0.482421	0.510067	0.705568	0.338612	0.262706	0.460067	0.288177	0.937701	0.437563	0.798015	1.46256	0.529768	0.544557	0.719789	0.597355	1.46706	0.907014	3047	YES	hira-stimul
SLC6A17	0.0220674	0.0154655	0.0404327	0.0292607	0.109713	0.0402398	0.0527896	0.0312013	0.0202787	0.0265931	0.0220674	0.0154655	0.0218337	0.019078	0.0554051	0.0168202	0.0398034	0.0134478	0.0255106	0.0151315	0.989408	1.23358	2.51072	1.0876	1.80372	0.869533	1.15603	0.978402	51692	YES	hira-stimul
SLC6A9	0.326103	0.342118	0.346745	0.396596	0.286631	0.303749	0.312931	0.394314	0.422628	0.654345	0.326103	0.342118	0.187242	0.258581	0.144749	0.126967	0.23595	0.169949	0.532089	0.372322	0.574181	0.755823	0.443874	0.371121	0.723544	0.496756	1.63166	1.08829	34980	YES	hira-stimul
SLC9A1	0.233866	0.253971	0.480215	0.466542	0.745885	0.939603	0.582092	0.789129	0.329283	0.44455	0.233866	0.253971	0.259316	0.304185	0.376672	0.392754	0.438897	0.340115	0.414238	0.252949	1.10882	1.19772	1.61063	1.54645	1.8767	1.33919	1.77126	0.995976	56152	YES	hira-stimul
SLFNL1	0.0451731	0.037684	0.0500678	0.0343816	0.017158	0.0268039	0.0243439	0.0229711	0.0189109	0.0202903	0.0451731	0.037684	0.0270366	0.0224168	0.00866479	0.011204	0.0183553	0.00990054	0.0238088	0.0115452	0.598511	0.594863	0.191813	0.297315	0.406333	0.262725	0.527058	0.306368	6159	YES	hira-stimul
SMAP2	0.459768	0.441231	0.437774	0.342617	0.374821	0.429173	0.46759	0.590196	0.521672	0.530134	0.459768	0.441231	0.236398	0.223386	0.189285	0.179394	0.352563	0.254374	0.656785	0.301646	0.514168	0.50628	0.411696	0.406577	0.766828	0.576511	1.42851	0.683647	49621	YES	hira-stimul
SMG5	1.45295	1.70357	2.18694	2.32782	2.31302	2.62534	2.14074	2.34033	1.60987	1.71216	1.45295	1.70357	1.18095	1.51774	1.16808	1.09739	1.61412	1.00868	2.02522	0.974219	0.812793	0.890917	0.803933	0.644172	1.11092	0.592099	1.39387	0.571869	33606	YES	hira-stimul
SMG7	3.89577	4.36717	2.62172	2.79773	3.53057	3.5118	5.20592	4.95554	4.1227	4.46837	3.89577	4.36717	1.41573	1.82412	1.78294	1.46793	3.92526	2.13584	5.19048	2.5425	0.363402	0.417689	0.45766	0.336129	1.00757	0.489067	1.33234	0.582185	81823	YES	hira-stimul
SMPDL3B	0.0368505	0.0298872	0.107781	0.111438	0.0306181	0.0450978	0.0459236	0.0620727	0.0566451	0.0387939	0.0368505	0.0298872	0.0582017	0.0726576	0.0154621	0.0188509	0.0346264	0.0267533	0.0713162	0.0220737	1.5794	2.43106	0.419591	0.630734	0.939645	0.895144	1.93528	0.738568	24160	YES	hira-stimul
SMYD2	1.04913	1.14377	1.38462	1.53641	1.07219	1.15081	1.83784	1.75192	1.04267	1.17977	1.04913	1.14377	0.747695	1.00174	0.541456	0.481039	1.38573	0.755078	1.31168	0.671289	0.712681	0.875822	0.5161	0.420573	1.32084	0.660166	1.25025	0.586909	55913	YES	hira-stimul
SMYD3	0.863866	0.959255	0.188576	0.224206	0.138389	0.131542	0.323519	0.294264	0.825089	0.693535	0.863866	0.959255	0.101831	0.146182	0.0698864	0.0549846	0.243933	0.126828	1.03879	0.394621	0.117878	0.152392	0.0808996	0.0573201	0.282374	0.132215	1.20249	0.411383	758003	YES	hira-stimul
SNAP47	0.468039	0.429751	0.548162	0.60612	0.643537	0.691205	0.708277	0.673785	0.462686	0.608761	0.468039	0.429751	0.296007	0.39519	0.324986	0.288924	0.534041	0.290401	0.582059	0.346385	0.632442	0.91958	0.694357	0.672305	1.14102	0.675743	1.24361	0.806013	46236	YES	hira-stimul
SNAPIN	0.323513	0.387611	1.218	1.38252	0.61993	0.778813	0.593705	0.497977	0.645135	0.542653	0.323513	0.387611	0.65772	0.901403	0.313065	0.325544	0.447654	0.214628	0.81158	0.30877	2.03306	2.32554	0.967703	0.839873	1.38373	0.55372	2.50865	0.796596	3182	YES	hira-stimul
SNHG12	4.67638	4.22126	18.1921	17.2741	13.4955	11.0721	14.5734	10.7958	7.57889	7.52015	4.67638	4.22126	9.82373	11.2627	6.81523	4.62814	10.9883	4.65299	9.53424	4.27897	2.10071	2.66809	1.45737	1.09639	2.34975	1.10228	2.03881	1.01367	3317	NO	hira-stimul
SNHG3	50.4981	38.2901	120.528	91.6646	73.1076	58.6211	50.6841	44.2031	56.0424	37.2633	50.4981	38.2901	65.0851	59.7653	36.9193	24.5036	38.2158	19.0515	70.5013	21.2028	1.28886	1.56086	0.731104	0.639947	0.756777	0.497558	1.39612	0.553742	4673	NO	hira-stimul
SNIP1	1.71344	1.86118	3.92988	3.43514	3.1374	4.08638	2.35512	2.75279	1.60164	2.12126	1.71344	1.86118	2.12214	2.23971	1.58439	1.70811	1.77576	1.18645	2.01486	1.207	1.23852	1.20338	0.924682	0.917755	1.03637	0.637473	1.17592	0.648512	17762	YES	hira-stimul
SNORA14B	0.749057	1.32615	3.77772	5.63218	5.68021	4.03071	3.62661	3.42613	3.44687	1.45529	0.749057	1.32615	2.03997	3.67218	2.86851	1.68484	2.73446	1.47666	4.33616	0.82806	2.72338	2.76905	3.82949	1.27047	3.65054	1.1135	5.78883	0.624409	135	NO	hira-stimul
SNORA16A	1.85667	2.62029	9.23943	10.1111	7.76494	5.61498	4.36805	3.97554	2.23149	5.08893	1.85667	2.62029	4.98929	6.59244	3.92129	2.34706	3.29351	1.71346	2.80721	2.8956	2.68723	2.51592	2.112	0.895726	1.77388	0.653919	1.51196	1.10507	134	NO	hira-stimul
SNORA16B	1.90281	1.47661	0	0.227451	1.03394	1.92392	1.12299	0.838726	0.412604	0.505944	1.90281	1.47661	0	0.148298	0.52214	0.804199	0.846734	0.361491	0.519468	0.287882	0	0.100431	0.274405	0.544625	0.444992	0.244811	0.273001	0.194962	133	NO	hira-stimul
SNORA36B	1.02315	1.22678	0.358353	0.530718	1.10525	1.74888	1.88176	2.37707	0.746615	2.43485	1.02315	1.22678	0.193511	0.346028	0.558151	0.731032	1.41885	1.02452	0.939242	1.38543	0.189132	0.282062	0.545522	0.595895	1.38674	0.835127	0.91799	1.12932	57	NO	hira-inhib
SNORA42	3.00261	2.97928	3.61906	3.12147	4.46383	5.28329	5.03079	4.20701	3.14665	3.43447	3.00261	2.97928	1.95429	2.0352	2.25423	2.20842	3.79322	1.81322	3.95849	1.95421	0.650865	0.683118	0.750758	0.741258	1.26331	0.608611	1.31835	0.655935	134	NO	hira-stimul
SNORA44	5.37067	8.25048	35.5409	32.6837	15.8165	18.524	18.4971	14.6426	11.5004	14.0098	5.37067	8.25048	19.1921	21.3098	7.98733	7.74303	13.9468	6.31096	14.4675	7.97158	3.5735	2.58285	1.48721	0.938495	2.59685	0.76492	2.6938	0.966195	132	NO	hira-stimul
SNORA55	4.95596	2.42173	5.51653	5.60516	7.6048	5.58008	4.23873	4.23404	2.4156	3.02597	4.95596	2.42173	2.97893	3.65456	3.84042	2.33247	3.196	1.82487	3.03882	1.72178	0.60108	1.50907	0.77491	0.963143	0.644881	0.75354	0.613166	0.71097	137	NO	hira-inhib
SNORA61	5.28456	3.5974	15.4488	14.933	15.4814	10.1151	15.9338	9.69005	7.19335	7.09878	5.28456	3.5974	8.34235	9.73632	7.81811	4.22811	12.0141	4.17641	9.04923	4.03921	1.57863	2.70649	1.47942	1.17532	2.27343	1.16095	1.71239	1.12281	130	NO	hira-stimul
SNORA66	8.71352	11.3281	25.2812	24.4334	17.8113	29.7755	10.0115	16.079	11.4139	10.8417	8.71352	11.3281	13.6518	15.9306	8.99471	12.4462	7.54867	6.93005	14.3587	6.16893	1.56674	1.40629	1.03227	1.0987	0.866317	0.611757	1.64786	0.544569	133	NO	hira-stimul
SNORA77	0.667731	0.412614	0.790686	0	0.563605	1.32068	0.479789	0	0.931776	1.53807	0.667731	0.412614	0.42697	0	0.284621	0.552044	0.361761	0	1.17311	0.875162	0.639435	0	0.42625	1.33792	0.541776	0	1.75685	2.12102	125	NO	hira-inhib
SNORD21	11.5006	10.9783	14.3295	22.78	26.4689	25.2239	12.535	26.7893	13.3153	12.6865	11.5006	10.9783	7.73793	14.8526	13.3668	10.5436	9.45139	11.5462	16.7506	7.21862	0.672828	1.3529	1.16227	0.960403	0.821817	1.05173	1.4565	0.657535	95	NO	hira-stimul
SNORD38A	2.85606	2.65428	7.53565	5.26031	8.98761	4.39095	2.23358	4.82837	4.19576	0.837747	2.85606	2.65428	4.06925	3.42972	4.53874	1.83542	1.68412	2.08103	5.27827	0.476678	1.42478	1.29215	1.58916	0.691493	0.589665	0.784027	1.84809	0.179588	71	NO	hira-stimul
SNORD38B	0.209364	1.60279	2.61653	4.26615	3.71103	3.80966	2.62426	2.38953	1.4283	1.05359	0.209364	1.60279	1.41293	2.78153	1.87407	1.59244	1.97869	1.02989	1.7968	0.599493	6.74866	1.73543	8.95125	0.993541	9.45097	0.642559	8.58219	0.374031	69	NO	hira-stimul
SNORD44	69.985	63.5604	209.348	192.94	136.437	104.682	109.076	106.627	63.7713	58.4852	69.985	63.5604	113.048	125.797	68.9007	43.7571	82.2433	45.9562	80.2243	33.2781	1.61532	1.97917	0.984506	0.688433	1.17516	0.723033	1.14631	0.523566	61	NO	hira-stimul
SNORD45A	13.427	13.396	57.615	34.4062	33.814	26.3653	22.7716	22.1806	14.999	13.5325	13.427	13.396	31.1121	22.4328	17.0761	11.0207	17.1698	9.55984	18.8687	7.69999	2.31713	1.67459	1.27177	0.822686	1.27875	0.713634	1.40528	0.574798	84	NO	hira-stimul
SNORD45B	6.29991	6.70553	27.3771	14.5109	12.327	13.7094	15.1965	10.9366	10.0872	4.92493	6.29991	6.70553	14.7836	9.46111	6.22513	5.73053	11.4582	4.71367	12.6897	2.80229	2.34664	1.41094	0.988131	0.854598	1.81878	0.702953	2.01427	0.417907	71	NO	hira-stimul
SNORD45C	23.2125	19.9771	124.018	66.0806	66.638	46.4974	42.7622	41.1531	23.1594	24.7795	23.2125	19.9771	66.9697	43.0846	33.6522	19.4359	32.2427	17.737	29.1345	14.0995	2.88507	2.1567	1.44974	0.97291	1.38902	0.887866	1.25512	0.705785	78	NO	hira-stimul
SNORD46	2.38038	2.58086	10.8652	9.94907	7.23031	6.95846	7.33782	5.91346	4.25113	3.11439	2.38038	2.58086	5.86721	6.48679	3.65131	2.90864	5.53272	2.5487	5.34792	1.77209	2.46482	2.51342	1.53392	1.127	2.3243	0.98754	2.24667	0.686627	98	NO	hira-stimul
SNORD47	55.269	50.1212	175.089	139.665	110.708	80.6707	112.181	95.1201	59.9013	47.0269	55.269	50.1212	94.5481	91.0616	55.9075	33.7204	84.5845	40.9968	75.3558	26.7583	1.71069	1.81683	1.01155	0.672776	1.53041	0.817953	1.36344	0.533872	77	NO	hira-stimul
SNORD74	13.0119	12.598	81.2009	81.881	53.1202	47.7265	33.1665	29.3614	28.6436	20.2022	13.0119	12.598	43.8485	53.3864	26.8257	19.9497	25.0075	12.6548	36.0336	11.4951	3.36988	4.23769	2.06163	1.58356	1.9219	1.00451	2.76928	0.912451	72	NO	hira-stimul
SNORD75	12.2346	12.1503	40.4238	50.7672	31.0479	27.3343	37.8199	22.9359	21.7545	19.9168	12.2346	12.1503	21.8289	33.1002	15.6792	11.4257	28.5162	9.88537	27.3672	11.3327	1.78419	2.72423	1.28154	0.940367	2.33078	0.813591	2.23687	0.932706	60	NO	hira-stimul
SNORD76	67.785	53.3278	362.032	253.886	204.36	128.313	174.247	104.598	105.529	83.7349	67.785	53.3278	195.497	165.534	103.202	53.6348	131.382	45.0817	132.755	47.6452	2.88408	3.10408	1.52249	1.00576	1.93822	0.84537	1.95848	0.893439	81	NO	hira-stimul
SNORD77	39.6895	38.2679	145.391	118.696	85.4869	60.3196	86.4815	63.1927	48.5881	39.7715	39.6895	38.2679	78.5111	77.3898	43.1709	25.2136	65.2071	27.2361	61.1238	22.63	1.97813	2.02232	1.08772	0.658871	1.64293	0.711721	1.54005	0.591357	61	NO	hira-stimul
SNORD78	28.0599	28.2037	121.946	121.855	82.1171	53.1823	62.1095	51.8352	48.3433	43.9258	28.0599	28.2037	65.8508	79.4495	41.4691	22.2302	46.8306	22.341	60.8159	24.9938	2.3468	2.81699	1.47788	0.788202	1.66895	0.792129	2.16736	0.886188	54	NO	hira-stimul
SNORD79	45.7625	47.8359	191.855	172.133	108.728	94.4105	100.924	80.6618	67.541	56.6688	45.7625	47.8359	103.602	112.231	54.9076	39.4636	76.0967	34.7652	84.9666	32.2445	2.2639	2.34616	1.19984	0.824978	1.66286	0.72676	1.85669	0.674066	81	NO	hira-stimul
SNORD80	20.2939	19.9769	77.6487	75.1848	52.9525	41.6647	58.3898	31.0702	37.5016	20.8506	20.2939	19.9769	41.9303	49.0205	26.741	17.4158	44.0259	13.3913	47.177	11.864	2.06615	2.45386	1.31769	0.871799	2.16942	0.670337	2.32469	0.593886	71	NO	hira-stimul
SNORD81	90.3721	55.8787	216.443	134.316	111.332	80.8002	121.382	86.9753	93.8261	61.6457	90.3721	55.8787	116.879	87.574	56.2227	33.7745	91.522	37.4864	118.033	35.0764	1.29331	1.56722	0.622124	0.604425	1.01272	0.670852	1.30608	0.627724	43	NO	hira-stimul
SNORD85	3.06757	4.27162	2.53898	1.72973	3.21544	3.47102	6.75856	1.51636	2.85207	4.47001	3.06757	4.27162	1.37105	1.12778	1.6238	1.45089	5.09595	0.653551	3.5879	2.54344	0.44695	0.264018	0.529343	0.339657	1.66123	0.152998	1.16962	0.595426	75	NO	hira-stimul
SNORD99	3.24368	3.19255	12.8404	9.75155	9.9918	10.8178	9.11138	4.33279	7.81846	6.56383	3.24368	3.19255	6.93382	6.35801	5.04586	4.52184	6.86998	1.86743	9.83562	3.73482	2.13764	1.99151	1.5556	1.41637	2.11796	0.584934	3.03224	1.16985	80	NO	hira-stimul
SNRNP40	2.15481	1.95993	3.06367	2.50383	3.56311	3.19247	3.4831	3.57738	2.01323	2.25483	2.15481	1.95993	1.65438	1.6325	1.79937	1.33445	2.62626	1.54185	2.53264	1.283	0.767762	0.832936	0.835048	0.680867	1.21879	0.786687	1.17534	0.654614	37230	YES	hira-stimul
SNRPE	4.46387	4.38577	10.5979	10.351	8.50153	8.88248	6.69785	6.7091	4.85155	4.98234	4.46387	4.38577	5.72287	6.74885	4.29327	3.71288	5.05018	2.89162	6.10325	2.83495	1.28204	1.53881	0.961783	0.846573	1.13135	0.659319	1.36726	0.646398	9541	YES	hira-stimul
SNX27	1.24537	1.32298	0.824834	0.835139	0.905981	0.947592	1.37584	1.46624	1.52462	1.39998	1.24537	1.32298	0.44541	0.544511	0.45752	0.396093	1.03738	0.631949	1.9195	0.796589	0.357653	0.411579	0.367377	0.299395	0.832992	0.477671	1.54131	0.602117	86898	YES	hira-stimul
SNX7	0.246348	0.22286	0.228134	0.205405	0.209946	0.171392	0.274315	0.258559	0.266662	0.225085	0.246348	0.22286	0.123192	0.133924	0.106023	0.0716419	0.206834	0.111439	0.335727	0.128073	0.500075	0.600934	0.430378	0.321466	0.839599	0.50004	1.36282	0.574681	98821	YES	hira-stimul
SOAT1	4.16897	2.76562	3.16413	2.62485	3.48015	2.85015	4.05526	3.57836	3.98635	3.28642	4.16897	2.76562	1.70863	1.7114	1.75748	1.19136	3.05767	1.54227	5.01881	1.86997	0.409845	0.618813	0.421561	0.430776	0.733434	0.557659	1.20385	0.67615	61437	YES	hira-stimul
SORT1	0.466556	0.426807	0.367536	0.355641	0.201285	0.254233	0.245321	0.273109	0.407565	0.357048	0.466556	0.426807	0.198469	0.231878	0.101649	0.106269	0.184972	0.11771	0.513124	0.20316	0.425393	0.543285	0.217871	0.248987	0.396463	0.275792	1.09981	0.476	88376	YES	hira-stimul
SOX13	0.652978	0.764749	0.556016	0.769704	0.710434	0.818349	1.08828	1.25457	0.796448	1.03973	0.652978	0.764749	0.300249	0.501847	0.358769	0.34207	0.820563	0.54072	1.00193	0.591606	0.459814	0.656224	0.549435	0.447297	1.25665	0.707055	1.5344	0.773595	54626	YES	hira-stimul
SPAG17	0.000841052	0.000779573	0.00118373	0.000783835	0.000912727	0.000570339	0.000258997	0.000122196	0.000251493	0.000134919	0.000841052	0.000779573	0.000639214	0.00051106	0.000460927	0.000238402	0.000195284	5.26665e-05	0.000316378	7.67689e-05	0.760017	0.655565	0.548036	0.305811	0.23219	0.0675581	0.37617	0.0984756	231561	YES	hira-stimul
SPATA17	0.178409	0.19107	0.11872	0.12727	0.0891875	0.0901776	0.067528	0.11735	0.148928	0.127862	0.178409	0.19107	0.0641088	0.08298	0.0450397	0.0376942	0.0509161	0.0505779	0.1875	0.0727535	0.359336	0.434291	0.252452	0.19728	0.28539	0.264708	1.05096	0.380769	235790	YES	hira-stimul
SPATA6	0.0276911	0.0336878	0.0191822	0.0237788	0.0183265	0.0136301	0.0161098	0.0257623	0.0167957	0.0171375	0.0276911	0.0336878	0.0103584	0.0155038	0.00925488	0.00569738	0.0121468	0.0111036	0.0211458	0.00975124	0.374069	0.460219	0.334219	0.169123	0.438653	0.329602	0.763631	0.289459	176833	YES	hira-stimul
SPEN	2.04083	2.08369	1.47499	1.34929	1.98131	1.88171	2.47914	2.51841	1.95133	2.15416	2.04083	2.08369	0.796495	0.879737	1.00056	0.786555	1.86927	1.08543	2.45672	1.22572	0.39028	0.422202	0.490272	0.377482	0.915937	0.520919	1.20379	0.588243	92592	YES	hira-stimul
SPHAR	1.89457	2.01963	0.992858	0.916333	1.2012	1.56394	1.92066	1.93649	2.08532	1.80981	1.89457	2.01963	0.536143	0.597449	0.606606	0.653727	1.44818	0.834627	2.62542	1.02978	0.282989	0.295821	0.320181	0.323686	0.764383	0.413257	1.38576	0.509886	732	YES	hira-stimul
SPOCD1	0.0250395	0.0151364	0.0187699	0.0142045	0.0220537	0.0116275	0.0152539	0.0221441	0.047854	0.0305623	0.0250395	0.0151364	0.0101357	0.00926133	0.0111371	0.00486029	0.0115014	0.00954411	0.0602482	0.0173899	0.40479	0.611858	0.444782	0.3211	0.459332	0.63054	2.40613	1.14888	25556	YES	hira-stimul
SPSB1	0.473097	0.496552	0.529256	0.633821	0.443874	0.536276	0.60583	0.668172	0.442921	0.58833	0.473097	0.496552	0.285798	0.413251	0.224156	0.224163	0.456796	0.287982	0.557638	0.33476	0.604101	0.832242	0.473806	0.45144	0.965544	0.579964	1.1787	0.674169	76650	YES	hira-stimul
SRGAP2	0.599984	0.614019	0.139776	0.163461	0.0666356	0.0735921	0.200761	0.148479	0.528777	0.507468	0.599984	0.614019	0.075479	0.106577	0.033651	0.0307615	0.151374	0.0639944	0.66573	0.288749	0.125802	0.173572	0.0560865	0.0500986	0.252296	0.104222	1.10958	0.470261	121584	YES	hira-stimul
SRGAP2P2	0.27739	0.262444	0.107545	0.105953	0.119234	0.113794	0.245781	0.19552	0.261474	0.293483	0.27739	0.262444	0.0580743	0.0690814	0.0602132	0.0475659	0.185319	0.0842691	0.329196	0.166992	0.20936	0.263223	0.21707	0.181242	0.668081	0.321094	1.18676	0.636295	178730	YES	hira-stimul
SRM	0.449816	0.43452	0.906464	1.21715	0.588922	0.715783	1.0849	0.810976	0.523852	0.585465	0.449816	0.43452	0.489491	0.793582	0.297406	0.299197	0.818015	0.349531	0.659006	0.33313	1.0882	1.82634	0.661172	0.68857	1.81855	0.804406	1.46506	0.766661	5443	YES	hira-stimul
SRP9	5.69518	5.39586	9.6578	8.53138	8.88556	8.33037	6.84302	7.34266	5.46234	5.25282	5.69518	5.39586	5.21521	5.56246	4.48721	3.48209	5.15964	3.16469	6.87162	2.98885	0.915724	1.03088	0.787896	0.645327	0.905966	0.586503	1.20657	0.553916	12654	YES	hira-stimul
SRRM1	4.76657	4.92823	6.41179	6.51901	6.1755	6.22107	5.94457	6.14619	4.61677	5.18239	4.76657	4.92823	3.46237	4.25039	3.11863	2.60041	4.48221	2.64901	5.8079	2.94878	0.726385	0.862459	0.654271	0.527655	0.940342	0.537517	1.21846	0.598345	30179	YES	hira-stimul
SRSF10	7.18997	6.45449	15.644	13.379	10.1023	9.61669	8.56624	8.33037	5.13713	4.99429	7.18997	6.45449	8.44776	8.72311	5.10166	4.01978	6.45894	3.59039	6.46251	2.84175	1.17494	1.35148	0.709553	0.622788	0.898327	0.556262	0.898823	0.440275	14017	YES	hira-stimul
SRSF11	5.75861	5.25521	8.57857	7.89438	8.59665	8.0383	7.76262	7.27664	5.30813	5.43559	5.75861	5.25521	4.63243	5.14714	4.34131	3.36001	5.85302	3.13623	6.67763	3.09285	0.804435	0.979435	0.753881	0.639367	1.01639	0.596785	1.15959	0.58853	46337	YES	hira-stimul
SRSF4	4.10599	3.89193	5.0037	4.17144	5.18727	4.63546	5.09072	4.83549	3.67824	3.87207	4.10599	3.89193	2.702	2.71978	2.61957	1.93762	3.8384	2.0841	4.62723	2.20321	0.658062	0.698825	0.637988	0.497856	0.93483	0.535492	1.12695	0.566096	34388	YES	hira-stimul
SSBP3	0.755019	0.632562	0.319966	0.311758	0.387103	0.314023	0.655247	0.590141	0.711171	0.626801	0.755019	0.632562	0.172782	0.203266	0.195487	0.131262	0.494056	0.254351	0.895364	0.35665	0.228844	0.321338	0.258917	0.207508	0.654363	0.402096	1.18588	0.563818	179898	YES	hira-stimul
SSR2	1.09068	1.29254	1.99391	1.76506	1.42734	1.65746	1.5618	1.63857	1.45083	1.73075	1.09068	1.29254	1.07671	1.15082	0.720807	0.692818	1.1776	0.706224	1.82514	0.984797	0.987193	0.890355	0.660878	0.536013	1.07969	0.546384	1.6734	0.761908	11920	YES	hira-stimul
SSU72	1.17287	1.20905	1.67137	1.65419	1.80422	2.02218	1.69393	1.76282	1.36428	1.4412	1.17287	1.20905	0.90254	1.07853	0.911131	0.845271	1.27722	0.759775	1.71626	0.820043	0.769514	0.892049	0.776839	0.69912	1.08897	0.628407	1.4633	0.678254	33210	YES	hira-stimul
SSX2IP	1.51884	1.46157	1.52477	1.7501	1.41199	1.315	2.71452	2.09361	1.54315	1.50769	1.51884	1.46157	0.823376	1.14107	0.713055	0.54967	2.04675	0.902346	1.94283	0.857876	0.542108	0.780712	0.469473	0.376082	1.34757	0.617381	1.27915	0.586955	46851	YES	hira-stimul
ST3GAL3	0.750376	0.509623	0.424431	0.307631	0.563475	0.445903	0.373602	0.470597	0.693267	0.426687	0.750376	0.509623	0.229193	0.200575	0.284555	0.186387	0.281696	0.202827	0.872823	0.242785	0.305437	0.393576	0.379216	0.365736	0.375406	0.397995	1.16318	0.476401	223614	YES	hira-stimul
ST6GALNAC3	5.00146e-05	0.000278152	0	0.000326284	6.3323e-05	0.00017806	5.3906e-05	0.000356062	0	0	5.00146e-05	0.000278152	0	0.000212737	3.19781e-05	7.44291e-05	4.06451e-05	0.000153463	0	0	0	0.764823	0.639376	0.267584	0.812665	0.551723	0	0	556281	YES	hira-indep
ST6GALNAC5	0.00212327	0.00223047	0.00226617	0.00277034	0.00268825	0.00151183	0.00122051	0.00143961	0.00177773	0.00286111	0.00212327	0.00223047	0.00122373	0.00180626	0.00135757	0.000631945	0.000920265	0.000620472	0.00223638	0.00162797	0.576343	0.809812	0.639375	0.283324	0.433419	0.27818	1.05327	0.729878	196552	YES	hira-stimul
ST7L	1.59242	1.43354	1.54197	1.26271	1.78893	1.52748	1.21135	1.2306	1.61191	1.3005	1.59242	1.43354	0.832664	0.823287	0.90341	0.638487	0.913358	0.530389	2.02778	0.739984	0.522892	0.574303	0.567319	0.445392	0.573566	0.369985	1.2734	0.516194	95900	YES	hira-stimul
STIL	2.15286	1.83116	2.03033	1.48678	1.92883	1.61106	2.74534	2.33451	1.92241	1.98795	2.15286	1.83116	1.09638	0.969381	0.974059	0.673423	2.06999	1.00617	2.42031	1.13114	0.509266	0.529381	0.452449	0.367758	0.961505	0.549473	1.12423	0.61772	64009	YES	hira-stimul
[truncated: 15,149 more rows]

## Sheet: Feuil1
	NB	6285
[truncated: 5 more rows]
