# Supplementary material for: Dissecting regulatory pathways for transcription recovery following DNA damage reveals a non-canonical function of the histone chaperone HIRA
Source: Nat Commun. 2021 Jun 22;12:3835. doi: 10.1038/s41467-021-24153-1 (PMC8219801; doi:10.1038/s41467-021-24153-1)
Supplement: Supplementary file 8 — Source Data [file 41467_2021_24153_MOESM8_ESM.zip › RawData/Main Figures/Fig4/e/Graphs.xlsx]

## Sheet: gene length
Exp1 UV repressed long genes >=48670 bp (median length of repressed genes)						N=3142
	0	0.5	2.5	6.5	24.5
siLUC	100	39.2003	30.5448	62.2984	130.397
siHiRA	100	50.5782	28.0967	37.4917	58.7313
Exp1 UV repressed short genes <48670 bp (median length of repressed genes)						N=3143
	0	0.5	2.5	6.5	24.5
siLUC	100	68.424	28.3559	73.7009	144.768
siHiRA	100	112.955	43.1985	53.7402	77.5238

## Sheet: expression level
High	N=3142
	unirradiated	UV0h	UV2h	UV6h	UV24h
	0	0.5	2.5	6.5	24.5
siLUC	100	45.4429	33.837	68.9244	127.201
siHIRA	100	64.0937	32.9121	44.3454	64.6225
Low	N=3143
	unirradiated	UV0h	UV2h	UV6h	UV24h
	0	0.5	2.5	6.5	24.5
siLUC	100	62.2622	25.1106	67.0843	147.969
siHIRA	100	99.5845	38.4693	46.9561	71.6854

## Sheet: protein coding
Protein-coding	N=5455
	unirradiated	UV0h	UV2h	UV6h	UV24h
	0	0.5	2.5	6.5	24.5
siLUC	100	51.9705	30.3097	67.7505	134.7
siHIRA	100	79.23	34.4818	43.975	66.6357
Non-coding	N=830
	unirradiated	UV0h	UV2h	UV6h	UV24h
	0	0.5	2.5	6.5	24.5
siLUC	100	66.2318	23.9746	69.6717	156.56
siHIRA	100	99.0082	43.6395	56.6663	78.1369
