# Supplementary material for: Dissecting regulatory pathways for transcription recovery following DNA damage reveals a non-canonical function of the histone chaperone HIRA
Source: Nat Commun. 2021 Jun 22;12:3835. doi: 10.1038/s41467-021-24153-1 (PMC8219801; doi:10.1038/s41467-021-24153-1)
Supplement: Supplementary file 8 — Source Data [file 41467_2021_24153_MOESM8_ESM.zip › RawData/Main Figures/Fig4/f/graphs_4f.xlsx]

## Sheet: Feuil1
qRT-PCR											BrU-UV-seq
/GAPDH/t0
23.02.21
RAD50	0	2	24								RAD50	0	2.5	24.5
siLUC	100	57.9446	159.069								siLUC	100	42.0284	142.321
siHIRA	100	37.2931	50.784								siHIRA	100	33.0652	61.1939
03.03.21
RAD50	0	2	24
siLUC	100	54.3131	290.684
siHIRA	100	56.2482	62.7784
09.03.21
RAD50	0	2	24
siLUC	100	10.834	129.382
siHIRA	100	34.619	75.4624
average
RAD50	0	2	24
siLUC	100	41.0306	193.045
siHIRA	100	42.7201	63.0083
sem
RAD50	0	2	24
siLUC	0	15.1346	49.566
siHIRA	0	6.80796	7.12497
