# Supplementary material for: Dissecting regulatory pathways for transcription recovery following DNA damage reveals a non-canonical function of the histone chaperone HIRA
Source: Nat Commun. 2021 Jun 22;12:3835. doi: 10.1038/s41467-021-24153-1 (PMC8219801; doi:10.1038/s41467-021-24153-1)
Supplement: Supplementary file 8 — Source Data [file 41467_2021_24153_MOESM8_ESM.zip › RawData/Main Figures/Fig5/a/Graphs.xlsx]

## Sheet: Feuil1
EXP#1	=<48.67kb	0	0.5	2.5	6.5	24.5	EXP#2	=<48.7kb	0	0.5	2.5	6.5	24.5	EXP#3	=<48.7kb	0	0.5	2.5	6.5	24.5
	siLUC	100	68.4751	28.3735	73.7369	144.792		siLUC	100	67.484	27.4027	71.5509	121.414		siLUC	100	69.285	30.571	60.4781	125.734
	siHiRA	100	113.072	43.2584	53.7949	77.5759		siHiRA	100	77.8686	44.2746	65.5818	95.263		siERCC6	100	75.3682	32.849	38.0427	79.412
	>48.67kb	0	0.5	2.5	6.5	24.5		>48.7kb	0	0.5	2.5	6.5	24.5		>48.7kb	0	0.5	2.5	6.5	24.5
	siLUC	100	39.228	30.5731	62.2697	130.38		siLUC	100	41.4529	28.24	64.4264	134.174		siLUC	100	38.2686	30.4759	56.4108	129.204
	siHiRA	100	50.6018	28.1216	37.5044	58.7302		siHiRA	100	47.5816	34.162	52.9563	93.5249		siERCC6	100	37.7196	23.5847	29.8816	74.6262
		0	0.5	2.5	6.5	24.5			0	0.5	2.5	6.5	24.5			0	0.5	2.5	6.5	24.5
	=<48.67kb	100	68.4751	28.3735	73.7369	144.792		=<48.67kb	100	67.484	27.4027	71.5509	121.414		=<48.67kb	100	69.285	30.571	60.4781	125.734
	>48.67kb	100	39.228	30.5731	62.2697	130.38		>48.67kb	100	41.4529	28.24	64.4264	134.174		>48.67kb	100	38.2686	30.4759	56.4108	129.204
							EXP#1,2,3	av	0	0.5	2.5	6.5	24.5		av	0	0.5	2.5	6.5	24.5
								=<48.67kb	100	68.4147	28.7824	68.5886	130.646		>48.67kb	100	39.6498	29.763	61.0356	131.253
								>48.67kb	100	39.6498	29.763	61.0356	131.253		=<48.67kb	100	68.4147	28.7824	68.5886	130.646
								sd	0	0.5	2.5	6.5	24.5
								<48.7kb	0	0.901996	1.62327	7.10849	12.4392
								>=48.7kb	0	1.6335	1.31983	4.14784	2.59761
