# Supplementary material for: Dissecting regulatory pathways for transcription recovery following DNA damage reveals a non-canonical function of the histone chaperone HIRA
Source: Nat Commun. 2021 Jun 22;12:3835. doi: 10.1038/s41467-021-24153-1 (PMC8219801; doi:10.1038/s41467-021-24153-1)
Supplement: Supplementary file 8 — Source Data [file 41467_2021_24153_MOESM8_ESM.zip › RawData/Main Figures/Fig5/c/Graphs.xlsx]

## Sheet: shortest genes
Exp1	UV repressed shortest genes <9653 bp (Q1 repressed gene length)					n=1213
	0	0.5	2.5	6.5	24.5
siLUC	100	79.3529	24.7929	79.3945	154.699
siHiRA#1	100	142.982	50.7012	63.2199	89.8159

## Sheet: slow repression
Exp1	Genes repressed only at 2.5h				n=2422
	0	0.5	2.5	6.5	24.5
siLUC	100	93.6414	33.4511	79.8063	151.104
siHiRA#1	100	131.668	48.4585	56.8076	82.0313
HIRA-dep recovery		89.4914
