# Supplementary material for: Dissecting regulatory pathways for transcription recovery following DNA damage reveals a non-canonical function of the histone chaperone HIRA
Source: Nat Commun. 2021 Jun 22;12:3835. doi: 10.1038/s41467-021-24153-1 (PMC8219801; doi:10.1038/s41467-021-24153-1)
Supplement: Supplementary file 8 — Source Data [file 41467_2021_24153_MOESM8_ESM.zip › RawData/Main Figures/Fig5/e/graph.xlsx]

## Sheet: Feuil5
Exp1 UV-repressed <9.6 kb
gene length	damage load	proba>=1 damage
(bp)	(nb UV lesions/transcribed strand, 1 lesion/12 kb)	(Poisson law)
2851	0.237583	0.211469
2891	0.240917	0.214093		% damaged	26.4107
1850	0.154167	0.142871		% HIRA-stimul	70.1566
3921	0.32675	0.278736
2015	0.167917	0.154576
1173	0.09775	0.0931244
6369	0.53075	0.411836
6791	0.565917	0.432161
7907	0.658917	0.482588
2867	0.238917	0.212519
6094	0.507833	0.398202
7913	0.659417	0.482847
4273	0.356083	0.299586
6154	0.512833	0.401203
4016	0.334667	0.284423
4248	0.354	0.298125
5943	0.49525	0.390581
1291	0.107583	0.101998
310	0.0258333	0.0255025
4816	0.401333	0.330573
1657	0.138083	0.128974
7219	0.601583	0.452057
1575	0.13125	0.123002
2349	0.19575	0.177782
8667	0.72225	0.514342
6626	0.552167	0.424299
7824	0.652	0.478997
3609	0.30075	0.259737
1644	0.137	0.12803
5010	0.4175	0.341309
2332	0.194333	0.176617
6471	0.53925	0.416815
2690	0.224167	0.200818
4620	0.385	0.319549
1702	0.141833	0.132234
5433	0.45275	0.364123
3392	0.282667	0.246229
6257	0.521417	0.406321
6606	0.5505	0.423339
1472	0.122667	0.115442
9426	0.7855	0.544108
6432	0.536	0.414916
437	0.0364167	0.0357616
5658	0.4715	0.375935
8150	0.679167	0.492961
8109	0.67575	0.491225
2835	0.23625	0.210417
1865	0.155417	0.143942
7490	0.624167	0.464292
4892	0.407667	0.334799
6697	0.558083	0.427695
5257	0.438083	0.354728
6979	0.581583	0.440987
3785	0.315417	0.270515
730	0.0608333	0.0590199
5118	0.4265	0.34721
8063	0.671917	0.489271
5816	0.484667	0.384098
5697	0.47475	0.377959
4593	0.38275	0.318017
694	0.0578333	0.0561928
6580	0.548333	0.422088
7602	0.6335	0.469269
4174	0.347833	0.293783
5019	0.41825	0.341802
8249	0.687417	0.497127
5811	0.48425	0.383841
1490	0.124167	0.116767
5634	0.4695	0.374685
1710	0.1425	0.132812
5017	0.418083	0.341693
3869	0.322417	0.275604
5948	0.495667	0.390835
93	0.00775	0.00772005
81	0.00675	0.00672727
110	0.00916667	0.00912478
75	0.00625	0.00623051
88	0.00733333	0.00730651
77	0.00641667	0.00639612
138	0.0115	0.0114341
88	0.00733333	0.00730651
86	0.00716667	0.00714105
68	0.00566667	0.00565064
80	0.00666667	0.00664449
82	0.00683333	0.00681004
83	0.00691667	0.0068928
68	0.00566667	0.00565064
4	0.000333333	0.000333278
25	0.00208333	0.00208116
114	0.0095	0.00945502
5238	0.4365	0.353706
4847	0.403917	0.3323
4407	0.36725	0.307364
2846	0.237167	0.21114
1913	0.159417	0.147359
4830	0.4025	0.331354
3615	0.30125	0.260107
4679	0.389917	0.322887
9330	0.7775	0.540447
2377	0.198083	0.179699
6028	0.502333	0.394883
6654	0.5545	0.425641
5791	0.482583	0.382813
8070	0.6725	0.489569
5585	0.465417	0.372127
906	0.0755	0.0727203
665	0.0554167	0.0539091
6148	0.512333	0.400904
4619	0.384917	0.319493
1642	0.136833	0.127884
144	0.012	0.0119283
8385	0.69875	0.502794
3919	0.326583	0.278616
4866	0.4055	0.333357
6159	0.51325	0.401453
133	0.0110833	0.0110221
125	0.0104167	0.0103626
732	0.061	0.0591768
3793	0.316083	0.271001
5583	0.46525	0.372022
9531	0.79425	0.54808
3121	0.260083	0.229013
4938	0.4115	0.337344
5139	0.42825	0.348352
1508	0.125667	0.118091
538	0.0448333	0.0438432
1014	0.0845	0.0810283
8342	0.695167	0.501009
8101	0.675083	0.490886
9113	0.759417	0.532061
2690	0.224167	0.200818
1474	0.122833	0.115589
2622	0.2185	0.196277
2793	0.23275	0.207648
4545	0.37875	0.315283
1242	0.1035	0.098324
6275	0.522917	0.407211
3112	0.259333	0.228434
5505	0.45875	0.367927
5620	0.468333	0.373955
7434	0.6195	0.461787
2121	0.17675	0.162011
7172	0.597667	0.449906
3836	0.319667	0.273609
153	0.01275	0.0126691
2651	0.220917	0.198217
2205	0.18375	0.167856
3006	0.2505	0.221589
7328	0.610667	0.457011
9286	0.773833	0.538758
4905	0.40875	0.33552
8777	0.731417	0.518773
4021	0.335083	0.284722
6477	0.53975	0.417106
7029	0.58575	0.443312
4455	0.37125	0.310129
2413	0.201083	0.182156
6454	0.537833	0.415988
1164	0.097	0.092444
5920	0.493333	0.389412
2519	0.209917	0.189348
542	0.0451667	0.0441618
2168	0.180667	0.165286
4445	0.370417	0.309553
81	0.00675	0.00672727
92	0.00766667	0.00763735
82	0.00683333	0.00681004
85	0.00708333	0.00705831
108	0.009	0.00895962
85	0.00708333	0.00705831
88	0.00733333	0.00730651
71	0.00591667	0.0058992
72	0.006	0.00598204
94	0.00783333	0.00780273
83	0.00691667	0.0068928
5275	0.439583	0.355695
3776	0.314667	0.269968
6397	0.533083	0.413207
4787	0.398917	0.328953
8922	0.7435	0.524553
147	0.01225	0.0121753
8764	0.730333	0.518252
4505	0.375417	0.312997
3911	0.325917	0.278135
8565	0.71375	0.510196
8926	0.743833	0.524712
5462	0.455167	0.365658
2319	0.19325	0.175724
796	0.0663333	0.0641811
862	0.0718333	0.069314
4850	0.404167	0.332467
1726	0.143833	0.133968
9378	0.7815	0.542281
8750	0.729167	0.517689
5798	0.483167	0.383173
1584	0.132	0.123659
5113	0.426083	0.346938
4001	0.333417	0.283528
3401	0.283417	0.246794
5162	0.430167	0.349599
8730	0.7275	0.516885
7452	0.621	0.462593
8673	0.72275	0.514584
7866	0.6555	0.480818
7136	0.594667	0.448254
7605	0.63375	0.469402
6819	0.56825	0.433484
8711	0.725917	0.516119
7560	0.63	0.467408
2078	0.173167	0.159003
3498	0.2915	0.252858
8707	0.725583	0.515958
8607	0.71725	0.511907
80	0.00666667	0.00664449
84	0.007	0.00697556
82	0.00683333	0.00681004
95	0.00791667	0.00788541
116	0.00966667	0.00962009
100	0.00833333	0.00829871
72	0.006	0.00598204
927	0.07725	0.0743416
963	0.08025	0.0771144
1159	0.0965833	0.0920658
7703	0.641917	0.473717
8938	0.744833	0.525187
2687	0.223917	0.200618
6757	0.563083	0.430549
6072	0.506	0.397098
2034	0.1695	0.155913
5047	0.420583	0.343336
2173	0.181083	0.165634
5624	0.468667	0.374164
4459	0.371583	0.310358
5483	0.456917	0.366767
3925	0.327083	0.278976
353	0.0294167	0.0289882
9300	0.775	0.539296
6556	0.546333	0.420931
135	0.01125	0.011187
111	0.00925	0.00920735
9160	0.763333	0.53389
5185	0.432083	0.350845
2801	0.233417	0.208176
2297	0.191417	0.174212
1856	0.154667	0.143299
6807	0.56725	0.432917
1700	0.141667	0.132089
8668	0.722333	0.514382
3531	0.29425	0.25491
8957	0.746417	0.525938
2840	0.236667	0.210746
7680	0.64	0.472708
3857	0.321417	0.274879
4009	0.334083	0.284006
4772	0.397667	0.328114
2485	0.207083	0.187048
5004	0.417	0.340979
7658	0.638167	0.47174
1105	0.0920833	0.0879709
1473	0.12275	0.115515
9246	0.7705	0.537218
3589	0.299083	0.258502
3282	0.2735	0.239288
9602	0.800167	0.550746
7183	0.598583	0.45041
8924	0.743667	0.524632
6420	0.535	0.414331
557	0.0464167	0.0453559
5117	0.426417	0.347156
1637	0.136417	0.127521
2871	0.23925	0.212782
2313	0.19275	0.175312
2414	0.201167	0.182224
3656	0.304667	0.262631
3244	0.270333	0.236875
4389	0.36575	0.306324
7113	0.59275	0.447195
4031	0.335917	0.285317
7898	0.658167	0.4822
5603	0.466917	0.373068
7299	0.60825	0.455697
5952	0.496	0.391038
3092	0.257667	0.227147
491	0.0409167	0.0400909
3160	0.263333	0.231514
3047	0.253917	0.224244
3943	0.328583	0.280057
4806	0.4005	0.330015
5609	0.467417	0.373381
4716	0.393	0.324971
2879	0.239917	0.213307
6772	0.564333	0.431261
1660	0.138333	0.129192
9510	0.7925	0.547288
7376	0.614667	0.459179
8311	0.692583	0.499718
5313	0.44275	0.357732
7273	0.606083	0.454517
7767	0.64725	0.476517
76	0.00633333	0.00631332
62	0.00516667	0.00515334
66	0.0055	0.0054849
97	0.00808333	0.00805075
95	0.00791667	0.00788541
7522	0.626833	0.465719
5568	0.464	0.371236
8896	0.741333	0.523522
949	0.0790833	0.0760371
3315	0.27625	0.241377
5611	0.467583	0.373485
3628	0.302333	0.260908
1139	0.0949167	0.0905513
330	0.0275	0.0271253
137	0.0114167	0.0113517
1882	0.156833	0.145153
9570	0.7975	0.549546
3305	0.275417	0.240744
7728	0.644	0.474813
8267	0.688917	0.49788
924	0.077	0.0741101
1637	0.136417	0.127521
954	0.0795	0.076422
900	0.075	0.0722565
1914	0.1595	0.14743
960	0.08	0.0768837
1021	0.0850833	0.0815643
1027	0.0855833	0.0820234
930	0.0775	0.074573
1000	0.0833333	0.0799556
1096	0.0913333	0.0872866
930	0.0775	0.074573
1075	0.0895833	0.0856879
8273	0.689417	0.498131
8544	0.712	0.509338
3243	0.27025	0.236811
4279	0.356583	0.299936
7493	0.624417	0.464426
5574	0.4645	0.371551
4890	0.4075	0.334689
608	0.0506667	0.0494045
3427	0.285583	0.248424
2992	0.249333	0.22068
8129	0.677417	0.492073
77	0.00641667	0.00639612
91	0.00758333	0.00755465
76	0.00633333	0.00631332
98	0.00816667	0.00813341
4466	0.372167	0.310761
7001	0.583417	0.442011
6562	0.546833	0.42122
130	0.0108333	0.0107749
1598	0.133167	0.124681
3956	0.329667	0.280837
7749	0.64575	0.475731
8187	0.68225	0.494522
8467	0.705583	0.50618
8554	0.712833	0.509747
8993	0.749417	0.527358
9394	0.782833	0.542891
6184	0.515333	0.402699
5370	0.4475	0.360776
9236	0.769667	0.536833
2624	0.218667	0.19641
3457	0.288083	0.250301
6800	0.566667	0.432586
1840	0.153333	0.142156
3013	0.251083	0.222042
4149	0.34575	0.292311
5353	0.446083	0.35987
2824	0.235333	0.209693
1808	0.150667	0.139866
1843	0.153583	0.142371
6822	0.5685	0.433626
2005	0.167083	0.153871
6332	0.527667	0.41002
2134	0.177833	0.162918
9014	0.751167	0.528184
4517	0.376417	0.313684
8385	0.69875	0.502794
2799	0.23325	0.208044
4458	0.3715	0.310301
6413	0.534417	0.413989
1473	0.12275	0.115515
127	0.0105833	0.0105275
140	0.0116667	0.0115989
99	0.00825	0.00821606
71	0.00591667	0.0058992
109	0.00908333	0.0090422
103	0.00858333	0.0085466
4116	0.343	0.290362
7631	0.635917	0.47055
3281	0.273417	0.239224
2885	0.240417	0.2137
1497	0.12475	0.117282
9516	0.793	0.547515
7826	0.652167	0.479084
4444	0.370333	0.309496
6262	0.521833	0.406568
8229	0.68575	0.496288
8206	0.683833	0.495321
3222	0.2685	0.235475
2023	0.168583	0.155139
1239	0.10325	0.0980985
5932	0.494333	0.390023
5670	0.4725	0.376558
1668	0.139	0.129772
2758	0.229833	0.205334
9533	0.794417	0.548155
1979	0.164917	0.152036
7405	0.617083	0.460484
8080	0.673333	0.489994
8226	0.6855	0.496162
490	0.0408333	0.0400109
8307	0.69225	0.499551
85	0.00708333	0.00705831
80	0.00666667	0.00664449
109	0.00908333	0.0090422
77	0.00641667	0.00639612
95	0.00791667	0.00788541
97	0.00808333	0.00805075
667	0.0555833	0.0540668
3443	0.286917	0.249426
7704	0.642	0.473761
3709	0.309083	0.26588
1722	0.1435	0.133679
2412	0.201	0.182088
3373	0.281083	0.245035
7672	0.639333	0.472356
2076	0.173	0.158862
127	0.0105833	0.0105275
8234	0.686167	0.496498
97	0.00808333	0.00805075
104	0.00866667	0.00862922
94	0.00783333	0.00780273
94	0.00783333	0.00780273
94	0.00783333	0.00780273
94	0.00783333	0.00780273
94	0.00783333	0.00780273
94	0.00783333	0.00780273
94	0.00783333	0.00780273
94	0.00783333	0.00780273
94	0.00783333	0.00780273
94	0.00783333	0.00780273
98	0.00816667	0.00813341
94	0.00783333	0.00780273
93	0.00775	0.00772005
85	0.00708333	0.00705831
9621	0.80175	0.551457
864	0.072	0.0694691
9546	0.7955	0.548644
7494	0.6245	0.464471
4322	0.360167	0.30244
5231	0.435917	0.353328
4451	0.370917	0.309899
3779	0.314917	0.27015
3555	0.29625	0.256398
1009	0.0840833	0.0806454
4309	0.359083	0.301684
6954	0.5795	0.439822
5157	0.42975	0.349328
4187	0.348917	0.294548
7374	0.6145	0.459089
1266	0.1055	0.100126
5771	0.480917	0.381784
8379	0.69825	0.502545
4456	0.371333	0.310186
5122	0.426833	0.347428
5456	0.454667	0.365341
1921	0.160083	0.147927
2432	0.202667	0.18345
3978	0.3315	0.282154
8462	0.705167	0.505974
7315	0.609583	0.456423
5724	0.477	0.379357
1768	0.147333	0.136994
6453	0.53775	0.415939
9205	0.767083	0.535635
4650	0.3875	0.321248
3099	0.25825	0.227598
90	0.0075	0.00747195
104	0.00866667	0.00862922
8826	0.7355	0.520734
1245	0.10375	0.0985494
8101	0.675083	0.490886
1361	0.113417	0.107221
3563	0.296917	0.256894
8052	0.671	0.488803
2167	0.180583	0.165217
1834	0.152833	0.141727
5855	0.487917	0.386096
5494	0.457833	0.367347
8419	0.701583	0.5042
5491	0.457583	0.367189
5706	0.4755	0.378426
3410	0.284167	0.247359
615	0.05125	0.0499589
136	0.0113333	0.0112694
86	0.00716667	0.00714105
5357	0.446417	0.360083
5869	0.489083	0.386812
4331	0.360917	0.302963
5806	0.483833	0.383584
8564	0.713667	0.510155
3903	0.32525	0.277653
8175	0.68125	0.494016
7956	0.663	0.484697
2710	0.225833	0.202149
7464	0.622	0.46313
9161	0.763417	0.533929
7720	0.643333	0.474462
1914	0.1595	0.14743
1158	0.0965	0.0919901
7255	0.604583	0.453698
4340	0.361667	0.303485
9473	0.789417	0.54589
8882	0.740167	0.522966
4458	0.3715	0.310301
3291	0.27425	0.239858
6668	0.555667	0.42631
5291	0.440917	0.356554
5762	0.480167	0.38132
6174	0.5145	0.402201
1759	0.146583	0.136346
5563	0.463583	0.370974
2928	0.244	0.216512
5587	0.465583	0.372231
3819	0.31825	0.272579
7263	0.60525	0.454062
3655	0.304583	0.262569
3503	0.291917	0.253169
9143	0.761917	0.533229
3985	0.332083	0.282572
2375	0.197917	0.179562
2875	0.239583	0.213044
2485	0.207083	0.187048
9236	0.769667	0.536833
3789	0.31575	0.270758
3249	0.27075	0.237193
7735	0.644583	0.475119
6727	0.560583	0.429124
2886	0.2405	0.213765
5191	0.432583	0.351169
9545	0.795417	0.548607
7144	0.595333	0.448621
4271	0.355917	0.299469
3414	0.2845	0.24761
6425	0.535417	0.414575
4398	0.3665	0.306844
7329	0.61075	0.457056
2597	0.216417	0.1946
4217	0.351417	0.29631
8447	0.703917	0.505356
8456	0.704667	0.505727
1693	0.141083	0.131583
1160	0.0966667	0.0921414
7748	0.645667	0.475687
6087	0.50725	0.397851
2174	0.181167	0.165704
110	0.00916667	0.00912478
75	0.00625	0.00623051
69	0.00575	0.0057335
115	0.00958333	0.00953756
81	0.00675	0.00672727
97	0.00808333	0.00805075
6144	0.512	0.400704
812	0.0676667	0.0654281
8516	0.709667	0.508192
1892	0.157667	0.145866
8675	0.722917	0.514665
7937	0.661417	0.48388
6589	0.549083	0.422521
8564	0.713667	0.510155
4479	0.37325	0.311507
9116	0.759667	0.532178
232	0.0193333	0.0191476
1957	0.163083	0.15048
6801	0.56675	0.432634
7122	0.5935	0.447609
130	0.0108333	0.0107749
3653	0.304417	0.262447
6230	0.519167	0.404984
2497	0.208083	0.187861
4047	0.33725	0.28627
2844	0.237	0.211009
3300	0.275	0.240428
6903	0.57525	0.437436
4195	0.349583	0.295018
3926	0.327167	0.279036
695	0.0579167	0.0562714
7579	0.631583	0.468251
3418	0.284833	0.24786
8833	0.736083	0.521014
3317	0.276417	0.241503
5753	0.479417	0.380856
7759	0.646583	0.476168
8335	0.694583	0.500718
5102	0.425167	0.346339
1306	0.108833	0.10312
3409	0.284083	0.247296
82	0.00683333	0.00681004
6767	0.563917	0.431024
2434	0.202833	0.183586
8035	0.669583	0.488078
6694	0.557833	0.427552
6001	0.500083	0.39352
4540	0.378333	0.314998
3372	0.281	0.244972
2630	0.219167	0.196812
843	0.07025	0.0678392
7551	0.62925	0.467009
7988	0.665667	0.486069
3653	0.304417	0.262447
7123	0.593583	0.447656
1608	0.134	0.12541
8813	0.734417	0.520215
8440	0.703333	0.505067
3334	0.277833	0.242577
5314	0.442833	0.357786
2591	0.215917	0.194198
1021	0.0850833	0.0815643
8395	0.699583	0.503208
6823	0.568583	0.433673
6311	0.525917	0.408987
8852	0.737667	0.521772
2490	0.2075	0.187387
5229	0.43575	0.353221
8536	0.711333	0.509011
2053	0.171083	0.157249
7185	0.59875	0.450502
8587	0.715583	0.511093
7971	0.66425	0.485341
7709	0.642417	0.47398
4999	0.416583	0.340704
3914	0.326167	0.278315
1816	0.151333	0.140439
1870	0.155833	0.144298
5524	0.460333	0.368927
9166	0.763833	0.534123
6349	0.529083	0.410855
7586	0.632167	0.468561
7359	0.61325	0.458412
6813	0.56775	0.433201
4100	0.341667	0.289415
4313	0.359417	0.301917
3717	0.30975	0.26637
2949	0.24575	0.217882
3072	0.256	0.225858
1771	0.147583	0.137209
5500	0.458333	0.367663
3179	0.264917	0.23273
9228	0.769	0.536524
1414	0.117833	0.111156
9435	0.78625	0.54445
8520	0.71	0.508356
8076	0.673	0.489824
6722	0.560167	0.428886
8997	0.74975	0.527515
73	0.00608333	0.00606487
70	0.00583333	0.00581635
78	0.0065	0.00647892
53	0.00441667	0.00440693
72	0.006	0.00598204
71	0.00591667	0.0058992
54	0.0045	0.00448989
82	0.00683333	0.00681004
3511	0.292583	0.253667
1176	0.098	0.0933511
3509	0.292417	0.253543
4919	0.409917	0.336294
4122	0.3435	0.290717
2974	0.247833	0.21951
4034	0.336167	0.285496
8690	0.724167	0.515272
2897	0.241417	0.214486
7264	0.605333	0.454108
3131	0.260917	0.229655
6760	0.563333	0.430692
2894	0.241167	0.214289
2004	0.167	0.1538
7336	0.611333	0.457373
5574	0.4645	0.371551
3535	0.294583	0.255158
7783	0.648583	0.477214
6165	0.51375	0.401752
7743	0.64525	0.475469
133	0.0110833	0.0110221
85	0.00708333	0.00705831
66	0.0055	0.0054849
5764	0.480333	0.381423
2716	0.226333	0.202548
3530	0.294167	0.254848
5016	0.418	0.341638
8168	0.680667	0.493721
4930	0.410833	0.336903
8001	0.66675	0.486626
5412	0.451	0.363009
2559	0.21325	0.192046
4755	0.39625	0.327162
9055	0.754583	0.529794
4908	0.409	0.335686
2945	0.245417	0.217622
3321	0.27675	0.241756
7696	0.641333	0.47341
6981	0.58175	0.441081
3910	0.325833	0.278075
6108	0.509	0.398904
2174	0.181167	0.165704
8111	0.675917	0.49131
5541	0.46175	0.36982
5862	0.4885	0.386454
6114	0.5095	0.399204
3393	0.28275	0.246292
8574	0.7145	0.510563
4582	0.381833	0.317391
9284	0.773667	0.538682
6602	0.550167	0.423146
2137	0.178083	0.163127
2305	0.192083	0.174762
8578	0.714833	0.510726
1692	0.141	0.131511
4690	0.390833	0.323507
4194	0.3495	0.294959
7996	0.666333	0.486412
4661	0.388417	0.32187
6968	0.580667	0.440475
2067	0.17225	0.158231
6834	0.5695	0.434192
7121	0.593417	0.447563
5911	0.492583	0.388954
3482	0.290167	0.251861
5665	0.472083	0.376298
3494	0.291167	0.252609
5800	0.483333	0.383276
2792	0.232667	0.207582
2449	0.204083	0.184606
1725	0.14375	0.133896
3384	0.282	0.245726
5993	0.499417	0.393115
1851	0.15425	0.142942
5859	0.48825	0.386301
3653	0.304417	0.262447
2127	0.17725	0.16243
81	0.00675	0.00672727
74	0.00616667	0.00614769
66	0.0055	0.0054849
62	0.00516667	0.00515334
84	0.007	0.00697556
83	0.00691667	0.0068928
53	0.00441667	0.00440693
100	0.00833333	0.00829871
76	0.00633333	0.00631332
94	0.00783333	0.00780273
97	0.00808333	0.00805075
7030	0.585833	0.443358
8344	0.695333	0.501092
3934	0.327833	0.279517
3304	0.275333	0.240681
7229	0.602417	0.452513
620	0.0516667	0.0503546
1471	0.122583	0.115368
5560	0.463333	0.370817
2235	0.18625	0.169934
134	0.0111667	0.0111046
6651	0.55425	0.425497
1037	0.0864167	0.082788
4669	0.389083	0.322322
896	0.0746667	0.0719472
8981	0.748417	0.526885
3998	0.333167	0.283349
7267	0.605583	0.454244
4579	0.381583	0.317221
4821	0.40175	0.330852
4618	0.384833	0.319436
8946	0.7455	0.525503
1068	0.089	0.0851544
2124	0.177	0.16222
6614	0.551167	0.423723
1232	0.102667	0.0975723
5619	0.46825	0.373903
2017	0.168083	0.154717
2268	0.189	0.172213
2660	0.221667	0.198818
5939	0.494917	0.390378
2864	0.238667	0.212323
78	0.0065	0.00647892
88	0.00733333	0.00730651
94	0.00783333	0.00780273
96	0.008	0.00796809
8143	0.678583	0.492665
6551	0.545917	0.420689
8932	0.744333	0.524949
5935	0.494583	0.390175
6790	0.565833	0.432113
5530	0.460833	0.369242
4193	0.349417	0.294901
2328	0.194	0.176342
136	0.0113333	0.0112694
9445	0.787083	0.54483
4629	0.38575	0.32006
1109	0.0924167	0.0882748
6801	0.56675	0.432634
3903	0.32525	0.277653
4342	0.361833	0.303602
7118	0.593167	0.447425
9243	0.77025	0.537103
89	0.00741667	0.00738923
81	0.00675	0.00672727
4855	0.404583	0.332745
348	0.029	0.0285835
5420	0.451667	0.363434
799	0.0665833	0.0644151
8125	0.677083	0.491903
4042	0.336833	0.285972
290	0.0241667	0.023877
7500	0.625	0.464739
4383	0.36525	0.305977
4362	0.3635	0.304761
5866	0.488833	0.386658
5834	0.486167	0.385021
2233	0.186083	0.169796
5778	0.4815	0.382144
8146	0.678833	0.492792
2330	0.194167	0.176479
6355	0.529583	0.41115
4246	0.353833	0.298008
4969	0.414083	0.339054
4677	0.38975	0.322774
7252	0.604333	0.453561
8759	0.729917	0.518051
75	0.00625	0.00623051
94	0.00783333	0.00780273
1858	0.154833	0.143442
3578	0.298167	0.257822
2827	0.235583	0.20989
3873	0.32275	0.275845
8500	0.708333	0.507536
7876	0.656333	0.48125
5114	0.426167	0.346993
3490	0.290833	0.25236
4333	0.361083	0.303079
5769	0.48075	0.381681
4087	0.340583	0.288645
9028	0.752333	0.528734
8479	0.706583	0.506673
7950	0.6625	0.484439
6633	0.55275	0.424635
5289	0.44075	0.356446
5378	0.448167	0.361202
1662	0.1385	0.129337
1406	0.117167	0.110563
2266	0.188833	0.172076
7198	0.599833	0.451097
2337	0.19475	0.17696
4902	0.4085	0.335354
2887	0.240583	0.213831
1145	0.0954167	0.0910059
8220	0.685	0.49591
8273	0.689417	0.498131
2752	0.229333	0.204937
1386	0.1155	0.109079
75	0.00625	0.00623051
81	0.00675	0.00672727
95	0.00791667	0.00788541
97	0.00808333	0.00805075
76	0.00633333	0.00631332
4817	0.401417	0.330629
7260	0.605	0.453926
3278	0.273167	0.239034
6523	0.543583	0.419336
6170	0.514167	0.402001
9533	0.794417	0.548155
76	0.00633333	0.00631332
7908	0.659	0.482632
6284	0.523667	0.407655
7461	0.62175	0.462996
8363	0.696917	0.501881
4620	0.385	0.319549
5553	0.46275	0.37045
705	0.05875	0.0570575
8325	0.69375	0.500301
7576	0.631333	0.468118
4443	0.37025	0.309438
4772	0.397667	0.328114
4912	0.409333	0.335907
2455	0.204583	0.185013
4889	0.407417	0.334633
2173	0.181083	0.165634
3751	0.312583	0.268445
9108	0.759	0.531866
87	0.00725	0.00722378
74	0.00616667	0.00614769
80	0.00666667	0.00664449
99	0.00825	0.00821606
94	0.00783333	0.00780273
1784	0.148667	0.138144
3332	0.277667	0.242451
125	0.0104167	0.0103626
6182	0.515167	0.402599
750	0.0625	0.0605869
6954	0.5795	0.439822
5105	0.425417	0.346503
8537	0.711417	0.509052
4114	0.342833	0.290244
9275	0.772917	0.538335
110	0.00916667	0.00912478
3490	0.290833	0.25236
6720	0.56	0.428791
3824	0.318667	0.272882
1913	0.159417	0.147359
6264	0.522	0.406667
3600	0.3	0.259182
2923	0.243583	0.216186
7146	0.5955	0.448713
8988	0.749	0.527161
4426	0.368833	0.308459
8124	0.677	0.491861
973	0.0810833	0.0778832
2049	0.17075	0.156968
2318	0.193167	0.175655
9031	0.752583	0.528852
3135	0.26125	0.229912
3670	0.305833	0.263491
5266	0.438833	0.355212
2714	0.226167	0.202415
2528	0.210667	0.189956
78	0.0065	0.00647892
95	0.00791667	0.00788541
84	0.007	0.00697556
73	0.00608333	0.00606487
96	0.008	0.00796809
75	0.00625	0.00623051
6792	0.566	0.432208
924	0.077	0.0741101
6388	0.532333	0.412767
2783	0.231917	0.206988
2721	0.22675	0.20288
2794	0.232833	0.207714
2637	0.21975	0.197281
6541	0.545083	0.420207
1295	0.107917	0.102298
9492	0.791	0.546609
9012	0.751	0.528106
7231	0.602583	0.452604
2478	0.2065	0.186574
98	0.00816667	0.00813341
3355	0.279583	0.243901
1851	0.15425	0.142942
2317	0.193083	0.175587
2907	0.24225	0.21514
5658	0.4715	0.375935
2618	0.218167	0.196009
1679	0.139917	0.130569
3202	0.266833	0.234199
3205	0.267083	0.234391
5697	0.47475	0.377959
2445	0.20375	0.184334
3628	0.302333	0.260908
9350	0.779167	0.541212
1920	0.16	0.147856
1584	0.132	0.123659
5621	0.468417	0.374007
5355	0.44625	0.359976
6209	0.517417	0.403942
7961	0.663417	0.484912
732	0.061	0.0591768
785	0.0654167	0.0633229
725	0.0604167	0.0586278
477	0.03975	0.0389703
546	0.0455	0.0444804
460	0.0383333	0.0376079
564	0.047	0.0459126
498	0.0415	0.0406507
460	0.0383333	0.0376079
438	0.0365	0.0358419
430	0.0358333	0.0351989
445	0.0370833	0.0364042
437	0.0364167	0.0357616
481	0.0400833	0.0392906
453	0.03775	0.0370464
446	0.0371667	0.0364845
469	0.0390833	0.0383294
472	0.0393333	0.0385698
466	0.0388333	0.038089
467	0.0389167	0.0381691
473	0.0394167	0.0386499
478	0.0398333	0.0390504
367	0.0305833	0.0301204
6442	0.536833	0.415403
2520	0.21	0.189416
7815	0.65125	0.478606
7038	0.5865	0.443729
7397	0.616417	0.460124
5334	0.4445	0.358855
4053	0.33775	0.286626
5602	0.466833	0.373015
3131	0.260917	0.229655
9581	0.798417	0.549959
102	0.0085	0.00846398
82	0.00683333	0.00681004
90	0.0075	0.00747195
93	0.00775	0.00772005
84	0.007	0.00697556
97	0.00808333	0.00805075
2134	0.177833	0.162918
2944	0.245333	0.217556
942	0.0785	0.0754979
5454	0.4545	0.365235
5283	0.44025	0.356125
6338	0.528167	0.410315
8805	0.73375	0.519895
2704	0.225333	0.20175
3581	0.298417	0.258008
8898	0.7415	0.523601
5691	0.47425	0.377648
7126	0.593833	0.447794
2409	0.20075	0.181883
126	0.0105	0.0104451
3375	0.28125	0.24516
132	0.011	0.0109397
688	0.0573333	0.0557207
8763	0.73025	0.518211
3538	0.294833	0.255344
3454	0.287833	0.250113
7731	0.64425	0.474944
2874	0.2395	0.212979
5304	0.442	0.35725
6405	0.53375	0.413598
8941	0.745083	0.525305
4154	0.346167	0.292605
6729	0.56075	0.429219
5864	0.488667	0.386556
2745	0.22875	0.204473
3385	0.282083	0.245789
4842	0.4035	0.332022
8163	0.68025	0.49351
7724	0.643667	0.474637
4666	0.388833	0.322153
7762	0.646833	0.476298
918	0.0765	0.0736471
7366	0.613833	0.458728
2422	0.201833	0.182769
2617	0.218083	0.195942
2192	0.182667	0.166954
2959	0.246583	0.218534
3093	0.25775	0.227212
5309	0.442417	0.357518
5468	0.455667	0.365975
5705	0.475417	0.378374
5297	0.441417	0.356875
4489	0.374083	0.31208
4619	0.384917	0.319493
5685	0.47375	0.377337
5568	0.464	0.371236
4116	0.343	0.290362
76	0.00633333	0.00631332
79	0.00658333	0.00656171
94	0.00783333	0.00780273
80	0.00666667	0.00664449
97	0.00808333	0.00805075
99	0.00825	0.00821606
100	0.00833333	0.00829871
972	0.081	0.0778063
1502	0.125167	0.11765
4257	0.35475	0.298651
5917	0.493083	0.38926
3485	0.290417	0.252048
8446	0.703833	0.505315
3357	0.27975	0.244027
1418	0.118167	0.111452
2569	0.214083	0.192719
134	0.0111667	0.0111046
9330	0.7775	0.540447
6338	0.528167	0.410315
7838	0.653167	0.479605
3102	0.2585	0.227791
8031	0.66925	0.487907
5056	0.421333	0.343829
996	0.083	0.0796489
162	0.0135	0.0134093
7935	0.66125	0.483794
8843	0.736917	0.521413
1179	0.09825	0.0935777
1620	0.135	0.126284
3740	0.311667	0.267774
2013	0.16775	0.154435
1952	0.162667	0.150126
7433	0.619417	0.461742
6270	0.5225	0.406964
3854	0.321167	0.274698
7762	0.646833	0.476298
1572	0.131	0.122782
3510	0.2925	0.253605
6632	0.552667	0.424587
2031	0.16925	0.155702
5386	0.448833	0.361628
3842	0.320167	0.273972
9128	0.760667	0.532645
6127	0.510583	0.399855
63	0.00525	0.00523624
59	0.00491667	0.0049046
87	0.00725	0.00722378
71	0.00591667	0.0058992
74	0.00616667	0.00614769
74	0.00616667	0.00614769
97	0.00808333	0.00805075
8127	0.67725	0.491988
2550	0.2125	0.19144
9214	0.767833	0.535983
7156	0.596333	0.449172
1201	0.100083	0.095238
3761	0.313417	0.269055
8383	0.698583	0.502711
4945	0.412083	0.337731
7041	0.58675	0.443868
4928	0.410667	0.336792
311	0.0259167	0.0255837
6557	0.546417	0.420979
5938	0.494833	0.390327
1588	0.132333	0.123951
8450	0.704167	0.505479
8568	0.714	0.510318
2573	0.214417	0.192988
2786	0.232167	0.207186
4305	0.35875	0.301451
8449	0.704083	0.505438
8337	0.69475	0.500801
4782	0.3985	0.328674
6709	0.559083	0.428267
1751	0.145917	0.13577
2184	0.182	0.166399
2725	0.227083	0.203146
5245	0.437083	0.354082
3939	0.32825	0.279817
2828	0.235667	0.209956
1050	0.0875	0.0837811
3182	0.265167	0.232922
6159	0.51325	0.401453
2486	0.207167	0.187116
5712	0.476	0.378737
4922	0.410167	0.33646
4759	0.396583	0.327386
9531	0.79425	0.54808
2138	0.178167	0.163197
1381	0.115083	0.108708
8433	0.70275	0.504778
72	0.006	0.00598204
89	0.00741667	0.00738923
96	0.008	0.00796809
97	0.00808333	0.00805075
71	0.00591667	0.0058992
70	0.00583333	0.00581635
67	0.00558333	0.00556778
91	0.00758333	0.00755465
78	0.0065	0.00647892
5984	0.498667	0.39266
110	0.00916667	0.00912478
87	0.00725	0.00722378
6088	0.507333	0.397901
6768	0.564	0.431071
9092	0.757667	0.531241
3917	0.326417	0.278496
9012	0.751	0.528106
1440	0.12	0.11308
8061	0.67175	0.489186
91	0.00758333	0.00755465
4907	0.408917	0.33563
8370	0.6975	0.502172
6216	0.518	0.404289
5550	0.4625	0.370293
8039	0.669917	0.488249
1536	0.128	0.120147
8885	0.740417	0.523085
2033	0.169417	0.155843
8080	0.673333	0.489994
7386	0.6155	0.459629
7717	0.643083	0.474331
2357	0.196417	0.17833
710	0.0591667	0.0574503
2908	0.242333	0.215205
2318	0.193167	0.175655
9373	0.781083	0.54209
3589	0.299083	0.258502
8275	0.689583	0.498215
78	0.0065	0.00647892
72	0.006	0.00598204
85	0.00708333	0.00705831
100	0.00833333	0.00829871
74	0.00616667	0.00614769
83	0.00691667	0.0068928
111	0.00925	0.00920735
119	0.00991667	0.00986766
83	0.00691667	0.0068928
1734	0.1445	0.134545
8814	0.7345	0.520255
1689	0.14075	0.131294
253	0.0210833	0.0208626
1029	0.08575	0.0821763
1297	0.108083	0.102447
1544	0.128667	0.120733
553	0.0460833	0.0450376
131	0.0109167	0.0108573
72	0.006	0.00598204
1865	0.155417	0.143942
2022	0.1685	0.155069
2710	0.225833	0.202149
2542	0.211833	0.1909
2877	0.23975	0.213175
797	0.0664167	0.0642591
2699	0.224917	0.201417
3145	0.262083	0.230553
1547	0.128917	0.120953
2180	0.181667	0.166121
5728	0.477333	0.379564
