# Supplementary material for: Dissecting regulatory pathways for transcription recovery following DNA damage reveals a non-canonical function of the histone chaperone HIRA
Source: Nat Commun. 2021 Jun 22;12:3835. doi: 10.1038/s41467-021-24153-1 (PMC8219801; doi:10.1038/s41467-021-24153-1)
Supplement: Supplementary file 8 — Source Data [file 41467_2021_24153_MOESM8_ESM.zip › RawData/Supplementary Figures/FigS3/b/Graph.xlsx]

## Sheet: Feuil1
Exp1	0	0.5	2.5	6.5	24.5
siLUC	100	52.8143	47.2356	66.4972	102.913
siHIRA#2	100	59.8453	42.4832	49.5662	77.4607
siHIRA#1	100	60.4346	39.2095	44.6504	67.9466
siERCC6	100	54.1133	34.4702	37.686	53.0719
Exp2	0	0.5	2.5	6.5	24.5
siLUC	100	55.1768	51.2141	71.0167	135.399
siHIRA#2	100	56.4825	53.639	53.4477	79.1976
siHIRA#1	100	74.8973	48.8722	39.1079	52.6059
siERCC6	100	57.4429	40.6501	34.6373	58.6222
Exp3	0	0.5	2.5	6.5	24.5
siLUC	100	54.0407	52.9986	88.763	139.248
siHIRA#2	100	53.4757	52.6279	84.0197	91.7126
siHIRA#1	100	60.3566	37.2261	45.6977	50.125
siERCC6	100	48.233	41.0153	53.8805	66.194
average	0	0.5	2.5	6.5	24.5
siLUC	100	54.0106	50.4828	75.4256	125.853
siHIRA#2	100	56.6012	49.5833	62.3445	82.7903
siHIRA#1	100	65.2295	41.7692	43.152	56.8925
siERCC6	100	53.2631	38.7118	42.0679	59.296
sd	0	0.5	2.5	6.5	24.5
siLUC	0	1.18156	2.95027	11.7695	19.9597
siHIRA#2	0	3.18646	6.16968	18.8713	7.7756
siHIRA#1	0	8.37265	6.23075	3.54125	9.65314
siERCC6	0	4.66348	3.67794	10.3429	6.58691
